# Supplementary material for: Protein complexes in cells by AI‐assisted structural proteomics
Source: Mol Syst Biol. 2023 Feb 23;19(4):e11544. doi: 10.15252/msb.202311544 (PMC10090944; doi:10.15252/msb.202311544)
Supplement: Supplementary file 2 — Dataset EV1 [file MSB-19-e11544-s009.xlsx]

## Sheet: Sheet explanations
Sheet explanations
Sheets Datasets 1-3
Column name	Description
Protein1	Uniprot Accession for protein 1
Description1
Protein2	Uniprot Accession for protein 1
Description2
fromSite	Crosslinked residue number of protein 1
ToSite	Crosslinked residue number of protein 2
Crosslinkers	Crosslinker used
Score	XiSearch score for the crosslinked residue pairs
count PSMs	Number of crosslinked residue matches for this residue pair
count peptide pairs	Number of crosslinked peptide pairs for this residue pair
fdrGroup	Grouping for FDR. PSMs were split between heteromieric (between) and homomeric (self) links
fdr	The calculated FDR for each residue pair.
Sheets Combined_PPI-links
Column name	Description
Protein1	Uniprot Accession for protein 1
Protein2	Uniprot Accession for protein 2
Unique residue pairs	number of unique residue pairs
Sheets Combined_self-links
Column name	Description
Protein1	Uniprot Accession for protein
Unique residue pairs	number of unique residue pairs

## Sheet: Dataset1
Protein1	Description1	Protein2	Description2	FromSite	ToSite	Crosslinkers	Score	count PSMs	count peptide pairs	fdrGroup	fdr
P40409	FEUA_BACSU Iron-uptake system-binding protein OS=Bacillus subtilis (strain 168) OX=224308 GN=feuA PE=1 SV=1	P40409	FEUA_BACSU Iron-uptake system-binding protein OS=Bacillus subtilis (strain 168) OX=224308 GN=feuA PE=1 SV=1	124	103	DSSO	96.315	30	21	Self	0
P21464	RS2_BACSU 30S ribosomal protein S2 OS=Bacillus subtilis (strain 168) OX=224308 GN=rpsB PE=1 SV=3	P21464	RS2_BACSU 30S ribosomal protein S2 OS=Bacillus subtilis (strain 168) OX=224308 GN=rpsB PE=1 SV=3	155	119	DSSO	82.849	13	9	Self	0
P21883	ODP2_BACSU Dihydrolipoyllysine-residue acetyltransferase component of pyruvate dehydrogenase complex OS=Bacillus subtilis (strain 168) OX=224308 GN=pdhC PE=1 SV=2	P21883	ODP2_BACSU Dihydrolipoyllysine-residue acetyltransferase component of pyruvate dehydrogenase complex OS=Bacillus subtilis (strain 168) OX=224308 GN=pdhC PE=1 SV=2	294	226	DSSO	76.357	13	7	Self	0
O32167	METQ_BACSU Methionine-binding lipoprotein MetQ OS=Bacillus subtilis (strain 168) OX=224308 GN=metQ PE=1 SV=1	O32167	METQ_BACSU Methionine-binding lipoprotein MetQ OS=Bacillus subtilis (strain 168) OX=224308 GN=metQ PE=1 SV=1	182	169	DSSO	76.29	17	9	Self	0
P24327	PRSA_BACSU Foldase protein PrsA OS=Bacillus subtilis (strain 168) OX=224308 GN=prsA PE=1 SV=1	P24327	PRSA_BACSU Foldase protein PrsA OS=Bacillus subtilis (strain 168) OX=224308 GN=prsA PE=1 SV=1	82	98	DSSO	70.169	18	12	Self	0
P18157	GLPK_BACSU Glycerol kinase OS=Bacillus subtilis (strain 168) OX=224308 GN=glpK PE=1 SV=2	P18157	GLPK_BACSU Glycerol kinase OS=Bacillus subtilis (strain 168) OX=224308 GN=glpK PE=1 SV=2	483	490	DSSO	69.036	15	7	Self	0
P50866	CLPX_BACSU ATP-dependent Clp protease ATP-binding subunit ClpX OS=Bacillus subtilis (strain 168) OX=224308 GN=clpX PE=2 SV=3	P50866	CLPX_BACSU ATP-dependent Clp protease ATP-binding subunit ClpX OS=Bacillus subtilis (strain 168) OX=224308 GN=clpX PE=2 SV=3	262	283	DSSO	67.296	9	6	Self	0
P24327	PRSA_BACSU Foldase protein PrsA OS=Bacillus subtilis (strain 168) OX=224308 GN=prsA PE=1 SV=1	P24327	PRSA_BACSU Foldase protein PrsA OS=Bacillus subtilis (strain 168) OX=224308 GN=prsA PE=1 SV=1	162	221	DSSO	67.023	14	7	Self	0
P33166	EFTU_BACSU Elongation factor Tu OS=Bacillus subtilis (strain 168) OX=224308 GN=tuf PE=1 SV=1	P33166	EFTU_BACSU Elongation factor Tu OS=Bacillus subtilis (strain 168) OX=224308 GN=tuf PE=1 SV=1	297	239	DSSO	66.728	11	6	Self	0
P21464	RS2_BACSU 30S ribosomal protein S2 OS=Bacillus subtilis (strain 168) OX=224308 GN=rpsB PE=1 SV=3	P21464	RS2_BACSU 30S ribosomal protein S2 OS=Bacillus subtilis (strain 168) OX=224308 GN=rpsB PE=1 SV=3	45	49	DSSO	65.974	10	6	Self	0
P24327	PRSA_BACSU Foldase protein PrsA OS=Bacillus subtilis (strain 168) OX=224308 GN=prsA PE=1 SV=1	P24327	PRSA_BACSU Foldase protein PrsA OS=Bacillus subtilis (strain 168) OX=224308 GN=prsA PE=1 SV=1	82	102	DSSO	65.151	14	9	Self	0
P24327	PRSA_BACSU Foldase protein PrsA OS=Bacillus subtilis (strain 168) OX=224308 GN=prsA PE=1 SV=1	P24327	PRSA_BACSU Foldase protein PrsA OS=Bacillus subtilis (strain 168) OX=224308 GN=prsA PE=1 SV=1	168	72	DSSO	64.154	11	7	Self	0
P96614	CSHA_BACSU DEAD-box ATP-dependent RNA helicase CshA OS=Bacillus subtilis (strain 168) OX=224308 GN=cshA PE=1 SV=2	P96614	CSHA_BACSU DEAD-box ATP-dependent RNA helicase CshA OS=Bacillus subtilis (strain 168) OX=224308 GN=cshA PE=1 SV=2	361	205	DSSO	63.671	13	6	Self	0
P33166	EFTU_BACSU Elongation factor Tu OS=Bacillus subtilis (strain 168) OX=224308 GN=tuf PE=1 SV=1	P33166	EFTU_BACSU Elongation factor Tu OS=Bacillus subtilis (strain 168) OX=224308 GN=tuf PE=1 SV=1	297	255	DSSO	63.633	11	5	Self	0
P39126	IDH_BACSU Isocitrate dehydrogenase [NADP] OS=Bacillus subtilis (strain 168) OX=224308 GN=icd PE=1 SV=1	P39126	IDH_BACSU Isocitrate dehydrogenase [NADP] OS=Bacillus subtilis (strain 168) OX=224308 GN=icd PE=1 SV=1	178	226	DSSO	63.259	8	5	Self	0
P46898	RL6_BACSU 50S ribosomal protein L6 OS=Bacillus subtilis (strain 168) OX=224308 GN=rplF PE=1 SV=2	P46898	RL6_BACSU 50S ribosomal protein L6 OS=Bacillus subtilis (strain 168) OX=224308 GN=rplF PE=1 SV=2	82	31	DSSO	62.989	11	6	Self	0
P37869	ENO_BACSU Enolase OS=Bacillus subtilis (strain 168) OX=224308 GN=eno PE=1 SV=4	P37869	ENO_BACSU Enolase OS=Bacillus subtilis (strain 168) OX=224308 GN=eno PE=1 SV=4	322	329	DSSO	62.965	7	4	Self	0
P24327	PRSA_BACSU Foldase protein PrsA OS=Bacillus subtilis (strain 168) OX=224308 GN=prsA PE=1 SV=1	P24327	PRSA_BACSU Foldase protein PrsA OS=Bacillus subtilis (strain 168) OX=224308 GN=prsA PE=1 SV=1	233	237	DSSO	62.523	17	11	Self	0
P21464	RS2_BACSU 30S ribosomal protein S2 OS=Bacillus subtilis (strain 168) OX=224308 GN=rpsB PE=1 SV=3	P21464	RS2_BACSU 30S ribosomal protein S2 OS=Bacillus subtilis (strain 168) OX=224308 GN=rpsB PE=1 SV=3	74	146	DSSO	61.975	14	7	Self	0
P21467	RS5_BACSU 30S ribosomal protein S5 OS=Bacillus subtilis (strain 168) OX=224308 GN=rpsE PE=1 SV=3	P21467	RS5_BACSU 30S ribosomal protein S5 OS=Bacillus subtilis (strain 168) OX=224308 GN=rpsE PE=1 SV=3	126	97	DSSO	61.775	6	4	Self	0
O07581	YHDL_BACSU Probable anti-sigma-M factor YhdL OS=Bacillus subtilis (strain 168) OX=224308 GN=yhdL PE=1 SV=1	O07581	YHDL_BACSU Probable anti-sigma-M factor YhdL OS=Bacillus subtilis (strain 168) OX=224308 GN=yhdL PE=1 SV=1	306	168	DSSO	61.323	13	8	Self	0
P24327	PRSA_BACSU Foldase protein PrsA OS=Bacillus subtilis (strain 168) OX=224308 GN=prsA PE=1 SV=1	P24327	PRSA_BACSU Foldase protein PrsA OS=Bacillus subtilis (strain 168) OX=224308 GN=prsA PE=1 SV=1	120	237	DSSO	61.132	11	7	Self	0
P24141	OPPA_BACSU Oligopeptide-binding protein OppA OS=Bacillus subtilis (strain 168) OX=224308 GN=oppA PE=1 SV=1	P24141	OPPA_BACSU Oligopeptide-binding protein OppA OS=Bacillus subtilis (strain 168) OX=224308 GN=oppA PE=1 SV=1	370	384	DSSO	60.835	13	7	Self	0
P21476	RS19_BACSU 30S ribosomal protein S19 OS=Bacillus subtilis (strain 168) OX=224308 GN=rpsS PE=1 SV=3	P21476	RS19_BACSU 30S ribosomal protein S19 OS=Bacillus subtilis (strain 168) OX=224308 GN=rpsS PE=1 SV=3	56	32	DSSO	60.49	12	5	Self	0
P21465	RS3_BACSU 30S ribosomal protein S3 OS=Bacillus subtilis (strain 168) OX=224308 GN=rpsC PE=1 SV=4	P21471	RS10_BACSU 30S ribosomal protein S10 OS=Bacillus subtilis (strain 168) OX=224308 GN=rpsJ PE=1 SV=4	212	24	DSSO	60.269	12	8	Between	0
P21882	ODPB_BACSU Pyruvate dehydrogenase E1 component subunit beta OS=Bacillus subtilis (strain 168) OX=224308 GN=pdhB PE=3 SV=2	P21881	ODPA_BACSU Pyruvate dehydrogenase E1 component subunit alpha OS=Bacillus subtilis (strain 168) OX=224308 GN=pdhA PE=1 SV=3	46	283	DSSO	60.167	8	7	Between	0
P21880	DLDH1_BACSU Dihydrolipoyl dehydrogenase OS=Bacillus subtilis (strain 168) OX=224308 GN=pdhD PE=3 SV=1	P21880	DLDH1_BACSU Dihydrolipoyl dehydrogenase OS=Bacillus subtilis (strain 168) OX=224308 GN=pdhD PE=3 SV=1	173	92	DSSO	59.832	7	4	Self	0
P80865	SUCD_BACSU Succinate--CoA ligase [ADP-forming] subunit alpha OS=Bacillus subtilis (strain 168) OX=224308 GN=sucD PE=1 SV=3	P80886	SUCC_BACSU Succinate--CoA ligase [ADP-forming] subunit beta OS=Bacillus subtilis (strain 168) OX=224308 GN=sucC PE=1 SV=2	256	146	DSSO	59.806	7	5	Between	0
P21467	RS5_BACSU 30S ribosomal protein S5 OS=Bacillus subtilis (strain 168) OX=224308 GN=rpsE PE=1 SV=3	P21467	RS5_BACSU 30S ribosomal protein S5 OS=Bacillus subtilis (strain 168) OX=224308 GN=rpsE PE=1 SV=3	62	52	DSSO	59.693	11	8	Self	0
P36949	RBSB_BACSU Ribose import binding protein RbsB OS=Bacillus subtilis (strain 168) OX=224308 GN=rbsB PE=3 SV=2	P36949	RBSB_BACSU Ribose import binding protein RbsB OS=Bacillus subtilis (strain 168) OX=224308 GN=rbsB PE=3 SV=2	155	305	DSSO	59.334	11	9	Self	0
P32399	YHGE_BACSU Uncharacterized protein YhgE OS=Bacillus subtilis (strain 168) OX=224308 GN=yhgE PE=4 SV=2	P32399	YHGE_BACSU Uncharacterized protein YhgE OS=Bacillus subtilis (strain 168) OX=224308 GN=yhgE PE=4 SV=2	298	432	DSSO	59.226	11	11	Self	0
P24327	PRSA_BACSU Foldase protein PrsA OS=Bacillus subtilis (strain 168) OX=224308 GN=prsA PE=1 SV=1	P24327	PRSA_BACSU Foldase protein PrsA OS=Bacillus subtilis (strain 168) OX=224308 GN=prsA PE=1 SV=1	261	257	DSSO	58.68	10	6	Self	0
P94356	YXKC_BACSU Uncharacterized protein YxkC OS=Bacillus subtilis (strain 168) OX=224308 GN=yxkC PE=1 SV=2	P94356	YXKC_BACSU Uncharacterized protein YxkC OS=Bacillus subtilis (strain 168) OX=224308 GN=yxkC PE=1 SV=2	153	138	DSSO	58.595	8	5	Self	0
P21476	RS19_BACSU 30S ribosomal protein S19 OS=Bacillus subtilis (strain 168) OX=224308 GN=rpsS PE=1 SV=3	P21476	RS19_BACSU 30S ribosomal protein S19 OS=Bacillus subtilis (strain 168) OX=224308 GN=rpsS PE=1 SV=3	27	18	DSSO	58.313	14	8	Self	0
P24327	PRSA_BACSU Foldase protein PrsA OS=Bacillus subtilis (strain 168) OX=224308 GN=prsA PE=1 SV=1	P24327	PRSA_BACSU Foldase protein PrsA OS=Bacillus subtilis (strain 168) OX=224308 GN=prsA PE=1 SV=1	147	212	DSSO	57.958	7	2	Self	0
P37808	ATPA_BACSU ATP synthase subunit alpha OS=Bacillus subtilis (strain 168) OX=224308 GN=atpA PE=1 SV=3	P37809	ATPB_BACSU ATP synthase subunit beta OS=Bacillus subtilis (strain 168) OX=224308 GN=atpD PE=1 SV=1	409	334	DSSO	57.868	7	7	Between	0
O34348	YFMC_BACSU Fe(3+)-citrate-binding protein YfmC OS=Bacillus subtilis (strain 168) OX=224308 GN=yfmC PE=2 SV=1	O34348	YFMC_BACSU Fe(3+)-citrate-binding protein YfmC OS=Bacillus subtilis (strain 168) OX=224308 GN=yfmC PE=2 SV=1	188	181	DSSO	57.735	13	7	Self	0
P17820	DNAK_BACSU Chaperone protein DnaK OS=Bacillus subtilis (strain 168) OX=224308 GN=dnaK PE=1 SV=3	P17820	DNAK_BACSU Chaperone protein DnaK OS=Bacillus subtilis (strain 168) OX=224308 GN=dnaK PE=1 SV=3	215	224	DSSO	57.634	9	5	Self	0
Q06797	RL1_BACSU 50S ribosomal protein L1 OS=Bacillus subtilis (strain 168) OX=224308 GN=rplA PE=1 SV=4	Q06797	RL1_BACSU 50S ribosomal protein L1 OS=Bacillus subtilis (strain 168) OX=224308 GN=rplA PE=1 SV=4	151	160	DSSO	57.218	12	8	Self	0
P12879	RS8_BACSU 30S ribosomal protein S8 OS=Bacillus subtilis (strain 168) OX=224308 GN=rpsH PE=1 SV=4	P12879	RS8_BACSU 30S ribosomal protein S8 OS=Bacillus subtilis (strain 168) OX=224308 GN=rpsH PE=1 SV=4	65	41	DSSO	57.068	11	6	Self	0
P37809	ATPB_BACSU ATP synthase subunit beta OS=Bacillus subtilis (strain 168) OX=224308 GN=atpD PE=1 SV=1	P37814	ATPF_BACSU ATP synthase subunit b OS=Bacillus subtilis (strain 168) OX=224308 GN=atpF PE=1 SV=1	444	76	DSSO	57.066	12	6	Between	0
P94356	YXKC_BACSU Uncharacterized protein YxkC OS=Bacillus subtilis (strain 168) OX=224308 GN=yxkC PE=1 SV=2	P94356	YXKC_BACSU Uncharacterized protein YxkC OS=Bacillus subtilis (strain 168) OX=224308 GN=yxkC PE=1 SV=2	56	98	DSSO	57.033	8	5	Self	0
P21881	ODPA_BACSU Pyruvate dehydrogenase E1 component subunit alpha OS=Bacillus subtilis (strain 168) OX=224308 GN=pdhA PE=1 SV=3	P21881	ODPA_BACSU Pyruvate dehydrogenase E1 component subunit alpha OS=Bacillus subtilis (strain 168) OX=224308 GN=pdhA PE=1 SV=3	21	14	DSSO	56.841	10	6	Self	0
P21466	RS4_BACSU 30S ribosomal protein S4 OS=Bacillus subtilis (strain 168) OX=224308 GN=rpsD PE=1 SV=3	P21467	RS5_BACSU 30S ribosomal protein S5 OS=Bacillus subtilis (strain 168) OX=224308 GN=rpsE PE=1 SV=3	81	97	DSSO	56.287	5	3	Between	0
P21464	RS2_BACSU 30S ribosomal protein S2 OS=Bacillus subtilis (strain 168) OX=224308 GN=rpsB PE=1 SV=3	P21464	RS2_BACSU 30S ribosomal protein S2 OS=Bacillus subtilis (strain 168) OX=224308 GN=rpsB PE=1 SV=3	146	81	DSSO	56.084	11	9	Self	0
P32399	YHGE_BACSU Uncharacterized protein YhgE OS=Bacillus subtilis (strain 168) OX=224308 GN=yhgE PE=4 SV=2	P32399	YHGE_BACSU Uncharacterized protein YhgE OS=Bacillus subtilis (strain 168) OX=224308 GN=yhgE PE=4 SV=2	212	205	DSSO	54.232	10	5	Self	0
P24327	PRSA_BACSU Foldase protein PrsA OS=Bacillus subtilis (strain 168) OX=224308 GN=prsA PE=1 SV=1	P24327	PRSA_BACSU Foldase protein PrsA OS=Bacillus subtilis (strain 168) OX=224308 GN=prsA PE=1 SV=1	116	237	DSSO	54.135	12	9	Self	0
P80861	YJLD_BACSU NADH dehydrogenase-like protein YjlD OS=Bacillus subtilis (strain 168) OX=224308 GN=yjlD PE=1 SV=3	P80861	YJLD_BACSU NADH dehydrogenase-like protein YjlD OS=Bacillus subtilis (strain 168) OX=224308 GN=yjlD PE=1 SV=3	37	134	DSSO	53.934	5	3	Self	0
P02394	RL7_BACSU 50S ribosomal protein L7/L12 OS=Bacillus subtilis (strain 168) OX=224308 GN=rplL PE=1 SV=4	P02394	RL7_BACSU 50S ribosomal protein L7/L12 OS=Bacillus subtilis (strain 168) OX=224308 GN=rplL PE=1 SV=4	112	98	DSSO	53.743	8	6	Self	0
P12879	RS8_BACSU 30S ribosomal protein S8 OS=Bacillus subtilis (strain 168) OX=224308 GN=rpsH PE=1 SV=4	P21467	RS5_BACSU 30S ribosomal protein S5 OS=Bacillus subtilis (strain 168) OX=224308 GN=rpsE PE=1 SV=3	65	155	DSSO	53.697	10	5	Between	0
P21465	RS3_BACSU 30S ribosomal protein S3 OS=Bacillus subtilis (strain 168) OX=224308 GN=rpsC PE=1 SV=4	P21471	RS10_BACSU 30S ribosomal protein S10 OS=Bacillus subtilis (strain 168) OX=224308 GN=rpsJ PE=1 SV=4	210	24	DSSO	53.44	10	7	Between	0
P42923	RL10_BACSU 50S ribosomal protein L10 OS=Bacillus subtilis (strain 168) OX=224308 GN=rplJ PE=1 SV=4	P42923	RL10_BACSU 50S ribosomal protein L10 OS=Bacillus subtilis (strain 168) OX=224308 GN=rplJ PE=1 SV=4	101	124	DSSO	53.325	6	3	Self	0
P18158	GLPD_BACSU Aerobic glycerol-3-phosphate dehydrogenase OS=Bacillus subtilis (strain 168) OX=224308 GN=glpD PE=2 SV=2	P18158	GLPD_BACSU Aerobic glycerol-3-phosphate dehydrogenase OS=Bacillus subtilis (strain 168) OX=224308 GN=glpD PE=2 SV=2	196	537	DSSO	53.163	9	4	Self	0
P28598	CH60_BACSU 60 kDa chaperonin OS=Bacillus subtilis (strain 168) OX=224308 GN=groL PE=1 SV=3	P28598	CH60_BACSU 60 kDa chaperonin OS=Bacillus subtilis (strain 168) OX=224308 GN=groL PE=1 SV=3	388	41	DSSO	52.935	12	7	Self	0
P21467	RS5_BACSU 30S ribosomal protein S5 OS=Bacillus subtilis (strain 168) OX=224308 GN=rpsE PE=1 SV=3	P21467	RS5_BACSU 30S ribosomal protein S5 OS=Bacillus subtilis (strain 168) OX=224308 GN=rpsE PE=1 SV=3	62	69	DSSO	52.597	8	4	Self	0
P96614	CSHA_BACSU DEAD-box ATP-dependent RNA helicase CshA OS=Bacillus subtilis (strain 168) OX=224308 GN=cshA PE=1 SV=2	P96614	CSHA_BACSU DEAD-box ATP-dependent RNA helicase CshA OS=Bacillus subtilis (strain 168) OX=224308 GN=cshA PE=1 SV=2	120	101	DSSO	52.253	6	4	Self	0
P13243	ALF_BACSU Probable fructose-bisphosphate aldolase OS=Bacillus subtilis (strain 168) OX=224308 GN=fbaA PE=1 SV=2	P13243	ALF_BACSU Probable fructose-bisphosphate aldolase OS=Bacillus subtilis (strain 168) OX=224308 GN=fbaA PE=1 SV=2	242	185	DSSO	52.055	4	3	Self	0
P24327	PRSA_BACSU Foldase protein PrsA OS=Bacillus subtilis (strain 168) OX=224308 GN=prsA PE=1 SV=1	P24327	PRSA_BACSU Foldase protein PrsA OS=Bacillus subtilis (strain 168) OX=224308 GN=prsA PE=1 SV=1	77	178	DSSO	52	8	5	Self	0
P16304	KAD_BACSU Adenylate kinase OS=Bacillus subtilis (strain 168) OX=224308 GN=adk PE=1 SV=2	P16304	KAD_BACSU Adenylate kinase OS=Bacillus subtilis (strain 168) OX=224308 GN=adk PE=1 SV=2	177	170	DSSO	51.883	7	6	Self	0
P37809	ATPB_BACSU ATP synthase subunit beta OS=Bacillus subtilis (strain 168) OX=224308 GN=atpD PE=1 SV=1	P37809	ATPB_BACSU ATP synthase subunit beta OS=Bacillus subtilis (strain 168) OX=224308 GN=atpD PE=1 SV=1	467	444	DSSO	51.805	9	6	Self	0
P18158	GLPD_BACSU Aerobic glycerol-3-phosphate dehydrogenase OS=Bacillus subtilis (strain 168) OX=224308 GN=glpD PE=2 SV=2	P18158	GLPD_BACSU Aerobic glycerol-3-phosphate dehydrogenase OS=Bacillus subtilis (strain 168) OX=224308 GN=glpD PE=2 SV=2	433	446	DSSO	51.7	6	3	Self	0
P37869	ENO_BACSU Enolase OS=Bacillus subtilis (strain 168) OX=224308 GN=eno PE=1 SV=4	P37869	ENO_BACSU Enolase OS=Bacillus subtilis (strain 168) OX=224308 GN=eno PE=1 SV=4	308	238	DSSO	51.676	4	2	Self	0
P18158	GLPD_BACSU Aerobic glycerol-3-phosphate dehydrogenase OS=Bacillus subtilis (strain 168) OX=224308 GN=glpD PE=2 SV=2	P18158	GLPD_BACSU Aerobic glycerol-3-phosphate dehydrogenase OS=Bacillus subtilis (strain 168) OX=224308 GN=glpD PE=2 SV=2	246	301	DSSO	51.537	8	4	Self	0
P12877	RL5_BACSU 50S ribosomal protein L5 OS=Bacillus subtilis (strain 168) OX=224308 GN=rplE PE=1 SV=1	Q03223	RL31_BACSU 50S ribosomal protein L31 OS=Bacillus subtilis (strain 168) OX=224308 GN=rpmE PE=1 SV=1	19	48	DSSO	50.835	8	6	Between	0
P24327	PRSA_BACSU Foldase protein PrsA OS=Bacillus subtilis (strain 168) OX=224308 GN=prsA PE=1 SV=1	P24327	PRSA_BACSU Foldase protein PrsA OS=Bacillus subtilis (strain 168) OX=224308 GN=prsA PE=1 SV=1	134	187	DSSO	50.832	8	7	Self	0
P21465	RS3_BACSU 30S ribosomal protein S3 OS=Bacillus subtilis (strain 168) OX=224308 GN=rpsC PE=1 SV=4	P21465	RS3_BACSU 30S ribosomal protein S3 OS=Bacillus subtilis (strain 168) OX=224308 GN=rpsC PE=1 SV=4	218	210	DSSO	50.559	13	11	Self	0
Q02114	LYTC_BACSU N-acetylmuramoyl-L-alanine amidase LytC OS=Bacillus subtilis (strain 168) OX=224308 GN=lytC PE=1 SV=1	Q02114	LYTC_BACSU N-acetylmuramoyl-L-alanine amidase LytC OS=Bacillus subtilis (strain 168) OX=224308 GN=lytC PE=1 SV=1	96	92	DSSO	50.498	11	6	Self	0
O34633	YJLC_BACSU Uncharacterized protein YjlC OS=Bacillus subtilis (strain 168) OX=224308 GN=yjlC PE=2 SV=1	P80861	YJLD_BACSU NADH dehydrogenase-like protein YjlD OS=Bacillus subtilis (strain 168) OX=224308 GN=yjlD PE=1 SV=3	140	58	DSSO	50.417	6	6	Between	0
P21464	RS2_BACSU 30S ribosomal protein S2 OS=Bacillus subtilis (strain 168) OX=224308 GN=rpsB PE=1 SV=3	P21464	RS2_BACSU 30S ribosomal protein S2 OS=Bacillus subtilis (strain 168) OX=224308 GN=rpsB PE=1 SV=3	66	155	DSSO	50.389	4	4	Self	0
P02394	RL7_BACSU 50S ribosomal protein L7/L12 OS=Bacillus subtilis (strain 168) OX=224308 GN=rplL PE=1 SV=4	P02394	RL7_BACSU 50S ribosomal protein L7/L12 OS=Bacillus subtilis (strain 168) OX=224308 GN=rplL PE=1 SV=4	95	84	DSSO	50.313	7	4	Self	0
P36948	RBSC_BACSU Ribose import permease protein RbsC OS=Bacillus subtilis (strain 168) OX=224308 GN=rbsC PE=3 SV=2	P36947	RBSA_BACSU Ribose import ATP-binding protein RbsA OS=Bacillus subtilis (strain 168) OX=224308 GN=rbsA PE=3 SV=2	207	336	DSSO	50.291	5	4	Between	0
P18158	GLPD_BACSU Aerobic glycerol-3-phosphate dehydrogenase OS=Bacillus subtilis (strain 168) OX=224308 GN=glpD PE=2 SV=2	P18158	GLPD_BACSU Aerobic glycerol-3-phosphate dehydrogenase OS=Bacillus subtilis (strain 168) OX=224308 GN=glpD PE=2 SV=2	409	88	DSSO	50.288	10	5	Self	0
P02394	RL7_BACSU 50S ribosomal protein L7/L12 OS=Bacillus subtilis (strain 168) OX=224308 GN=rplL PE=1 SV=4	P02394	RL7_BACSU 50S ribosomal protein L7/L12 OS=Bacillus subtilis (strain 168) OX=224308 GN=rplL PE=1 SV=4	73	87	DSSO	50.276	10	5	Self	0
O31593	YHBJ_BACSU Putative efflux system component YhbJ OS=Bacillus subtilis (strain 168) OX=224308 GN=yhbJ PE=3 SV=1	O31593	YHBJ_BACSU Putative efflux system component YhbJ OS=Bacillus subtilis (strain 168) OX=224308 GN=yhbJ PE=3 SV=1	67	89	DSSO	50.206	6	6	Self	0
P21464	RS2_BACSU 30S ribosomal protein S2 OS=Bacillus subtilis (strain 168) OX=224308 GN=rpsB PE=1 SV=3	P21464	RS2_BACSU 30S ribosomal protein S2 OS=Bacillus subtilis (strain 168) OX=224308 GN=rpsB PE=1 SV=3	74	211	DSSO	49.925	8	4	Self	0
P94356	YXKC_BACSU Uncharacterized protein YxkC OS=Bacillus subtilis (strain 168) OX=224308 GN=yxkC PE=1 SV=2	P94356	YXKC_BACSU Uncharacterized protein YxkC OS=Bacillus subtilis (strain 168) OX=224308 GN=yxkC PE=1 SV=2	93	148	DSSO	49.688	4	3	Self	0
P18157	GLPK_BACSU Glycerol kinase OS=Bacillus subtilis (strain 168) OX=224308 GN=glpK PE=1 SV=2	P18157	GLPK_BACSU Glycerol kinase OS=Bacillus subtilis (strain 168) OX=224308 GN=glpK PE=1 SV=2	22	1	DSSO	49.551	6	5	Self	0
P24327	PRSA_BACSU Foldase protein PrsA OS=Bacillus subtilis (strain 168) OX=224308 GN=prsA PE=1 SV=1	P24327	PRSA_BACSU Foldase protein PrsA OS=Bacillus subtilis (strain 168) OX=224308 GN=prsA PE=1 SV=1	155	147	DSSO	49.528	8	3	Self	0
O07631	BIPA_BACSU 50S ribosomal subunit assembly factor BipA OS=Bacillus subtilis (strain 168) OX=224308 GN=bipA PE=2 SV=1	O07631	BIPA_BACSU 50S ribosomal subunit assembly factor BipA OS=Bacillus subtilis (strain 168) OX=224308 GN=bipA PE=2 SV=1	553	543	DSSO	49.284	10	4	Self	0
P94356	YXKC_BACSU Uncharacterized protein YxkC OS=Bacillus subtilis (strain 168) OX=224308 GN=yxkC PE=1 SV=2	P94356	YXKC_BACSU Uncharacterized protein YxkC OS=Bacillus subtilis (strain 168) OX=224308 GN=yxkC PE=1 SV=2	97	53	DSSO	49.266	6	3	Self	0
O31593	YHBJ_BACSU Putative efflux system component YhbJ OS=Bacillus subtilis (strain 168) OX=224308 GN=yhbJ PE=3 SV=1	O31593	YHBJ_BACSU Putative efflux system component YhbJ OS=Bacillus subtilis (strain 168) OX=224308 GN=yhbJ PE=3 SV=1	52	106	DSSO	49.144	5	4	Self	0
P18158	GLPD_BACSU Aerobic glycerol-3-phosphate dehydrogenase OS=Bacillus subtilis (strain 168) OX=224308 GN=glpD PE=2 SV=2	P18158	GLPD_BACSU Aerobic glycerol-3-phosphate dehydrogenase OS=Bacillus subtilis (strain 168) OX=224308 GN=glpD PE=2 SV=2	218	537	DSSO	49.034	6	3	Self	0
P0CI74	GPSB_BACSU Cell cycle protein GpsB OS=Bacillus subtilis (strain 168) OX=224308 GN=gpsB PE=1 SV=1	P0CI74	GPSB_BACSU Cell cycle protein GpsB OS=Bacillus subtilis (strain 168) OX=224308 GN=gpsB PE=1 SV=1	82	89	DSSO	48.99	7	4	Self	0
P71021	DIV4A_BACSU Septum site-determining protein DivIVA OS=Bacillus subtilis (strain 168) OX=224308 GN=divIVA PE=1 SV=1	P71021	DIV4A_BACSU Septum site-determining protein DivIVA OS=Bacillus subtilis (strain 168) OX=224308 GN=divIVA PE=1 SV=1	113	110	DSSO	48.984	7	5	Self	0
P28598	CH60_BACSU 60 kDa chaperonin OS=Bacillus subtilis (strain 168) OX=224308 GN=groL PE=1 SV=3	P28598	CH60_BACSU 60 kDa chaperonin OS=Bacillus subtilis (strain 168) OX=224308 GN=groL PE=1 SV=3	117	33	DSSO	48.972	7	4	Self	0
P14949	THIO_BACSU Thioredoxin OS=Bacillus subtilis (strain 168) OX=224308 GN=trxA PE=1 SV=3	P14949	THIO_BACSU Thioredoxin OS=Bacillus subtilis (strain 168) OX=224308 GN=trxA PE=1 SV=3	102	91	DSSO	48.912	5	4	Self	0
P54419	METK_BACSU S-adenosylmethionine synthase OS=Bacillus subtilis (strain 168) OX=224308 GN=metK PE=3 SV=2	P54419	METK_BACSU S-adenosylmethionine synthase OS=Bacillus subtilis (strain 168) OX=224308 GN=metK PE=3 SV=2	389	357	DSSO	48.826	7	5	Self	0
P24327	PRSA_BACSU Foldase protein PrsA OS=Bacillus subtilis (strain 168) OX=224308 GN=prsA PE=1 SV=1	P24327	PRSA_BACSU Foldase protein PrsA OS=Bacillus subtilis (strain 168) OX=224308 GN=prsA PE=1 SV=1	77	116	DSSO	48.703	10	5	Self	0
P36949	RBSB_BACSU Ribose import binding protein RbsB OS=Bacillus subtilis (strain 168) OX=224308 GN=rbsB PE=3 SV=2	P36949	RBSB_BACSU Ribose import binding protein RbsB OS=Bacillus subtilis (strain 168) OX=224308 GN=rbsB PE=3 SV=2	132	293	DSSO	48.691	7	5	Self	0
P32399	YHGE_BACSU Uncharacterized protein YhgE OS=Bacillus subtilis (strain 168) OX=224308 GN=yhgE PE=4 SV=2	P32399	YHGE_BACSU Uncharacterized protein YhgE OS=Bacillus subtilis (strain 168) OX=224308 GN=yhgE PE=4 SV=2	256	460	DSSO	48.678	4	4	Self	0
P96706	YDGH_BACSU Putative membrane protein YdgH OS=Bacillus subtilis (strain 168) OX=224308 GN=ydgH PE=1 SV=1	P96706	YDGH_BACSU Putative membrane protein YdgH OS=Bacillus subtilis (strain 168) OX=224308 GN=ydgH PE=1 SV=1	91	88	DSSO	48.672	8	4	Self	0
P20429	RPOA_BACSU DNA-directed RNA polymerase subunit alpha OS=Bacillus subtilis (strain 168) OX=224308 GN=rpoA PE=1 SV=1	P20429	RPOA_BACSU DNA-directed RNA polymerase subunit alpha OS=Bacillus subtilis (strain 168) OX=224308 GN=rpoA PE=1 SV=1	1	88	DSSO	48.541	10	7	Self	0
P50866	CLPX_BACSU ATP-dependent Clp protease ATP-binding subunit ClpX OS=Bacillus subtilis (strain 168) OX=224308 GN=clpX PE=2 SV=3	P50866	CLPX_BACSU ATP-dependent Clp protease ATP-binding subunit ClpX OS=Bacillus subtilis (strain 168) OX=224308 GN=clpX PE=2 SV=3	322	329	DSSO	48.477	6	4	Self	0
P24327	PRSA_BACSU Foldase protein PrsA OS=Bacillus subtilis (strain 168) OX=224308 GN=prsA PE=1 SV=1	P24327	PRSA_BACSU Foldase protein PrsA OS=Bacillus subtilis (strain 168) OX=224308 GN=prsA PE=1 SV=1	187	201	DSSO	48.274	8	4	Self	0
P37580	FHUD_BACSU Iron(3+)-hydroxamate-binding protein FhuD OS=Bacillus subtilis (strain 168) OX=224308 GN=fhuD PE=1 SV=1	P37580	FHUD_BACSU Iron(3+)-hydroxamate-binding protein FhuD OS=Bacillus subtilis (strain 168) OX=224308 GN=fhuD PE=1 SV=1	95	164	DSSO	48.008	9	7	Self	0
O32023	YQZC_BACSU Uncharacterized protein YqzC OS=Bacillus subtilis (strain 168) OX=224308 GN=yqzC PE=3 SV=2	O32023	YQZC_BACSU Uncharacterized protein YqzC OS=Bacillus subtilis (strain 168) OX=224308 GN=yqzC PE=3 SV=2	70	65	DSSO	47.914	10	6	Self	0
O31501	SWRC_BACSU Swarming motility protein SwrC OS=Bacillus subtilis (strain 168) OX=224308 GN=swrC PE=1 SV=2	O31501	SWRC_BACSU Swarming motility protein SwrC OS=Bacillus subtilis (strain 168) OX=224308 GN=swrC PE=1 SV=2	799	193	DSSO	47.816	8	5	Self	0
P80886	SUCC_BACSU Succinate--CoA ligase [ADP-forming] subunit beta OS=Bacillus subtilis (strain 168) OX=224308 GN=sucC PE=1 SV=2	P80886	SUCC_BACSU Succinate--CoA ligase [ADP-forming] subunit beta OS=Bacillus subtilis (strain 168) OX=224308 GN=sucC PE=1 SV=2	79	61	DSSO	47.789	6	3	Self	0
P18158	GLPD_BACSU Aerobic glycerol-3-phosphate dehydrogenase OS=Bacillus subtilis (strain 168) OX=224308 GN=glpD PE=2 SV=2	P18158	GLPD_BACSU Aerobic glycerol-3-phosphate dehydrogenase OS=Bacillus subtilis (strain 168) OX=224308 GN=glpD PE=2 SV=2	1	186	DSSO	47.77	9	7	Self	0
P17820	DNAK_BACSU Chaperone protein DnaK OS=Bacillus subtilis (strain 168) OX=224308 GN=dnaK PE=1 SV=3	P17820	DNAK_BACSU Chaperone protein DnaK OS=Bacillus subtilis (strain 168) OX=224308 GN=dnaK PE=1 SV=3	216	274	DSSO	47.726	8	4	Self	0
P17820	DNAK_BACSU Chaperone protein DnaK OS=Bacillus subtilis (strain 168) OX=224308 GN=dnaK PE=1 SV=3	P17820	DNAK_BACSU Chaperone protein DnaK OS=Bacillus subtilis (strain 168) OX=224308 GN=dnaK PE=1 SV=3	43	226	DSSO	47.643	9	6	Self	0
P18158	GLPD_BACSU Aerobic glycerol-3-phosphate dehydrogenase OS=Bacillus subtilis (strain 168) OX=224308 GN=glpD PE=2 SV=2	P18158	GLPD_BACSU Aerobic glycerol-3-phosphate dehydrogenase OS=Bacillus subtilis (strain 168) OX=224308 GN=glpD PE=2 SV=2	135	422	DSSO	47.544	6	3	Self	0
P39148	GLYA_BACSU Serine hydroxymethyltransferase OS=Bacillus subtilis (strain 168) OX=224308 GN=glyA PE=1 SV=1	P39148	GLYA_BACSU Serine hydroxymethyltransferase OS=Bacillus subtilis (strain 168) OX=224308 GN=glyA PE=1 SV=1	349	325	DSSO	47.516	5	4	Self	0
P02394	RL7_BACSU 50S ribosomal protein L7/L12 OS=Bacillus subtilis (strain 168) OX=224308 GN=rplL PE=1 SV=4	P02394	RL7_BACSU 50S ribosomal protein L7/L12 OS=Bacillus subtilis (strain 168) OX=224308 GN=rplL PE=1 SV=4	112	73	DSSO	47.425	8	4	Self	0
P09339	ACNA_BACSU Aconitate/2-methylaconitate hydratase OS=Bacillus subtilis (strain 168) OX=224308 GN=citB PE=1 SV=4	P09339	ACNA_BACSU Aconitate/2-methylaconitate hydratase OS=Bacillus subtilis (strain 168) OX=224308 GN=citB PE=1 SV=4	67	10	DSSO	47.379	7	3	Self	0
P26899	ASPA_BACSU Aspartate ammonia-lyase OS=Bacillus subtilis (strain 168) OX=224308 GN=ansB PE=3 SV=2	P26899	ASPA_BACSU Aspartate ammonia-lyase OS=Bacillus subtilis (strain 168) OX=224308 GN=ansB PE=3 SV=2	399	407	DSSO	47.379	7	6	Self	0
P50866	CLPX_BACSU ATP-dependent Clp protease ATP-binding subunit ClpX OS=Bacillus subtilis (strain 168) OX=224308 GN=clpX PE=2 SV=3	P50866	CLPX_BACSU ATP-dependent Clp protease ATP-binding subunit ClpX OS=Bacillus subtilis (strain 168) OX=224308 GN=clpX PE=2 SV=3	283	271	DSSO	47.31	5	4	Self	0
P24327	PRSA_BACSU Foldase protein PrsA OS=Bacillus subtilis (strain 168) OX=224308 GN=prsA PE=1 SV=1	P24327	PRSA_BACSU Foldase protein PrsA OS=Bacillus subtilis (strain 168) OX=224308 GN=prsA PE=1 SV=1	113	72	DSSO	47.186	7	4	Self	0
P36949	RBSB_BACSU Ribose import binding protein RbsB OS=Bacillus subtilis (strain 168) OX=224308 GN=rbsB PE=3 SV=2	P36949	RBSB_BACSU Ribose import binding protein RbsB OS=Bacillus subtilis (strain 168) OX=224308 GN=rbsB PE=3 SV=2	305	259	DSSO	46.98	10	7	Self	0
P21883	ODP2_BACSU Dihydrolipoyllysine-residue acetyltransferase component of pyruvate dehydrogenase complex OS=Bacillus subtilis (strain 168) OX=224308 GN=pdhC PE=1 SV=2	P21883	ODP2_BACSU Dihydrolipoyllysine-residue acetyltransferase component of pyruvate dehydrogenase complex OS=Bacillus subtilis (strain 168) OX=224308 GN=pdhC PE=1 SV=2	322	342	DSSO	46.904	6	6	Self	0
P24327	PRSA_BACSU Foldase protein PrsA OS=Bacillus subtilis (strain 168) OX=224308 GN=prsA PE=1 SV=1	P24327	PRSA_BACSU Foldase protein PrsA OS=Bacillus subtilis (strain 168) OX=224308 GN=prsA PE=1 SV=1	127	228	DSSO	46.863	11	9	Self	0
P42199	TCYA_BACSU L-cystine-binding protein TcyA OS=Bacillus subtilis (strain 168) OX=224308 GN=tcyA PE=1 SV=3	P42199	TCYA_BACSU L-cystine-binding protein TcyA OS=Bacillus subtilis (strain 168) OX=224308 GN=tcyA PE=1 SV=3	207	256	DSSO	46.85	6	3	Self	0
Q06797	RL1_BACSU 50S ribosomal protein L1 OS=Bacillus subtilis (strain 168) OX=224308 GN=rplA PE=1 SV=4	P21473	RS15_BACSU 30S ribosomal protein S15 OS=Bacillus subtilis (strain 168) OX=224308 GN=rpsO PE=1 SV=4	167	58	DSSO	46.727	7	4	Between	0
P37580	FHUD_BACSU Iron(3+)-hydroxamate-binding protein FhuD OS=Bacillus subtilis (strain 168) OX=224308 GN=fhuD PE=1 SV=1	P37580	FHUD_BACSU Iron(3+)-hydroxamate-binding protein FhuD OS=Bacillus subtilis (strain 168) OX=224308 GN=fhuD PE=1 SV=1	231	226	DSSO	46.707	4	3	Self	0
P37437	RL9_BACSU 50S ribosomal protein L9 OS=Bacillus subtilis (strain 168) OX=224308 GN=rplI PE=3 SV=1	P37437	RL9_BACSU 50S ribosomal protein L9 OS=Bacillus subtilis (strain 168) OX=224308 GN=rplI PE=3 SV=1	132	114	DSSO	46.39	7	4	Self	0
P21472	RS12_BACSU 30S ribosomal protein S12 OS=Bacillus subtilis (strain 168) OX=224308 GN=rpsL PE=1 SV=5	P12875	RL14_BACSU 50S ribosomal protein L14 OS=Bacillus subtilis (strain 168) OX=224308 GN=rplN PE=1 SV=1	33	53	DSSO	46.35	6	3	Between	0
P40924	PGK_BACSU Phosphoglycerate kinase OS=Bacillus subtilis (strain 168) OX=224308 GN=pgk PE=1 SV=3	P40924	PGK_BACSU Phosphoglycerate kinase OS=Bacillus subtilis (strain 168) OX=224308 GN=pgk PE=1 SV=3	45	86	DSSO	46.297	6	3	Self	0
P32399	YHGE_BACSU Uncharacterized protein YhgE OS=Bacillus subtilis (strain 168) OX=224308 GN=yhgE PE=4 SV=2	P32399	YHGE_BACSU Uncharacterized protein YhgE OS=Bacillus subtilis (strain 168) OX=224308 GN=yhgE PE=4 SV=2	174	205	DSSO	45.969	5	3	Self	0
P24327	PRSA_BACSU Foldase protein PrsA OS=Bacillus subtilis (strain 168) OX=224308 GN=prsA PE=1 SV=1	P24327	PRSA_BACSU Foldase protein PrsA OS=Bacillus subtilis (strain 168) OX=224308 GN=prsA PE=1 SV=1	203	221	DSSO	45.953	5	2	Self	0
P21465	RS3_BACSU 30S ribosomal protein S3 OS=Bacillus subtilis (strain 168) OX=224308 GN=rpsC PE=1 SV=4	P21464	RS2_BACSU 30S ribosomal protein S2 OS=Bacillus subtilis (strain 168) OX=224308 GN=rpsB PE=1 SV=3	210	119	DSSO	45.939	8	6	Between	0
P20282	RS13_BACSU 30S ribosomal protein S13 OS=Bacillus subtilis (strain 168) OX=224308 GN=rpsM PE=1 SV=3	Q03223	RL31_BACSU 50S ribosomal protein L31 OS=Bacillus subtilis (strain 168) OX=224308 GN=rpmE PE=1 SV=1	64	48	DSSO	45.634	10	7	Between	0
O31593	YHBJ_BACSU Putative efflux system component YhbJ OS=Bacillus subtilis (strain 168) OX=224308 GN=yhbJ PE=3 SV=1	O31593	YHBJ_BACSU Putative efflux system component YhbJ OS=Bacillus subtilis (strain 168) OX=224308 GN=yhbJ PE=3 SV=1	67	81	DSSO	45.578	4	3	Self	0
P40924	PGK_BACSU Phosphoglycerate kinase OS=Bacillus subtilis (strain 168) OX=224308 GN=pgk PE=1 SV=3	P40924	PGK_BACSU Phosphoglycerate kinase OS=Bacillus subtilis (strain 168) OX=224308 GN=pgk PE=1 SV=3	125	64	DSSO	45.563	6	3	Self	0
Q06797	RL1_BACSU 50S ribosomal protein L1 OS=Bacillus subtilis (strain 168) OX=224308 GN=rplA PE=1 SV=4	Q06797	RL1_BACSU 50S ribosomal protein L1 OS=Bacillus subtilis (strain 168) OX=224308 GN=rplA PE=1 SV=4	160	141	DSSO	45.543	8	8	Self	0
P46920	OPUAA_BACSU Glycine betaine transport ATP-binding protein OpuAA OS=Bacillus subtilis (strain 168) OX=224308 GN=opuAA PE=1 SV=3	P46920	OPUAA_BACSU Glycine betaine transport ATP-binding protein OpuAA OS=Bacillus subtilis (strain 168) OX=224308 GN=opuAA PE=1 SV=3	286	206	DSSO	45.518	6	3	Self	0
P18158	GLPD_BACSU Aerobic glycerol-3-phosphate dehydrogenase OS=Bacillus subtilis (strain 168) OX=224308 GN=glpD PE=2 SV=2	P18158	GLPD_BACSU Aerobic glycerol-3-phosphate dehydrogenase OS=Bacillus subtilis (strain 168) OX=224308 GN=glpD PE=2 SV=2	218	196	DSSO	45.277	5	3	Self	0
Q06797	RL1_BACSU 50S ribosomal protein L1 OS=Bacillus subtilis (strain 168) OX=224308 GN=rplA PE=1 SV=4	Q06797	RL1_BACSU 50S ribosomal protein L1 OS=Bacillus subtilis (strain 168) OX=224308 GN=rplA PE=1 SV=4	167	141	DSSO	45.169	5	3	Self	0
P42400	YCKB_BACSU Probable ABC transporter extracellular-binding protein YckB OS=Bacillus subtilis (strain 168) OX=224308 GN=yckB PE=1 SV=2	P42400	YCKB_BACSU Probable ABC transporter extracellular-binding protein YckB OS=Bacillus subtilis (strain 168) OX=224308 GN=yckB PE=1 SV=2	253	246	DSSO	45.037	7	5	Self	0
P32399	YHGE_BACSU Uncharacterized protein YhgE OS=Bacillus subtilis (strain 168) OX=224308 GN=yhgE PE=4 SV=2	P32399	YHGE_BACSU Uncharacterized protein YhgE OS=Bacillus subtilis (strain 168) OX=224308 GN=yhgE PE=4 SV=2	336	340	DSSO	44.975	8	5	Self	0
P0CI78	RL24_BACSU 50S ribosomal protein L24 OS=Bacillus subtilis (strain 168) OX=224308 GN=rplX PE=1 SV=1	P0CI78	RL24_BACSU 50S ribosomal protein L24 OS=Bacillus subtilis (strain 168) OX=224308 GN=rplX PE=1 SV=1	8	103	DSSO	44.93	8	5	Self	0
P24327	PRSA_BACSU Foldase protein PrsA OS=Bacillus subtilis (strain 168) OX=224308 GN=prsA PE=1 SV=1	P24327	PRSA_BACSU Foldase protein PrsA OS=Bacillus subtilis (strain 168) OX=224308 GN=prsA PE=1 SV=1	233	127	DSSO	44.787	7	6	Self	0
P08838	PT1_BACSU Phosphoenolpyruvate-protein phosphotransferase OS=Bacillus subtilis (strain 168) OX=224308 GN=ptsI PE=1 SV=3	P08838	PT1_BACSU Phosphoenolpyruvate-protein phosphotransferase OS=Bacillus subtilis (strain 168) OX=224308 GN=ptsI PE=1 SV=3	92	30	DSSO	44.752	6	5	Self	0
P36949	RBSB_BACSU Ribose import binding protein RbsB OS=Bacillus subtilis (strain 168) OX=224308 GN=rbsB PE=3 SV=2	P36949	RBSB_BACSU Ribose import binding protein RbsB OS=Bacillus subtilis (strain 168) OX=224308 GN=rbsB PE=3 SV=2	259	300	DSSO	44.608	6	3	Self	0
P94356	YXKC_BACSU Uncharacterized protein YxkC OS=Bacillus subtilis (strain 168) OX=224308 GN=yxkC PE=1 SV=2	P94356	YXKC_BACSU Uncharacterized protein YxkC OS=Bacillus subtilis (strain 168) OX=224308 GN=yxkC PE=1 SV=2	148	53	DSSO	44.516	4	2	Self	0
P21465	RS3_BACSU 30S ribosomal protein S3 OS=Bacillus subtilis (strain 168) OX=224308 GN=rpsC PE=1 SV=4	P21465	RS3_BACSU 30S ribosomal protein S3 OS=Bacillus subtilis (strain 168) OX=224308 GN=rpsC PE=1 SV=4	71	210	DSSO	44.47	7	4	Self	0
P36949	RBSB_BACSU Ribose import binding protein RbsB OS=Bacillus subtilis (strain 168) OX=224308 GN=rbsB PE=3 SV=2	P36949	RBSB_BACSU Ribose import binding protein RbsB OS=Bacillus subtilis (strain 168) OX=224308 GN=rbsB PE=3 SV=2	300	276	DSSO	44.406	6	5	Self	0
P18158	GLPD_BACSU Aerobic glycerol-3-phosphate dehydrogenase OS=Bacillus subtilis (strain 168) OX=224308 GN=glpD PE=2 SV=2	P18158	GLPD_BACSU Aerobic glycerol-3-phosphate dehydrogenase OS=Bacillus subtilis (strain 168) OX=224308 GN=glpD PE=2 SV=2	135	409	DSSO	44.307	4	2	Self	0
P24141	OPPA_BACSU Oligopeptide-binding protein OppA OS=Bacillus subtilis (strain 168) OX=224308 GN=oppA PE=1 SV=1	P24141	OPPA_BACSU Oligopeptide-binding protein OppA OS=Bacillus subtilis (strain 168) OX=224308 GN=oppA PE=1 SV=1	310	392	DSSO	44.167	4	2	Self	0
P50735	GUDB_BACSU Cryptic catabolic NAD-specific glutamate dehydrogenase GudB OS=Bacillus subtilis (strain 168) OX=224308 GN=gudB PE=1 SV=2	P50735	GUDB_BACSU Cryptic catabolic NAD-specific glutamate dehydrogenase GudB OS=Bacillus subtilis (strain 168) OX=224308 GN=gudB PE=1 SV=2	189	52	DSSO	44.114	4	2	Self	0
P46920	OPUAA_BACSU Glycine betaine transport ATP-binding protein OpuAA OS=Bacillus subtilis (strain 168) OX=224308 GN=opuAA PE=1 SV=3	P46920	OPUAA_BACSU Glycine betaine transport ATP-binding protein OpuAA OS=Bacillus subtilis (strain 168) OX=224308 GN=opuAA PE=1 SV=3	305	286	DSSO	44.071	5	3	Self	0
P80868	EFG_BACSU Elongation factor G OS=Bacillus subtilis (strain 168) OX=224308 GN=fusA PE=1 SV=3	P80868	EFG_BACSU Elongation factor G OS=Bacillus subtilis (strain 168) OX=224308 GN=fusA PE=1 SV=3	594	490	DSSO	43.945	7	5	Self	0
P54475	CSHB_BACSU DEAD-box ATP-dependent RNA helicase CshB OS=Bacillus subtilis (strain 168) OX=224308 GN=cshB PE=1 SV=1	P54475	CSHB_BACSU DEAD-box ATP-dependent RNA helicase CshB OS=Bacillus subtilis (strain 168) OX=224308 GN=cshB PE=1 SV=1	32	206	DSSO	43.795	6	4	Self	0
P32399	YHGE_BACSU Uncharacterized protein YhgE OS=Bacillus subtilis (strain 168) OX=224308 GN=yhgE PE=4 SV=2	P32399	YHGE_BACSU Uncharacterized protein YhgE OS=Bacillus subtilis (strain 168) OX=224308 GN=yhgE PE=4 SV=2	178	205	DSSO	43.715	5	3	Self	0
P21464	RS2_BACSU 30S ribosomal protein S2 OS=Bacillus subtilis (strain 168) OX=224308 GN=rpsB PE=1 SV=3	P21464	RS2_BACSU 30S ribosomal protein S2 OS=Bacillus subtilis (strain 168) OX=224308 GN=rpsB PE=1 SV=3	138	131	DSSO	43.58	8	6	Self	0
P07343	FUMC_BACSU Fumarate hydratase class II OS=Bacillus subtilis (strain 168) OX=224308 GN=fumC PE=3 SV=2	P07343	FUMC_BACSU Fumarate hydratase class II OS=Bacillus subtilis (strain 168) OX=224308 GN=fumC PE=3 SV=2	29	38	DSSO	43.468	11	6	Self	0
P18158	GLPD_BACSU Aerobic glycerol-3-phosphate dehydrogenase OS=Bacillus subtilis (strain 168) OX=224308 GN=glpD PE=2 SV=2	P18158	GLPD_BACSU Aerobic glycerol-3-phosphate dehydrogenase OS=Bacillus subtilis (strain 168) OX=224308 GN=glpD PE=2 SV=2	242	196	DSSO	43.436	7	4	Self	0
O31754	RASP_BACSU Regulator of sigma-W protease RasP OS=Bacillus subtilis (strain 168) OX=224308 GN=rasP PE=1 SV=1	O31754	RASP_BACSU Regulator of sigma-W protease RasP OS=Bacillus subtilis (strain 168) OX=224308 GN=rasP PE=1 SV=1	233	257	DSSO	43.367	7	6	Self	0
P21465	RS3_BACSU 30S ribosomal protein S3 OS=Bacillus subtilis (strain 168) OX=224308 GN=rpsC PE=1 SV=4	P21465	RS3_BACSU 30S ribosomal protein S3 OS=Bacillus subtilis (strain 168) OX=224308 GN=rpsC PE=1 SV=4	212	210	DSSO	43.357	8	7	Self	0
P21465	RS3_BACSU 30S ribosomal protein S3 OS=Bacillus subtilis (strain 168) OX=224308 GN=rpsC PE=1 SV=4	P21471	RS10_BACSU 30S ribosomal protein S10 OS=Bacillus subtilis (strain 168) OX=224308 GN=rpsJ PE=1 SV=4	218	24	DSSO	43.302	7	7	Between	0
P24327	PRSA_BACSU Foldase protein PrsA OS=Bacillus subtilis (strain 168) OX=224308 GN=prsA PE=1 SV=1	P24327	PRSA_BACSU Foldase protein PrsA OS=Bacillus subtilis (strain 168) OX=224308 GN=prsA PE=1 SV=1	257	120	DSSO	43.296	4	3	Self	0
P17921	SYFA_BACSU Phenylalanine--tRNA ligase alpha subunit OS=Bacillus subtilis (strain 168) OX=224308 GN=pheS PE=3 SV=2	P17921	SYFA_BACSU Phenylalanine--tRNA ligase alpha subunit OS=Bacillus subtilis (strain 168) OX=224308 GN=pheS PE=3 SV=2	4	48	DSSO	43.122	10	4	Self	0
P34957	QOX2_BACSU Quinol oxidase subunit 2 OS=Bacillus subtilis (strain 168) OX=224308 GN=qoxA PE=1 SV=4	P34957	QOX2_BACSU Quinol oxidase subunit 2 OS=Bacillus subtilis (strain 168) OX=224308 GN=qoxA PE=1 SV=4	252	315	DSSO	43.114	5	5	Self	0
P12877	RL5_BACSU 50S ribosomal protein L5 OS=Bacillus subtilis (strain 168) OX=224308 GN=rplE PE=1 SV=1	Q03223	RL31_BACSU 50S ribosomal protein L31 OS=Bacillus subtilis (strain 168) OX=224308 GN=rpmE PE=1 SV=1	179	48	DSSO	42.946	5	5	Between	0
P32399	YHGE_BACSU Uncharacterized protein YhgE OS=Bacillus subtilis (strain 168) OX=224308 GN=yhgE PE=4 SV=2	P32399	YHGE_BACSU Uncharacterized protein YhgE OS=Bacillus subtilis (strain 168) OX=224308 GN=yhgE PE=4 SV=2	424	311	DSSO	42.945	5	4	Self	0
O06491	GATA_BACSU Glutamyl-tRNA(Gln) amidotransferase subunit A OS=Bacillus subtilis (strain 168) OX=224308 GN=gatA PE=3 SV=3	O06491	GATA_BACSU Glutamyl-tRNA(Gln) amidotransferase subunit A OS=Bacillus subtilis (strain 168) OX=224308 GN=gatA PE=3 SV=3	56	21	DSSO	42.931	5	4	Self	0
O31771	YMFM_BACSU Uncharacterized membrane protein YmfM OS=Bacillus subtilis (strain 168) OX=224308 GN=ymfM PE=4 SV=3	O31771	YMFM_BACSU Uncharacterized membrane protein YmfM OS=Bacillus subtilis (strain 168) OX=224308 GN=ymfM PE=4 SV=3	255	270	DSSO	42.805	4	2	Self	0
P02394	RL7_BACSU 50S ribosomal protein L7/L12 OS=Bacillus subtilis (strain 168) OX=224308 GN=rplL PE=1 SV=4	P02394	RL7_BACSU 50S ribosomal protein L7/L12 OS=Bacillus subtilis (strain 168) OX=224308 GN=rplL PE=1 SV=4	123	95	DSSO	42.793	7	6	Self	0
P29726	PURA_BACSU Adenylosuccinate synthetase OS=Bacillus subtilis (strain 168) OX=224308 GN=purA PE=3 SV=1	P29726	PURA_BACSU Adenylosuccinate synthetase OS=Bacillus subtilis (strain 168) OX=224308 GN=purA PE=3 SV=1	51	130	DSSO	42.772	4	2	Self	0
P37571	CLPC_BACSU Negative regulator of genetic competence ClpC/MecB OS=Bacillus subtilis (strain 168) OX=224308 GN=clpC PE=1 SV=1	P37571	CLPC_BACSU Negative regulator of genetic competence ClpC/MecB OS=Bacillus subtilis (strain 168) OX=224308 GN=clpC PE=1 SV=1	609	605	DSSO	42.75	4	4	Self	0
P32399	YHGE_BACSU Uncharacterized protein YhgE OS=Bacillus subtilis (strain 168) OX=224308 GN=yhgE PE=4 SV=2	P32399	YHGE_BACSU Uncharacterized protein YhgE OS=Bacillus subtilis (strain 168) OX=224308 GN=yhgE PE=4 SV=2	270	460	DSSO	42.698	4	4	Self	0
P80868	EFG_BACSU Elongation factor G OS=Bacillus subtilis (strain 168) OX=224308 GN=fusA PE=1 SV=3	P80868	EFG_BACSU Elongation factor G OS=Bacillus subtilis (strain 168) OX=224308 GN=fusA PE=1 SV=3	564	490	DSSO	42.645	6	4	Self	0
P21883	ODP2_BACSU Dihydrolipoyllysine-residue acetyltransferase component of pyruvate dehydrogenase complex OS=Bacillus subtilis (strain 168) OX=224308 GN=pdhC PE=1 SV=2	P21883	ODP2_BACSU Dihydrolipoyllysine-residue acetyltransferase component of pyruvate dehydrogenase complex OS=Bacillus subtilis (strain 168) OX=224308 GN=pdhC PE=1 SV=2	314	347	DSSO	42.539	4	3	Self	0
P24327	PRSA_BACSU Foldase protein PrsA OS=Bacillus subtilis (strain 168) OX=224308 GN=prsA PE=1 SV=1	P24327	PRSA_BACSU Foldase protein PrsA OS=Bacillus subtilis (strain 168) OX=224308 GN=prsA PE=1 SV=1	113	68	DSSO	42.535	8	5	Self	0
P37871	RPOC_BACSU DNA-directed RNA polymerase subunit beta' OS=Bacillus subtilis (strain 168) OX=224308 GN=rpoC PE=1 SV=4	P37871	RPOC_BACSU DNA-directed RNA polymerase subunit beta' OS=Bacillus subtilis (strain 168) OX=224308 GN=rpoC PE=1 SV=4	161	153	DSSO	42.339	6	5	Self	0
P21467	RS5_BACSU 30S ribosomal protein S5 OS=Bacillus subtilis (strain 168) OX=224308 GN=rpsE PE=1 SV=3	P21467	RS5_BACSU 30S ribosomal protein S5 OS=Bacillus subtilis (strain 168) OX=224308 GN=rpsE PE=1 SV=3	155	148	DSSO	42.31	6	3	Self	0
O34943	YTPR_BACSU Putative tRNA-binding protein YtpR OS=Bacillus subtilis (strain 168) OX=224308 GN=ytpR PE=4 SV=1	O34943	YTPR_BACSU Putative tRNA-binding protein YtpR OS=Bacillus subtilis (strain 168) OX=224308 GN=ytpR PE=4 SV=1	156	1	DSSO	42.101	5	3	Self	0
P42971	PBPC_BACSU Penicillin-binding protein 3 OS=Bacillus subtilis (strain 168) OX=224308 GN=pbpC PE=1 SV=1	P42971	PBPC_BACSU Penicillin-binding protein 3 OS=Bacillus subtilis (strain 168) OX=224308 GN=pbpC PE=1 SV=1	260	229	DSSO	42.005	9	5	Self	0
O31567	YFIY_BACSU Probable siderophore-binding lipoprotein YfiY OS=Bacillus subtilis (strain 168) OX=224308 GN=yfiY PE=1 SV=1	O31567	YFIY_BACSU Probable siderophore-binding lipoprotein YfiY OS=Bacillus subtilis (strain 168) OX=224308 GN=yfiY PE=1 SV=1	163	55	DSSO	41.905	4	2	Self	0
P50735	GUDB_BACSU Cryptic catabolic NAD-specific glutamate dehydrogenase GudB OS=Bacillus subtilis (strain 168) OX=224308 GN=gudB PE=1 SV=2	P50735	GUDB_BACSU Cryptic catabolic NAD-specific glutamate dehydrogenase GudB OS=Bacillus subtilis (strain 168) OX=224308 GN=gudB PE=1 SV=2	43	80	DSSO	41.802	4	3	Self	0
P46320	LICH_BACSU Probable 6-phospho-beta-glucosidase OS=Bacillus subtilis (strain 168) OX=224308 GN=licH PE=2 SV=1	P46320	LICH_BACSU Probable 6-phospho-beta-glucosidase OS=Bacillus subtilis (strain 168) OX=224308 GN=licH PE=2 SV=1	26	61	DSSO	41.623	3	3	Self	0
P21464	RS2_BACSU 30S ribosomal protein S2 OS=Bacillus subtilis (strain 168) OX=224308 GN=rpsB PE=1 SV=3	P21464	RS2_BACSU 30S ribosomal protein S2 OS=Bacillus subtilis (strain 168) OX=224308 GN=rpsB PE=1 SV=3	81	152	DSSO	41.303	5	5	Self	0
O32052	YRBF_BACSU Sec translocon accessory complex subunit YrbF OS=Bacillus subtilis (strain 168) OX=224308 GN=yrbF PE=3 SV=1	O32052	YRBF_BACSU Sec translocon accessory complex subunit YrbF OS=Bacillus subtilis (strain 168) OX=224308 GN=yrbF PE=3 SV=1	68	43	DSSO	41.241	4	2	Self	0
P39158	CSPC_BACSU Cold shock protein CspC OS=Bacillus subtilis (strain 168) OX=224308 GN=cspC PE=1 SV=1	P39158	CSPC_BACSU Cold shock protein CspC OS=Bacillus subtilis (strain 168) OX=224308 GN=cspC PE=1 SV=1	46	65	DSSO	41.227	5	3	Self	0
P24327	PRSA_BACSU Foldase protein PrsA OS=Bacillus subtilis (strain 168) OX=224308 GN=prsA PE=1 SV=1	P24327	PRSA_BACSU Foldase protein PrsA OS=Bacillus subtilis (strain 168) OX=224308 GN=prsA PE=1 SV=1	257	237	DSSO	41.197	7	6	Self	0
P08821	DBH1_BACSU DNA-binding protein HU 1 OS=Bacillus subtilis (strain 168) OX=224308 GN=hupA PE=1 SV=2	P08821	DBH1_BACSU DNA-binding protein HU 1 OS=Bacillus subtilis (strain 168) OX=224308 GN=hupA PE=1 SV=2	75	92	DSSO	41.167	8	5	Self	0
O32247	YVBJ_BACSU Uncharacterized membrane protein YvbJ OS=Bacillus subtilis (strain 168) OX=224308 GN=yvbJ PE=4 SV=1	O32247	YVBJ_BACSU Uncharacterized membrane protein YvbJ OS=Bacillus subtilis (strain 168) OX=224308 GN=yvbJ PE=4 SV=1	216	227	DSSO	41.136	5	4	Self	0
O31567	YFIY_BACSU Probable siderophore-binding lipoprotein YfiY OS=Bacillus subtilis (strain 168) OX=224308 GN=yfiY PE=1 SV=1	O31567	YFIY_BACSU Probable siderophore-binding lipoprotein YfiY OS=Bacillus subtilis (strain 168) OX=224308 GN=yfiY PE=1 SV=1	323	191	DSSO	40.846	4	2	Self	0
P0CI78	RL24_BACSU 50S ribosomal protein L24 OS=Bacillus subtilis (strain 168) OX=224308 GN=rplX PE=1 SV=1	P0CI78	RL24_BACSU 50S ribosomal protein L24 OS=Bacillus subtilis (strain 168) OX=224308 GN=rplX PE=1 SV=1	8	19	DSSO	40.819	5	3	Self	0
P17865	FTSZ_BACSU Cell division protein FtsZ OS=Bacillus subtilis (strain 168) OX=224308 GN=ftsZ PE=1 SV=3	P17865	FTSZ_BACSU Cell division protein FtsZ OS=Bacillus subtilis (strain 168) OX=224308 GN=ftsZ PE=1 SV=3	80	64	DSSO	40.75	7	4	Self	0
P80870	GS13_BACSU General stress protein 13 OS=Bacillus subtilis (strain 168) OX=224308 GN=yugI PE=1 SV=3	P21471	RS10_BACSU 30S ribosomal protein S10 OS=Bacillus subtilis (strain 168) OX=224308 GN=rpsJ PE=1 SV=4	85	24	DSSO	40.728	6	5	Between	0
P09124	G3P1_BACSU Glyceraldehyde-3-phosphate dehydrogenase 1 OS=Bacillus subtilis (strain 168) OX=224308 GN=gapA PE=1 SV=2	P09124	G3P1_BACSU Glyceraldehyde-3-phosphate dehydrogenase 1 OS=Bacillus subtilis (strain 168) OX=224308 GN=gapA PE=1 SV=2	270	332	DSSO	40.697	4	4	Self	0
P51831	FABG_BACSU 3-oxoacyl-[acyl-carrier-protein] reductase FabG OS=Bacillus subtilis (strain 168) OX=224308 GN=fabG PE=3 SV=3	P51831	FABG_BACSU 3-oxoacyl-[acyl-carrier-protein] reductase FabG OS=Bacillus subtilis (strain 168) OX=224308 GN=fabG PE=3 SV=3	55	50	DSSO	40.696	5	3	Self	0
C0SP94	YHFQ_BACSU Putative ABC transporter substrate-binding lipoprotein YhfQ OS=Bacillus subtilis (strain 168) OX=224308 GN=yhfQ PE=1 SV=1	C0SP94	YHFQ_BACSU Putative ABC transporter substrate-binding lipoprotein YhfQ OS=Bacillus subtilis (strain 168) OX=224308 GN=yhfQ PE=1 SV=1	169	90	DSSO	40.505	6	3	Self	0
P81101	RRF_BACSU Ribosome-recycling factor OS=Bacillus subtilis (strain 168) OX=224308 GN=frr PE=1 SV=2	P81101	RRF_BACSU Ribosome-recycling factor OS=Bacillus subtilis (strain 168) OX=224308 GN=frr PE=1 SV=2	140	144	DSSO	40.416	6	5	Self	0
P04969	RS11_BACSU 30S ribosomal protein S11 OS=Bacillus subtilis (strain 168) OX=224308 GN=rpsK PE=1 SV=1	P04969	RS11_BACSU 30S ribosomal protein S11 OS=Bacillus subtilis (strain 168) OX=224308 GN=rpsK PE=1 SV=1	89	74	DSSO	40.394	4	3	Self	0
P21467	RS5_BACSU 30S ribosomal protein S5 OS=Bacillus subtilis (strain 168) OX=224308 GN=rpsE PE=1 SV=3	P21467	RS5_BACSU 30S ribosomal protein S5 OS=Bacillus subtilis (strain 168) OX=224308 GN=rpsE PE=1 SV=3	8	68	DSSO	40.315	7	6	Self	0
P21464	RS2_BACSU 30S ribosomal protein S2 OS=Bacillus subtilis (strain 168) OX=224308 GN=rpsB PE=1 SV=3	P21464	RS2_BACSU 30S ribosomal protein S2 OS=Bacillus subtilis (strain 168) OX=224308 GN=rpsB PE=1 SV=3	58	2	DSSO	40.262	7	4	Self	0
P80861	YJLD_BACSU NADH dehydrogenase-like protein YjlD OS=Bacillus subtilis (strain 168) OX=224308 GN=yjlD PE=1 SV=3	P80861	YJLD_BACSU NADH dehydrogenase-like protein YjlD OS=Bacillus subtilis (strain 168) OX=224308 GN=yjlD PE=1 SV=3	189	338	DSSO	40.221	5	5	Self	0
P36947	RBSA_BACSU Ribose import ATP-binding protein RbsA OS=Bacillus subtilis (strain 168) OX=224308 GN=rbsA PE=3 SV=2	P36947	RBSA_BACSU Ribose import ATP-binding protein RbsA OS=Bacillus subtilis (strain 168) OX=224308 GN=rbsA PE=3 SV=2	313	413	DSSO	40.161	4	3	Self	0
P24327	PRSA_BACSU Foldase protein PrsA OS=Bacillus subtilis (strain 168) OX=224308 GN=prsA PE=1 SV=1	P32399	YHGE_BACSU Uncharacterized protein YhgE OS=Bacillus subtilis (strain 168) OX=224308 GN=yhgE PE=4 SV=2	212	123	DSSO	40.107	4	2	Between	0
P28598	CH60_BACSU 60 kDa chaperonin OS=Bacillus subtilis (strain 168) OX=224308 GN=groL PE=1 SV=3	P28598	CH60_BACSU 60 kDa chaperonin OS=Bacillus subtilis (strain 168) OX=224308 GN=groL PE=1 SV=3	369	362	DSSO	40.1	5	4	Self	0
P37869	ENO_BACSU Enolase OS=Bacillus subtilis (strain 168) OX=224308 GN=eno PE=1 SV=4	P37869	ENO_BACSU Enolase OS=Bacillus subtilis (strain 168) OX=224308 GN=eno PE=1 SV=4	329	430	DSSO	40.1	4	4	Self	0
P21465	RS3_BACSU 30S ribosomal protein S3 OS=Bacillus subtilis (strain 168) OX=224308 GN=rpsC PE=1 SV=4	P21465	RS3_BACSU 30S ribosomal protein S3 OS=Bacillus subtilis (strain 168) OX=224308 GN=rpsC PE=1 SV=4	37	44	DSSO	39.956	8	4	Self	0
O34425	G3P2_BACSU Glyceraldehyde-3-phosphate dehydrogenase 2 OS=Bacillus subtilis (strain 168) OX=224308 GN=gapB PE=1 SV=1	O34425	G3P2_BACSU Glyceraldehyde-3-phosphate dehydrogenase 2 OS=Bacillus subtilis (strain 168) OX=224308 GN=gapB PE=1 SV=1	193	105	DSSO	39.921	4	2	Self	0
P39580	DLTB_BACSU Teichoic acid D-alanyltransferase OS=Bacillus subtilis (strain 168) OX=224308 GN=dltB PE=1 SV=1	P39580	DLTB_BACSU Teichoic acid D-alanyltransferase OS=Bacillus subtilis (strain 168) OX=224308 GN=dltB PE=1 SV=1	141	172	DSSO	39.861	6	3	Self	0
P36947	RBSA_BACSU Ribose import ATP-binding protein RbsA OS=Bacillus subtilis (strain 168) OX=224308 GN=rbsA PE=3 SV=2	P36947	RBSA_BACSU Ribose import ATP-binding protein RbsA OS=Bacillus subtilis (strain 168) OX=224308 GN=rbsA PE=3 SV=2	378	383	DSSO	39.78	4	2	Self	0
P37870	RPOB_BACSU DNA-directed RNA polymerase subunit beta OS=Bacillus subtilis (strain 168) OX=224308 GN=rpoB PE=1 SV=2	P37870	RPOB_BACSU DNA-directed RNA polymerase subunit beta OS=Bacillus subtilis (strain 168) OX=224308 GN=rpoB PE=1 SV=2	803	849	DSSO	39.779	6	5	Self	0
P25144	CCPA_BACSU Catabolite control protein A OS=Bacillus subtilis (strain 168) OX=224308 GN=ccpA PE=1 SV=1	P25144	CCPA_BACSU Catabolite control protein A OS=Bacillus subtilis (strain 168) OX=224308 GN=ccpA PE=1 SV=1	308	2	DSSO	39.75	4	3	Self	0
P21883	ODP2_BACSU Dihydrolipoyllysine-residue acetyltransferase component of pyruvate dehydrogenase complex OS=Bacillus subtilis (strain 168) OX=224308 GN=pdhC PE=1 SV=2	P21881	ODPA_BACSU Pyruvate dehydrogenase E1 component subunit alpha OS=Bacillus subtilis (strain 168) OX=224308 GN=pdhA PE=1 SV=3	6	340	DSSO	39.746	5	4	Between	0
P80861	YJLD_BACSU NADH dehydrogenase-like protein YjlD OS=Bacillus subtilis (strain 168) OX=224308 GN=yjlD PE=1 SV=3	P80861	YJLD_BACSU NADH dehydrogenase-like protein YjlD OS=Bacillus subtilis (strain 168) OX=224308 GN=yjlD PE=1 SV=3	220	338	DSSO	39.706	5	3	Self	0
P42919	RL2_BACSU 50S ribosomal protein L2 OS=Bacillus subtilis (strain 168) OX=224308 GN=rplB PE=1 SV=3	P42919	RL2_BACSU 50S ribosomal protein L2 OS=Bacillus subtilis (strain 168) OX=224308 GN=rplB PE=1 SV=3	101	207	DSSO	39.664	2	1	Self	0
P08750	DACA_BACSU D-alanyl-D-alanine carboxypeptidase DacA OS=Bacillus subtilis (strain 168) OX=224308 GN=dacA PE=1 SV=3	P08750	DACA_BACSU D-alanyl-D-alanine carboxypeptidase DacA OS=Bacillus subtilis (strain 168) OX=224308 GN=dacA PE=1 SV=3	85	153	DSSO	39.151	7	6	Self	0
P21465	RS3_BACSU 30S ribosomal protein S3 OS=Bacillus subtilis (strain 168) OX=224308 GN=rpsC PE=1 SV=4	P21465	RS3_BACSU 30S ribosomal protein S3 OS=Bacillus subtilis (strain 168) OX=224308 GN=rpsC PE=1 SV=4	106	210	DSSO	38.999	6	4	Self	0
P23129	ODO1_BACSU 2-oxoglutarate dehydrogenase E1 component OS=Bacillus subtilis (strain 168) OX=224308 GN=odhA PE=3 SV=3	P23129	ODO1_BACSU 2-oxoglutarate dehydrogenase E1 component OS=Bacillus subtilis (strain 168) OX=224308 GN=odhA PE=3 SV=3	104	411	DSSO	38.978	4	3	Self	0
P39142	PDP_BACSU Pyrimidine-nucleoside phosphorylase OS=Bacillus subtilis (strain 168) OX=224308 GN=pdp PE=1 SV=2	P39142	PDP_BACSU Pyrimidine-nucleoside phosphorylase OS=Bacillus subtilis (strain 168) OX=224308 GN=pdp PE=1 SV=2	387	422	DSSO	38.901	6	4	Self	0
P40924	PGK_BACSU Phosphoglycerate kinase OS=Bacillus subtilis (strain 168) OX=224308 GN=pgk PE=1 SV=3	P40924	PGK_BACSU Phosphoglycerate kinase OS=Bacillus subtilis (strain 168) OX=224308 GN=pgk PE=1 SV=3	197	242	DSSO	38.836	4	3	Self	0
P46898	RL6_BACSU 50S ribosomal protein L6 OS=Bacillus subtilis (strain 168) OX=224308 GN=rplF PE=1 SV=2	P02394	RL7_BACSU 50S ribosomal protein L7/L12 OS=Bacillus subtilis (strain 168) OX=224308 GN=rplL PE=1 SV=4	31	87	DSSO	38.812	7	4	Between	0
P24141	OPPA_BACSU Oligopeptide-binding protein OppA OS=Bacillus subtilis (strain 168) OX=224308 GN=oppA PE=1 SV=1	P24141	OPPA_BACSU Oligopeptide-binding protein OppA OS=Bacillus subtilis (strain 168) OX=224308 GN=oppA PE=1 SV=1	357	287	DSSO	38.811	5	5	Self	0
P37814	ATPF_BACSU ATP synthase subunit b OS=Bacillus subtilis (strain 168) OX=224308 GN=atpF PE=1 SV=1	P37814	ATPF_BACSU ATP synthase subunit b OS=Bacillus subtilis (strain 168) OX=224308 GN=atpF PE=1 SV=1	90	97	DSSO	38.779	5	5	Self	0
P37571	CLPC_BACSU Negative regulator of genetic competence ClpC/MecB OS=Bacillus subtilis (strain 168) OX=224308 GN=clpC PE=1 SV=1	P37571	CLPC_BACSU Negative regulator of genetic competence ClpC/MecB OS=Bacillus subtilis (strain 168) OX=224308 GN=clpC PE=1 SV=1	735	808	DSSO	38.708	5	4	Self	0
Q06796	RL11_BACSU 50S ribosomal protein L11 OS=Bacillus subtilis (strain 168) OX=224308 GN=rplK PE=1 SV=3	P02394	RL7_BACSU 50S ribosomal protein L7/L12 OS=Bacillus subtilis (strain 168) OX=224308 GN=rplL PE=1 SV=4	81	87	DSSO	38.643	6	4	Between	0
P37812	ATPE_BACSU ATP synthase epsilon chain OS=Bacillus subtilis (strain 168) OX=224308 GN=atpC PE=1 SV=1	P37812	ATPE_BACSU ATP synthase epsilon chain OS=Bacillus subtilis (strain 168) OX=224308 GN=atpC PE=1 SV=1	132	46	DSSO	38.601	4	4	Self	0
P33166	EFTU_BACSU Elongation factor Tu OS=Bacillus subtilis (strain 168) OX=224308 GN=tuf PE=1 SV=1	P33166	EFTU_BACSU Elongation factor Tu OS=Bacillus subtilis (strain 168) OX=224308 GN=tuf PE=1 SV=1	255	266	DSSO	38.52	3	2	Self	0
P39126	IDH_BACSU Isocitrate dehydrogenase [NADP] OS=Bacillus subtilis (strain 168) OX=224308 GN=icd PE=1 SV=1	P39126	IDH_BACSU Isocitrate dehydrogenase [NADP] OS=Bacillus subtilis (strain 168) OX=224308 GN=icd PE=1 SV=1	133	393	DSSO	38.453	3	2	Self	0
P21883	ODP2_BACSU Dihydrolipoyllysine-residue acetyltransferase component of pyruvate dehydrogenase complex OS=Bacillus subtilis (strain 168) OX=224308 GN=pdhC PE=1 SV=2	P21883	ODP2_BACSU Dihydrolipoyllysine-residue acetyltransferase component of pyruvate dehydrogenase complex OS=Bacillus subtilis (strain 168) OX=224308 GN=pdhC PE=1 SV=2	96	2	DSSO	38.433	7	7	Self	0
P17820	DNAK_BACSU Chaperone protein DnaK OS=Bacillus subtilis (strain 168) OX=224308 GN=dnaK PE=1 SV=3	P17820	DNAK_BACSU Chaperone protein DnaK OS=Bacillus subtilis (strain 168) OX=224308 GN=dnaK PE=1 SV=3	557	548	DSSO	38.386	3	3	Self	0
O32247	YVBJ_BACSU Uncharacterized membrane protein YvbJ OS=Bacillus subtilis (strain 168) OX=224308 GN=yvbJ PE=4 SV=1	O32247	YVBJ_BACSU Uncharacterized membrane protein YvbJ OS=Bacillus subtilis (strain 168) OX=224308 GN=yvbJ PE=4 SV=1	188	227	DSSO	38.354	5	4	Self	0
P21467	RS5_BACSU 30S ribosomal protein S5 OS=Bacillus subtilis (strain 168) OX=224308 GN=rpsE PE=1 SV=3	P21467	RS5_BACSU 30S ribosomal protein S5 OS=Bacillus subtilis (strain 168) OX=224308 GN=rpsE PE=1 SV=3	26	52	DSSO	38.323	8	6	Self	0
O05268	FENR2_BACSU Ferredoxin--NADP reductase 2 OS=Bacillus subtilis (strain 168) OX=224308 GN=yumC PE=1 SV=2	O05268	FENR2_BACSU Ferredoxin--NADP reductase 2 OS=Bacillus subtilis (strain 168) OX=224308 GN=yumC PE=1 SV=2	63	332	DSSO	38.299	3	2	Self	0
P45694	TKT_BACSU Transketolase OS=Bacillus subtilis (strain 168) OX=224308 GN=tkt PE=3 SV=2	P45694	TKT_BACSU Transketolase OS=Bacillus subtilis (strain 168) OX=224308 GN=tkt PE=3 SV=2	390	369	DSSO	38.255	3	2	Self	0
P20277	RL17_BACSU 50S ribosomal protein L17 OS=Bacillus subtilis (strain 168) OX=224308 GN=rplQ PE=1 SV=2	P20277	RL17_BACSU 50S ribosomal protein L17 OS=Bacillus subtilis (strain 168) OX=224308 GN=rplQ PE=1 SV=2	14	46	DSSO	38.252	7	6	Self	0
P18579	MURB_BACSU UDP-N-acetylenolpyruvoylglucosamine reductase OS=Bacillus subtilis (strain 168) OX=224308 GN=murB PE=3 SV=1	P18579	MURB_BACSU UDP-N-acetylenolpyruvoylglucosamine reductase OS=Bacillus subtilis (strain 168) OX=224308 GN=murB PE=3 SV=1	15	9	DSSO	38.002	6	5	Self	0
P02394	RL7_BACSU 50S ribosomal protein L7/L12 OS=Bacillus subtilis (strain 168) OX=224308 GN=rplL PE=1 SV=4	P02394	RL7_BACSU 50S ribosomal protein L7/L12 OS=Bacillus subtilis (strain 168) OX=224308 GN=rplL PE=1 SV=4	95	87	DSSO	37.895	4	2	Self	0
P21882	ODPB_BACSU Pyruvate dehydrogenase E1 component subunit beta OS=Bacillus subtilis (strain 168) OX=224308 GN=pdhB PE=3 SV=2	P21881	ODPA_BACSU Pyruvate dehydrogenase E1 component subunit alpha OS=Bacillus subtilis (strain 168) OX=224308 GN=pdhA PE=1 SV=3	313	340	DSSO	37.885	6	5	Between	0
Q02113	CWBA_BACSU Amidase enhancer OS=Bacillus subtilis (strain 168) OX=224308 GN=lytB PE=1 SV=1	Q02113	CWBA_BACSU Amidase enhancer OS=Bacillus subtilis (strain 168) OX=224308 GN=lytB PE=1 SV=1	123	153	DSSO	37.869	4	3	Self	0
O34798	PDAC_BACSU Peptidoglycan-N-acetylmuramic acid deacetylase PdaC OS=Bacillus subtilis (strain 168) OX=224308 GN=pdaC PE=1 SV=1	O34798	PDAC_BACSU Peptidoglycan-N-acetylmuramic acid deacetylase PdaC OS=Bacillus subtilis (strain 168) OX=224308 GN=pdaC PE=1 SV=1	141	84	DSSO	37.812	5	3	Self	0
P24327	PRSA_BACSU Foldase protein PrsA OS=Bacillus subtilis (strain 168) OX=224308 GN=prsA PE=1 SV=1	P24327	PRSA_BACSU Foldase protein PrsA OS=Bacillus subtilis (strain 168) OX=224308 GN=prsA PE=1 SV=1	77	113	DSSO	37.772	5	4	Self	0
P37814	ATPF_BACSU ATP synthase subunit b OS=Bacillus subtilis (strain 168) OX=224308 GN=atpF PE=1 SV=1	P37814	ATPF_BACSU ATP synthase subunit b OS=Bacillus subtilis (strain 168) OX=224308 GN=atpF PE=1 SV=1	157	148	DSSO	37.766	3	2	Self	0
O34348	YFMC_BACSU Fe(3+)-citrate-binding protein YfmC OS=Bacillus subtilis (strain 168) OX=224308 GN=yfmC PE=2 SV=1	O34348	YFMC_BACSU Fe(3+)-citrate-binding protein YfmC OS=Bacillus subtilis (strain 168) OX=224308 GN=yfmC PE=2 SV=1	174	181	DSSO	37.723	7	5	Self	0
P94356	YXKC_BACSU Uncharacterized protein YxkC OS=Bacillus subtilis (strain 168) OX=224308 GN=yxkC PE=1 SV=2	P94356	YXKC_BACSU Uncharacterized protein YxkC OS=Bacillus subtilis (strain 168) OX=224308 GN=yxkC PE=1 SV=2	97	56	DSSO	37.688	5	3	Self	0
Q01465	MREB_BACSU Cell shape-determining protein MreB OS=Bacillus subtilis (strain 168) OX=224308 GN=mreB PE=1 SV=3	Q01465	MREB_BACSU Cell shape-determining protein MreB OS=Bacillus subtilis (strain 168) OX=224308 GN=mreB PE=1 SV=3	25	92	DSSO	37.679	4	2	Self	0
P33166	EFTU_BACSU Elongation factor Tu OS=Bacillus subtilis (strain 168) OX=224308 GN=tuf PE=1 SV=1	P12875	RL14_BACSU 50S ribosomal protein L14 OS=Bacillus subtilis (strain 168) OX=224308 GN=rplN PE=1 SV=1	266	113	DSSO	37.596	4	3	Between	0
P80885	KPYK_BACSU Pyruvate kinase OS=Bacillus subtilis (strain 168) OX=224308 GN=pyk PE=1 SV=2	P80885	KPYK_BACSU Pyruvate kinase OS=Bacillus subtilis (strain 168) OX=224308 GN=pyk PE=1 SV=2	153	156	DSSO	37.571	4	3	Self	0
Q7WY78	TAGT_BACSU Polyisoprenyl-teichoic acid--peptidoglycan teichoic acid transferase TagT OS=Bacillus subtilis (strain 168) OX=224308 GN=tagT PE=1 SV=2	Q7WY78	TAGT_BACSU Polyisoprenyl-teichoic acid--peptidoglycan teichoic acid transferase TagT OS=Bacillus subtilis (strain 168) OX=224308 GN=tagT PE=1 SV=2	202	185	DSSO	37.537	4	3	Self	0
O31501	SWRC_BACSU Swarming motility protein SwrC OS=Bacillus subtilis (strain 168) OX=224308 GN=swrC PE=1 SV=2	O31501	SWRC_BACSU Swarming motility protein SwrC OS=Bacillus subtilis (strain 168) OX=224308 GN=swrC PE=1 SV=2	817	772	DSSO	37.521	5	4	Self	0
P46920	OPUAA_BACSU Glycine betaine transport ATP-binding protein OpuAA OS=Bacillus subtilis (strain 168) OX=224308 GN=opuAA PE=1 SV=3	P46920	OPUAA_BACSU Glycine betaine transport ATP-binding protein OpuAA OS=Bacillus subtilis (strain 168) OX=224308 GN=opuAA PE=1 SV=3	286	331	DSSO	37.481	4	2	Self	0
P16263	ODO2_BACSU Dihydrolipoyllysine-residue succinyltransferase component of 2-oxoglutarate dehydrogenase complex OS=Bacillus subtilis (strain 168) OX=224308 GN=odhB PE=3 SV=2	P16263	ODO2_BACSU Dihydrolipoyllysine-residue succinyltransferase component of 2-oxoglutarate dehydrogenase complex OS=Bacillus subtilis (strain 168) OX=224308 GN=odhB PE=3 SV=2	119	135	DSSO	37.283	3	2	Self	0
P21880	DLDH1_BACSU Dihydrolipoyl dehydrogenase OS=Bacillus subtilis (strain 168) OX=224308 GN=pdhD PE=3 SV=1	P21880	DLDH1_BACSU Dihydrolipoyl dehydrogenase OS=Bacillus subtilis (strain 168) OX=224308 GN=pdhD PE=3 SV=1	111	34	DSSO	37.213	4	3	Self	0
P94356	YXKC_BACSU Uncharacterized protein YxkC OS=Bacillus subtilis (strain 168) OX=224308 GN=yxkC PE=1 SV=2	P94356	YXKC_BACSU Uncharacterized protein YxkC OS=Bacillus subtilis (strain 168) OX=224308 GN=yxkC PE=1 SV=2	44	168	DSSO	37.192	6	3	Self	0
P50735	GUDB_BACSU Cryptic catabolic NAD-specific glutamate dehydrogenase GudB OS=Bacillus subtilis (strain 168) OX=224308 GN=gudB PE=1 SV=2	P50735	GUDB_BACSU Cryptic catabolic NAD-specific glutamate dehydrogenase GudB OS=Bacillus subtilis (strain 168) OX=224308 GN=gudB PE=1 SV=2	52	63	DSSO	37.054	4	2	Self	0
Q06753	YACO_BACSU Putative TrmH family tRNA/rRNA methyltransferase YacO OS=Bacillus subtilis (strain 168) OX=224308 GN=yacO PE=3 SV=2	Q06753	YACO_BACSU Putative TrmH family tRNA/rRNA methyltransferase YacO OS=Bacillus subtilis (strain 168) OX=224308 GN=yacO PE=3 SV=2	130	2	DSSO	37.042	5	2	Self	0
P21883	ODP2_BACSU Dihydrolipoyllysine-residue acetyltransferase component of pyruvate dehydrogenase complex OS=Bacillus subtilis (strain 168) OX=224308 GN=pdhC PE=1 SV=2	P21883	ODP2_BACSU Dihydrolipoyllysine-residue acetyltransferase component of pyruvate dehydrogenase complex OS=Bacillus subtilis (strain 168) OX=224308 GN=pdhC PE=1 SV=2	159	138	DSSO	36.971	4	3	Self	0
O32167	METQ_BACSU Methionine-binding lipoprotein MetQ OS=Bacillus subtilis (strain 168) OX=224308 GN=metQ PE=1 SV=1	O32167	METQ_BACSU Methionine-binding lipoprotein MetQ OS=Bacillus subtilis (strain 168) OX=224308 GN=metQ PE=1 SV=1	258	255	DSSO	36.952	6	5	Self	0
P0CI78	RL24_BACSU 50S ribosomal protein L24 OS=Bacillus subtilis (strain 168) OX=224308 GN=rplX PE=1 SV=1	P0CI78	RL24_BACSU 50S ribosomal protein L24 OS=Bacillus subtilis (strain 168) OX=224308 GN=rplX PE=1 SV=1	84	103	DSSO	36.898	6	5	Self	0
O32047	SECDF_BACSU Protein translocase subunit SecDF OS=Bacillus subtilis (strain 168) OX=224308 GN=secDF PE=1 SV=2	O32047	SECDF_BACSU Protein translocase subunit SecDF OS=Bacillus subtilis (strain 168) OX=224308 GN=secDF PE=1 SV=2	237	535	DSSO	36.893	4	3	Self	0
P39120	CISY2_BACSU Citrate synthase 2 OS=Bacillus subtilis (strain 168) OX=224308 GN=citZ PE=1 SV=2	P39120	CISY2_BACSU Citrate synthase 2 OS=Bacillus subtilis (strain 168) OX=224308 GN=citZ PE=1 SV=2	301	251	DSSO	36.797	7	5	Self	0
P21465	RS3_BACSU 30S ribosomal protein S3 OS=Bacillus subtilis (strain 168) OX=224308 GN=rpsC PE=1 SV=4	P80870	GS13_BACSU General stress protein 13 OS=Bacillus subtilis (strain 168) OX=224308 GN=yugI PE=1 SV=3	88	94	DSSO	36.79	4	3	Between	0
P94356	YXKC_BACSU Uncharacterized protein YxkC OS=Bacillus subtilis (strain 168) OX=224308 GN=yxkC PE=1 SV=2	P94356	YXKC_BACSU Uncharacterized protein YxkC OS=Bacillus subtilis (strain 168) OX=224308 GN=yxkC PE=1 SV=2	170	39	DSSO	36.749	6	3	Self	0
O32167	METQ_BACSU Methionine-binding lipoprotein MetQ OS=Bacillus subtilis (strain 168) OX=224308 GN=metQ PE=1 SV=1	O32167	METQ_BACSU Methionine-binding lipoprotein MetQ OS=Bacillus subtilis (strain 168) OX=224308 GN=metQ PE=1 SV=1	237	102	DSSO	36.664	5	4	Self	0
P94356	YXKC_BACSU Uncharacterized protein YxkC OS=Bacillus subtilis (strain 168) OX=224308 GN=yxkC PE=1 SV=2	P94356	YXKC_BACSU Uncharacterized protein YxkC OS=Bacillus subtilis (strain 168) OX=224308 GN=yxkC PE=1 SV=2	168	39	DSSO	36.615	6	3	Self	0
P71021	DIV4A_BACSU Septum site-determining protein DivIVA OS=Bacillus subtilis (strain 168) OX=224308 GN=divIVA PE=1 SV=1	P71021	DIV4A_BACSU Septum site-determining protein DivIVA OS=Bacillus subtilis (strain 168) OX=224308 GN=divIVA PE=1 SV=1	90	98	DSSO	36.567	8	5	Self	0
O32247	YVBJ_BACSU Uncharacterized membrane protein YvbJ OS=Bacillus subtilis (strain 168) OX=224308 GN=yvbJ PE=4 SV=1	O32247	YVBJ_BACSU Uncharacterized membrane protein YvbJ OS=Bacillus subtilis (strain 168) OX=224308 GN=yvbJ PE=4 SV=1	576	539	DSSO	36.517	3	2	Self	0
P37877	ACKA_BACSU Acetate kinase OS=Bacillus subtilis (strain 168) OX=224308 GN=ackA PE=1 SV=1	O34934	NADK2_BACSU NAD kinase 2 OS=Bacillus subtilis (strain 168) OX=224308 GN=nadK2 PE=3 SV=1	198	237	DSSO	36.466	5	3	Between	0
P26908	RL21_BACSU 50S ribosomal protein L21 OS=Bacillus subtilis (strain 168) OX=224308 GN=rplU PE=1 SV=1	P26908	RL21_BACSU 50S ribosomal protein L21 OS=Bacillus subtilis (strain 168) OX=224308 GN=rplU PE=1 SV=1	61	99	DSSO	36.424	6	3	Self	0
P36949	RBSB_BACSU Ribose import binding protein RbsB OS=Bacillus subtilis (strain 168) OX=224308 GN=rbsB PE=3 SV=2	P36949	RBSB_BACSU Ribose import binding protein RbsB OS=Bacillus subtilis (strain 168) OX=224308 GN=rbsB PE=3 SV=2	143	188	DSSO	36.413	4	3	Self	0
P08750	DACA_BACSU D-alanyl-D-alanine carboxypeptidase DacA OS=Bacillus subtilis (strain 168) OX=224308 GN=dacA PE=1 SV=3	P08750	DACA_BACSU D-alanyl-D-alanine carboxypeptidase DacA OS=Bacillus subtilis (strain 168) OX=224308 GN=dacA PE=1 SV=3	359	323	DSSO	36.4	6	3	Self	0
P21465	RS3_BACSU 30S ribosomal protein S3 OS=Bacillus subtilis (strain 168) OX=224308 GN=rpsC PE=1 SV=4	P21465	RS3_BACSU 30S ribosomal protein S3 OS=Bacillus subtilis (strain 168) OX=224308 GN=rpsC PE=1 SV=4	4	149	DSSO	36.358	4	2	Self	0
P50849	PNP_BACSU Polyribonucleotide nucleotidyltransferase OS=Bacillus subtilis (strain 168) OX=224308 GN=pnp PE=1 SV=3	P50849	PNP_BACSU Polyribonucleotide nucleotidyltransferase OS=Bacillus subtilis (strain 168) OX=224308 GN=pnp PE=1 SV=3	303	274	DSSO	36.353	7	4	Self	0
P46920	OPUAA_BACSU Glycine betaine transport ATP-binding protein OpuAA OS=Bacillus subtilis (strain 168) OX=224308 GN=opuAA PE=1 SV=3	P46920	OPUAA_BACSU Glycine betaine transport ATP-binding protein OpuAA OS=Bacillus subtilis (strain 168) OX=224308 GN=opuAA PE=1 SV=3	305	331	DSSO	36.276	2	2	Self	0
P80861	YJLD_BACSU NADH dehydrogenase-like protein YjlD OS=Bacillus subtilis (strain 168) OX=224308 GN=yjlD PE=1 SV=3	P80861	YJLD_BACSU NADH dehydrogenase-like protein YjlD OS=Bacillus subtilis (strain 168) OX=224308 GN=yjlD PE=1 SV=3	351	220	DSSO	36.254	3	2	Self	0
P40924	PGK_BACSU Phosphoglycerate kinase OS=Bacillus subtilis (strain 168) OX=224308 GN=pgk PE=1 SV=3	P40924	PGK_BACSU Phosphoglycerate kinase OS=Bacillus subtilis (strain 168) OX=224308 GN=pgk PE=1 SV=3	359	27	DSSO	36.251	3	3	Self	0
P39215	MCPB_BACSU Methyl-accepting chemotaxis protein McpB OS=Bacillus subtilis (strain 168) OX=224308 GN=mcpB PE=1 SV=2	P39215	MCPB_BACSU Methyl-accepting chemotaxis protein McpB OS=Bacillus subtilis (strain 168) OX=224308 GN=mcpB PE=1 SV=2	89	126	DSSO	36.243	5	3	Self	0
P54484	YQGA_BACSU Cell wall-binding protein YqgA OS=Bacillus subtilis (strain 168) OX=224308 GN=yqgA PE=1 SV=2	P54484	YQGA_BACSU Cell wall-binding protein YqgA OS=Bacillus subtilis (strain 168) OX=224308 GN=yqgA PE=1 SV=2	141	55	DSSO	36.235	2	2	Self	0
P46898	RL6_BACSU 50S ribosomal protein L6 OS=Bacillus subtilis (strain 168) OX=224308 GN=rplF PE=1 SV=2	P46898	RL6_BACSU 50S ribosomal protein L6 OS=Bacillus subtilis (strain 168) OX=224308 GN=rplF PE=1 SV=2	135	31	DSSO	36.229	6	4	Self	0
P21466	RS4_BACSU 30S ribosomal protein S4 OS=Bacillus subtilis (strain 168) OX=224308 GN=rpsD PE=1 SV=3	P21466	RS4_BACSU 30S ribosomal protein S4 OS=Bacillus subtilis (strain 168) OX=224308 GN=rpsD PE=1 SV=3	43	28	DSSO	36.203	4	3	Self	0
P39596	EFEM_BACSU Probable iron uptake system component EfeM OS=Bacillus subtilis (strain 168) OX=224308 GN=efeM PE=1 SV=1	P39596	EFEM_BACSU Probable iron uptake system component EfeM OS=Bacillus subtilis (strain 168) OX=224308 GN=efeM PE=1 SV=1	183	190	DSSO	36.19	4	2	Self	0
P21465	RS3_BACSU 30S ribosomal protein S3 OS=Bacillus subtilis (strain 168) OX=224308 GN=rpsC PE=1 SV=4	P21465	RS3_BACSU 30S ribosomal protein S3 OS=Bacillus subtilis (strain 168) OX=224308 GN=rpsC PE=1 SV=4	149	210	DSSO	36.185	6	3	Self	0
Q06796	RL11_BACSU 50S ribosomal protein L11 OS=Bacillus subtilis (strain 168) OX=224308 GN=rplK PE=1 SV=3	Q06796	RL11_BACSU 50S ribosomal protein L11 OS=Bacillus subtilis (strain 168) OX=224308 GN=rplK PE=1 SV=3	112	81	DSSO	36.161	4	4	Self	0
Q06796	RL11_BACSU 50S ribosomal protein L11 OS=Bacillus subtilis (strain 168) OX=224308 GN=rplK PE=1 SV=3	P33166	EFTU_BACSU Elongation factor Tu OS=Bacillus subtilis (strain 168) OX=224308 GN=tuf PE=1 SV=1	7	316	DSSO	36.153	5	4	Between	0
P21466	RS4_BACSU 30S ribosomal protein S4 OS=Bacillus subtilis (strain 168) OX=224308 GN=rpsD PE=1 SV=3	P21466	RS4_BACSU 30S ribosomal protein S4 OS=Bacillus subtilis (strain 168) OX=224308 GN=rpsD PE=1 SV=3	74	134	DSSO	36.151	3	2	Self	0
P18158	GLPD_BACSU Aerobic glycerol-3-phosphate dehydrogenase OS=Bacillus subtilis (strain 168) OX=224308 GN=glpD PE=2 SV=2	P18158	GLPD_BACSU Aerobic glycerol-3-phosphate dehydrogenase OS=Bacillus subtilis (strain 168) OX=224308 GN=glpD PE=2 SV=2	157	146	DSSO	36.124	5	5	Self	0
P80861	YJLD_BACSU NADH dehydrogenase-like protein YjlD OS=Bacillus subtilis (strain 168) OX=224308 GN=yjlD PE=1 SV=3	P80861	YJLD_BACSU NADH dehydrogenase-like protein YjlD OS=Bacillus subtilis (strain 168) OX=224308 GN=yjlD PE=1 SV=3	220	189	DSSO	36.124	5	4	Self	0
P02394	RL7_BACSU 50S ribosomal protein L7/L12 OS=Bacillus subtilis (strain 168) OX=224308 GN=rplL PE=1 SV=4	P02394	RL7_BACSU 50S ribosomal protein L7/L12 OS=Bacillus subtilis (strain 168) OX=224308 GN=rplL PE=1 SV=4	103	73	DSSO	36.116	7	5	Self	0
P80868	EFG_BACSU Elongation factor G OS=Bacillus subtilis (strain 168) OX=224308 GN=fusA PE=1 SV=3	P80868	EFG_BACSU Elongation factor G OS=Bacillus subtilis (strain 168) OX=224308 GN=fusA PE=1 SV=3	428	323	DSSO	36.062	3	3	Self	0
P54616	FABI_BACSU Enoyl-[acyl-carrier-protein] reductase [NADH] FabI OS=Bacillus subtilis (strain 168) OX=224308 GN=fabI PE=1 SV=2	P54616	FABI_BACSU Enoyl-[acyl-carrier-protein] reductase [NADH] FabI OS=Bacillus subtilis (strain 168) OX=224308 GN=fabI PE=1 SV=2	200	18	DSSO	36.014	3	2	Self	0
P21465	RS3_BACSU 30S ribosomal protein S3 OS=Bacillus subtilis (strain 168) OX=224308 GN=rpsC PE=1 SV=4	P21465	RS3_BACSU 30S ribosomal protein S3 OS=Bacillus subtilis (strain 168) OX=224308 GN=rpsC PE=1 SV=4	96	37	DSSO	36.012	4	2	Self	0
P25144	CCPA_BACSU Catabolite control protein A OS=Bacillus subtilis (strain 168) OX=224308 GN=ccpA PE=1 SV=1	P25144	CCPA_BACSU Catabolite control protein A OS=Bacillus subtilis (strain 168) OX=224308 GN=ccpA PE=1 SV=1	37	31	DSSO	35.859	6	6	Self	0
P80240	GREA_BACSU Transcription elongation factor GreA OS=Bacillus subtilis (strain 168) OX=224308 GN=greA PE=1 SV=4	P80240	GREA_BACSU Transcription elongation factor GreA OS=Bacillus subtilis (strain 168) OX=224308 GN=greA PE=1 SV=4	76	129	DSSO	35.826	3	2	Self	0
P37565	HSLO_BACSU 33 kDa chaperonin OS=Bacillus subtilis (strain 168) OX=224308 GN=hslO PE=1 SV=1	P37565	HSLO_BACSU 33 kDa chaperonin OS=Bacillus subtilis (strain 168) OX=224308 GN=hslO PE=1 SV=1	203	103	DSSO	35.787	4	3	Self	0
P81101	RRF_BACSU Ribosome-recycling factor OS=Bacillus subtilis (strain 168) OX=224308 GN=frr PE=1 SV=2	P81101	RRF_BACSU Ribosome-recycling factor OS=Bacillus subtilis (strain 168) OX=224308 GN=frr PE=1 SV=2	10	170	DSSO	35.743	5	4	Self	0
P42199	TCYA_BACSU L-cystine-binding protein TcyA OS=Bacillus subtilis (strain 168) OX=224308 GN=tcyA PE=1 SV=3	P42199	TCYA_BACSU L-cystine-binding protein TcyA OS=Bacillus subtilis (strain 168) OX=224308 GN=tcyA PE=1 SV=3	139	212	DSSO	35.74	5	2	Self	0
P23129	ODO1_BACSU 2-oxoglutarate dehydrogenase E1 component OS=Bacillus subtilis (strain 168) OX=224308 GN=odhA PE=3 SV=3	P23129	ODO1_BACSU 2-oxoglutarate dehydrogenase E1 component OS=Bacillus subtilis (strain 168) OX=224308 GN=odhA PE=3 SV=3	929	842	DSSO	35.739	2	1	Self	0
P24141	OPPA_BACSU Oligopeptide-binding protein OppA OS=Bacillus subtilis (strain 168) OX=224308 GN=oppA PE=1 SV=1	P24141	OPPA_BACSU Oligopeptide-binding protein OppA OS=Bacillus subtilis (strain 168) OX=224308 GN=oppA PE=1 SV=1	310	390	DSSO	35.624	4	2	Self	0
P46343	PHOL_BACSU PhoH-like protein OS=Bacillus subtilis (strain 168) OX=224308 GN=phoH PE=3 SV=3	P46343	PHOL_BACSU PhoH-like protein OS=Bacillus subtilis (strain 168) OX=224308 GN=phoH PE=3 SV=3	276	273	DSSO	35.619	3	2	Self	0
O34666	CTPA_BACSU Carboxy-terminal processing protease CtpA OS=Bacillus subtilis (strain 168) OX=224308 GN=ctpA PE=2 SV=1	O34666	CTPA_BACSU Carboxy-terminal processing protease CtpA OS=Bacillus subtilis (strain 168) OX=224308 GN=ctpA PE=2 SV=1	130	184	DSSO	35.581	4	2	Self	0
P21476	RS19_BACSU 30S ribosomal protein S19 OS=Bacillus subtilis (strain 168) OX=224308 GN=rpsS PE=1 SV=3	P21476	RS19_BACSU 30S ribosomal protein S19 OS=Bacillus subtilis (strain 168) OX=224308 GN=rpsS PE=1 SV=3	18	32	DSSO	35.367	5	4	Self	0
P02394	RL7_BACSU 50S ribosomal protein L7/L12 OS=Bacillus subtilis (strain 168) OX=224308 GN=rplL PE=1 SV=4	P02394	RL7_BACSU 50S ribosomal protein L7/L12 OS=Bacillus subtilis (strain 168) OX=224308 GN=rplL PE=1 SV=4	103	123	DSSO	35.289	4	3	Self	0
P39126	IDH_BACSU Isocitrate dehydrogenase [NADP] OS=Bacillus subtilis (strain 168) OX=224308 GN=icd PE=1 SV=1	P39126	IDH_BACSU Isocitrate dehydrogenase [NADP] OS=Bacillus subtilis (strain 168) OX=224308 GN=icd PE=1 SV=1	59	2	DSSO	35.251	6	4	Self	0
Q06797	RL1_BACSU 50S ribosomal protein L1 OS=Bacillus subtilis (strain 168) OX=224308 GN=rplA PE=1 SV=4	Q06797	RL1_BACSU 50S ribosomal protein L1 OS=Bacillus subtilis (strain 168) OX=224308 GN=rplA PE=1 SV=4	54	205	DSSO	35.213	3	1	Self	0
P21472	RS12_BACSU 30S ribosomal protein S12 OS=Bacillus subtilis (strain 168) OX=224308 GN=rpsL PE=1 SV=5	P21472	RS12_BACSU 30S ribosomal protein S12 OS=Bacillus subtilis (strain 168) OX=224308 GN=rpsL PE=1 SV=5	33	26	DSSO	35.182	3	1	Self	0
P36947	RBSA_BACSU Ribose import ATP-binding protein RbsA OS=Bacillus subtilis (strain 168) OX=224308 GN=rbsA PE=3 SV=2	P36947	RBSA_BACSU Ribose import ATP-binding protein RbsA OS=Bacillus subtilis (strain 168) OX=224308 GN=rbsA PE=3 SV=2	326	313	DSSO	35.161	4	2	Self	0
P39148	GLYA_BACSU Serine hydroxymethyltransferase OS=Bacillus subtilis (strain 168) OX=224308 GN=glyA PE=1 SV=1	P39148	GLYA_BACSU Serine hydroxymethyltransferase OS=Bacillus subtilis (strain 168) OX=224308 GN=glyA PE=1 SV=1	58	325	DSSO	35.103	4	3	Self	0
P26899	ASPA_BACSU Aspartate ammonia-lyase OS=Bacillus subtilis (strain 168) OX=224308 GN=ansB PE=3 SV=2	P26899	ASPA_BACSU Aspartate ammonia-lyase OS=Bacillus subtilis (strain 168) OX=224308 GN=ansB PE=3 SV=2	1	125	DSSO	35.086	7	5	Self	0
O34348	YFMC_BACSU Fe(3+)-citrate-binding protein YfmC OS=Bacillus subtilis (strain 168) OX=224308 GN=yfmC PE=2 SV=1	O34348	YFMC_BACSU Fe(3+)-citrate-binding protein YfmC OS=Bacillus subtilis (strain 168) OX=224308 GN=yfmC PE=2 SV=1	135	139	DSSO	35.054	4	2	Self	0
P33166	EFTU_BACSU Elongation factor Tu OS=Bacillus subtilis (strain 168) OX=224308 GN=tuf PE=1 SV=1	P33166	EFTU_BACSU Elongation factor Tu OS=Bacillus subtilis (strain 168) OX=224308 GN=tuf PE=1 SV=1	297	266	DSSO	35.018	3	2	Self	0
P39646	PTAS_BACSU Phosphate acetyltransferase OS=Bacillus subtilis (strain 168) OX=224308 GN=pta PE=1 SV=3	P39646	PTAS_BACSU Phosphate acetyltransferase OS=Bacillus subtilis (strain 168) OX=224308 GN=pta PE=1 SV=3	210	222	DSSO	35.013	5	3	Self	0
O34666	CTPA_BACSU Carboxy-terminal processing protease CtpA OS=Bacillus subtilis (strain 168) OX=224308 GN=ctpA PE=2 SV=1	O34666	CTPA_BACSU Carboxy-terminal processing protease CtpA OS=Bacillus subtilis (strain 168) OX=224308 GN=ctpA PE=2 SV=1	447	397	DSSO	35.012	5	3	Self	0
P24327	PRSA_BACSU Foldase protein PrsA OS=Bacillus subtilis (strain 168) OX=224308 GN=prsA PE=1 SV=1	P24327	PRSA_BACSU Foldase protein PrsA OS=Bacillus subtilis (strain 168) OX=224308 GN=prsA PE=1 SV=1	261	120	DSSO	34.927	4	2	Self	0
P04969	RS11_BACSU 30S ribosomal protein S11 OS=Bacillus subtilis (strain 168) OX=224308 GN=rpsK PE=1 SV=1	P04969	RS11_BACSU 30S ribosomal protein S11 OS=Bacillus subtilis (strain 168) OX=224308 GN=rpsK PE=1 SV=1	59	89	DSSO	34.916	2	2	Self	0
P37585	MURG_BACSU UDP-N-acetylglucosamine--N-acetylmuramyl-(pentapeptide) pyrophosphoryl-undecaprenol N-acetylglucosamine transferase OS=Bacillus subtilis (strain 168) OX=224308 GN=murG PE=3 SV=3	P37585	MURG_BACSU UDP-N-acetylglucosamine--N-acetylmuramyl-(pentapeptide) pyrophosphoryl-undecaprenol N-acetylglucosamine transferase OS=Bacillus subtilis (strain 168) OX=224308 GN=murG PE=3 SV=3	343	172	DSSO	34.916	4	2	Self	0
Q45493	RNJ1_BACSU Ribonuclease J1 OS=Bacillus subtilis (strain 168) OX=224308 GN=rnjA PE=1 SV=1	Q45493	RNJ1_BACSU Ribonuclease J1 OS=Bacillus subtilis (strain 168) OX=224308 GN=rnjA PE=1 SV=1	292	251	DSSO	34.902	4	3	Self	0
P42954	TAGH_BACSU Teichoic acids export ATP-binding protein TagH OS=Bacillus subtilis (strain 168) OX=224308 GN=tagH PE=1 SV=1	P42954	TAGH_BACSU Teichoic acids export ATP-binding protein TagH OS=Bacillus subtilis (strain 168) OX=224308 GN=tagH PE=1 SV=1	527	340	DSSO	34.901	2	2	Self	0
O34348	YFMC_BACSU Fe(3+)-citrate-binding protein YfmC OS=Bacillus subtilis (strain 168) OX=224308 GN=yfmC PE=2 SV=1	O34348	YFMC_BACSU Fe(3+)-citrate-binding protein YfmC OS=Bacillus subtilis (strain 168) OX=224308 GN=yfmC PE=2 SV=1	40	51	DSSO	34.886	5	4	Self	0
P21881	ODPA_BACSU Pyruvate dehydrogenase E1 component subunit alpha OS=Bacillus subtilis (strain 168) OX=224308 GN=pdhA PE=1 SV=3	P21881	ODPA_BACSU Pyruvate dehydrogenase E1 component subunit alpha OS=Bacillus subtilis (strain 168) OX=224308 GN=pdhA PE=1 SV=3	7	14	DSSO	34.861	4	2	Self	0
P26497	SP0J_BACSU Stage 0 sporulation protein J OS=Bacillus subtilis (strain 168) OX=224308 GN=spo0J PE=1 SV=2	P26497	SP0J_BACSU Stage 0 sporulation protein J OS=Bacillus subtilis (strain 168) OX=224308 GN=spo0J PE=1 SV=2	40	85	DSSO	34.841	2	1	Self	0
P26908	RL21_BACSU 50S ribosomal protein L21 OS=Bacillus subtilis (strain 168) OX=224308 GN=rplU PE=1 SV=1	P26908	RL21_BACSU 50S ribosomal protein L21 OS=Bacillus subtilis (strain 168) OX=224308 GN=rplU PE=1 SV=1	94	64	DSSO	34.768	6	4	Self	0
P94356	YXKC_BACSU Uncharacterized protein YxkC OS=Bacillus subtilis (strain 168) OX=224308 GN=yxkC PE=1 SV=2	P94356	YXKC_BACSU Uncharacterized protein YxkC OS=Bacillus subtilis (strain 168) OX=224308 GN=yxkC PE=1 SV=2	148	63	DSSO	34.762	4	2	Self	0
Q02114	LYTC_BACSU N-acetylmuramoyl-L-alanine amidase LytC OS=Bacillus subtilis (strain 168) OX=224308 GN=lytC PE=1 SV=1	Q02114	LYTC_BACSU N-acetylmuramoyl-L-alanine amidase LytC OS=Bacillus subtilis (strain 168) OX=224308 GN=lytC PE=1 SV=1	356	482	DSSO	34.703	3	2	Self	0
P46922	OPUAC_BACSU Glycine betaine-binding protein OpuAC OS=Bacillus subtilis (strain 168) OX=224308 GN=opuAC PE=1 SV=1	P46922	OPUAC_BACSU Glycine betaine-binding protein OpuAC OS=Bacillus subtilis (strain 168) OX=224308 GN=opuAC PE=1 SV=1	261	257	DSSO	34.586	3	2	Self	0
O06492	GATC_BACSU Glutamyl-tRNA(Gln) amidotransferase subunit C OS=Bacillus subtilis (strain 168) OX=224308 GN=gatC PE=3 SV=3	O06491	GATA_BACSU Glutamyl-tRNA(Gln) amidotransferase subunit A OS=Bacillus subtilis (strain 168) OX=224308 GN=gatA PE=3 SV=3	70	85	DSSO	34.561	4	4	Between	0
P54475	CSHB_BACSU DEAD-box ATP-dependent RNA helicase CshB OS=Bacillus subtilis (strain 168) OX=224308 GN=cshB PE=1 SV=1	P54475	CSHB_BACSU DEAD-box ATP-dependent RNA helicase CshB OS=Bacillus subtilis (strain 168) OX=224308 GN=cshB PE=1 SV=1	213	32	DSSO	34.486	4	2	Self	0
O07584	PLSC_BACSU 1-acyl-sn-glycerol-3-phosphate acyltransferase OS=Bacillus subtilis (strain 168) OX=224308 GN=plsC PE=1 SV=1	O07584	PLSC_BACSU 1-acyl-sn-glycerol-3-phosphate acyltransferase OS=Bacillus subtilis (strain 168) OX=224308 GN=plsC PE=1 SV=1	94	101	DSSO	34.472	3	2	Self	0
P21882	ODPB_BACSU Pyruvate dehydrogenase E1 component subunit beta OS=Bacillus subtilis (strain 168) OX=224308 GN=pdhB PE=3 SV=2	P21881	ODPA_BACSU Pyruvate dehydrogenase E1 component subunit alpha OS=Bacillus subtilis (strain 168) OX=224308 GN=pdhA PE=1 SV=3	46	215	DSSO	34.441	2	2	Between	0
P39215	MCPB_BACSU Methyl-accepting chemotaxis protein McpB OS=Bacillus subtilis (strain 168) OX=224308 GN=mcpB PE=1 SV=2	P39215	MCPB_BACSU Methyl-accepting chemotaxis protein McpB OS=Bacillus subtilis (strain 168) OX=224308 GN=mcpB PE=1 SV=2	96	126	DSSO	34.416	4	3	Self	0
P42971	PBPC_BACSU Penicillin-binding protein 3 OS=Bacillus subtilis (strain 168) OX=224308 GN=pbpC PE=1 SV=1	P42971	PBPC_BACSU Penicillin-binding protein 3 OS=Bacillus subtilis (strain 168) OX=224308 GN=pbpC PE=1 SV=1	348	260	DSSO	34.38	4	3	Self	0
O34948	YKWC_BACSU Uncharacterized oxidoreductase YkwC OS=Bacillus subtilis (strain 168) OX=224308 GN=ykwC PE=3 SV=1	O34948	YKWC_BACSU Uncharacterized oxidoreductase YkwC OS=Bacillus subtilis (strain 168) OX=224308 GN=ykwC PE=3 SV=1	99	105	DSSO	34.38	4	3	Self	0
P13484	TAGE_BACSU Poly(glycerol-phosphate) alpha-glucosyltransferase OS=Bacillus subtilis (strain 168) OX=224308 GN=tagE PE=1 SV=1	P13484	TAGE_BACSU Poly(glycerol-phosphate) alpha-glucosyltransferase OS=Bacillus subtilis (strain 168) OX=224308 GN=tagE PE=1 SV=1	374	401	DSSO	34.284	2	1	Self	0
O34525	SPPA_BACSU Putative signal peptide peptidase SppA OS=Bacillus subtilis (strain 168) OX=224308 GN=sppA PE=1 SV=1	O34525	SPPA_BACSU Putative signal peptide peptidase SppA OS=Bacillus subtilis (strain 168) OX=224308 GN=sppA PE=1 SV=1	258	244	DSSO	34.243	5	4	Self	0
C0SP94	YHFQ_BACSU Putative ABC transporter substrate-binding lipoprotein YhfQ OS=Bacillus subtilis (strain 168) OX=224308 GN=yhfQ PE=1 SV=1	C0SP94	YHFQ_BACSU Putative ABC transporter substrate-binding lipoprotein YhfQ OS=Bacillus subtilis (strain 168) OX=224308 GN=yhfQ PE=1 SV=1	270	280	DSSO	34.142	5	2	Self	0
P80698	TIG_BACSU Trigger factor OS=Bacillus subtilis (strain 168) OX=224308 GN=tig PE=1 SV=3	P80698	TIG_BACSU Trigger factor OS=Bacillus subtilis (strain 168) OX=224308 GN=tig PE=1 SV=3	33	37	DSSO	34.135	3	2	Self	0
P28820	PABB_BACSU Aminodeoxychorismate synthase component 1 OS=Bacillus subtilis (strain 168) OX=224308 GN=pabB PE=1 SV=1	P28820	PABB_BACSU Aminodeoxychorismate synthase component 1 OS=Bacillus subtilis (strain 168) OX=224308 GN=pabB PE=1 SV=1	64	55	DSSO	34.111	3	2	Self	0
P13243	ALF_BACSU Probable fructose-bisphosphate aldolase OS=Bacillus subtilis (strain 168) OX=224308 GN=fbaA PE=1 SV=2	P13243	ALF_BACSU Probable fructose-bisphosphate aldolase OS=Bacillus subtilis (strain 168) OX=224308 GN=fbaA PE=1 SV=2	259	251	DSSO	34.075	5	3	Self	0
C0SP94	YHFQ_BACSU Putative ABC transporter substrate-binding lipoprotein YhfQ OS=Bacillus subtilis (strain 168) OX=224308 GN=yhfQ PE=1 SV=1	C0SP94	YHFQ_BACSU Putative ABC transporter substrate-binding lipoprotein YhfQ OS=Bacillus subtilis (strain 168) OX=224308 GN=yhfQ PE=1 SV=1	42	131	DSSO	34.048	4	2	Self	0
P37580	FHUD_BACSU Iron(3+)-hydroxamate-binding protein FhuD OS=Bacillus subtilis (strain 168) OX=224308 GN=fhuD PE=1 SV=1	P37580	FHUD_BACSU Iron(3+)-hydroxamate-binding protein FhuD OS=Bacillus subtilis (strain 168) OX=224308 GN=fhuD PE=1 SV=1	164	171	DSSO	34.039	5	3	Self	0
P18159	PGCA_BACSU Phosphoglucomutase OS=Bacillus subtilis (strain 168) OX=224308 GN=pgcA PE=1 SV=3	P18159	PGCA_BACSU Phosphoglucomutase OS=Bacillus subtilis (strain 168) OX=224308 GN=pgcA PE=1 SV=3	490	559	DSSO	34.029	4	4	Self	0
P21883	ODP2_BACSU Dihydrolipoyllysine-residue acetyltransferase component of pyruvate dehydrogenase complex OS=Bacillus subtilis (strain 168) OX=224308 GN=pdhC PE=1 SV=2	P21883	ODP2_BACSU Dihydrolipoyllysine-residue acetyltransferase component of pyruvate dehydrogenase complex OS=Bacillus subtilis (strain 168) OX=224308 GN=pdhC PE=1 SV=2	342	347	DSSO	34.002	4	4	Self	0
P21472	RS12_BACSU 30S ribosomal protein S12 OS=Bacillus subtilis (strain 168) OX=224308 GN=rpsL PE=1 SV=5	P21472	RS12_BACSU 30S ribosomal protein S12 OS=Bacillus subtilis (strain 168) OX=224308 GN=rpsL PE=1 SV=5	26	15	DSSO	33.9	5	4	Self	0
P50735	GUDB_BACSU Cryptic catabolic NAD-specific glutamate dehydrogenase GudB OS=Bacillus subtilis (strain 168) OX=224308 GN=gudB PE=1 SV=2	P50735	GUDB_BACSU Cryptic catabolic NAD-specific glutamate dehydrogenase GudB OS=Bacillus subtilis (strain 168) OX=224308 GN=gudB PE=1 SV=2	416	389	DSSO	33.846	6	5	Self	0
P42923	RL10_BACSU 50S ribosomal protein L10 OS=Bacillus subtilis (strain 168) OX=224308 GN=rplJ PE=1 SV=4	P42923	RL10_BACSU 50S ribosomal protein L10 OS=Bacillus subtilis (strain 168) OX=224308 GN=rplJ PE=1 SV=4	9	2	DSSO	33.838	4	3	Self	0
P39214	MCPA_BACSU Methyl-accepting chemotaxis protein McpA OS=Bacillus subtilis (strain 168) OX=224308 GN=mcpA PE=1 SV=2	P39214	MCPA_BACSU Methyl-accepting chemotaxis protein McpA OS=Bacillus subtilis (strain 168) OX=224308 GN=mcpA PE=1 SV=2	211	142	DSSO	33.773	6	4	Self	0
Q06796	RL11_BACSU 50S ribosomal protein L11 OS=Bacillus subtilis (strain 168) OX=224308 GN=rplK PE=1 SV=3	P02394	RL7_BACSU 50S ribosomal protein L7/L12 OS=Bacillus subtilis (strain 168) OX=224308 GN=rplL PE=1 SV=4	81	84	DSSO	33.585	4	3	Between	0
P24327	PRSA_BACSU Foldase protein PrsA OS=Bacillus subtilis (strain 168) OX=224308 GN=prsA PE=1 SV=1	P24327	PRSA_BACSU Foldase protein PrsA OS=Bacillus subtilis (strain 168) OX=224308 GN=prsA PE=1 SV=1	228	134	DSSO	33.58	6	4	Self	0
O32167	METQ_BACSU Methionine-binding lipoprotein MetQ OS=Bacillus subtilis (strain 168) OX=224308 GN=metQ PE=1 SV=1	O32167	METQ_BACSU Methionine-binding lipoprotein MetQ OS=Bacillus subtilis (strain 168) OX=224308 GN=metQ PE=1 SV=1	264	39	DSSO	33.513	3	2	Self	0
P37870	RPOB_BACSU DNA-directed RNA polymerase subunit beta OS=Bacillus subtilis (strain 168) OX=224308 GN=rpoB PE=1 SV=2	P37870	RPOB_BACSU DNA-directed RNA polymerase subunit beta OS=Bacillus subtilis (strain 168) OX=224308 GN=rpoB PE=1 SV=2	1067	1047	DSSO	33.489	2	2	Self	0
P42971	PBPC_BACSU Penicillin-binding protein 3 OS=Bacillus subtilis (strain 168) OX=224308 GN=pbpC PE=1 SV=1	P42971	PBPC_BACSU Penicillin-binding protein 3 OS=Bacillus subtilis (strain 168) OX=224308 GN=pbpC PE=1 SV=1	404	615	DSSO	33.47	3	2	Self	0
Q06797	RL1_BACSU 50S ribosomal protein L1 OS=Bacillus subtilis (strain 168) OX=224308 GN=rplA PE=1 SV=4	P96614	CSHA_BACSU DEAD-box ATP-dependent RNA helicase CshA OS=Bacillus subtilis (strain 168) OX=224308 GN=cshA PE=1 SV=2	167	120	DSSO	33.436	2	1	Between	0
O31657	HTPX_BACSU Protease HtpX homolog OS=Bacillus subtilis (strain 168) OX=224308 GN=htpX PE=3 SV=1	O31657	HTPX_BACSU Protease HtpX homolog OS=Bacillus subtilis (strain 168) OX=224308 GN=htpX PE=3 SV=1	108	82	DSSO	33.398	5	3	Self	0
Q02113	CWBA_BACSU Amidase enhancer OS=Bacillus subtilis (strain 168) OX=224308 GN=lytB PE=1 SV=1	Q02113	CWBA_BACSU Amidase enhancer OS=Bacillus subtilis (strain 168) OX=224308 GN=lytB PE=1 SV=1	296	107	DSSO	33.394	2	1	Self	0
P28628	LEPS_BACSU Signal peptidase I S OS=Bacillus subtilis (strain 168) OX=224308 GN=sipS PE=1 SV=1	P28628	LEPS_BACSU Signal peptidase I S OS=Bacillus subtilis (strain 168) OX=224308 GN=sipS PE=1 SV=1	164	140	DSSO	33.391	5	3	Self	0
P80700	EFTS_BACSU Elongation factor Ts OS=Bacillus subtilis (strain 168) OX=224308 GN=tsf PE=1 SV=3	P80700	EFTS_BACSU Elongation factor Ts OS=Bacillus subtilis (strain 168) OX=224308 GN=tsf PE=1 SV=3	23	2	DSSO	33.39	3	3	Self	0
O31567	YFIY_BACSU Probable siderophore-binding lipoprotein YfiY OS=Bacillus subtilis (strain 168) OX=224308 GN=yfiY PE=1 SV=1	O31567	YFIY_BACSU Probable siderophore-binding lipoprotein YfiY OS=Bacillus subtilis (strain 168) OX=224308 GN=yfiY PE=1 SV=1	83	267	DSSO	33.385	5	4	Self	0
O34925	DEOD_BACSU Purine nucleoside phosphorylase DeoD-type OS=Bacillus subtilis (strain 168) OX=224308 GN=deoD PE=1 SV=1	O34925	DEOD_BACSU Purine nucleoside phosphorylase DeoD-type OS=Bacillus subtilis (strain 168) OX=224308 GN=deoD PE=1 SV=1	144	53	DSSO	33.326	3	3	Self	0
O34666	CTPA_BACSU Carboxy-terminal processing protease CtpA OS=Bacillus subtilis (strain 168) OX=224308 GN=ctpA PE=2 SV=1	O34666	CTPA_BACSU Carboxy-terminal processing protease CtpA OS=Bacillus subtilis (strain 168) OX=224308 GN=ctpA PE=2 SV=1	390	397	DSSO	33.3	4	2	Self	0
P42919	RL2_BACSU 50S ribosomal protein L2 OS=Bacillus subtilis (strain 168) OX=224308 GN=rplB PE=1 SV=3	P42919	RL2_BACSU 50S ribosomal protein L2 OS=Bacillus subtilis (strain 168) OX=224308 GN=rplB PE=1 SV=3	170	147	DSSO	33.293	4	3	Self	0
P32399	YHGE_BACSU Uncharacterized protein YhgE OS=Bacillus subtilis (strain 168) OX=224308 GN=yhgE PE=4 SV=2	P32399	YHGE_BACSU Uncharacterized protein YhgE OS=Bacillus subtilis (strain 168) OX=224308 GN=yhgE PE=4 SV=2	256	467	DSSO	33.273	2	2	Self	0
P21478	RS21_BACSU 30S ribosomal protein S21 OS=Bacillus subtilis (strain 168) OX=224308 GN=rpsU PE=1 SV=3	P21475	RS18_BACSU 30S ribosomal protein S18 OS=Bacillus subtilis (strain 168) OX=224308 GN=rpsR PE=1 SV=3	25	14	DSSO	33.234	3	2	Between	0
P12874	RS17_BACSU 30S ribosomal protein S17 OS=Bacillus subtilis (strain 168) OX=224308 GN=rpsQ PE=1 SV=3	P12874	RS17_BACSU 30S ribosomal protein S17 OS=Bacillus subtilis (strain 168) OX=224308 GN=rpsQ PE=1 SV=3	8	62	DSSO	33.233	4	2	Self	0
O34876	FTSX_BACSU Cell division protein FtsX OS=Bacillus subtilis (strain 168) OX=224308 GN=ftsX PE=1 SV=1	O34876	FTSX_BACSU Cell division protein FtsX OS=Bacillus subtilis (strain 168) OX=224308 GN=ftsX PE=1 SV=1	128	96	DSSO	33.216	2	1	Self	0
P21465	RS3_BACSU 30S ribosomal protein S3 OS=Bacillus subtilis (strain 168) OX=224308 GN=rpsC PE=1 SV=4	P21465	RS3_BACSU 30S ribosomal protein S3 OS=Bacillus subtilis (strain 168) OX=224308 GN=rpsC PE=1 SV=4	96	26	DSSO	33.2	3	2	Self	0
P37887	CYSK_BACSU Cysteine synthase OS=Bacillus subtilis (strain 168) OX=224308 GN=cysK PE=1 SV=3	P37887	CYSK_BACSU Cysteine synthase OS=Bacillus subtilis (strain 168) OX=224308 GN=cysK PE=1 SV=3	124	215	DSSO	33.195	2	2	Self	0
P37585	MURG_BACSU UDP-N-acetylglucosamine--N-acetylmuramyl-(pentapeptide) pyrophosphoryl-undecaprenol N-acetylglucosamine transferase OS=Bacillus subtilis (strain 168) OX=224308 GN=murG PE=3 SV=3	P37585	MURG_BACSU UDP-N-acetylglucosamine--N-acetylmuramyl-(pentapeptide) pyrophosphoryl-undecaprenol N-acetylglucosamine transferase OS=Bacillus subtilis (strain 168) OX=224308 GN=murG PE=3 SV=3	236	247	DSSO	33.108	4	3	Self	0
O32162	SUFB_BACSU FeS cluster assembly protein SufB OS=Bacillus subtilis (strain 168) OX=224308 GN=sufB PE=3 SV=1	O32165	SUFD_BACSU FeS cluster assembly protein SufD OS=Bacillus subtilis (strain 168) OX=224308 GN=sufD PE=3 SV=1	365	358	DSSO	33.057	7	5	Between	0
O32167	METQ_BACSU Methionine-binding lipoprotein MetQ OS=Bacillus subtilis (strain 168) OX=224308 GN=metQ PE=1 SV=1	O32167	METQ_BACSU Methionine-binding lipoprotein MetQ OS=Bacillus subtilis (strain 168) OX=224308 GN=metQ PE=1 SV=1	54	61	DSSO	33.056	6	4	Self	0
P21478	RS21_BACSU 30S ribosomal protein S21 OS=Bacillus subtilis (strain 168) OX=224308 GN=rpsU PE=1 SV=3	P21475	RS18_BACSU 30S ribosomal protein S18 OS=Bacillus subtilis (strain 168) OX=224308 GN=rpsR PE=1 SV=3	25	43	DSSO	33.007	5	3	Between	0
P37870	RPOB_BACSU DNA-directed RNA polymerase subunit beta OS=Bacillus subtilis (strain 168) OX=224308 GN=rpoB PE=1 SV=2	P32727	NUSA_BACSU Transcription termination/antitermination protein NusA OS=Bacillus subtilis (strain 168) OX=224308 GN=nusA PE=1 SV=2	849	111	DSSO	33.006	4	4	Between	0
P20282	RS13_BACSU 30S ribosomal protein S13 OS=Bacillus subtilis (strain 168) OX=224308 GN=rpsM PE=1 SV=3	P20282	RS13_BACSU 30S ribosomal protein S13 OS=Bacillus subtilis (strain 168) OX=224308 GN=rpsM PE=1 SV=3	55	35	DSSO	32.986	4	4	Self	0
O32023	YQZC_BACSU Uncharacterized protein YqzC OS=Bacillus subtilis (strain 168) OX=224308 GN=yqzC PE=3 SV=2	O32023	YQZC_BACSU Uncharacterized protein YqzC OS=Bacillus subtilis (strain 168) OX=224308 GN=yqzC PE=3 SV=2	72	65	DSSO	32.984	4	2	Self	0
P50735	GUDB_BACSU Cryptic catabolic NAD-specific glutamate dehydrogenase GudB OS=Bacillus subtilis (strain 168) OX=224308 GN=gudB PE=1 SV=2	P50735	GUDB_BACSU Cryptic catabolic NAD-specific glutamate dehydrogenase GudB OS=Bacillus subtilis (strain 168) OX=224308 GN=gudB PE=1 SV=2	52	92	DSSO	32.969	4	2	Self	0
P02968	FLA_BACSU Flagellin OS=Bacillus subtilis (strain 168) OX=224308 GN=hag PE=1 SV=2	P02968	FLA_BACSU Flagellin OS=Bacillus subtilis (strain 168) OX=224308 GN=hag PE=1 SV=2	219	136	DSSO	32.932	2	2	Self	0
P94356	YXKC_BACSU Uncharacterized protein YxkC OS=Bacillus subtilis (strain 168) OX=224308 GN=yxkC PE=1 SV=2	P94356	YXKC_BACSU Uncharacterized protein YxkC OS=Bacillus subtilis (strain 168) OX=224308 GN=yxkC PE=1 SV=2	153	98	DSSO	32.867	3	2	Self	0
P54523	DXS_BACSU 1-deoxy-D-xylulose-5-phosphate synthase OS=Bacillus subtilis (strain 168) OX=224308 GN=dxs PE=3 SV=1	P54523	DXS_BACSU 1-deoxy-D-xylulose-5-phosphate synthase OS=Bacillus subtilis (strain 168) OX=224308 GN=dxs PE=3 SV=1	348	310	DSSO	32.859	2	2	Self	0
O32167	METQ_BACSU Methionine-binding lipoprotein MetQ OS=Bacillus subtilis (strain 168) OX=224308 GN=metQ PE=1 SV=1	O32167	METQ_BACSU Methionine-binding lipoprotein MetQ OS=Bacillus subtilis (strain 168) OX=224308 GN=metQ PE=1 SV=1	47	264	DSSO	32.852	3	2	Self	0
P21469	RS7_BACSU 30S ribosomal protein S7 OS=Bacillus subtilis (strain 168) OX=224308 GN=rpsG PE=1 SV=4	P21469	RS7_BACSU 30S ribosomal protein S7 OS=Bacillus subtilis (strain 168) OX=224308 GN=rpsG PE=1 SV=4	143	136	DSSO	32.846	4	4	Self	0
P50735	GUDB_BACSU Cryptic catabolic NAD-specific glutamate dehydrogenase GudB OS=Bacillus subtilis (strain 168) OX=224308 GN=gudB PE=1 SV=2	P50735	GUDB_BACSU Cryptic catabolic NAD-specific glutamate dehydrogenase GudB OS=Bacillus subtilis (strain 168) OX=224308 GN=gudB PE=1 SV=2	189	80	DSSO	32.787	2	1	Self	0
Q06796	RL11_BACSU 50S ribosomal protein L11 OS=Bacillus subtilis (strain 168) OX=224308 GN=rplK PE=1 SV=3	Q06796	RL11_BACSU 50S ribosomal protein L11 OS=Bacillus subtilis (strain 168) OX=224308 GN=rplK PE=1 SV=3	17	81	DSSO	32.764	3	3	Self	0
P13243	ALF_BACSU Probable fructose-bisphosphate aldolase OS=Bacillus subtilis (strain 168) OX=224308 GN=fbaA PE=1 SV=2	P13243	ALF_BACSU Probable fructose-bisphosphate aldolase OS=Bacillus subtilis (strain 168) OX=224308 GN=fbaA PE=1 SV=2	221	200	DSSO	32.762	3	2	Self	0
P36947	RBSA_BACSU Ribose import ATP-binding protein RbsA OS=Bacillus subtilis (strain 168) OX=224308 GN=rbsA PE=3 SV=2	P36947	RBSA_BACSU Ribose import ATP-binding protein RbsA OS=Bacillus subtilis (strain 168) OX=224308 GN=rbsA PE=3 SV=2	326	413	DSSO	32.7	4	4	Self	0
Q03223	RL31_BACSU 50S ribosomal protein L31 OS=Bacillus subtilis (strain 168) OX=224308 GN=rpmE PE=1 SV=1	P20282	RS13_BACSU 30S ribosomal protein S13 OS=Bacillus subtilis (strain 168) OX=224308 GN=rpsM PE=1 SV=3	48	62	DSSO	32.654	4	2	Between	0
Q01625	MISCA_BACSU Membrane protein insertase MisCA OS=Bacillus subtilis (strain 168) OX=224308 GN=misCA PE=1 SV=2	Q01625	MISCA_BACSU Membrane protein insertase MisCA OS=Bacillus subtilis (strain 168) OX=224308 GN=misCA PE=1 SV=2	99	103	DSSO	32.611	6	4	Self	0
O07581	YHDL_BACSU Probable anti-sigma-M factor YhdL OS=Bacillus subtilis (strain 168) OX=224308 GN=yhdL PE=1 SV=1	O07581	YHDL_BACSU Probable anti-sigma-M factor YhdL OS=Bacillus subtilis (strain 168) OX=224308 GN=yhdL PE=1 SV=1	304	168	DSSO	32.57	4	3	Self	0
P80868	EFG_BACSU Elongation factor G OS=Bacillus subtilis (strain 168) OX=224308 GN=fusA PE=1 SV=3	P80868	EFG_BACSU Elongation factor G OS=Bacillus subtilis (strain 168) OX=224308 GN=fusA PE=1 SV=3	594	494	DSSO	32.532	5	4	Self	0
P0CI74	GPSB_BACSU Cell cycle protein GpsB OS=Bacillus subtilis (strain 168) OX=224308 GN=gpsB PE=1 SV=1	P0CI74	GPSB_BACSU Cell cycle protein GpsB OS=Bacillus subtilis (strain 168) OX=224308 GN=gpsB PE=1 SV=1	68	60	DSSO	32.513	4	3	Self	0
P54420	ASNB_BACSU Asparagine synthetase [glutamine-hydrolyzing] 1 OS=Bacillus subtilis (strain 168) OX=224308 GN=asnB PE=1 SV=2	P54420	ASNB_BACSU Asparagine synthetase [glutamine-hydrolyzing] 1 OS=Bacillus subtilis (strain 168) OX=224308 GN=asnB PE=1 SV=2	544	484	DSSO	32.512	3	2	Self	0
O32247	YVBJ_BACSU Uncharacterized membrane protein YvbJ OS=Bacillus subtilis (strain 168) OX=224308 GN=yvbJ PE=4 SV=1	O32247	YVBJ_BACSU Uncharacterized membrane protein YvbJ OS=Bacillus subtilis (strain 168) OX=224308 GN=yvbJ PE=4 SV=1	439	261	DSSO	32.489	3	3	Self	0
P49778	EFP_BACSU Elongation factor P OS=Bacillus subtilis (strain 168) OX=224308 GN=efp PE=3 SV=2	P49778	EFP_BACSU Elongation factor P OS=Bacillus subtilis (strain 168) OX=224308 GN=efp PE=3 SV=2	62	1	DSSO	32.454	4	4	Self	0
P21467	RS5_BACSU 30S ribosomal protein S5 OS=Bacillus subtilis (strain 168) OX=224308 GN=rpsE PE=1 SV=3	P21466	RS4_BACSU 30S ribosomal protein S4 OS=Bacillus subtilis (strain 168) OX=224308 GN=rpsD PE=1 SV=3	42	43	DSSO	32.444	2	2	Between	0
P50735	GUDB_BACSU Cryptic catabolic NAD-specific glutamate dehydrogenase GudB OS=Bacillus subtilis (strain 168) OX=224308 GN=gudB PE=1 SV=2	P50735	GUDB_BACSU Cryptic catabolic NAD-specific glutamate dehydrogenase GudB OS=Bacillus subtilis (strain 168) OX=224308 GN=gudB PE=1 SV=2	52	43	DSSO	32.424	2	2	Self	0
O34425	G3P2_BACSU Glyceraldehyde-3-phosphate dehydrogenase 2 OS=Bacillus subtilis (strain 168) OX=224308 GN=gapB PE=1 SV=1	O34425	G3P2_BACSU Glyceraldehyde-3-phosphate dehydrogenase 2 OS=Bacillus subtilis (strain 168) OX=224308 GN=gapB PE=1 SV=1	71	4	DSSO	32.413	4	2	Self	0
Q45493	RNJ1_BACSU Ribonuclease J1 OS=Bacillus subtilis (strain 168) OX=224308 GN=rnjA PE=1 SV=1	Q45493	RNJ1_BACSU Ribonuclease J1 OS=Bacillus subtilis (strain 168) OX=224308 GN=rnjA PE=1 SV=1	132	129	DSSO	32.392	3	2	Self	0
P37808	ATPA_BACSU ATP synthase subunit alpha OS=Bacillus subtilis (strain 168) OX=224308 GN=atpA PE=1 SV=3	P37808	ATPA_BACSU ATP synthase subunit alpha OS=Bacillus subtilis (strain 168) OX=224308 GN=atpA PE=1 SV=3	377	373	DSSO	32.379	4	2	Self	0
P81100	SCP2_BACSU Stress response protein SCP2 OS=Bacillus subtilis (strain 168) OX=224308 GN=yceC PE=1 SV=3	P81100	SCP2_BACSU Stress response protein SCP2 OS=Bacillus subtilis (strain 168) OX=224308 GN=yceC PE=1 SV=3	15	178	DSSO	32.373	4	3	Self	0
P46920	OPUAA_BACSU Glycine betaine transport ATP-binding protein OpuAA OS=Bacillus subtilis (strain 168) OX=224308 GN=opuAA PE=1 SV=3	P46920	OPUAA_BACSU Glycine betaine transport ATP-binding protein OpuAA OS=Bacillus subtilis (strain 168) OX=224308 GN=opuAA PE=1 SV=3	2	317	DSSO	32.35	3	2	Self	0
P46899	RL18_BACSU 50S ribosomal protein L18 OS=Bacillus subtilis (strain 168) OX=224308 GN=rplR PE=1 SV=1	P46899	RL18_BACSU 50S ribosomal protein L18 OS=Bacillus subtilis (strain 168) OX=224308 GN=rplR PE=1 SV=1	88	83	DSSO	32.335	3	3	Self	0
Q02113	CWBA_BACSU Amidase enhancer OS=Bacillus subtilis (strain 168) OX=224308 GN=lytB PE=1 SV=1	Q02113	CWBA_BACSU Amidase enhancer OS=Bacillus subtilis (strain 168) OX=224308 GN=lytB PE=1 SV=1	177	161	DSSO	32.314	4	3	Self	0
P45872	RF1_BACSU Peptide chain release factor 1 OS=Bacillus subtilis (strain 168) OX=224308 GN=prfA PE=3 SV=1	P45872	RF1_BACSU Peptide chain release factor 1 OS=Bacillus subtilis (strain 168) OX=224308 GN=prfA PE=3 SV=1	62	78	DSSO	32.295	3	3	Self	0
P24327	PRSA_BACSU Foldase protein PrsA OS=Bacillus subtilis (strain 168) OX=224308 GN=prsA PE=1 SV=1	P24327	PRSA_BACSU Foldase protein PrsA OS=Bacillus subtilis (strain 168) OX=224308 GN=prsA PE=1 SV=1	178	116	DSSO	32.289	3	2	Self	0
P37809	ATPB_BACSU ATP synthase subunit beta OS=Bacillus subtilis (strain 168) OX=224308 GN=atpD PE=1 SV=1	P37809	ATPB_BACSU ATP synthase subunit beta OS=Bacillus subtilis (strain 168) OX=224308 GN=atpD PE=1 SV=1	378	334	DSSO	32.283	2	2	Self [nModified]	0
P24141	OPPA_BACSU Oligopeptide-binding protein OppA OS=Bacillus subtilis (strain 168) OX=224308 GN=oppA PE=1 SV=1	P24141	OPPA_BACSU Oligopeptide-binding protein OppA OS=Bacillus subtilis (strain 168) OX=224308 GN=oppA PE=1 SV=1	413	370	DSSO	32.245	4	3	Self	0
P80861	YJLD_BACSU NADH dehydrogenase-like protein YjlD OS=Bacillus subtilis (strain 168) OX=224308 GN=yjlD PE=1 SV=3	O34633	YJLC_BACSU Uncharacterized protein YjlC OS=Bacillus subtilis (strain 168) OX=224308 GN=yjlC PE=2 SV=1	351	81	DSSO	32.198	2	2	Between	0
P39597	EFEN_BACSU Probable deferrochelatase/peroxidase EfeN OS=Bacillus subtilis (strain 168) OX=224308 GN=efeN PE=1 SV=1	P39597	EFEN_BACSU Probable deferrochelatase/peroxidase EfeN OS=Bacillus subtilis (strain 168) OX=224308 GN=efeN PE=1 SV=1	110	405	DSSO	32.177	4	3	Self	0
P37808	ATPA_BACSU ATP synthase subunit alpha OS=Bacillus subtilis (strain 168) OX=224308 GN=atpA PE=1 SV=3	P37808	ATPA_BACSU ATP synthase subunit alpha OS=Bacillus subtilis (strain 168) OX=224308 GN=atpA PE=1 SV=3	477	373	DSSO	32.159	2	2	Self	0
P37476	FTSH_BACSU ATP-dependent zinc metalloprotease FtsH OS=Bacillus subtilis (strain 168) OX=224308 GN=ftsH PE=1 SV=1	P37476	FTSH_BACSU ATP-dependent zinc metalloprotease FtsH OS=Bacillus subtilis (strain 168) OX=224308 GN=ftsH PE=1 SV=1	562	569	DSSO	32.129	5	4	Self	0
P12879	RS8_BACSU 30S ribosomal protein S8 OS=Bacillus subtilis (strain 168) OX=224308 GN=rpsH PE=1 SV=4	P21467	RS5_BACSU 30S ribosomal protein S5 OS=Bacillus subtilis (strain 168) OX=224308 GN=rpsE PE=1 SV=3	78	97	DSSO	32.129	4	2	Between	0
P26899	ASPA_BACSU Aspartate ammonia-lyase OS=Bacillus subtilis (strain 168) OX=224308 GN=ansB PE=3 SV=2	P26899	ASPA_BACSU Aspartate ammonia-lyase OS=Bacillus subtilis (strain 168) OX=224308 GN=ansB PE=3 SV=2	125	12	DSSO	32.049	5	3	Self	0
P96614	CSHA_BACSU DEAD-box ATP-dependent RNA helicase CshA OS=Bacillus subtilis (strain 168) OX=224308 GN=cshA PE=1 SV=2	P96614	CSHA_BACSU DEAD-box ATP-dependent RNA helicase CshA OS=Bacillus subtilis (strain 168) OX=224308 GN=cshA PE=1 SV=2	337	205	DSSO	31.98	4	3	Self	0
Q45480	YLYB_BACSU Uncharacterized RNA pseudouridine synthase YlyB OS=Bacillus subtilis (strain 168) OX=224308 GN=ylyB PE=3 SV=3	Q45480	YLYB_BACSU Uncharacterized RNA pseudouridine synthase YlyB OS=Bacillus subtilis (strain 168) OX=224308 GN=ylyB PE=3 SV=3	139	252	DSSO	31.979	2	2	Self	0
P02394	RL7_BACSU 50S ribosomal protein L7/L12 OS=Bacillus subtilis (strain 168) OX=224308 GN=rplL PE=1 SV=4	P02394	RL7_BACSU 50S ribosomal protein L7/L12 OS=Bacillus subtilis (strain 168) OX=224308 GN=rplL PE=1 SV=4	103	87	DSSO	31.955	4	3	Self	0
P50735	GUDB_BACSU Cryptic catabolic NAD-specific glutamate dehydrogenase GudB OS=Bacillus subtilis (strain 168) OX=224308 GN=gudB PE=1 SV=2	P50735	GUDB_BACSU Cryptic catabolic NAD-specific glutamate dehydrogenase GudB OS=Bacillus subtilis (strain 168) OX=224308 GN=gudB PE=1 SV=2	189	416	DSSO	31.915	4	3	Self	0
P54484	YQGA_BACSU Cell wall-binding protein YqgA OS=Bacillus subtilis (strain 168) OX=224308 GN=yqgA PE=1 SV=2	P54484	YQGA_BACSU Cell wall-binding protein YqgA OS=Bacillus subtilis (strain 168) OX=224308 GN=yqgA PE=1 SV=2	112	141	DSSO	31.903	2	1	Self	0
P54510	YQHL_BACSU Uncharacterized protein YqhL OS=Bacillus subtilis (strain 168) OX=224308 GN=yqhL PE=4 SV=2	P54510	YQHL_BACSU Uncharacterized protein YqhL OS=Bacillus subtilis (strain 168) OX=224308 GN=yqhL PE=4 SV=2	42	81	DSSO	31.903	3	2	Self	0
P94356	YXKC_BACSU Uncharacterized protein YxkC OS=Bacillus subtilis (strain 168) OX=224308 GN=yxkC PE=1 SV=2	P94356	YXKC_BACSU Uncharacterized protein YxkC OS=Bacillus subtilis (strain 168) OX=224308 GN=yxkC PE=1 SV=2	44	178	DSSO	31.898	4	3	Self	0
P39751	MBL_BACSU Cell shape-determining protein Mbl OS=Bacillus subtilis (strain 168) OX=224308 GN=mbl PE=1 SV=1	P39751	MBL_BACSU Cell shape-determining protein Mbl OS=Bacillus subtilis (strain 168) OX=224308 GN=mbl PE=1 SV=1	124	115	DSSO	31.883	5	3	Self	0
O32165	SUFD_BACSU FeS cluster assembly protein SufD OS=Bacillus subtilis (strain 168) OX=224308 GN=sufD PE=3 SV=1	O32165	SUFD_BACSU FeS cluster assembly protein SufD OS=Bacillus subtilis (strain 168) OX=224308 GN=sufD PE=3 SV=1	28	15	DSSO	31.877	2	1	Self	0
P42954	TAGH_BACSU Teichoic acids export ATP-binding protein TagH OS=Bacillus subtilis (strain 168) OX=224308 GN=tagH PE=1 SV=1	P42954	TAGH_BACSU Teichoic acids export ATP-binding protein TagH OS=Bacillus subtilis (strain 168) OX=224308 GN=tagH PE=1 SV=1	376	340	DSSO	31.838	4	2	Self	0
P21469	RS7_BACSU 30S ribosomal protein S7 OS=Bacillus subtilis (strain 168) OX=224308 GN=rpsG PE=1 SV=4	P21469	RS7_BACSU 30S ribosomal protein S7 OS=Bacillus subtilis (strain 168) OX=224308 GN=rpsG PE=1 SV=4	38	114	DSSO	31.829	4	2	Self	0
Q05852	GTAB_BACSU UTP--glucose-1-phosphate uridylyltransferase OS=Bacillus subtilis (strain 168) OX=224308 GN=gtaB PE=1 SV=1	Q05852	GTAB_BACSU UTP--glucose-1-phosphate uridylyltransferase OS=Bacillus subtilis (strain 168) OX=224308 GN=gtaB PE=1 SV=1	83	191	DSSO	31.827	5	4	Self	0
P40750	PBPD_BACSU Penicillin-binding protein 4 OS=Bacillus subtilis (strain 168) OX=224308 GN=pbpD PE=1 SV=2	P40750	PBPD_BACSU Penicillin-binding protein 4 OS=Bacillus subtilis (strain 168) OX=224308 GN=pbpD PE=1 SV=2	83	521	DSSO	31.825	4	3	Self	0
P96583	TOP3_BACSU DNA topoisomerase 3 OS=Bacillus subtilis (strain 168) OX=224308 GN=topB PE=3 SV=1	P96583	TOP3_BACSU DNA topoisomerase 3 OS=Bacillus subtilis (strain 168) OX=224308 GN=topB PE=3 SV=1	545	534	DSSO	31.81	2	1	Self	0
P54418	PCKA_BACSU Phosphoenolpyruvate carboxykinase (ATP) OS=Bacillus subtilis (strain 168) OX=224308 GN=pckA PE=3 SV=3	P54418	PCKA_BACSU Phosphoenolpyruvate carboxykinase (ATP) OS=Bacillus subtilis (strain 168) OX=224308 GN=pckA PE=3 SV=3	281	440	DSSO	31.776	5	3	Self	0
Q06797	RL1_BACSU 50S ribosomal protein L1 OS=Bacillus subtilis (strain 168) OX=224308 GN=rplA PE=1 SV=4	Q06797	RL1_BACSU 50S ribosomal protein L1 OS=Bacillus subtilis (strain 168) OX=224308 GN=rplA PE=1 SV=4	198	160	DSSO	31.737	4	3	Self	0
P37808	ATPA_BACSU ATP synthase subunit alpha OS=Bacillus subtilis (strain 168) OX=224308 GN=atpA PE=1 SV=3	P37814	ATPF_BACSU ATP synthase subunit b OS=Bacillus subtilis (strain 168) OX=224308 GN=atpF PE=1 SV=1	4	123	DSSO	31.723	4	3	Between	0
Q02113	CWBA_BACSU Amidase enhancer OS=Bacillus subtilis (strain 168) OX=224308 GN=lytB PE=1 SV=1	Q02113	CWBA_BACSU Amidase enhancer OS=Bacillus subtilis (strain 168) OX=224308 GN=lytB PE=1 SV=1	83	131	DSSO	31.716	2	2	Self	0
P55872	IF3_BACSU Translation initiation factor IF-3 OS=Bacillus subtilis (strain 168) OX=224308 GN=infC PE=3 SV=3	P55872	IF3_BACSU Translation initiation factor IF-3 OS=Bacillus subtilis (strain 168) OX=224308 GN=infC PE=3 SV=3	87	103	DSSO	31.657	3	2	Self	0
P34957	QOX2_BACSU Quinol oxidase subunit 2 OS=Bacillus subtilis (strain 168) OX=224308 GN=qoxA PE=1 SV=4	P34957	QOX2_BACSU Quinol oxidase subunit 2 OS=Bacillus subtilis (strain 168) OX=224308 GN=qoxA PE=1 SV=4	252	310	DSSO	31.644	4	3	Self	0
C0SP94	YHFQ_BACSU Putative ABC transporter substrate-binding lipoprotein YhfQ OS=Bacillus subtilis (strain 168) OX=224308 GN=yhfQ PE=1 SV=1	C0SP94	YHFQ_BACSU Putative ABC transporter substrate-binding lipoprotein YhfQ OS=Bacillus subtilis (strain 168) OX=224308 GN=yhfQ PE=1 SV=1	162	50	DSSO	31.628	5	4	Self	0
O34348	YFMC_BACSU Fe(3+)-citrate-binding protein YfmC OS=Bacillus subtilis (strain 168) OX=224308 GN=yfmC PE=2 SV=1	O34348	YFMC_BACSU Fe(3+)-citrate-binding protein YfmC OS=Bacillus subtilis (strain 168) OX=224308 GN=yfmC PE=2 SV=1	169	59	DSSO	31.574	4	3	Self	0
P32399	YHGE_BACSU Uncharacterized protein YhgE OS=Bacillus subtilis (strain 168) OX=224308 GN=yhgE PE=4 SV=2	P32399	YHGE_BACSU Uncharacterized protein YhgE OS=Bacillus subtilis (strain 168) OX=224308 GN=yhgE PE=4 SV=2	567	154	DSSO	31.526	3	2	Self	0
O34725	YJHA_BACSU Uncharacterized lipoprotein YjhA OS=Bacillus subtilis (strain 168) OX=224308 GN=yjhA PE=1 SV=1	O34725	YJHA_BACSU Uncharacterized lipoprotein YjhA OS=Bacillus subtilis (strain 168) OX=224308 GN=yjhA PE=1 SV=1	71	203	DSSO	31.526	3	2	Self	0
O31593	YHBJ_BACSU Putative efflux system component YhbJ OS=Bacillus subtilis (strain 168) OX=224308 GN=yhbJ PE=3 SV=1	O31593	YHBJ_BACSU Putative efflux system component YhbJ OS=Bacillus subtilis (strain 168) OX=224308 GN=yhbJ PE=3 SV=1	81	97	DSSO	31.501	3	2	Self	0
Q02115	TAGU_BACSU Polyisoprenyl-teichoic acid--peptidoglycan teichoic acid transferase TagU OS=Bacillus subtilis (strain 168) OX=224308 GN=tagU PE=1 SV=1	Q02115	TAGU_BACSU Polyisoprenyl-teichoic acid--peptidoglycan teichoic acid transferase TagU OS=Bacillus subtilis (strain 168) OX=224308 GN=tagU PE=1 SV=1	115	81	DSSO	31.465	4	2	Self	0
P27876	TPIS_BACSU Triosephosphate isomerase OS=Bacillus subtilis (strain 168) OX=224308 GN=tpiA PE=1 SV=3	P27876	TPIS_BACSU Triosephosphate isomerase OS=Bacillus subtilis (strain 168) OX=224308 GN=tpiA PE=1 SV=3	55	49	DSSO	31.423	3	3	Self	0
P32399	YHGE_BACSU Uncharacterized protein YhgE OS=Bacillus subtilis (strain 168) OX=224308 GN=yhgE PE=4 SV=2	P32399	YHGE_BACSU Uncharacterized protein YhgE OS=Bacillus subtilis (strain 168) OX=224308 GN=yhgE PE=4 SV=2	195	123	DSSO	31.394	3	2	Self	0
P13242	PYRG_BACSU CTP synthase OS=Bacillus subtilis (strain 168) OX=224308 GN=pyrG PE=3 SV=1	P13242	PYRG_BACSU CTP synthase OS=Bacillus subtilis (strain 168) OX=224308 GN=pyrG PE=3 SV=1	85	100	DSSO	31.378	2	1	Self	0
P55874	RL35_BACSU 50S ribosomal protein L35 OS=Bacillus subtilis (strain 168) OX=224308 GN=rpmI PE=1 SV=2	P55874	RL35_BACSU 50S ribosomal protein L35 OS=Bacillus subtilis (strain 168) OX=224308 GN=rpmI PE=1 SV=2	56	59	DSSO	31.359	2	2	Self	0
P17820	DNAK_BACSU Chaperone protein DnaK OS=Bacillus subtilis (strain 168) OX=224308 GN=dnaK PE=1 SV=3	P17820	DNAK_BACSU Chaperone protein DnaK OS=Bacillus subtilis (strain 168) OX=224308 GN=dnaK PE=1 SV=3	526	578	DSSO	31.284	5	5	Self	0
P54941	YXEB_BACSU Iron(3+)-hydroxamate-binding protein YxeB OS=Bacillus subtilis (strain 168) OX=224308 GN=yxeB PE=1 SV=2	P54941	YXEB_BACSU Iron(3+)-hydroxamate-binding protein YxeB OS=Bacillus subtilis (strain 168) OX=224308 GN=yxeB PE=1 SV=2	177	169	DSSO	31.182	4	3	Self	0
P21465	RS3_BACSU 30S ribosomal protein S3 OS=Bacillus subtilis (strain 168) OX=224308 GN=rpsC PE=1 SV=4	P39158	CSPC_BACSU Cold shock protein CspC OS=Bacillus subtilis (strain 168) OX=224308 GN=cspC PE=1 SV=1	149	13	DSSO	31.179	2	2	Between	0
P09339	ACNA_BACSU Aconitate/2-methylaconitate hydratase OS=Bacillus subtilis (strain 168) OX=224308 GN=citB PE=1 SV=4	P09339	ACNA_BACSU Aconitate/2-methylaconitate hydratase OS=Bacillus subtilis (strain 168) OX=224308 GN=citB PE=1 SV=4	67	6	DSSO	31.166	4	2	Self	0
P24327	PRSA_BACSU Foldase protein PrsA OS=Bacillus subtilis (strain 168) OX=224308 GN=prsA PE=1 SV=1	P24327	PRSA_BACSU Foldase protein PrsA OS=Bacillus subtilis (strain 168) OX=224308 GN=prsA PE=1 SV=1	82	168	DSSO	31.16	3	3	Self	0
P32399	YHGE_BACSU Uncharacterized protein YhgE OS=Bacillus subtilis (strain 168) OX=224308 GN=yhgE PE=4 SV=2	P32399	YHGE_BACSU Uncharacterized protein YhgE OS=Bacillus subtilis (strain 168) OX=224308 GN=yhgE PE=4 SV=2	541	189	DSSO	31.15	4	2	Self	0
Q03223	RL31_BACSU 50S ribosomal protein L31 OS=Bacillus subtilis (strain 168) OX=224308 GN=rpmE PE=1 SV=1	P21476	RS19_BACSU 30S ribosomal protein S19 OS=Bacillus subtilis (strain 168) OX=224308 GN=rpsS PE=1 SV=3	48	28	DSSO	31.143	4	4	Between	0
P38494	RS1H_BACSU 30S ribosomal protein S1 homolog OS=Bacillus subtilis (strain 168) OX=224308 GN=ypfD PE=1 SV=1	P38494	RS1H_BACSU 30S ribosomal protein S1 homolog OS=Bacillus subtilis (strain 168) OX=224308 GN=ypfD PE=1 SV=1	326	349	DSSO	31.13	4	4	Self	0
P50849	PNP_BACSU Polyribonucleotide nucleotidyltransferase OS=Bacillus subtilis (strain 168) OX=224308 GN=pnp PE=1 SV=3	P50849	PNP_BACSU Polyribonucleotide nucleotidyltransferase OS=Bacillus subtilis (strain 168) OX=224308 GN=pnp PE=1 SV=3	575	682	DSSO	31.077	3	2	Self	0
P0CI74	GPSB_BACSU Cell cycle protein GpsB OS=Bacillus subtilis (strain 168) OX=224308 GN=gpsB PE=1 SV=1	P0CI74	GPSB_BACSU Cell cycle protein GpsB OS=Bacillus subtilis (strain 168) OX=224308 GN=gpsB PE=1 SV=1	82	95	DSSO	31.02	3	2	Self	0
P39215	MCPB_BACSU Methyl-accepting chemotaxis protein McpB OS=Bacillus subtilis (strain 168) OX=224308 GN=mcpB PE=1 SV=2	P39215	MCPB_BACSU Methyl-accepting chemotaxis protein McpB OS=Bacillus subtilis (strain 168) OX=224308 GN=mcpB PE=1 SV=2	194	220	DSSO	30.996	5	3	Self	0
P39912	AROG_BACSU Protein AroA(G) OS=Bacillus subtilis (strain 168) OX=224308 GN=aroA PE=1 SV=1	P39912	AROG_BACSU Protein AroA(G) OS=Bacillus subtilis (strain 168) OX=224308 GN=aroA PE=1 SV=1	38	2	DSSO	30.965	3	3	Self	0
P50866	CLPX_BACSU ATP-dependent Clp protease ATP-binding subunit ClpX OS=Bacillus subtilis (strain 168) OX=224308 GN=clpX PE=2 SV=3	P50866	CLPX_BACSU ATP-dependent Clp protease ATP-binding subunit ClpX OS=Bacillus subtilis (strain 168) OX=224308 GN=clpX PE=2 SV=3	101	94	DSSO	30.941	2	1	Self	0
O32247	YVBJ_BACSU Uncharacterized membrane protein YvbJ OS=Bacillus subtilis (strain 168) OX=224308 GN=yvbJ PE=4 SV=1	O32247	YVBJ_BACSU Uncharacterized membrane protein YvbJ OS=Bacillus subtilis (strain 168) OX=224308 GN=yvbJ PE=4 SV=1	188	119	DSSO	30.931	3	2	Self	0
Q06797	RL1_BACSU 50S ribosomal protein L1 OS=Bacillus subtilis (strain 168) OX=224308 GN=rplA PE=1 SV=4	Q06797	RL1_BACSU 50S ribosomal protein L1 OS=Bacillus subtilis (strain 168) OX=224308 GN=rplA PE=1 SV=4	32	13	DSSO	30.865	3	2	Self	0
P37808	ATPA_BACSU ATP synthase subunit alpha OS=Bacillus subtilis (strain 168) OX=224308 GN=atpA PE=1 SV=3	P37810	ATPG_BACSU ATP synthase gamma chain OS=Bacillus subtilis (strain 168) OX=224308 GN=atpG PE=1 SV=2	409	22	DSSO	30.852	2	2	Between	0
P37810	ATPG_BACSU ATP synthase gamma chain OS=Bacillus subtilis (strain 168) OX=224308 GN=atpG PE=1 SV=2	P37809	ATPB_BACSU ATP synthase subunit beta OS=Bacillus subtilis (strain 168) OX=224308 GN=atpD PE=1 SV=1	254	334	DSSO	30.844	2	2	Between	0
O34798	PDAC_BACSU Peptidoglycan-N-acetylmuramic acid deacetylase PdaC OS=Bacillus subtilis (strain 168) OX=224308 GN=pdaC PE=1 SV=1	O34798	PDAC_BACSU Peptidoglycan-N-acetylmuramic acid deacetylase PdaC OS=Bacillus subtilis (strain 168) OX=224308 GN=pdaC PE=1 SV=1	84	91	DSSO	30.832	5	5	Self	0
O07631	BIPA_BACSU 50S ribosomal subunit assembly factor BipA OS=Bacillus subtilis (strain 168) OX=224308 GN=bipA PE=2 SV=1	O07631	BIPA_BACSU 50S ribosomal subunit assembly factor BipA OS=Bacillus subtilis (strain 168) OX=224308 GN=bipA PE=2 SV=1	61	263	DSSO	30.829	2	1	Self	0
P16263	ODO2_BACSU Dihydrolipoyllysine-residue succinyltransferase component of 2-oxoglutarate dehydrogenase complex OS=Bacillus subtilis (strain 168) OX=224308 GN=odhB PE=3 SV=2	P23129	ODO1_BACSU 2-oxoglutarate dehydrogenase E1 component OS=Bacillus subtilis (strain 168) OX=224308 GN=odhA PE=3 SV=3	178	1	DSSO	30.828	3	3	Between	0
P21466	RS4_BACSU 30S ribosomal protein S4 OS=Bacillus subtilis (strain 168) OX=224308 GN=rpsD PE=1 SV=3	P21466	RS4_BACSU 30S ribosomal protein S4 OS=Bacillus subtilis (strain 168) OX=224308 GN=rpsD PE=1 SV=3	77	134	DSSO	30.816	3	2	Self	0
P37814	ATPF_BACSU ATP synthase subunit b OS=Bacillus subtilis (strain 168) OX=224308 GN=atpF PE=1 SV=1	P37814	ATPF_BACSU ATP synthase subunit b OS=Bacillus subtilis (strain 168) OX=224308 GN=atpF PE=1 SV=1	123	164	DSSO	30.813	4	3	Self	0
P80700	EFTS_BACSU Elongation factor Ts OS=Bacillus subtilis (strain 168) OX=224308 GN=tsf PE=1 SV=3	P80700	EFTS_BACSU Elongation factor Ts OS=Bacillus subtilis (strain 168) OX=224308 GN=tsf PE=1 SV=3	278	135	DSSO	30.783	4	3	Self	0
P35163	RESD_BACSU Transcriptional regulatory protein ResD OS=Bacillus subtilis (strain 168) OX=224308 GN=resD PE=1 SV=2	P35163	RESD_BACSU Transcriptional regulatory protein ResD OS=Bacillus subtilis (strain 168) OX=224308 GN=resD PE=1 SV=2	216	208	DSSO	30.773	4	2	Self	0
P50735	GUDB_BACSU Cryptic catabolic NAD-specific glutamate dehydrogenase GudB OS=Bacillus subtilis (strain 168) OX=224308 GN=gudB PE=1 SV=2	P50735	GUDB_BACSU Cryptic catabolic NAD-specific glutamate dehydrogenase GudB OS=Bacillus subtilis (strain 168) OX=224308 GN=gudB PE=1 SV=2	63	189	DSSO	30.765	3	3	Self	0
P21474	RS16_BACSU 30S ribosomal protein S16 OS=Bacillus subtilis (strain 168) OX=224308 GN=rpsP PE=1 SV=3	P21474	RS16_BACSU 30S ribosomal protein S16 OS=Bacillus subtilis (strain 168) OX=224308 GN=rpsP PE=1 SV=3	65	87	DSSO	30.754	2	1	Self	0
O32167	METQ_BACSU Methionine-binding lipoprotein MetQ OS=Bacillus subtilis (strain 168) OX=224308 GN=metQ PE=1 SV=1	O32167	METQ_BACSU Methionine-binding lipoprotein MetQ OS=Bacillus subtilis (strain 168) OX=224308 GN=metQ PE=1 SV=1	255	263	DSSO	30.753	5	3	Self	0
P35159	RLUB_BACSU Ribosomal large subunit pseudouridine synthase B OS=Bacillus subtilis (strain 168) OX=224308 GN=rluB PE=1 SV=2	P35159	RLUB_BACSU Ribosomal large subunit pseudouridine synthase B OS=Bacillus subtilis (strain 168) OX=224308 GN=rluB PE=1 SV=2	241	231	DSSO	30.722	6	3	Self	0
O31593	YHBJ_BACSU Putative efflux system component YhbJ OS=Bacillus subtilis (strain 168) OX=224308 GN=yhbJ PE=3 SV=1	O31593	YHBJ_BACSU Putative efflux system component YhbJ OS=Bacillus subtilis (strain 168) OX=224308 GN=yhbJ PE=3 SV=1	89	81	DSSO	30.668	3	2	Self	0
P49938	FHUC_BACSU Iron(3+)-hydroxamate import ATP-binding protein FhuC OS=Bacillus subtilis (strain 168) OX=224308 GN=fhuC PE=3 SV=1	P49938	FHUC_BACSU Iron(3+)-hydroxamate import ATP-binding protein FhuC OS=Bacillus subtilis (strain 168) OX=224308 GN=fhuC PE=3 SV=1	30	1	DSSO	30.668	2	2	Self	0
P37580	FHUD_BACSU Iron(3+)-hydroxamate-binding protein FhuD OS=Bacillus subtilis (strain 168) OX=224308 GN=fhuD PE=1 SV=1	P37580	FHUD_BACSU Iron(3+)-hydroxamate-binding protein FhuD OS=Bacillus subtilis (strain 168) OX=224308 GN=fhuD PE=1 SV=1	46	145	DSSO	30.667	3	2	Self	0
P37811	ATPD_BACSU ATP synthase subunit delta OS=Bacillus subtilis (strain 168) OX=224308 GN=atpH PE=1 SV=1	P37811	ATPD_BACSU ATP synthase subunit delta OS=Bacillus subtilis (strain 168) OX=224308 GN=atpH PE=1 SV=1	2	98	DSSO	30.658	2	1	Self	0
P39149	UPP_BACSU Uracil phosphoribosyltransferase OS=Bacillus subtilis (strain 168) OX=224308 GN=upp PE=3 SV=1	P39149	UPP_BACSU Uracil phosphoribosyltransferase OS=Bacillus subtilis (strain 168) OX=224308 GN=upp PE=3 SV=1	71	96	DSSO	30.645	3	2	Self	0
P37580	FHUD_BACSU Iron(3+)-hydroxamate-binding protein FhuD OS=Bacillus subtilis (strain 168) OX=224308 GN=fhuD PE=1 SV=1	P37580	FHUD_BACSU Iron(3+)-hydroxamate-binding protein FhuD OS=Bacillus subtilis (strain 168) OX=224308 GN=fhuD PE=1 SV=1	218	153	DSSO	30.611	3	2	Self	0
P80244	CLPP_BACSU ATP-dependent Clp protease proteolytic subunit OS=Bacillus subtilis (strain 168) OX=224308 GN=clpP PE=1 SV=3	P50866	CLPX_BACSU ATP-dependent Clp protease ATP-binding subunit ClpX OS=Bacillus subtilis (strain 168) OX=224308 GN=clpX PE=2 SV=3	188	271	DSSO	30.609	2	1	Between	0
P21475	RS18_BACSU 30S ribosomal protein S18 OS=Bacillus subtilis (strain 168) OX=224308 GN=rpsR PE=1 SV=3	P21475	RS18_BACSU 30S ribosomal protein S18 OS=Bacillus subtilis (strain 168) OX=224308 GN=rpsR PE=1 SV=3	14	36	DSSO	30.592	4	2	Self	0
P80868	EFG_BACSU Elongation factor G OS=Bacillus subtilis (strain 168) OX=224308 GN=fusA PE=1 SV=3	P80868	EFG_BACSU Elongation factor G OS=Bacillus subtilis (strain 168) OX=224308 GN=fusA PE=1 SV=3	428	341	DSSO	30.55	2	2	Self	0
P12877	RL5_BACSU 50S ribosomal protein L5 OS=Bacillus subtilis (strain 168) OX=224308 GN=rplE PE=1 SV=1	P20282	RS13_BACSU 30S ribosomal protein S13 OS=Bacillus subtilis (strain 168) OX=224308 GN=rpsM PE=1 SV=3	10	78	DSSO	30.459	4	2	Between	0
O32023	YQZC_BACSU Uncharacterized protein YqzC OS=Bacillus subtilis (strain 168) OX=224308 GN=yqzC PE=3 SV=2	O32023	YQZC_BACSU Uncharacterized protein YqzC OS=Bacillus subtilis (strain 168) OX=224308 GN=yqzC PE=3 SV=2	91	138	DSSO	30.456	4	2	Self	0
P54482	ISPG_BACSU 4-hydroxy-3-methylbut-2-en-1-yl diphosphate synthase (flavodoxin) OS=Bacillus subtilis (strain 168) OX=224308 GN=ispG PE=3 SV=1	P54482	ISPG_BACSU 4-hydroxy-3-methylbut-2-en-1-yl diphosphate synthase (flavodoxin) OS=Bacillus subtilis (strain 168) OX=224308 GN=ispG PE=3 SV=1	295	367	DSSO	30.451	6	3	Self	0
P81101	RRF_BACSU Ribosome-recycling factor OS=Bacillus subtilis (strain 168) OX=224308 GN=frr PE=1 SV=2	Q06796	RL11_BACSU 50S ribosomal protein L11 OS=Bacillus subtilis (strain 168) OX=224308 GN=rplK PE=1 SV=3	72	7	DSSO	30.395	3	3	Between	0
P50735	GUDB_BACSU Cryptic catabolic NAD-specific glutamate dehydrogenase GudB OS=Bacillus subtilis (strain 168) OX=224308 GN=gudB PE=1 SV=2	P50735	GUDB_BACSU Cryptic catabolic NAD-specific glutamate dehydrogenase GudB OS=Bacillus subtilis (strain 168) OX=224308 GN=gudB PE=1 SV=2	52	80	DSSO	30.321	2	1	Self	0
P34956	QOX1_BACSU Quinol oxidase subunit 1 OS=Bacillus subtilis (strain 168) OX=224308 GN=qoxB PE=1 SV=1	P34956	QOX1_BACSU Quinol oxidase subunit 1 OS=Bacillus subtilis (strain 168) OX=224308 GN=qoxB PE=1 SV=1	214	576	DSSO	30.318	5	4	Self	0
Q06797	RL1_BACSU 50S ribosomal protein L1 OS=Bacillus subtilis (strain 168) OX=224308 GN=rplA PE=1 SV=4	Q06797	RL1_BACSU 50S ribosomal protein L1 OS=Bacillus subtilis (strain 168) OX=224308 GN=rplA PE=1 SV=4	232	198	DSSO	30.238	2	2	Self	0
P13243	ALF_BACSU Probable fructose-bisphosphate aldolase OS=Bacillus subtilis (strain 168) OX=224308 GN=fbaA PE=1 SV=2	P13243	ALF_BACSU Probable fructose-bisphosphate aldolase OS=Bacillus subtilis (strain 168) OX=224308 GN=fbaA PE=1 SV=2	193	221	DSSO	30.22	3	3	Self	0
P18159	PGCA_BACSU Phosphoglucomutase OS=Bacillus subtilis (strain 168) OX=224308 GN=pgcA PE=1 SV=3	P18159	PGCA_BACSU Phosphoglucomutase OS=Bacillus subtilis (strain 168) OX=224308 GN=pgcA PE=1 SV=3	518	502	DSSO	30.218	2	2	Self	0
P42920	RL3_BACSU 50S ribosomal protein L3 OS=Bacillus subtilis (strain 168) OX=224308 GN=rplC PE=1 SV=2	P42920	RL3_BACSU 50S ribosomal protein L3 OS=Bacillus subtilis (strain 168) OX=224308 GN=rplC PE=1 SV=2	203	81	DSSO	30.212	4	3	Self	0
P21880	DLDH1_BACSU Dihydrolipoyl dehydrogenase OS=Bacillus subtilis (strain 168) OX=224308 GN=pdhD PE=3 SV=1	P21880	DLDH1_BACSU Dihydrolipoyl dehydrogenase OS=Bacillus subtilis (strain 168) OX=224308 GN=pdhD PE=3 SV=1	34	108	DSSO	30.182	3	3	Self	0
O32047	SECDF_BACSU Protein translocase subunit SecDF OS=Bacillus subtilis (strain 168) OX=224308 GN=secDF PE=1 SV=2	O32047	SECDF_BACSU Protein translocase subunit SecDF OS=Bacillus subtilis (strain 168) OX=224308 GN=secDF PE=1 SV=2	535	542	DSSO	30.131	4	2	Self	0
O07584	PLSC_BACSU 1-acyl-sn-glycerol-3-phosphate acyltransferase OS=Bacillus subtilis (strain 168) OX=224308 GN=plsC PE=1 SV=1	O07584	PLSC_BACSU 1-acyl-sn-glycerol-3-phosphate acyltransferase OS=Bacillus subtilis (strain 168) OX=224308 GN=plsC PE=1 SV=1	133	101	DSSO	30.122	3	3	Self	0
P42919	RL2_BACSU 50S ribosomal protein L2 OS=Bacillus subtilis (strain 168) OX=224308 GN=rplB PE=1 SV=3	P42919	RL2_BACSU 50S ribosomal protein L2 OS=Bacillus subtilis (strain 168) OX=224308 GN=rplB PE=1 SV=3	101	48	DSSO	30.086	3	2	Self	0
P54421	LYTE_BACSU Probable peptidoglycan endopeptidase LytE OS=Bacillus subtilis (strain 168) OX=224308 GN=lytE PE=1 SV=1	P54421	LYTE_BACSU Probable peptidoglycan endopeptidase LytE OS=Bacillus subtilis (strain 168) OX=224308 GN=lytE PE=1 SV=1	49	128	DSSO	30.056	3	2	Self	0
P16263	ODO2_BACSU Dihydrolipoyllysine-residue succinyltransferase component of 2-oxoglutarate dehydrogenase complex OS=Bacillus subtilis (strain 168) OX=224308 GN=odhB PE=3 SV=2	P16263	ODO2_BACSU Dihydrolipoyllysine-residue succinyltransferase component of 2-oxoglutarate dehydrogenase complex OS=Bacillus subtilis (strain 168) OX=224308 GN=odhB PE=3 SV=2	161	135	DSSO	30.028	3	2	Self	0
P80868	EFG_BACSU Elongation factor G OS=Bacillus subtilis (strain 168) OX=224308 GN=fusA PE=1 SV=3	P80868	EFG_BACSU Elongation factor G OS=Bacillus subtilis (strain 168) OX=224308 GN=fusA PE=1 SV=3	263	136	DSSO	30.022	2	2	Self	0
Q06796	RL11_BACSU 50S ribosomal protein L11 OS=Bacillus subtilis (strain 168) OX=224308 GN=rplK PE=1 SV=3	P02394	RL7_BACSU 50S ribosomal protein L7/L12 OS=Bacillus subtilis (strain 168) OX=224308 GN=rplL PE=1 SV=4	81	73	DSSO	30.008	4	2	Between	0
P09339	ACNA_BACSU Aconitate/2-methylaconitate hydratase OS=Bacillus subtilis (strain 168) OX=224308 GN=citB PE=1 SV=4	P09339	ACNA_BACSU Aconitate/2-methylaconitate hydratase OS=Bacillus subtilis (strain 168) OX=224308 GN=citB PE=1 SV=4	277	285	DSSO	29.976	3	3	Self	0
P37808	ATPA_BACSU ATP synthase subunit alpha OS=Bacillus subtilis (strain 168) OX=224308 GN=atpA PE=1 SV=3	P37808	ATPA_BACSU ATP synthase subunit alpha OS=Bacillus subtilis (strain 168) OX=224308 GN=atpA PE=1 SV=3	442	377	DSSO	29.97	2	2	Self	0
P54482	ISPG_BACSU 4-hydroxy-3-methylbut-2-en-1-yl diphosphate synthase (flavodoxin) OS=Bacillus subtilis (strain 168) OX=224308 GN=ispG PE=3 SV=1	P54482	ISPG_BACSU 4-hydroxy-3-methylbut-2-en-1-yl diphosphate synthase (flavodoxin) OS=Bacillus subtilis (strain 168) OX=224308 GN=ispG PE=3 SV=1	371	367	DSSO	29.924	4	2	Self	0
P05649	DPO3B_BACSU Beta sliding clamp OS=Bacillus subtilis (strain 168) OX=224308 GN=dnaN PE=1 SV=1	P05649	DPO3B_BACSU Beta sliding clamp OS=Bacillus subtilis (strain 168) OX=224308 GN=dnaN PE=1 SV=1	19	87	DSSO	29.857	2	2	Self	0
P24141	OPPA_BACSU Oligopeptide-binding protein OppA OS=Bacillus subtilis (strain 168) OX=224308 GN=oppA PE=1 SV=1	P24141	OPPA_BACSU Oligopeptide-binding protein OppA OS=Bacillus subtilis (strain 168) OX=224308 GN=oppA PE=1 SV=1	413	384	DSSO	29.829	4	4	Self	0
P70965	MURA1_BACSU UDP-N-acetylglucosamine 1-carboxyvinyltransferase 1 OS=Bacillus subtilis (strain 168) OX=224308 GN=murAA PE=1 SV=1	P70965	MURA1_BACSU UDP-N-acetylglucosamine 1-carboxyvinyltransferase 1 OS=Bacillus subtilis (strain 168) OX=224308 GN=murAA PE=1 SV=1	11	288	DSSO	29.808	3	2	Self	0
P54475	CSHB_BACSU DEAD-box ATP-dependent RNA helicase CshB OS=Bacillus subtilis (strain 168) OX=224308 GN=cshB PE=1 SV=1	P54475	CSHB_BACSU DEAD-box ATP-dependent RNA helicase CshB OS=Bacillus subtilis (strain 168) OX=224308 GN=cshB PE=1 SV=1	206	40	DSSO	29.79	3	3	Self	0
O07608	LPLJ_BACSU Lipoate-protein ligase LplJ OS=Bacillus subtilis (strain 168) OX=224308 GN=lplJ PE=1 SV=1	O07608	LPLJ_BACSU Lipoate-protein ligase LplJ OS=Bacillus subtilis (strain 168) OX=224308 GN=lplJ PE=1 SV=1	101	1	DSSO	29.784	3	3	Self	0
P39751	MBL_BACSU Cell shape-determining protein Mbl OS=Bacillus subtilis (strain 168) OX=224308 GN=mbl PE=1 SV=1	P39751	MBL_BACSU Cell shape-determining protein Mbl OS=Bacillus subtilis (strain 168) OX=224308 GN=mbl PE=1 SV=1	22	90	DSSO	29.776	2	1	Self	0
P23129	ODO1_BACSU 2-oxoglutarate dehydrogenase E1 component OS=Bacillus subtilis (strain 168) OX=224308 GN=odhA PE=3 SV=3	P23129	ODO1_BACSU 2-oxoglutarate dehydrogenase E1 component OS=Bacillus subtilis (strain 168) OX=224308 GN=odhA PE=3 SV=3	411	165	DSSO	29.76	4	2	Self	0
P26899	ASPA_BACSU Aspartate ammonia-lyase OS=Bacillus subtilis (strain 168) OX=224308 GN=ansB PE=3 SV=2	P26899	ASPA_BACSU Aspartate ammonia-lyase OS=Bacillus subtilis (strain 168) OX=224308 GN=ansB PE=3 SV=2	399	402	DSSO	29.731	4	4	Self	0
P96614	CSHA_BACSU DEAD-box ATP-dependent RNA helicase CshA OS=Bacillus subtilis (strain 168) OX=224308 GN=cshA PE=1 SV=2	P37949	LEPA_BACSU Elongation factor 4 OS=Bacillus subtilis (strain 168) OX=224308 GN=lepA PE=3 SV=2	120	300	DSSO	29.724	2	2	Between	0
P54421	LYTE_BACSU Probable peptidoglycan endopeptidase LytE OS=Bacillus subtilis (strain 168) OX=224308 GN=lytE PE=1 SV=1	P54421	LYTE_BACSU Probable peptidoglycan endopeptidase LytE OS=Bacillus subtilis (strain 168) OX=224308 GN=lytE PE=1 SV=1	172	193	DSSO	29.716	2	1	Self	0
O30509	GATB_BACSU Aspartyl/glutamyl-tRNA(Asn/Gln) amidotransferase subunit B OS=Bacillus subtilis (strain 168) OX=224308 GN=gatB PE=1 SV=2	O30509	GATB_BACSU Aspartyl/glutamyl-tRNA(Asn/Gln) amidotransferase subunit B OS=Bacillus subtilis (strain 168) OX=224308 GN=gatB PE=1 SV=2	255	223	DSSO	29.71	4	3	Self	0
P28598	CH60_BACSU 60 kDa chaperonin OS=Bacillus subtilis (strain 168) OX=224308 GN=groL PE=1 SV=3	P28598	CH60_BACSU 60 kDa chaperonin OS=Bacillus subtilis (strain 168) OX=224308 GN=groL PE=1 SV=3	325	275	DSSO	29.696	1	1	Self	0
Q06796	RL11_BACSU 50S ribosomal protein L11 OS=Bacillus subtilis (strain 168) OX=224308 GN=rplK PE=1 SV=3	P02394	RL7_BACSU 50S ribosomal protein L7/L12 OS=Bacillus subtilis (strain 168) OX=224308 GN=rplL PE=1 SV=4	81	95	DSSO	29.662	4	3	Between	0
P39121	DEOC_BACSU Deoxyribose-phosphate aldolase OS=Bacillus subtilis (strain 168) OX=224308 GN=deoC PE=1 SV=3	P39121	DEOC_BACSU Deoxyribose-phosphate aldolase OS=Bacillus subtilis (strain 168) OX=224308 GN=deoC PE=1 SV=3	119	78	DSSO	29.625	2	2	Self	0
Q06797	RL1_BACSU 50S ribosomal protein L1 OS=Bacillus subtilis (strain 168) OX=224308 GN=rplA PE=1 SV=4	Q06797	RL1_BACSU 50S ribosomal protein L1 OS=Bacillus subtilis (strain 168) OX=224308 GN=rplA PE=1 SV=4	71	184	DSSO	29.621	2	2	Self	0
P0CI74	GPSB_BACSU Cell cycle protein GpsB OS=Bacillus subtilis (strain 168) OX=224308 GN=gpsB PE=1 SV=1	P0CI74	GPSB_BACSU Cell cycle protein GpsB OS=Bacillus subtilis (strain 168) OX=224308 GN=gpsB PE=1 SV=1	68	82	DSSO	29.604	2	1	Self	0
P37870	RPOB_BACSU DNA-directed RNA polymerase subunit beta OS=Bacillus subtilis (strain 168) OX=224308 GN=rpoB PE=1 SV=2	P37870	RPOB_BACSU DNA-directed RNA polymerase subunit beta OS=Bacillus subtilis (strain 168) OX=224308 GN=rpoB PE=1 SV=2	223	189	DSSO	29.6	3	2	Self	0
Q02113	CWBA_BACSU Amidase enhancer OS=Bacillus subtilis (strain 168) OX=224308 GN=lytB PE=1 SV=1	Q02113	CWBA_BACSU Amidase enhancer OS=Bacillus subtilis (strain 168) OX=224308 GN=lytB PE=1 SV=1	296	83	DSSO	29.514	2	2	Self	0
P71088	SP0M_BACSU Sporulation-control protein spo0M OS=Bacillus subtilis (strain 168) OX=224308 GN=spo0M PE=1 SV=2	P71088	SP0M_BACSU Sporulation-control protein spo0M OS=Bacillus subtilis (strain 168) OX=224308 GN=spo0M PE=1 SV=2	17	43	DSSO	29.473	3	3	Self	0
P96614	CSHA_BACSU DEAD-box ATP-dependent RNA helicase CshA OS=Bacillus subtilis (strain 168) OX=224308 GN=cshA PE=1 SV=2	P96614	CSHA_BACSU DEAD-box ATP-dependent RNA helicase CshA OS=Bacillus subtilis (strain 168) OX=224308 GN=cshA PE=1 SV=2	2	361	DSSO	29.458	2	2	Self	0
P0CI74	GPSB_BACSU Cell cycle protein GpsB OS=Bacillus subtilis (strain 168) OX=224308 GN=gpsB PE=1 SV=1	P0CI74	GPSB_BACSU Cell cycle protein GpsB OS=Bacillus subtilis (strain 168) OX=224308 GN=gpsB PE=1 SV=1	32	7	DSSO	29.458	4	4	Self	0
P26908	RL21_BACSU 50S ribosomal protein L21 OS=Bacillus subtilis (strain 168) OX=224308 GN=rplU PE=1 SV=1	P21477	RS20_BACSU 30S ribosomal protein S20 OS=Bacillus subtilis (strain 168) OX=224308 GN=rpsT PE=1 SV=4	94	69	DSSO	29.45	3	2	Between	0
O31501	SWRC_BACSU Swarming motility protein SwrC OS=Bacillus subtilis (strain 168) OX=224308 GN=swrC PE=1 SV=2	O31501	SWRC_BACSU Swarming motility protein SwrC OS=Bacillus subtilis (strain 168) OX=224308 GN=swrC PE=1 SV=2	744	815	DSSO	29.42	2	2	Self	0
P55872	IF3_BACSU Translation initiation factor IF-3 OS=Bacillus subtilis (strain 168) OX=224308 GN=infC PE=3 SV=3	P55872	IF3_BACSU Translation initiation factor IF-3 OS=Bacillus subtilis (strain 168) OX=224308 GN=infC PE=3 SV=3	154	131	DSSO	29.404	4	3	Self	0
P94356	YXKC_BACSU Uncharacterized protein YxkC OS=Bacillus subtilis (strain 168) OX=224308 GN=yxkC PE=1 SV=2	P94356	YXKC_BACSU Uncharacterized protein YxkC OS=Bacillus subtilis (strain 168) OX=224308 GN=yxkC PE=1 SV=2	44	170	DSSO	29.358	3	2	Self	0
P08750	DACA_BACSU D-alanyl-D-alanine carboxypeptidase DacA OS=Bacillus subtilis (strain 168) OX=224308 GN=dacA PE=1 SV=3	P08750	DACA_BACSU D-alanyl-D-alanine carboxypeptidase DacA OS=Bacillus subtilis (strain 168) OX=224308 GN=dacA PE=1 SV=3	300	250	DSSO	29.312	5	4	Self	0
P09124	G3P1_BACSU Glyceraldehyde-3-phosphate dehydrogenase 1 OS=Bacillus subtilis (strain 168) OX=224308 GN=gapA PE=1 SV=2	P09124	G3P1_BACSU Glyceraldehyde-3-phosphate dehydrogenase 1 OS=Bacillus subtilis (strain 168) OX=224308 GN=gapA PE=1 SV=2	82	108	DSSO	29.308	2	1	Self	0
P28598	CH60_BACSU 60 kDa chaperonin OS=Bacillus subtilis (strain 168) OX=224308 GN=groL PE=1 SV=3	P28598	CH60_BACSU 60 kDa chaperonin OS=Bacillus subtilis (strain 168) OX=224308 GN=groL PE=1 SV=3	208	320	DSSO	29.296	3	3	Self	0
P39646	PTAS_BACSU Phosphate acetyltransferase OS=Bacillus subtilis (strain 168) OX=224308 GN=pta PE=1 SV=3	P39646	PTAS_BACSU Phosphate acetyltransferase OS=Bacillus subtilis (strain 168) OX=224308 GN=pta PE=1 SV=3	92	141	DSSO	29.29	3	2	Self	0
O31703	MOEA_BACSU Molybdopterin molybdenumtransferase OS=Bacillus subtilis (strain 168) OX=224308 GN=moeA PE=3 SV=1	O31703	MOEA_BACSU Molybdopterin molybdenumtransferase OS=Bacillus subtilis (strain 168) OX=224308 GN=moeA PE=3 SV=1	153	240	DSSO	29.284	2	2	Self	0
O32023	YQZC_BACSU Uncharacterized protein YqzC OS=Bacillus subtilis (strain 168) OX=224308 GN=yqzC PE=3 SV=2	O32023	YQZC_BACSU Uncharacterized protein YqzC OS=Bacillus subtilis (strain 168) OX=224308 GN=yqzC PE=3 SV=2	72	70	DSSO	29.274	4	2	Self	0
O31567	YFIY_BACSU Probable siderophore-binding lipoprotein YfiY OS=Bacillus subtilis (strain 168) OX=224308 GN=yfiY PE=1 SV=1	O31567	YFIY_BACSU Probable siderophore-binding lipoprotein YfiY OS=Bacillus subtilis (strain 168) OX=224308 GN=yfiY PE=1 SV=1	323	184	DSSO	29.238	3	2	Self	0
P33166	EFTU_BACSU Elongation factor Tu OS=Bacillus subtilis (strain 168) OX=224308 GN=tuf PE=1 SV=1	P33166	EFTU_BACSU Elongation factor Tu OS=Bacillus subtilis (strain 168) OX=224308 GN=tuf PE=1 SV=1	210	297	DSSO	29.232	2	2	Self	0
P80861	YJLD_BACSU NADH dehydrogenase-like protein YjlD OS=Bacillus subtilis (strain 168) OX=224308 GN=yjlD PE=1 SV=3	P80861	YJLD_BACSU NADH dehydrogenase-like protein YjlD OS=Bacillus subtilis (strain 168) OX=224308 GN=yjlD PE=1 SV=3	351	338	DSSO	29.211	2	2	Self	0
P42199	TCYA_BACSU L-cystine-binding protein TcyA OS=Bacillus subtilis (strain 168) OX=224308 GN=tcyA PE=1 SV=3	P42199	TCYA_BACSU L-cystine-binding protein TcyA OS=Bacillus subtilis (strain 168) OX=224308 GN=tcyA PE=1 SV=3	151	173	DSSO	29.198	3	3	Self	0
O34521	PTWCB_BACSU PTS system N-acetylglucosamine-specific EIICB component OS=Bacillus subtilis (strain 168) OX=224308 GN=nagP PE=2 SV=1	O34521	PTWCB_BACSU PTS system N-acetylglucosamine-specific EIICB component OS=Bacillus subtilis (strain 168) OX=224308 GN=nagP PE=2 SV=1	417	422	DSSO	29.081	2	2	Self	0
P28599	CH10_BACSU 10 kDa chaperonin OS=Bacillus subtilis (strain 168) OX=224308 GN=groS PE=1 SV=2	P28599	CH10_BACSU 10 kDa chaperonin OS=Bacillus subtilis (strain 168) OX=224308 GN=groS PE=1 SV=2	31	68	DSSO	29.075	3	2	Self	0
P24327	PRSA_BACSU Foldase protein PrsA OS=Bacillus subtilis (strain 168) OX=224308 GN=prsA PE=1 SV=1	P24327	PRSA_BACSU Foldase protein PrsA OS=Bacillus subtilis (strain 168) OX=224308 GN=prsA PE=1 SV=1	116	72	DSSO	29.072	3	2	Self	0
P54421	LYTE_BACSU Probable peptidoglycan endopeptidase LytE OS=Bacillus subtilis (strain 168) OX=224308 GN=lytE PE=1 SV=1	P54421	LYTE_BACSU Probable peptidoglycan endopeptidase LytE OS=Bacillus subtilis (strain 168) OX=224308 GN=lytE PE=1 SV=1	128	112	DSSO	29.051	3	2	Self	0
P21477	RS20_BACSU 30S ribosomal protein S20 OS=Bacillus subtilis (strain 168) OX=224308 GN=rpsT PE=1 SV=4	P21477	RS20_BACSU 30S ribosomal protein S20 OS=Bacillus subtilis (strain 168) OX=224308 GN=rpsT PE=1 SV=4	33	25	DSSO	29.047	2	2	Self	0
P71021	DIV4A_BACSU Septum site-determining protein DivIVA OS=Bacillus subtilis (strain 168) OX=224308 GN=divIVA PE=1 SV=1	P71021	DIV4A_BACSU Septum site-determining protein DivIVA OS=Bacillus subtilis (strain 168) OX=224308 GN=divIVA PE=1 SV=1	110	126	DSSO	29.04	4	3	Self	0
Q794W0	YYCH_BACSU Two-component system WalR/WalK regulatory protein YycH OS=Bacillus subtilis (strain 168) OX=224308 GN=yycH PE=1 SV=1	Q45614	WALK_BACSU Sensor histidine kinase WalK OS=Bacillus subtilis (strain 168) OX=224308 GN=walK PE=1 SV=1	241	141	DSSO	29.036	3	2	Between	0
P32399	YHGE_BACSU Uncharacterized protein YhgE OS=Bacillus subtilis (strain 168) OX=224308 GN=yhgE PE=4 SV=2	P32399	YHGE_BACSU Uncharacterized protein YhgE OS=Bacillus subtilis (strain 168) OX=224308 GN=yhgE PE=4 SV=2	541	123	DSSO	28.981	2	1	Self	0
P18158	GLPD_BACSU Aerobic glycerol-3-phosphate dehydrogenase OS=Bacillus subtilis (strain 168) OX=224308 GN=glpD PE=2 SV=2	P18158	GLPD_BACSU Aerobic glycerol-3-phosphate dehydrogenase OS=Bacillus subtilis (strain 168) OX=224308 GN=glpD PE=2 SV=2	1	20	DSSO	28.964	4	3	Self	0
O32162	SUFB_BACSU FeS cluster assembly protein SufB OS=Bacillus subtilis (strain 168) OX=224308 GN=sufB PE=3 SV=1	O32162	SUFB_BACSU FeS cluster assembly protein SufB OS=Bacillus subtilis (strain 168) OX=224308 GN=sufB PE=3 SV=1	365	305	DSSO	28.92	4	3	Self	0
P28264	FTSA_BACSU Cell division protein FtsA OS=Bacillus subtilis (strain 168) OX=224308 GN=ftsA PE=1 SV=2	P28264	FTSA_BACSU Cell division protein FtsA OS=Bacillus subtilis (strain 168) OX=224308 GN=ftsA PE=1 SV=2	43	239	DSSO	28.881	2	2	Self	0
P54420	ASNB_BACSU Asparagine synthetase [glutamine-hydrolyzing] 1 OS=Bacillus subtilis (strain 168) OX=224308 GN=asnB PE=1 SV=2	P54420	ASNB_BACSU Asparagine synthetase [glutamine-hydrolyzing] 1 OS=Bacillus subtilis (strain 168) OX=224308 GN=asnB PE=1 SV=2	519	529	DSSO	28.869	4	2	Self	0
P96614	CSHA_BACSU DEAD-box ATP-dependent RNA helicase CshA OS=Bacillus subtilis (strain 168) OX=224308 GN=cshA PE=1 SV=2	P96614	CSHA_BACSU DEAD-box ATP-dependent RNA helicase CshA OS=Bacillus subtilis (strain 168) OX=224308 GN=cshA PE=1 SV=2	228	425	DSSO	28.866	5	3	Self	0
Q01465	MREB_BACSU Cell shape-determining protein MreB OS=Bacillus subtilis (strain 168) OX=224308 GN=mreB PE=1 SV=3	P39751	MBL_BACSU Cell shape-determining protein Mbl OS=Bacillus subtilis (strain 168) OX=224308 GN=mbl PE=1 SV=1	42	36	DSSO	28.835	2	2	Between	0
O54408	RELA_BACSU GTP pyrophosphokinase OS=Bacillus subtilis (strain 168) OX=224308 GN=relA PE=1 SV=3	O54408	RELA_BACSU GTP pyrophosphokinase OS=Bacillus subtilis (strain 168) OX=224308 GN=relA PE=1 SV=3	208	2	DSSO	28.822	2	2	Self	0
P24327	PRSA_BACSU Foldase protein PrsA OS=Bacillus subtilis (strain 168) OX=224308 GN=prsA PE=1 SV=1	P24327	PRSA_BACSU Foldase protein PrsA OS=Bacillus subtilis (strain 168) OX=224308 GN=prsA PE=1 SV=1	148	212	DSSO	28.821	3	2	Self	0
P24281	YAAK_BACSU Nucleoid-associated protein YaaK OS=Bacillus subtilis (strain 168) OX=224308 GN=yaaK PE=3 SV=1	P24281	YAAK_BACSU Nucleoid-associated protein YaaK OS=Bacillus subtilis (strain 168) OX=224308 GN=yaaK PE=3 SV=1	85	32	DSSO	28.788	2	2	Self	0
P46320	LICH_BACSU Probable 6-phospho-beta-glucosidase OS=Bacillus subtilis (strain 168) OX=224308 GN=licH PE=2 SV=1	P46320	LICH_BACSU Probable 6-phospho-beta-glucosidase OS=Bacillus subtilis (strain 168) OX=224308 GN=licH PE=2 SV=1	286	309	DSSO	28.762	2	2	Self	0
P32399	YHGE_BACSU Uncharacterized protein YhgE OS=Bacillus subtilis (strain 168) OX=224308 GN=yhgE PE=4 SV=2	P32399	YHGE_BACSU Uncharacterized protein YhgE OS=Bacillus subtilis (strain 168) OX=224308 GN=yhgE PE=4 SV=2	188	123	DSSO	28.721	2	1	Self	0
P71012	PTF3A_BACSU PTS system fructose-specific EIIABC component OS=Bacillus subtilis (strain 168) OX=224308 GN=fruA PE=1 SV=2	P71012	PTF3A_BACSU PTS system fructose-specific EIIABC component OS=Bacillus subtilis (strain 168) OX=224308 GN=fruA PE=1 SV=2	37	9	DSSO	28.719	4	2	Self	0
P24327	PRSA_BACSU Foldase protein PrsA OS=Bacillus subtilis (strain 168) OX=224308 GN=prsA PE=1 SV=1	P24327	PRSA_BACSU Foldase protein PrsA OS=Bacillus subtilis (strain 168) OX=224308 GN=prsA PE=1 SV=1	79	72	DSSO	28.696	5	3	Self	0
Q7WY78	TAGT_BACSU Polyisoprenyl-teichoic acid--peptidoglycan teichoic acid transferase TagT OS=Bacillus subtilis (strain 168) OX=224308 GN=tagT PE=1 SV=2	Q7WY78	TAGT_BACSU Polyisoprenyl-teichoic acid--peptidoglycan teichoic acid transferase TagT OS=Bacillus subtilis (strain 168) OX=224308 GN=tagT PE=1 SV=2	202	191	DSSO	28.688	3	2	Self	0
P42974	DHNA_BACSU NADH dehydrogenase OS=Bacillus subtilis (strain 168) OX=224308 GN=ahpF PE=1 SV=2	P42974	DHNA_BACSU NADH dehydrogenase OS=Bacillus subtilis (strain 168) OX=224308 GN=ahpF PE=1 SV=2	402	390	DSSO	28.676	2	2	Self	0
O34876	FTSX_BACSU Cell division protein FtsX OS=Bacillus subtilis (strain 168) OX=224308 GN=ftsX PE=1 SV=1	O34876	FTSX_BACSU Cell division protein FtsX OS=Bacillus subtilis (strain 168) OX=224308 GN=ftsX PE=1 SV=1	155	140	DSSO	28.638	2	1	Self	0
Q06797	RL1_BACSU 50S ribosomal protein L1 OS=Bacillus subtilis (strain 168) OX=224308 GN=rplA PE=1 SV=4	Q06797	RL1_BACSU 50S ribosomal protein L1 OS=Bacillus subtilis (strain 168) OX=224308 GN=rplA PE=1 SV=4	167	54	DSSO	28.581	2	1	Self	0
P24327	PRSA_BACSU Foldase protein PrsA OS=Bacillus subtilis (strain 168) OX=224308 GN=prsA PE=1 SV=1	P24327	PRSA_BACSU Foldase protein PrsA OS=Bacillus subtilis (strain 168) OX=224308 GN=prsA PE=1 SV=1	120	233	DSSO	28.58	5	3	Self	0
P42400	YCKB_BACSU Probable ABC transporter extracellular-binding protein YckB OS=Bacillus subtilis (strain 168) OX=224308 GN=yckB PE=1 SV=2	P42400	YCKB_BACSU Probable ABC transporter extracellular-binding protein YckB OS=Bacillus subtilis (strain 168) OX=224308 GN=yckB PE=1 SV=2	232	277	DSSO	28.579	3	3	Self	0
P21880	DLDH1_BACSU Dihydrolipoyl dehydrogenase OS=Bacillus subtilis (strain 168) OX=224308 GN=pdhD PE=3 SV=1	P21880	DLDH1_BACSU Dihydrolipoyl dehydrogenase OS=Bacillus subtilis (strain 168) OX=224308 GN=pdhD PE=3 SV=1	116	108	DSSO	28.523	2	2	Self	0
P50866	CLPX_BACSU ATP-dependent Clp protease ATP-binding subunit ClpX OS=Bacillus subtilis (strain 168) OX=224308 GN=clpX PE=2 SV=3	P50866	CLPX_BACSU ATP-dependent Clp protease ATP-binding subunit ClpX OS=Bacillus subtilis (strain 168) OX=224308 GN=clpX PE=2 SV=3	277	262	DSSO	28.505	2	1	Self	0
P54941	YXEB_BACSU Iron(3+)-hydroxamate-binding protein YxeB OS=Bacillus subtilis (strain 168) OX=224308 GN=yxeB PE=1 SV=2	P54941	YXEB_BACSU Iron(3+)-hydroxamate-binding protein YxeB OS=Bacillus subtilis (strain 168) OX=224308 GN=yxeB PE=1 SV=2	128	125	DSSO	28.483	3	3	Self	0
O07581	YHDL_BACSU Probable anti-sigma-M factor YhdL OS=Bacillus subtilis (strain 168) OX=224308 GN=yhdL PE=1 SV=1	O07581	YHDL_BACSU Probable anti-sigma-M factor YhdL OS=Bacillus subtilis (strain 168) OX=224308 GN=yhdL PE=1 SV=1	279	228	DSSO	28.473	4	2	Self	0
P02394	RL7_BACSU 50S ribosomal protein L7/L12 OS=Bacillus subtilis (strain 168) OX=224308 GN=rplL PE=1 SV=4	P02394	RL7_BACSU 50S ribosomal protein L7/L12 OS=Bacillus subtilis (strain 168) OX=224308 GN=rplL PE=1 SV=4	123	87	DSSO	28.467	3	2	Self	0
P24327	PRSA_BACSU Foldase protein PrsA OS=Bacillus subtilis (strain 168) OX=224308 GN=prsA PE=1 SV=1	P32399	YHGE_BACSU Uncharacterized protein YhgE OS=Bacillus subtilis (strain 168) OX=224308 GN=yhgE PE=4 SV=2	237	205	DSSO	28.426	4	2	Between	0
Q06797	RL1_BACSU 50S ribosomal protein L1 OS=Bacillus subtilis (strain 168) OX=224308 GN=rplA PE=1 SV=4	Q06797	RL1_BACSU 50S ribosomal protein L1 OS=Bacillus subtilis (strain 168) OX=224308 GN=rplA PE=1 SV=4	19	32	DSSO	28.415	3	2	Self	0
P71013	LEPT_BACSU Signal peptidase I T OS=Bacillus subtilis (strain 168) OX=224308 GN=sipT PE=1 SV=1	P71013	LEPT_BACSU Signal peptidase I T OS=Bacillus subtilis (strain 168) OX=224308 GN=sipT PE=1 SV=1	98	115	DSSO	28.375	4	3	Self	0
P36947	RBSA_BACSU Ribose import ATP-binding protein RbsA OS=Bacillus subtilis (strain 168) OX=224308 GN=rbsA PE=3 SV=2	P36947	RBSA_BACSU Ribose import ATP-binding protein RbsA OS=Bacillus subtilis (strain 168) OX=224308 GN=rbsA PE=3 SV=2	326	318	DSSO	28.364	3	2	Self	0
P21467	RS5_BACSU 30S ribosomal protein S5 OS=Bacillus subtilis (strain 168) OX=224308 GN=rpsE PE=1 SV=3	P21467	RS5_BACSU 30S ribosomal protein S5 OS=Bacillus subtilis (strain 168) OX=224308 GN=rpsE PE=1 SV=3	159	148	DSSO	28.354	4	4	Self	0
O32167	METQ_BACSU Methionine-binding lipoprotein MetQ OS=Bacillus subtilis (strain 168) OX=224308 GN=metQ PE=1 SV=1	P94356	YXKC_BACSU Uncharacterized protein YxkC OS=Bacillus subtilis (strain 168) OX=224308 GN=yxkC PE=1 SV=2	182	170	DSSO	28.35	3	2	Between	0
P21471	RS10_BACSU 30S ribosomal protein S10 OS=Bacillus subtilis (strain 168) OX=224308 GN=rpsJ PE=1 SV=4	P80870	GS13_BACSU General stress protein 13 OS=Bacillus subtilis (strain 168) OX=224308 GN=yugI PE=1 SV=3	24	89	DSSO	28.321	5	5	Between	0
P54169	YPGR_BACSU Uncharacterized protein YpgR OS=Bacillus subtilis (strain 168) OX=224308 GN=ypgR PE=4 SV=1	P54169	YPGR_BACSU Uncharacterized protein YpgR OS=Bacillus subtilis (strain 168) OX=224308 GN=ypgR PE=4 SV=1	248	278	DSSO	28.311	3	2	Self	0
P0CI73	GLMS_BACSU Glutamine--fructose-6-phosphate aminotransferase [isomerizing] OS=Bacillus subtilis (strain 168) OX=224308 GN=glmS PE=2 SV=1	P0CI73	GLMS_BACSU Glutamine--fructose-6-phosphate aminotransferase [isomerizing] OS=Bacillus subtilis (strain 168) OX=224308 GN=glmS PE=2 SV=1	366	338	DSSO	28.307	1	1	Self	0
P42919	RL2_BACSU 50S ribosomal protein L2 OS=Bacillus subtilis (strain 168) OX=224308 GN=rplB PE=1 SV=3	P42919	RL2_BACSU 50S ribosomal protein L2 OS=Bacillus subtilis (strain 168) OX=224308 GN=rplB PE=1 SV=3	101	39	DSSO	28.28	4	2	Self	0
P32399	YHGE_BACSU Uncharacterized protein YhgE OS=Bacillus subtilis (strain 168) OX=224308 GN=yhgE PE=4 SV=2	P32399	YHGE_BACSU Uncharacterized protein YhgE OS=Bacillus subtilis (strain 168) OX=224308 GN=yhgE PE=4 SV=2	502	154	DSSO	28.279	2	2	Self	0
P37580	FHUD_BACSU Iron(3+)-hydroxamate-binding protein FhuD OS=Bacillus subtilis (strain 168) OX=224308 GN=fhuD PE=1 SV=1	P37580	FHUD_BACSU Iron(3+)-hydroxamate-binding protein FhuD OS=Bacillus subtilis (strain 168) OX=224308 GN=fhuD PE=1 SV=1	95	171	DSSO	28.259	3	2	Self	0
P21465	RS3_BACSU 30S ribosomal protein S3 OS=Bacillus subtilis (strain 168) OX=224308 GN=rpsC PE=1 SV=4	P80870	GS13_BACSU General stress protein 13 OS=Bacillus subtilis (strain 168) OX=224308 GN=yugI PE=1 SV=3	149	85	DSSO	28.248	4	2	Between	0
P80886	SUCC_BACSU Succinate--CoA ligase [ADP-forming] subunit beta OS=Bacillus subtilis (strain 168) OX=224308 GN=sucC PE=1 SV=2	P80886	SUCC_BACSU Succinate--CoA ligase [ADP-forming] subunit beta OS=Bacillus subtilis (strain 168) OX=224308 GN=sucC PE=1 SV=2	380	358	DSSO	28.227	2	2	Self	0
P21469	RS7_BACSU 30S ribosomal protein S7 OS=Bacillus subtilis (strain 168) OX=224308 GN=rpsG PE=1 SV=4	P21469	RS7_BACSU 30S ribosomal protein S7 OS=Bacillus subtilis (strain 168) OX=224308 GN=rpsG PE=1 SV=4	21	9	DSSO	28.22	3	2	Self	0
P0CI78	RL24_BACSU 50S ribosomal protein L24 OS=Bacillus subtilis (strain 168) OX=224308 GN=rplX PE=1 SV=1	P0CI78	RL24_BACSU 50S ribosomal protein L24 OS=Bacillus subtilis (strain 168) OX=224308 GN=rplX PE=1 SV=1	103	74	DSSO	28.168	3	2	Self	0
P42400	YCKB_BACSU Probable ABC transporter extracellular-binding protein YckB OS=Bacillus subtilis (strain 168) OX=224308 GN=yckB PE=1 SV=2	P42400	YCKB_BACSU Probable ABC transporter extracellular-binding protein YckB OS=Bacillus subtilis (strain 168) OX=224308 GN=yckB PE=1 SV=2	277	253	DSSO	28.116	2	2	Self	0
O34841	YOEB_BACSU Uncharacterized protein YoeB OS=Bacillus subtilis (strain 168) OX=224308 GN=yoeB PE=1 SV=2	O34841	YOEB_BACSU Uncharacterized protein YoeB OS=Bacillus subtilis (strain 168) OX=224308 GN=yoeB PE=1 SV=2	130	33	DSSO	28.114	1	1	Self	0
P40924	PGK_BACSU Phosphoglycerate kinase OS=Bacillus subtilis (strain 168) OX=224308 GN=pgk PE=1 SV=3	P40924	PGK_BACSU Phosphoglycerate kinase OS=Bacillus subtilis (strain 168) OX=224308 GN=pgk PE=1 SV=3	45	7	DSSO	28.096	2	1	Self	0
P21465	RS3_BACSU 30S ribosomal protein S3 OS=Bacillus subtilis (strain 168) OX=224308 GN=rpsC PE=1 SV=4	P21465	RS3_BACSU 30S ribosomal protein S3 OS=Bacillus subtilis (strain 168) OX=224308 GN=rpsC PE=1 SV=4	149	218	DSSO	28.068	3	3	Self	0
P42921	RL4_BACSU 50S ribosomal protein L4 OS=Bacillus subtilis (strain 168) OX=224308 GN=rplD PE=1 SV=1	P19946	RL15_BACSU 50S ribosomal protein L15 OS=Bacillus subtilis (strain 168) OX=224308 GN=rplO PE=1 SV=1	150	2	DSSO	28.063	5	4	Between [nModified]	0
P17889	IF2_BACSU Translation initiation factor IF-2 OS=Bacillus subtilis (strain 168) OX=224308 GN=infB PE=3 SV=1	P17889	IF2_BACSU Translation initiation factor IF-2 OS=Bacillus subtilis (strain 168) OX=224308 GN=infB PE=3 SV=1	510	545	DSSO	28.061	2	2	Self	0
P21464	RS2_BACSU 30S ribosomal protein S2 OS=Bacillus subtilis (strain 168) OX=224308 GN=rpsB PE=1 SV=3	P21464	RS2_BACSU 30S ribosomal protein S2 OS=Bacillus subtilis (strain 168) OX=224308 GN=rpsB PE=1 SV=3	81	211	DSSO	28.044	3	2	Self	0
P49814	MDH_BACSU Malate dehydrogenase OS=Bacillus subtilis (strain 168) OX=224308 GN=mdh PE=1 SV=3	P49814	MDH_BACSU Malate dehydrogenase OS=Bacillus subtilis (strain 168) OX=224308 GN=mdh PE=1 SV=3	88	102	DSSO	28.04	4	3	Self	0
P17903	RSBV_BACSU Anti-sigma-B factor antagonist OS=Bacillus subtilis (strain 168) OX=224308 GN=rsbV PE=1 SV=1	P17903	RSBV_BACSU Anti-sigma-B factor antagonist OS=Bacillus subtilis (strain 168) OX=224308 GN=rsbV PE=1 SV=1	1	33	DSSO	28.038	3	3	Self [nModified]	0
P80868	EFG_BACSU Elongation factor G OS=Bacillus subtilis (strain 168) OX=224308 GN=fusA PE=1 SV=3	P33166	EFTU_BACSU Elongation factor Tu OS=Bacillus subtilis (strain 168) OX=224308 GN=tuf PE=1 SV=1	341	266	DSSO	28.01	1	1	Between	0
P21478	RS21_BACSU 30S ribosomal protein S21 OS=Bacillus subtilis (strain 168) OX=224308 GN=rpsU PE=1 SV=3	P21466	RS4_BACSU 30S ribosomal protein S4 OS=Bacillus subtilis (strain 168) OX=224308 GN=rpsD PE=1 SV=3	8	43	DSSO	28.009	4	3	Between	0
P02394	RL7_BACSU 50S ribosomal protein L7/L12 OS=Bacillus subtilis (strain 168) OX=224308 GN=rplL PE=1 SV=4	P02394	RL7_BACSU 50S ribosomal protein L7/L12 OS=Bacillus subtilis (strain 168) OX=224308 GN=rplL PE=1 SV=4	98	87	DSSO	27.987	2	2	Self	0
P37869	ENO_BACSU Enolase OS=Bacillus subtilis (strain 168) OX=224308 GN=eno PE=1 SV=4	P37869	ENO_BACSU Enolase OS=Bacillus subtilis (strain 168) OX=224308 GN=eno PE=1 SV=4	308	329	DSSO	27.975	2	2	Self	0
P21465	RS3_BACSU 30S ribosomal protein S3 OS=Bacillus subtilis (strain 168) OX=224308 GN=rpsC PE=1 SV=4	P21465	RS3_BACSU 30S ribosomal protein S3 OS=Bacillus subtilis (strain 168) OX=224308 GN=rpsC PE=1 SV=4	53	134	DSSO	27.967	3	3	Self	0
P36949	RBSB_BACSU Ribose import binding protein RbsB OS=Bacillus subtilis (strain 168) OX=224308 GN=rbsB PE=3 SV=2	P36949	RBSB_BACSU Ribose import binding protein RbsB OS=Bacillus subtilis (strain 168) OX=224308 GN=rbsB PE=3 SV=2	143	300	DSSO	27.909	2	2	Self	0
O06491	GATA_BACSU Glutamyl-tRNA(Gln) amidotransferase subunit A OS=Bacillus subtilis (strain 168) OX=224308 GN=gatA PE=3 SV=3	O06491	GATA_BACSU Glutamyl-tRNA(Gln) amidotransferase subunit A OS=Bacillus subtilis (strain 168) OX=224308 GN=gatA PE=3 SV=3	56	31	DSSO	27.87	3	3	Self	0
P21465	RS3_BACSU 30S ribosomal protein S3 OS=Bacillus subtilis (strain 168) OX=224308 GN=rpsC PE=1 SV=4	P21465	RS3_BACSU 30S ribosomal protein S3 OS=Bacillus subtilis (strain 168) OX=224308 GN=rpsC PE=1 SV=4	53	210	DSSO	27.831	4	3	Self	0
P21881	ODPA_BACSU Pyruvate dehydrogenase E1 component subunit alpha OS=Bacillus subtilis (strain 168) OX=224308 GN=pdhA PE=1 SV=3	P21881	ODPA_BACSU Pyruvate dehydrogenase E1 component subunit alpha OS=Bacillus subtilis (strain 168) OX=224308 GN=pdhA PE=1 SV=3	21	21	DSSO	27.804	3	2	Self [nModified]	0
P32727	NUSA_BACSU Transcription termination/antitermination protein NusA OS=Bacillus subtilis (strain 168) OX=224308 GN=nusA PE=1 SV=2	P32727	NUSA_BACSU Transcription termination/antitermination protein NusA OS=Bacillus subtilis (strain 168) OX=224308 GN=nusA PE=1 SV=2	205	329	DSSO	27.788	3	1	Self	0
Q9R9I1	HTRB_BACSU Serine protease Do-like HtrB OS=Bacillus subtilis (strain 168) OX=224308 GN=htrB PE=2 SV=1	Q9R9I1	HTRB_BACSU Serine protease Do-like HtrB OS=Bacillus subtilis (strain 168) OX=224308 GN=htrB PE=2 SV=1	443	399	DSSO	27.768	3	2	Self	0
P21472	RS12_BACSU 30S ribosomal protein S12 OS=Bacillus subtilis (strain 168) OX=224308 GN=rpsL PE=1 SV=5	P21472	RS12_BACSU 30S ribosomal protein S12 OS=Bacillus subtilis (strain 168) OX=224308 GN=rpsL PE=1 SV=5	20	32	DSSO	27.739	4	2	Self	0
Q04795	AK1_BACSU Aspartokinase 1 OS=Bacillus subtilis (strain 168) OX=224308 GN=dapG PE=3 SV=3	Q04795	AK1_BACSU Aspartokinase 1 OS=Bacillus subtilis (strain 168) OX=224308 GN=dapG PE=3 SV=3	46	269	DSSO	27.727	2	1	Self	0
P94421	YCLQ_BACSU Petrobactin-binding protein YclQ OS=Bacillus subtilis (strain 168) OX=224308 GN=yclQ PE=1 SV=1	P94421	YCLQ_BACSU Petrobactin-binding protein YclQ OS=Bacillus subtilis (strain 168) OX=224308 GN=yclQ PE=1 SV=1	161	170	DSSO	27.713	2	2	Self	0
P54421	LYTE_BACSU Probable peptidoglycan endopeptidase LytE OS=Bacillus subtilis (strain 168) OX=224308 GN=lytE PE=1 SV=1	P54421	LYTE_BACSU Probable peptidoglycan endopeptidase LytE OS=Bacillus subtilis (strain 168) OX=224308 GN=lytE PE=1 SV=1	228	172	DSSO	27.71	2	1	Self	0
P21883	ODP2_BACSU Dihydrolipoyllysine-residue acetyltransferase component of pyruvate dehydrogenase complex OS=Bacillus subtilis (strain 168) OX=224308 GN=pdhC PE=1 SV=2	P21883	ODP2_BACSU Dihydrolipoyllysine-residue acetyltransferase component of pyruvate dehydrogenase complex OS=Bacillus subtilis (strain 168) OX=224308 GN=pdhC PE=1 SV=2	294	216	DSSO	27.696	4	3	Self	0
P42919	RL2_BACSU 50S ribosomal protein L2 OS=Bacillus subtilis (strain 168) OX=224308 GN=rplB PE=1 SV=3	P42919	RL2_BACSU 50S ribosomal protein L2 OS=Bacillus subtilis (strain 168) OX=224308 GN=rplB PE=1 SV=3	48	39	DSSO	27.69	3	1	Self	0
O34894	EZRA_BACSU Septation ring formation regulator EzrA OS=Bacillus subtilis (strain 168) OX=224308 GN=ezrA PE=1 SV=1	O34894	EZRA_BACSU Septation ring formation regulator EzrA OS=Bacillus subtilis (strain 168) OX=224308 GN=ezrA PE=1 SV=1	264	234	DSSO	27.679	4	3	Self	0
P32399	YHGE_BACSU Uncharacterized protein YhgE OS=Bacillus subtilis (strain 168) OX=224308 GN=yhgE PE=4 SV=2	P32399	YHGE_BACSU Uncharacterized protein YhgE OS=Bacillus subtilis (strain 168) OX=224308 GN=yhgE PE=4 SV=2	115	66	DSSO	27.657	1	1	Self	0
O32165	SUFD_BACSU FeS cluster assembly protein SufD OS=Bacillus subtilis (strain 168) OX=224308 GN=sufD PE=3 SV=1	O32165	SUFD_BACSU FeS cluster assembly protein SufD OS=Bacillus subtilis (strain 168) OX=224308 GN=sufD PE=3 SV=1	50	45	DSSO	27.649	2	2	Self	0
P46336	IOLS_BACSU Aldo-keto reductase IolS OS=Bacillus subtilis (strain 168) OX=224308 GN=iolS PE=1 SV=1	P46336	IOLS_BACSU Aldo-keto reductase IolS OS=Bacillus subtilis (strain 168) OX=224308 GN=iolS PE=1 SV=1	307	247	DSSO	27.645	2	2	Self	0
P37869	ENO_BACSU Enolase OS=Bacillus subtilis (strain 168) OX=224308 GN=eno PE=1 SV=4	P37869	ENO_BACSU Enolase OS=Bacillus subtilis (strain 168) OX=224308 GN=eno PE=1 SV=4	430	238	DSSO	27.643	1	1	Self [nModified]	0
P21471	RS10_BACSU 30S ribosomal protein S10 OS=Bacillus subtilis (strain 168) OX=224308 GN=rpsJ PE=1 SV=4	P39158	CSPC_BACSU Cold shock protein CspC OS=Bacillus subtilis (strain 168) OX=224308 GN=cspC PE=1 SV=1	24	65	DSSO	27.633	2	2	Between	0
P24327	PRSA_BACSU Foldase protein PrsA OS=Bacillus subtilis (strain 168) OX=224308 GN=prsA PE=1 SV=1	P24327	PRSA_BACSU Foldase protein PrsA OS=Bacillus subtilis (strain 168) OX=224308 GN=prsA PE=1 SV=1	187	203	DSSO	27.631	3	3	Self	0
P54952	YXEM_BACSU Probable amino-acid-binding protein YxeM OS=Bacillus subtilis (strain 168) OX=224308 GN=yxeM PE=1 SV=1	P54952	YXEM_BACSU Probable amino-acid-binding protein YxeM OS=Bacillus subtilis (strain 168) OX=224308 GN=yxeM PE=1 SV=1	199	176	DSSO	27.615	2	1	Self	0
O34894	EZRA_BACSU Septation ring formation regulator EzrA OS=Bacillus subtilis (strain 168) OX=224308 GN=ezrA PE=1 SV=1	O34894	EZRA_BACSU Septation ring formation regulator EzrA OS=Bacillus subtilis (strain 168) OX=224308 GN=ezrA PE=1 SV=1	361	354	DSSO	27.557	3	2	Self	0
O34666	CTPA_BACSU Carboxy-terminal processing protease CtpA OS=Bacillus subtilis (strain 168) OX=224308 GN=ctpA PE=2 SV=1	O34666	CTPA_BACSU Carboxy-terminal processing protease CtpA OS=Bacillus subtilis (strain 168) OX=224308 GN=ctpA PE=2 SV=1	168	378	DSSO	27.553	3	2	Self	0
O34454	YKAA_BACSU UPF0111 protein YkaA OS=Bacillus subtilis (strain 168) OX=224308 GN=ykaA PE=3 SV=1	O34454	YKAA_BACSU UPF0111 protein YkaA OS=Bacillus subtilis (strain 168) OX=224308 GN=ykaA PE=3 SV=1	65	8	DSSO	27.511	2	2	Self	0
P42923	RL10_BACSU 50S ribosomal protein L10 OS=Bacillus subtilis (strain 168) OX=224308 GN=rplJ PE=1 SV=4	P02394	RL7_BACSU 50S ribosomal protein L7/L12 OS=Bacillus subtilis (strain 168) OX=224308 GN=rplL PE=1 SV=4	23	2	DSSO	27.503	2	2	Between	0
P39596	EFEM_BACSU Probable iron uptake system component EfeM OS=Bacillus subtilis (strain 168) OX=224308 GN=efeM PE=1 SV=1	P39596	EFEM_BACSU Probable iron uptake system component EfeM OS=Bacillus subtilis (strain 168) OX=224308 GN=efeM PE=1 SV=1	224	253	DSSO	27.497	2	1	Self	0
P71021	DIV4A_BACSU Septum site-determining protein DivIVA OS=Bacillus subtilis (strain 168) OX=224308 GN=divIVA PE=1 SV=1	P71021	DIV4A_BACSU Septum site-determining protein DivIVA OS=Bacillus subtilis (strain 168) OX=224308 GN=divIVA PE=1 SV=1	34	2	DSSO	27.464	2	1	Self	0
P37476	FTSH_BACSU ATP-dependent zinc metalloprotease FtsH OS=Bacillus subtilis (strain 168) OX=224308 GN=ftsH PE=1 SV=1	P37476	FTSH_BACSU ATP-dependent zinc metalloprotease FtsH OS=Bacillus subtilis (strain 168) OX=224308 GN=ftsH PE=1 SV=1	627	632	DSSO	27.456	3	3	Self	0
P42400	YCKB_BACSU Probable ABC transporter extracellular-binding protein YckB OS=Bacillus subtilis (strain 168) OX=224308 GN=yckB PE=1 SV=2	P42400	YCKB_BACSU Probable ABC transporter extracellular-binding protein YckB OS=Bacillus subtilis (strain 168) OX=224308 GN=yckB PE=1 SV=2	263	271	DSSO	27.448	3	2	Self	0
P12874	RS17_BACSU 30S ribosomal protein S17 OS=Bacillus subtilis (strain 168) OX=224308 GN=rpsQ PE=1 SV=3	P12874	RS17_BACSU 30S ribosomal protein S17 OS=Bacillus subtilis (strain 168) OX=224308 GN=rpsQ PE=1 SV=3	62	32	DSSO	27.434	2	1	Self	0
P12877	RL5_BACSU 50S ribosomal protein L5 OS=Bacillus subtilis (strain 168) OX=224308 GN=rplE PE=1 SV=1	P12877	RL5_BACSU 50S ribosomal protein L5 OS=Bacillus subtilis (strain 168) OX=224308 GN=rplE PE=1 SV=1	179	120	DSSO	27.432	3	3	Self	0
P37940	ODBA_BACSU 2-oxoisovalerate dehydrogenase subunit alpha OS=Bacillus subtilis (strain 168) OX=224308 GN=bfmBAA PE=1 SV=1	P37940	ODBA_BACSU 2-oxoisovalerate dehydrogenase subunit alpha OS=Bacillus subtilis (strain 168) OX=224308 GN=bfmBAA PE=1 SV=1	28	271	DSSO	27.424	5	4	Self	0
O07009	GANS_BACSU Galactooligosaccharide-binding protein OS=Bacillus subtilis (strain 168) OX=224308 GN=ganS PE=1 SV=1	O07009	GANS_BACSU Galactooligosaccharide-binding protein OS=Bacillus subtilis (strain 168) OX=224308 GN=ganS PE=1 SV=1	355	339	DSSO	27.413	3	3	Self	0
P37807	RL28_BACSU 50S ribosomal protein L28 OS=Bacillus subtilis (strain 168) OX=224308 GN=rpmB PE=1 SV=1	P37807	RL28_BACSU 50S ribosomal protein L28 OS=Bacillus subtilis (strain 168) OX=224308 GN=rpmB PE=1 SV=1	45	4	DSSO	27.407	4	2	Self	0
P21881	ODPA_BACSU Pyruvate dehydrogenase E1 component subunit alpha OS=Bacillus subtilis (strain 168) OX=224308 GN=pdhA PE=1 SV=3	P21880	DLDH1_BACSU Dihydrolipoyl dehydrogenase OS=Bacillus subtilis (strain 168) OX=224308 GN=pdhD PE=3 SV=1	325	158	DSSO	27.382	2	2	Between	0
P55872	IF3_BACSU Translation initiation factor IF-3 OS=Bacillus subtilis (strain 168) OX=224308 GN=infC PE=3 SV=3	P21476	RS19_BACSU 30S ribosomal protein S19 OS=Bacillus subtilis (strain 168) OX=224308 GN=rpsS PE=1 SV=3	131	88	DSSO	27.374	4	2	Between	0
P38494	RS1H_BACSU 30S ribosomal protein S1 homolog OS=Bacillus subtilis (strain 168) OX=224308 GN=ypfD PE=1 SV=1	P38494	RS1H_BACSU 30S ribosomal protein S1 homolog OS=Bacillus subtilis (strain 168) OX=224308 GN=ypfD PE=1 SV=1	194	177	DSSO	27.356	2	2	Self	0
Q01466	MREC_BACSU Cell shape-determining protein MreC OS=Bacillus subtilis (strain 168) OX=224308 GN=mreC PE=1 SV=3	Q01466	MREC_BACSU Cell shape-determining protein MreC OS=Bacillus subtilis (strain 168) OX=224308 GN=mreC PE=1 SV=3	135	113	DSSO	27.337	2	2	Self	0
P39148	GLYA_BACSU Serine hydroxymethyltransferase OS=Bacillus subtilis (strain 168) OX=224308 GN=glyA PE=1 SV=1	P39148	GLYA_BACSU Serine hydroxymethyltransferase OS=Bacillus subtilis (strain 168) OX=224308 GN=glyA PE=1 SV=1	58	248	DSSO	27.304	3	3	Self	0
Q794W0	YYCH_BACSU Two-component system WalR/WalK regulatory protein YycH OS=Bacillus subtilis (strain 168) OX=224308 GN=yycH PE=1 SV=1	Q794W0	YYCH_BACSU Two-component system WalR/WalK regulatory protein YycH OS=Bacillus subtilis (strain 168) OX=224308 GN=yycH PE=1 SV=1	436	447	DSSO	27.293	2	2	Self	0
P42971	PBPC_BACSU Penicillin-binding protein 3 OS=Bacillus subtilis (strain 168) OX=224308 GN=pbpC PE=1 SV=1	P42971	PBPC_BACSU Penicillin-binding protein 3 OS=Bacillus subtilis (strain 168) OX=224308 GN=pbpC PE=1 SV=1	77	323	DSSO	27.257	2	2	Self	0
P32399	YHGE_BACSU Uncharacterized protein YhgE OS=Bacillus subtilis (strain 168) OX=224308 GN=yhgE PE=4 SV=2	P32399	YHGE_BACSU Uncharacterized protein YhgE OS=Bacillus subtilis (strain 168) OX=224308 GN=yhgE PE=4 SV=2	508	123	DSSO	27.201	2	1	Self	0
O32167	METQ_BACSU Methionine-binding lipoprotein MetQ OS=Bacillus subtilis (strain 168) OX=224308 GN=metQ PE=1 SV=1	O32167	METQ_BACSU Methionine-binding lipoprotein MetQ OS=Bacillus subtilis (strain 168) OX=224308 GN=metQ PE=1 SV=1	56	246	DSSO	27.176	4	2	Self	0
P21464	RS2_BACSU 30S ribosomal protein S2 OS=Bacillus subtilis (strain 168) OX=224308 GN=rpsB PE=1 SV=3	P12879	RS8_BACSU 30S ribosomal protein S8 OS=Bacillus subtilis (strain 168) OX=224308 GN=rpsH PE=1 SV=4	45	24	DSSO	27.173	3	2	Between	0
P33166	EFTU_BACSU Elongation factor Tu OS=Bacillus subtilis (strain 168) OX=224308 GN=tuf PE=1 SV=1	P02394	RL7_BACSU 50S ribosomal protein L7/L12 OS=Bacillus subtilis (strain 168) OX=224308 GN=rplL PE=1 SV=4	316	73	DSSO	27.151	3	2	Between	0
P46898	RL6_BACSU 50S ribosomal protein L6 OS=Bacillus subtilis (strain 168) OX=224308 GN=rplF PE=1 SV=2	P02394	RL7_BACSU 50S ribosomal protein L7/L12 OS=Bacillus subtilis (strain 168) OX=224308 GN=rplL PE=1 SV=4	31	73	DSSO	27.125	4	2	Between	0
P80865	SUCD_BACSU Succinate--CoA ligase [ADP-forming] subunit alpha OS=Bacillus subtilis (strain 168) OX=224308 GN=sucD PE=1 SV=3	P80865	SUCD_BACSU Succinate--CoA ligase [ADP-forming] subunit alpha OS=Bacillus subtilis (strain 168) OX=224308 GN=sucD PE=1 SV=3	256	243	DSSO	27.089	3	2	Self	0
P42199	TCYA_BACSU L-cystine-binding protein TcyA OS=Bacillus subtilis (strain 168) OX=224308 GN=tcyA PE=1 SV=3	P42199	TCYA_BACSU L-cystine-binding protein TcyA OS=Bacillus subtilis (strain 168) OX=224308 GN=tcyA PE=1 SV=3	33	104	DSSO	27.072	2	2	Self	0
P54475	CSHB_BACSU DEAD-box ATP-dependent RNA helicase CshB OS=Bacillus subtilis (strain 168) OX=224308 GN=cshB PE=1 SV=1	P54475	CSHB_BACSU DEAD-box ATP-dependent RNA helicase CshB OS=Bacillus subtilis (strain 168) OX=224308 GN=cshB PE=1 SV=1	213	195	DSSO	27.027	4	2	Self	0
O32162	SUFB_BACSU FeS cluster assembly protein SufB OS=Bacillus subtilis (strain 168) OX=224308 GN=sufB PE=3 SV=1	O32162	SUFB_BACSU FeS cluster assembly protein SufB OS=Bacillus subtilis (strain 168) OX=224308 GN=sufB PE=3 SV=1	18	4	DSSO	27.012	4	2	Self	0
P07343	FUMC_BACSU Fumarate hydratase class II OS=Bacillus subtilis (strain 168) OX=224308 GN=fumC PE=3 SV=2	P07343	FUMC_BACSU Fumarate hydratase class II OS=Bacillus subtilis (strain 168) OX=224308 GN=fumC PE=3 SV=2	19	29	DSSO	26.959	3	2	Self	0
P21465	RS3_BACSU 30S ribosomal protein S3 OS=Bacillus subtilis (strain 168) OX=224308 GN=rpsC PE=1 SV=4	P21465	RS3_BACSU 30S ribosomal protein S3 OS=Bacillus subtilis (strain 168) OX=224308 GN=rpsC PE=1 SV=4	198	149	DSSO	26.934	3	2	Self	0
P32081	CSPB_BACSU Cold shock protein CspB OS=Bacillus subtilis (strain 168) OX=224308 GN=cspB PE=1 SV=1	P21471	RS10_BACSU 30S ribosomal protein S10 OS=Bacillus subtilis (strain 168) OX=224308 GN=rpsJ PE=1 SV=4	65	24	DSSO	26.915	2	2	Between	0
O31645	PTN3B_BACSU PTS system mannose-specific EIIBCA component OS=Bacillus subtilis (strain 168) OX=224308 GN=manP PE=1 SV=2	O31645	PTN3B_BACSU PTS system mannose-specific EIIBCA component OS=Bacillus subtilis (strain 168) OX=224308 GN=manP PE=1 SV=2	109	69	DSSO	26.904	3	2	Self	0
P39778	CLPY_BACSU ATP-dependent protease ATPase subunit ClpY OS=Bacillus subtilis (strain 168) OX=224308 GN=clpY PE=1 SV=1	P39778	CLPY_BACSU ATP-dependent protease ATPase subunit ClpY OS=Bacillus subtilis (strain 168) OX=224308 GN=clpY PE=1 SV=1	74	45	DSSO	26.894	2	1	Self	0
P17820	DNAK_BACSU Chaperone protein DnaK OS=Bacillus subtilis (strain 168) OX=224308 GN=dnaK PE=1 SV=3	P17820	DNAK_BACSU Chaperone protein DnaK OS=Bacillus subtilis (strain 168) OX=224308 GN=dnaK PE=1 SV=3	226	233	DSSO	26.869	4	4	Self	0
P54475	CSHB_BACSU DEAD-box ATP-dependent RNA helicase CshB OS=Bacillus subtilis (strain 168) OX=224308 GN=cshB PE=1 SV=1	P54475	CSHB_BACSU DEAD-box ATP-dependent RNA helicase CshB OS=Bacillus subtilis (strain 168) OX=224308 GN=cshB PE=1 SV=1	123	107	DSSO	26.865	2	1	Self	0
P42924	RL23_BACSU 50S ribosomal protein L23 OS=Bacillus subtilis (strain 168) OX=224308 GN=rplW PE=1 SV=2	P12873	RL29_BACSU 50S ribosomal protein L29 OS=Bacillus subtilis (strain 168) OX=224308 GN=rpmC PE=1 SV=1	2	19	DSSO	26.857	5	4	Between	0
Q06797	RL1_BACSU 50S ribosomal protein L1 OS=Bacillus subtilis (strain 168) OX=224308 GN=rplA PE=1 SV=4	Q06797	RL1_BACSU 50S ribosomal protein L1 OS=Bacillus subtilis (strain 168) OX=224308 GN=rplA PE=1 SV=4	210	54	DSSO	26.829	2	2	Self	0
P54464	YQEY_BACSU Uncharacterized protein YqeY OS=Bacillus subtilis (strain 168) OX=224308 GN=yqeY PE=1 SV=1	P54464	YQEY_BACSU Uncharacterized protein YqeY OS=Bacillus subtilis (strain 168) OX=224308 GN=yqeY PE=1 SV=1	30	12	DSSO	26.793	3	3	Self	0
P02394	RL7_BACSU 50S ribosomal protein L7/L12 OS=Bacillus subtilis (strain 168) OX=224308 GN=rplL PE=1 SV=4	P02394	RL7_BACSU 50S ribosomal protein L7/L12 OS=Bacillus subtilis (strain 168) OX=224308 GN=rplL PE=1 SV=4	103	84	DSSO	26.788	2	1	Self	0
P46898	RL6_BACSU 50S ribosomal protein L6 OS=Bacillus subtilis (strain 168) OX=224308 GN=rplF PE=1 SV=2	P02394	RL7_BACSU 50S ribosomal protein L7/L12 OS=Bacillus subtilis (strain 168) OX=224308 GN=rplL PE=1 SV=4	82	73	DSSO	26.776	2	2	Between	0
P54382	FOLD_BACSU Bifunctional protein FolD OS=Bacillus subtilis (strain 168) OX=224308 GN=folD PE=3 SV=1	P54382	FOLD_BACSU Bifunctional protein FolD OS=Bacillus subtilis (strain 168) OX=224308 GN=folD PE=3 SV=1	9	55	DSSO	26.731	2	2	Self	0
P19946	RL15_BACSU 50S ribosomal protein L15 OS=Bacillus subtilis (strain 168) OX=224308 GN=rplO PE=1 SV=1	P19946	RL15_BACSU 50S ribosomal protein L15 OS=Bacillus subtilis (strain 168) OX=224308 GN=rplO PE=1 SV=1	127	72	DSSO	26.722	3	2	Self	0
P37105	SRP54_BACSU Signal recognition particle protein OS=Bacillus subtilis (strain 168) OX=224308 GN=ffh PE=1 SV=1	P37105	SRP54_BACSU Signal recognition particle protein OS=Bacillus subtilis (strain 168) OX=224308 GN=ffh PE=1 SV=1	67	22	DSSO	26.714	3	2	Self	0
Q05852	GTAB_BACSU UTP--glucose-1-phosphate uridylyltransferase OS=Bacillus subtilis (strain 168) OX=224308 GN=gtaB PE=1 SV=1	Q05852	GTAB_BACSU UTP--glucose-1-phosphate uridylyltransferase OS=Bacillus subtilis (strain 168) OX=224308 GN=gtaB PE=1 SV=1	92	89	DSSO	26.702	2	1	Self	0
P26908	RL21_BACSU 50S ribosomal protein L21 OS=Bacillus subtilis (strain 168) OX=224308 GN=rplU PE=1 SV=1	P26908	RL21_BACSU 50S ribosomal protein L21 OS=Bacillus subtilis (strain 168) OX=224308 GN=rplU PE=1 SV=1	61	94	DSSO	26.696	3	2	Self	0
O32247	YVBJ_BACSU Uncharacterized membrane protein YvbJ OS=Bacillus subtilis (strain 168) OX=224308 GN=yvbJ PE=4 SV=1	O32247	YVBJ_BACSU Uncharacterized membrane protein YvbJ OS=Bacillus subtilis (strain 168) OX=224308 GN=yvbJ PE=4 SV=1	216	188	DSSO	26.689	3	3	Self	0
P24281	YAAK_BACSU Nucleoid-associated protein YaaK OS=Bacillus subtilis (strain 168) OX=224308 GN=yaaK PE=3 SV=1	P24281	YAAK_BACSU Nucleoid-associated protein YaaK OS=Bacillus subtilis (strain 168) OX=224308 GN=yaaK PE=3 SV=1	20	13	DSSO	26.688	4	3	Self	0
P37810	ATPG_BACSU ATP synthase gamma chain OS=Bacillus subtilis (strain 168) OX=224308 GN=atpG PE=1 SV=2	P37810	ATPG_BACSU ATP synthase gamma chain OS=Bacillus subtilis (strain 168) OX=224308 GN=atpG PE=1 SV=2	254	15	DSSO	26.687	3	2	Self	0
P08750	DACA_BACSU D-alanyl-D-alanine carboxypeptidase DacA OS=Bacillus subtilis (strain 168) OX=224308 GN=dacA PE=1 SV=3	P08750	DACA_BACSU D-alanyl-D-alanine carboxypeptidase DacA OS=Bacillus subtilis (strain 168) OX=224308 GN=dacA PE=1 SV=3	378	366	DSSO	26.672	3	2	Self	0
P51835	FTSY_BACSU Signal recognition particle receptor FtsY OS=Bacillus subtilis (strain 168) OX=224308 GN=ftsY PE=1 SV=2	P51835	FTSY_BACSU Signal recognition particle receptor FtsY OS=Bacillus subtilis (strain 168) OX=224308 GN=ftsY PE=1 SV=2	28	36	DSSO	26.668	3	2	Self	0
P80700	EFTS_BACSU Elongation factor Ts OS=Bacillus subtilis (strain 168) OX=224308 GN=tsf PE=1 SV=3	P80700	EFTS_BACSU Elongation factor Ts OS=Bacillus subtilis (strain 168) OX=224308 GN=tsf PE=1 SV=3	23	9	DSSO	26.664	2	2	Self	0
O31567	YFIY_BACSU Probable siderophore-binding lipoprotein YfiY OS=Bacillus subtilis (strain 168) OX=224308 GN=yfiY PE=1 SV=1	O31567	YFIY_BACSU Probable siderophore-binding lipoprotein YfiY OS=Bacillus subtilis (strain 168) OX=224308 GN=yfiY PE=1 SV=1	222	182	DSSO	26.587	2	2	Self	0
P21465	RS3_BACSU 30S ribosomal protein S3 OS=Bacillus subtilis (strain 168) OX=224308 GN=rpsC PE=1 SV=4	P21465	RS3_BACSU 30S ribosomal protein S3 OS=Bacillus subtilis (strain 168) OX=224308 GN=rpsC PE=1 SV=4	149	212	DSSO	26.573	4	4	Self	0
O32164	SUFS_BACSU Cysteine desulfurase SufS OS=Bacillus subtilis (strain 168) OX=224308 GN=sufS PE=1 SV=1	O32164	SUFS_BACSU Cysteine desulfurase SufS OS=Bacillus subtilis (strain 168) OX=224308 GN=sufS PE=1 SV=1	1	305	DSSO	26.546	3	3	Self	0
P39596	EFEM_BACSU Probable iron uptake system component EfeM OS=Bacillus subtilis (strain 168) OX=224308 GN=efeM PE=1 SV=1	P39596	EFEM_BACSU Probable iron uptake system component EfeM OS=Bacillus subtilis (strain 168) OX=224308 GN=efeM PE=1 SV=1	190	347	DSSO	26.533	2	1	Self	0
P37585	MURG_BACSU UDP-N-acetylglucosamine--N-acetylmuramyl-(pentapeptide) pyrophosphoryl-undecaprenol N-acetylglucosamine transferase OS=Bacillus subtilis (strain 168) OX=224308 GN=murG PE=3 SV=3	P37585	MURG_BACSU UDP-N-acetylglucosamine--N-acetylmuramyl-(pentapeptide) pyrophosphoryl-undecaprenol N-acetylglucosamine transferase OS=Bacillus subtilis (strain 168) OX=224308 GN=murG PE=3 SV=3	343	336	DSSO	26.519	2	2	Self	0
P02394	RL7_BACSU 50S ribosomal protein L7/L12 OS=Bacillus subtilis (strain 168) OX=224308 GN=rplL PE=1 SV=4	P32081	CSPB_BACSU Cold shock protein CspB OS=Bacillus subtilis (strain 168) OX=224308 GN=cspB PE=1 SV=1	87	1	DSSO	26.518	4	4	Between	0
O34454	YKAA_BACSU UPF0111 protein YkaA OS=Bacillus subtilis (strain 168) OX=224308 GN=ykaA PE=3 SV=1	O34454	YKAA_BACSU UPF0111 protein YkaA OS=Bacillus subtilis (strain 168) OX=224308 GN=ykaA PE=3 SV=1	65	136	DSSO	26.505	2	1	Self	0
P21475	RS18_BACSU 30S ribosomal protein S18 OS=Bacillus subtilis (strain 168) OX=224308 GN=rpsR PE=1 SV=3	P21475	RS18_BACSU 30S ribosomal protein S18 OS=Bacillus subtilis (strain 168) OX=224308 GN=rpsR PE=1 SV=3	59	55	DSSO	26.482	2	1	Self	0
O34841	YOEB_BACSU Uncharacterized protein YoeB OS=Bacillus subtilis (strain 168) OX=224308 GN=yoeB PE=1 SV=2	O34841	YOEB_BACSU Uncharacterized protein YoeB OS=Bacillus subtilis (strain 168) OX=224308 GN=yoeB PE=1 SV=2	86	115	DSSO	26.481	1	1	Self	0
O34962	MAO4_BACSU Probable NAD-dependent malic enzyme 4 OS=Bacillus subtilis (strain 168) OX=224308 GN=ytsJ PE=3 SV=1	O34962	MAO4_BACSU Probable NAD-dependent malic enzyme 4 OS=Bacillus subtilis (strain 168) OX=224308 GN=ytsJ PE=3 SV=1	404	401	DSSO	26.463	3	3	Self	0
P37870	RPOB_BACSU DNA-directed RNA polymerase subunit beta OS=Bacillus subtilis (strain 168) OX=224308 GN=rpoB PE=1 SV=2	P37870	RPOB_BACSU DNA-directed RNA polymerase subunit beta OS=Bacillus subtilis (strain 168) OX=224308 GN=rpoB PE=1 SV=2	677	709	DSSO	26.454	2	1	Self	0
P46336	IOLS_BACSU Aldo-keto reductase IolS OS=Bacillus subtilis (strain 168) OX=224308 GN=iolS PE=1 SV=1	P46336	IOLS_BACSU Aldo-keto reductase IolS OS=Bacillus subtilis (strain 168) OX=224308 GN=iolS PE=1 SV=1	89	105	DSSO	26.428	2	1	Self	0
P17820	DNAK_BACSU Chaperone protein DnaK OS=Bacillus subtilis (strain 168) OX=224308 GN=dnaK PE=1 SV=3	P17820	DNAK_BACSU Chaperone protein DnaK OS=Bacillus subtilis (strain 168) OX=224308 GN=dnaK PE=1 SV=3	548	558	DSSO	26.413	2	2	Self	0
O32090	PNCB_BACSU Nicotinate phosphoribosyltransferase OS=Bacillus subtilis (strain 168) OX=224308 GN=pncB PE=3 SV=1	O32090	PNCB_BACSU Nicotinate phosphoribosyltransferase OS=Bacillus subtilis (strain 168) OX=224308 GN=pncB PE=3 SV=1	274	278	DSSO	26.362	2	2	Self	0
P71013	LEPT_BACSU Signal peptidase I T OS=Bacillus subtilis (strain 168) OX=224308 GN=sipT PE=1 SV=1	P71013	LEPT_BACSU Signal peptidase I T OS=Bacillus subtilis (strain 168) OX=224308 GN=sipT PE=1 SV=1	106	116	DSSO	26.356	3	3	Self	0
P80700	EFTS_BACSU Elongation factor Ts OS=Bacillus subtilis (strain 168) OX=224308 GN=tsf PE=1 SV=3	P80700	EFTS_BACSU Elongation factor Ts OS=Bacillus subtilis (strain 168) OX=224308 GN=tsf PE=1 SV=3	24	43	DSSO	26.347	3	3	Self	0
P46347	YBEY_BACSU Endoribonuclease YbeY OS=Bacillus subtilis (strain 168) OX=224308 GN=ybeY PE=3 SV=3	P46347	YBEY_BACSU Endoribonuclease YbeY OS=Bacillus subtilis (strain 168) OX=224308 GN=ybeY PE=3 SV=3	113	155	DSSO	26.341	2	1	Self	0
P54592	YHCH_BACSU Uncharacterized ABC transporter ATP-binding protein YhcH OS=Bacillus subtilis (strain 168) OX=224308 GN=yhcH PE=3 SV=1	P54592	YHCH_BACSU Uncharacterized ABC transporter ATP-binding protein YhcH OS=Bacillus subtilis (strain 168) OX=224308 GN=yhcH PE=3 SV=1	208	299	DSSO	26.29	2	2	Self	0
P33166	EFTU_BACSU Elongation factor Tu OS=Bacillus subtilis (strain 168) OX=224308 GN=tuf PE=1 SV=1	P33166	EFTU_BACSU Elongation factor Tu OS=Bacillus subtilis (strain 168) OX=224308 GN=tuf PE=1 SV=1	173	266	DSSO	26.275	1	1	Self	0
P80240	GREA_BACSU Transcription elongation factor GreA OS=Bacillus subtilis (strain 168) OX=224308 GN=greA PE=1 SV=4	P80240	GREA_BACSU Transcription elongation factor GreA OS=Bacillus subtilis (strain 168) OX=224308 GN=greA PE=1 SV=4	55	37	DSSO	26.275	3	3	Self	0
O31501	SWRC_BACSU Swarming motility protein SwrC OS=Bacillus subtilis (strain 168) OX=224308 GN=swrC PE=1 SV=2	O31501	SWRC_BACSU Swarming motility protein SwrC OS=Bacillus subtilis (strain 168) OX=224308 GN=swrC PE=1 SV=2	240	297	DSSO	26.253	4	3	Self	0
P05652	GYRB_BACSU DNA gyrase subunit B OS=Bacillus subtilis (strain 168) OX=224308 GN=gyrB PE=3 SV=1	P05652	GYRB_BACSU DNA gyrase subunit B OS=Bacillus subtilis (strain 168) OX=224308 GN=gyrB PE=3 SV=1	553	634	DSSO	26.235	2	1	Self	0
P12877	RL5_BACSU 50S ribosomal protein L5 OS=Bacillus subtilis (strain 168) OX=224308 GN=rplE PE=1 SV=1	P20282	RS13_BACSU 30S ribosomal protein S13 OS=Bacillus subtilis (strain 168) OX=224308 GN=rpsM PE=1 SV=3	179	78	DSSO	26.227	2	2	Between	0
Q03223	RL31_BACSU 50S ribosomal protein L31 OS=Bacillus subtilis (strain 168) OX=224308 GN=rpmE PE=1 SV=1	P12877	RL5_BACSU 50S ribosomal protein L5 OS=Bacillus subtilis (strain 168) OX=224308 GN=rplE PE=1 SV=1	2	64	DSSO	26.212	2	1	Between	0
P37808	ATPA_BACSU ATP synthase subunit alpha OS=Bacillus subtilis (strain 168) OX=224308 GN=atpA PE=1 SV=3	P37809	ATPB_BACSU ATP synthase subunit beta OS=Bacillus subtilis (strain 168) OX=224308 GN=atpD PE=1 SV=1	409	465	DSSO	26.18	2	2	Between	0
P42199	TCYA_BACSU L-cystine-binding protein TcyA OS=Bacillus subtilis (strain 168) OX=224308 GN=tcyA PE=1 SV=3	P42199	TCYA_BACSU L-cystine-binding protein TcyA OS=Bacillus subtilis (strain 168) OX=224308 GN=tcyA PE=1 SV=3	243	42	DSSO	26.179	2	1	Self	0
P09339	ACNA_BACSU Aconitate/2-methylaconitate hydratase OS=Bacillus subtilis (strain 168) OX=224308 GN=citB PE=1 SV=4	P09339	ACNA_BACSU Aconitate/2-methylaconitate hydratase OS=Bacillus subtilis (strain 168) OX=224308 GN=citB PE=1 SV=4	82	66	DSSO	26.178	2	2	Self	0
P39142	PDP_BACSU Pyrimidine-nucleoside phosphorylase OS=Bacillus subtilis (strain 168) OX=224308 GN=pdp PE=1 SV=2	P39142	PDP_BACSU Pyrimidine-nucleoside phosphorylase OS=Bacillus subtilis (strain 168) OX=224308 GN=pdp PE=1 SV=2	285	295	DSSO	26.158	4	2	Self	0
P37560	YABR_BACSU Uncharacterized protein YabR OS=Bacillus subtilis (strain 168) OX=224308 GN=yabR PE=3 SV=1	P37560	YABR_BACSU Uncharacterized protein YabR OS=Bacillus subtilis (strain 168) OX=224308 GN=yabR PE=3 SV=1	91	100	DSSO	26.156	3	3	Self	0
P37871	RPOC_BACSU DNA-directed RNA polymerase subunit beta' OS=Bacillus subtilis (strain 168) OX=224308 GN=rpoC PE=1 SV=4	P37871	RPOC_BACSU DNA-directed RNA polymerase subunit beta' OS=Bacillus subtilis (strain 168) OX=224308 GN=rpoC PE=1 SV=4	622	616	DSSO	26.142	1	1	Self	0
P17820	DNAK_BACSU Chaperone protein DnaK OS=Bacillus subtilis (strain 168) OX=224308 GN=dnaK PE=1 SV=3	P17820	DNAK_BACSU Chaperone protein DnaK OS=Bacillus subtilis (strain 168) OX=224308 GN=dnaK PE=1 SV=3	518	543	DSSO	26.043	2	2	Self	0
Q02113	CWBA_BACSU Amidase enhancer OS=Bacillus subtilis (strain 168) OX=224308 GN=lytB PE=1 SV=1	Q02113	CWBA_BACSU Amidase enhancer OS=Bacillus subtilis (strain 168) OX=224308 GN=lytB PE=1 SV=1	108	161	DSSO	26.037	2	1	Self	0
Q01466	MREC_BACSU Cell shape-determining protein MreC OS=Bacillus subtilis (strain 168) OX=224308 GN=mreC PE=1 SV=3	Q01466	MREC_BACSU Cell shape-determining protein MreC OS=Bacillus subtilis (strain 168) OX=224308 GN=mreC PE=1 SV=3	113	107	DSSO	26.007	2	2	Self	0
P21879	IMDH_BACSU Inosine-5'-monophosphate dehydrogenase OS=Bacillus subtilis (strain 168) OX=224308 GN=guaB PE=1 SV=2	P21879	IMDH_BACSU Inosine-5'-monophosphate dehydrogenase OS=Bacillus subtilis (strain 168) OX=224308 GN=guaB PE=1 SV=2	74	399	DSSO	25.989	1	1	Self [nModified]	0
P96583	TOP3_BACSU DNA topoisomerase 3 OS=Bacillus subtilis (strain 168) OX=224308 GN=topB PE=3 SV=1	P96583	TOP3_BACSU DNA topoisomerase 3 OS=Bacillus subtilis (strain 168) OX=224308 GN=topB PE=3 SV=1	151	128	DSSO	25.981	4	2	Self	0
P21465	RS3_BACSU 30S ribosomal protein S3 OS=Bacillus subtilis (strain 168) OX=224308 GN=rpsC PE=1 SV=4	P80698	TIG_BACSU Trigger factor OS=Bacillus subtilis (strain 168) OX=224308 GN=tig PE=1 SV=3	37	318	DSSO	25.948	3	2	Between	0
P37814	ATPF_BACSU ATP synthase subunit b OS=Bacillus subtilis (strain 168) OX=224308 GN=atpF PE=1 SV=1	P37814	ATPF_BACSU ATP synthase subunit b OS=Bacillus subtilis (strain 168) OX=224308 GN=atpF PE=1 SV=1	112	121	DSSO	25.874	5	3	Self	0
P37580	FHUD_BACSU Iron(3+)-hydroxamate-binding protein FhuD OS=Bacillus subtilis (strain 168) OX=224308 GN=fhuD PE=1 SV=1	P37580	FHUD_BACSU Iron(3+)-hydroxamate-binding protein FhuD OS=Bacillus subtilis (strain 168) OX=224308 GN=fhuD PE=1 SV=1	56	157	DSSO	25.861	3	2	Self	0
P54576	MCPC_BACSU Methyl-accepting chemotaxis protein McpC OS=Bacillus subtilis (strain 168) OX=224308 GN=mcpC PE=1 SV=2	P54576	MCPC_BACSU Methyl-accepting chemotaxis protein McpC OS=Bacillus subtilis (strain 168) OX=224308 GN=mcpC PE=1 SV=2	195	236	DSSO	25.857	4	4	Self	0
P37870	RPOB_BACSU DNA-directed RNA polymerase subunit beta OS=Bacillus subtilis (strain 168) OX=224308 GN=rpoB PE=1 SV=2	P37870	RPOB_BACSU DNA-directed RNA polymerase subunit beta OS=Bacillus subtilis (strain 168) OX=224308 GN=rpoB PE=1 SV=2	156	149	DSSO	25.785	2	1	Self	0
P46898	RL6_BACSU 50S ribosomal protein L6 OS=Bacillus subtilis (strain 168) OX=224308 GN=rplF PE=1 SV=2	P02394	RL7_BACSU 50S ribosomal protein L7/L12 OS=Bacillus subtilis (strain 168) OX=224308 GN=rplL PE=1 SV=4	82	87	DSSO	25.784	2	2	Between [nModified]	0
P55872	IF3_BACSU Translation initiation factor IF-3 OS=Bacillus subtilis (strain 168) OX=224308 GN=infC PE=3 SV=3	Q06797	RL1_BACSU 50S ribosomal protein L1 OS=Bacillus subtilis (strain 168) OX=224308 GN=rplA PE=1 SV=4	30	167	DSSO	25.765	2	2	Between	0
P21458	SP3E_BACSU DNA translocase SpoIIIE OS=Bacillus subtilis (strain 168) OX=224308 GN=spoIIIE PE=1 SV=3	P21458	SP3E_BACSU DNA translocase SpoIIIE OS=Bacillus subtilis (strain 168) OX=224308 GN=spoIIIE PE=1 SV=3	531	524	DSSO	25.723	3	3	Self	0
P21883	ODP2_BACSU Dihydrolipoyllysine-residue acetyltransferase component of pyruvate dehydrogenase complex OS=Bacillus subtilis (strain 168) OX=224308 GN=pdhC PE=1 SV=2	P21883	ODP2_BACSU Dihydrolipoyllysine-residue acetyltransferase component of pyruvate dehydrogenase complex OS=Bacillus subtilis (strain 168) OX=224308 GN=pdhC PE=1 SV=2	226	216	DSSO	25.678	5	5	Self	0
O34522	TRMB_BACSU tRNA (guanine-N(7)-)-methyltransferase OS=Bacillus subtilis (strain 168) OX=224308 GN=trmB PE=1 SV=1	O34522	TRMB_BACSU tRNA (guanine-N(7)-)-methyltransferase OS=Bacillus subtilis (strain 168) OX=224308 GN=trmB PE=1 SV=1	137	145	DSSO	25.667	3	2	Self	0
O32167	METQ_BACSU Methionine-binding lipoprotein MetQ OS=Bacillus subtilis (strain 168) OX=224308 GN=metQ PE=1 SV=1	O32167	METQ_BACSU Methionine-binding lipoprotein MetQ OS=Bacillus subtilis (strain 168) OX=224308 GN=metQ PE=1 SV=1	47	63	DSSO	25.636	3	2	Self	0
P39578	DLTD_BACSU Protein DltD OS=Bacillus subtilis (strain 168) OX=224308 GN=dltD PE=3 SV=1	P39578	DLTD_BACSU Protein DltD OS=Bacillus subtilis (strain 168) OX=224308 GN=dltD PE=3 SV=1	319	252	DSSO	25.629	2	2	Self	0
P54512	MNTR_BACSU HTH-type transcriptional regulator MntR OS=Bacillus subtilis (strain 168) OX=224308 GN=mntR PE=1 SV=2	P54512	MNTR_BACSU HTH-type transcriptional regulator MntR OS=Bacillus subtilis (strain 168) OX=224308 GN=mntR PE=1 SV=2	48	41	DSSO	25.629	2	2	Self	0
P80700	EFTS_BACSU Elongation factor Ts OS=Bacillus subtilis (strain 168) OX=224308 GN=tsf PE=1 SV=3	P80700	EFTS_BACSU Elongation factor Ts OS=Bacillus subtilis (strain 168) OX=224308 GN=tsf PE=1 SV=3	252	233	DSSO	25.614	2	1	Self	0
P21465	RS3_BACSU 30S ribosomal protein S3 OS=Bacillus subtilis (strain 168) OX=224308 GN=rpsC PE=1 SV=4	P21465	RS3_BACSU 30S ribosomal protein S3 OS=Bacillus subtilis (strain 168) OX=224308 GN=rpsC PE=1 SV=4	37	4	DSSO	25.614	2	1	Self	0
P33166	EFTU_BACSU Elongation factor Tu OS=Bacillus subtilis (strain 168) OX=224308 GN=tuf PE=1 SV=1	P02394	RL7_BACSU 50S ribosomal protein L7/L12 OS=Bacillus subtilis (strain 168) OX=224308 GN=rplL PE=1 SV=4	266	73	DSSO	25.613	2	1	Between	0
P21467	RS5_BACSU 30S ribosomal protein S5 OS=Bacillus subtilis (strain 168) OX=224308 GN=rpsE PE=1 SV=3	P21467	RS5_BACSU 30S ribosomal protein S5 OS=Bacillus subtilis (strain 168) OX=224308 GN=rpsE PE=1 SV=3	97	159	DSSO	25.597	2	2	Self	0
P55872	IF3_BACSU Translation initiation factor IF-3 OS=Bacillus subtilis (strain 168) OX=224308 GN=infC PE=3 SV=3	P55872	IF3_BACSU Translation initiation factor IF-3 OS=Bacillus subtilis (strain 168) OX=224308 GN=infC PE=3 SV=3	87	109	DSSO	25.595	2	1	Self	0
P09339	ACNA_BACSU Aconitate/2-methylaconitate hydratase OS=Bacillus subtilis (strain 168) OX=224308 GN=citB PE=1 SV=4	P09339	ACNA_BACSU Aconitate/2-methylaconitate hydratase OS=Bacillus subtilis (strain 168) OX=224308 GN=citB PE=1 SV=4	123	2	DSSO	25.583	2	2	Self	0
P12877	RL5_BACSU 50S ribosomal protein L5 OS=Bacillus subtilis (strain 168) OX=224308 GN=rplE PE=1 SV=1	Q03223	RL31_BACSU 50S ribosomal protein L31 OS=Bacillus subtilis (strain 168) OX=224308 GN=rpmE PE=1 SV=1	10	48	DSSO	25.559	3	3	Between	0
P18157	GLPK_BACSU Glycerol kinase OS=Bacillus subtilis (strain 168) OX=224308 GN=glpK PE=1 SV=2	P18157	GLPK_BACSU Glycerol kinase OS=Bacillus subtilis (strain 168) OX=224308 GN=glpK PE=1 SV=2	217	176	DSSO	25.558	2	1	Self [nModified]	0
P54507	TASA_BACSU Major biofilm matrix component OS=Bacillus subtilis (strain 168) OX=224308 GN=tasA PE=1 SV=1	P54507	TASA_BACSU Major biofilm matrix component OS=Bacillus subtilis (strain 168) OX=224308 GN=tasA PE=1 SV=1	160	176	DSSO	25.549	2	2	Self	0
O34981	DAPH_BACSU 2 3 4 5-tetrahydropyridine-2 6-dicarboxylate N-acetyltransferase OS=Bacillus subtilis (strain 168) OX=224308 GN=dapH PE=1 SV=2	O34981	DAPH_BACSU 2 3 4 5-tetrahydropyridine-2 6-dicarboxylate N-acetyltransferase OS=Bacillus subtilis (strain 168) OX=224308 GN=dapH PE=1 SV=2	226	222	DSSO	25.519	4	3	Self	0
P37476	FTSH_BACSU ATP-dependent zinc metalloprotease FtsH OS=Bacillus subtilis (strain 168) OX=224308 GN=ftsH PE=1 SV=1	P37476	FTSH_BACSU ATP-dependent zinc metalloprotease FtsH OS=Bacillus subtilis (strain 168) OX=224308 GN=ftsH PE=1 SV=1	68	48	DSSO	25.429	2	1	Self	0
P94421	YCLQ_BACSU Petrobactin-binding protein YclQ OS=Bacillus subtilis (strain 168) OX=224308 GN=yclQ PE=1 SV=1	P94421	YCLQ_BACSU Petrobactin-binding protein YclQ OS=Bacillus subtilis (strain 168) OX=224308 GN=yclQ PE=1 SV=1	147	210	DSSO	25.403	2	2	Self	0
O07584	PLSC_BACSU 1-acyl-sn-glycerol-3-phosphate acyltransferase OS=Bacillus subtilis (strain 168) OX=224308 GN=plsC PE=1 SV=1	O07584	PLSC_BACSU 1-acyl-sn-glycerol-3-phosphate acyltransferase OS=Bacillus subtilis (strain 168) OX=224308 GN=plsC PE=1 SV=1	63	76	DSSO	25.397	3	2	Self	0
P42971	PBPC_BACSU Penicillin-binding protein 3 OS=Bacillus subtilis (strain 168) OX=224308 GN=pbpC PE=1 SV=1	P42971	PBPC_BACSU Penicillin-binding protein 3 OS=Bacillus subtilis (strain 168) OX=224308 GN=pbpC PE=1 SV=1	68	61	DSSO	25.396	3	2	Self	0
P42971	PBPC_BACSU Penicillin-binding protein 3 OS=Bacillus subtilis (strain 168) OX=224308 GN=pbpC PE=1 SV=1	P42971	PBPC_BACSU Penicillin-binding protein 3 OS=Bacillus subtilis (strain 168) OX=224308 GN=pbpC PE=1 SV=1	229	211	DSSO	25.393	3	2	Self	0
O07581	YHDL_BACSU Probable anti-sigma-M factor YhdL OS=Bacillus subtilis (strain 168) OX=224308 GN=yhdL PE=1 SV=1	O07581	YHDL_BACSU Probable anti-sigma-M factor YhdL OS=Bacillus subtilis (strain 168) OX=224308 GN=yhdL PE=1 SV=1	304	306	DSSO	25.392	2	1	Self	0
P54941	YXEB_BACSU Iron(3+)-hydroxamate-binding protein YxeB OS=Bacillus subtilis (strain 168) OX=224308 GN=yxeB PE=1 SV=2	P54941	YXEB_BACSU Iron(3+)-hydroxamate-binding protein YxeB OS=Bacillus subtilis (strain 168) OX=224308 GN=yxeB PE=1 SV=2	57	37	DSSO	25.378	3	2	Self	0
P37580	FHUD_BACSU Iron(3+)-hydroxamate-binding protein FhuD OS=Bacillus subtilis (strain 168) OX=224308 GN=fhuD PE=1 SV=1	P37580	FHUD_BACSU Iron(3+)-hydroxamate-binding protein FhuD OS=Bacillus subtilis (strain 168) OX=224308 GN=fhuD PE=1 SV=1	95	175	DSSO	25.375	2	2	Self	0
P16971	RECA_BACSU Protein RecA OS=Bacillus subtilis (strain 168) OX=224308 GN=recA PE=1 SV=2	P16971	RECA_BACSU Protein RecA OS=Bacillus subtilis (strain 168) OX=224308 GN=recA PE=1 SV=2	30	182	DSSO	25.275	2	1	Self	0
O31777	BIOF1_BACSU 8-amino-7-oxononanoate synthase 1 OS=Bacillus subtilis (strain 168) OX=224308 GN=kbl PE=3 SV=1	O31777	BIOF1_BACSU 8-amino-7-oxononanoate synthase 1 OS=Bacillus subtilis (strain 168) OX=224308 GN=kbl PE=3 SV=1	149	165	DSSO	25.267	3	3	Self [nModified]	0
P37871	RPOC_BACSU DNA-directed RNA polymerase subunit beta' OS=Bacillus subtilis (strain 168) OX=224308 GN=rpoC PE=1 SV=4	P37871	RPOC_BACSU DNA-directed RNA polymerase subunit beta' OS=Bacillus subtilis (strain 168) OX=224308 GN=rpoC PE=1 SV=4	1053	1011	DSSO	25.249	2	1	Self	0
P32399	YHGE_BACSU Uncharacterized protein YhgE OS=Bacillus subtilis (strain 168) OX=224308 GN=yhgE PE=4 SV=2	P32399	YHGE_BACSU Uncharacterized protein YhgE OS=Bacillus subtilis (strain 168) OX=224308 GN=yhgE PE=4 SV=2	205	195	DSSO	25.243	2	2	Self	0
P12877	RL5_BACSU 50S ribosomal protein L5 OS=Bacillus subtilis (strain 168) OX=224308 GN=rplE PE=1 SV=1	P12877	RL5_BACSU 50S ribosomal protein L5 OS=Bacillus subtilis (strain 168) OX=224308 GN=rplE PE=1 SV=1	179	19	DSSO	25.214	2	2	Self [nModified]	0
P08821	DBH1_BACSU DNA-binding protein HU 1 OS=Bacillus subtilis (strain 168) OX=224308 GN=hupA PE=1 SV=2	P08821	DBH1_BACSU DNA-binding protein HU 1 OS=Bacillus subtilis (strain 168) OX=224308 GN=hupA PE=1 SV=2	80	86	DSSO	25.202	2	1	Self	0
P02394	RL7_BACSU 50S ribosomal protein L7/L12 OS=Bacillus subtilis (strain 168) OX=224308 GN=rplL PE=1 SV=4	P02394	RL7_BACSU 50S ribosomal protein L7/L12 OS=Bacillus subtilis (strain 168) OX=224308 GN=rplL PE=1 SV=4	87	84	DSSO	25.151	2	1	Self	0
P80886	SUCC_BACSU Succinate--CoA ligase [ADP-forming] subunit beta OS=Bacillus subtilis (strain 168) OX=224308 GN=sucC PE=1 SV=2	P80886	SUCC_BACSU Succinate--CoA ligase [ADP-forming] subunit beta OS=Bacillus subtilis (strain 168) OX=224308 GN=sucC PE=1 SV=2	227	179	DSSO	25.137	3	2	Self	0
Q795Y4	FDHL_BACSU Putative formate dehydrogenase YrhE OS=Bacillus subtilis (strain 168) OX=224308 GN=yrhE PE=3 SV=1	Q795Y4	FDHL_BACSU Putative formate dehydrogenase YrhE OS=Bacillus subtilis (strain 168) OX=224308 GN=yrhE PE=3 SV=1	847	318	DSSO	25.104	3	2	Self	0
Q02114	LYTC_BACSU N-acetylmuramoyl-L-alanine amidase LytC OS=Bacillus subtilis (strain 168) OX=224308 GN=lytC PE=1 SV=1	Q02114	LYTC_BACSU N-acetylmuramoyl-L-alanine amidase LytC OS=Bacillus subtilis (strain 168) OX=224308 GN=lytC PE=1 SV=1	351	480	DSSO	25.102	3	2	Self	0
O31777	BIOF1_BACSU 8-amino-7-oxononanoate synthase 1 OS=Bacillus subtilis (strain 168) OX=224308 GN=kbl PE=3 SV=1	O31777	BIOF1_BACSU 8-amino-7-oxononanoate synthase 1 OS=Bacillus subtilis (strain 168) OX=224308 GN=kbl PE=3 SV=1	334	357	DSSO	25.09	1	1	Self	0
P12879	RS8_BACSU 30S ribosomal protein S8 OS=Bacillus subtilis (strain 168) OX=224308 GN=rpsH PE=1 SV=4	P21467	RS5_BACSU 30S ribosomal protein S5 OS=Bacillus subtilis (strain 168) OX=224308 GN=rpsE PE=1 SV=3	41	159	DSSO	25.043	3	3	Between	0
P33166	EFTU_BACSU Elongation factor Tu OS=Bacillus subtilis (strain 168) OX=224308 GN=tuf PE=1 SV=1	P33166	EFTU_BACSU Elongation factor Tu OS=Bacillus subtilis (strain 168) OX=224308 GN=tuf PE=1 SV=1	254	266	DSSO	25.01	1	1	Self	0
P37580	FHUD_BACSU Iron(3+)-hydroxamate-binding protein FhuD OS=Bacillus subtilis (strain 168) OX=224308 GN=fhuD PE=1 SV=1	P37580	FHUD_BACSU Iron(3+)-hydroxamate-binding protein FhuD OS=Bacillus subtilis (strain 168) OX=224308 GN=fhuD PE=1 SV=1	53	38	DSSO	25.002	2	2	Self	0
P54475	CSHB_BACSU DEAD-box ATP-dependent RNA helicase CshB OS=Bacillus subtilis (strain 168) OX=224308 GN=cshB PE=1 SV=1	P54475	CSHB_BACSU DEAD-box ATP-dependent RNA helicase CshB OS=Bacillus subtilis (strain 168) OX=224308 GN=cshB PE=1 SV=1	107	117	DSSO	24.974	3	2	Self	0
Q7WY78	TAGT_BACSU Polyisoprenyl-teichoic acid--peptidoglycan teichoic acid transferase TagT OS=Bacillus subtilis (strain 168) OX=224308 GN=tagT PE=1 SV=2	Q7WY78	TAGT_BACSU Polyisoprenyl-teichoic acid--peptidoglycan teichoic acid transferase TagT OS=Bacillus subtilis (strain 168) OX=224308 GN=tagT PE=1 SV=2	86	197	DSSO	24.973	3	2	Self	0
P39751	MBL_BACSU Cell shape-determining protein Mbl OS=Bacillus subtilis (strain 168) OX=224308 GN=mbl PE=1 SV=1	P39751	MBL_BACSU Cell shape-determining protein Mbl OS=Bacillus subtilis (strain 168) OX=224308 GN=mbl PE=1 SV=1	36	36	DSSO	24.959	1	1	Self [nModified]	0
P39646	PTAS_BACSU Phosphate acetyltransferase OS=Bacillus subtilis (strain 168) OX=224308 GN=pta PE=1 SV=3	P39646	PTAS_BACSU Phosphate acetyltransferase OS=Bacillus subtilis (strain 168) OX=224308 GN=pta PE=1 SV=3	35	2	DSSO	24.953	2	2	Self	0
O32101	YUEB_BACSU ESX secretion system protein YueB OS=Bacillus subtilis (strain 168) OX=224308 GN=yueB PE=1 SV=1	O32101	YUEB_BACSU ESX secretion system protein YueB OS=Bacillus subtilis (strain 168) OX=224308 GN=yueB PE=1 SV=1	377	370	DSSO	24.948	2	2	Self	0
Q01465	MREB_BACSU Cell shape-determining protein MreB OS=Bacillus subtilis (strain 168) OX=224308 GN=mreB PE=1 SV=3	Q01465	MREB_BACSU Cell shape-determining protein MreB OS=Bacillus subtilis (strain 168) OX=224308 GN=mreB PE=1 SV=3	305	265	DSSO	24.936	1	1	Self [nModified]	0
P50735	GUDB_BACSU Cryptic catabolic NAD-specific glutamate dehydrogenase GudB OS=Bacillus subtilis (strain 168) OX=224308 GN=gudB PE=1 SV=2	P50735	GUDB_BACSU Cryptic catabolic NAD-specific glutamate dehydrogenase GudB OS=Bacillus subtilis (strain 168) OX=224308 GN=gudB PE=1 SV=2	52	14	DSSO	24.913	1	1	Self	0
O34526	SYA_BACSU Alanine--tRNA ligase OS=Bacillus subtilis (strain 168) OX=224308 GN=alaS PE=3 SV=1	O34526	SYA_BACSU Alanine--tRNA ligase OS=Bacillus subtilis (strain 168) OX=224308 GN=alaS PE=3 SV=1	779	766	DSSO	24.91	1	1	Self	0
Q03222	RHO_BACSU Transcription termination factor Rho OS=Bacillus subtilis (strain 168) OX=224308 GN=rho PE=3 SV=3	Q03222	RHO_BACSU Transcription termination factor Rho OS=Bacillus subtilis (strain 168) OX=224308 GN=rho PE=3 SV=3	35	98	DSSO	24.905	2	1	Self	0
P0CI74	GPSB_BACSU Cell cycle protein GpsB OS=Bacillus subtilis (strain 168) OX=224308 GN=gpsB PE=1 SV=1	P0CI74	GPSB_BACSU Cell cycle protein GpsB OS=Bacillus subtilis (strain 168) OX=224308 GN=gpsB PE=1 SV=1	32	16	DSSO	24.898	3	2	Self	0
Q06797	RL1_BACSU 50S ribosomal protein L1 OS=Bacillus subtilis (strain 168) OX=224308 GN=rplA PE=1 SV=4	Q06797	RL1_BACSU 50S ribosomal protein L1 OS=Bacillus subtilis (strain 168) OX=224308 GN=rplA PE=1 SV=4	134	167	DSSO	24.874	2	2	Self	0
P42060	RL22_BACSU 50S ribosomal protein L22 OS=Bacillus subtilis (strain 168) OX=224308 GN=rplV PE=1 SV=1	P42921	RL4_BACSU 50S ribosomal protein L4 OS=Bacillus subtilis (strain 168) OX=224308 GN=rplD PE=1 SV=1	49	201	DSSO	24.871	2	2	Between	0
P21464	RS2_BACSU 30S ribosomal protein S2 OS=Bacillus subtilis (strain 168) OX=224308 GN=rpsB PE=1 SV=3	P39158	CSPC_BACSU Cold shock protein CspC OS=Bacillus subtilis (strain 168) OX=224308 GN=cspC PE=1 SV=1	211	46	DSSO	24.85	2	1	Between	0
P37580	FHUD_BACSU Iron(3+)-hydroxamate-binding protein FhuD OS=Bacillus subtilis (strain 168) OX=224308 GN=fhuD PE=1 SV=1	P37580	FHUD_BACSU Iron(3+)-hydroxamate-binding protein FhuD OS=Bacillus subtilis (strain 168) OX=224308 GN=fhuD PE=1 SV=1	180	218	DSSO	24.843	2	1	Self	0
P37437	RL9_BACSU 50S ribosomal protein L9 OS=Bacillus subtilis (strain 168) OX=224308 GN=rplI PE=3 SV=1	P37437	RL9_BACSU 50S ribosomal protein L9 OS=Bacillus subtilis (strain 168) OX=224308 GN=rplI PE=3 SV=1	51	2	DSSO	24.819	2	2	Self	0
P21465	RS3_BACSU 30S ribosomal protein S3 OS=Bacillus subtilis (strain 168) OX=224308 GN=rpsC PE=1 SV=4	P80870	GS13_BACSU General stress protein 13 OS=Bacillus subtilis (strain 168) OX=224308 GN=yugI PE=1 SV=3	88	85	DSSO	24.8	3	2	Between	0
Q45066	PARC_BACSU DNA topoisomerase 4 subunit A OS=Bacillus subtilis (strain 168) OX=224308 GN=parC PE=3 SV=2	Q59192	PARE_BACSU DNA topoisomerase 4 subunit B OS=Bacillus subtilis (strain 168) OX=224308 GN=parE PE=3 SV=2	2	422	DSSO	24.797	1	1	Between	0
P54511	LIPM_BACSU Octanoyltransferase LipM OS=Bacillus subtilis (strain 168) OX=224308 GN=lipM PE=1 SV=2	P54511	LIPM_BACSU Octanoyltransferase LipM OS=Bacillus subtilis (strain 168) OX=224308 GN=lipM PE=1 SV=2	215	165	DSSO	24.763	3	2	Self	0
P71079	FABL_BACSU Enoyl-[acyl-carrier-protein] reductase [NADPH] FabL OS=Bacillus subtilis (strain 168) OX=224308 GN=fabL PE=1 SV=1	P71079	FABL_BACSU Enoyl-[acyl-carrier-protein] reductase [NADPH] FabL OS=Bacillus subtilis (strain 168) OX=224308 GN=fabL PE=1 SV=1	1	55	DSSO	24.754	3	3	Self	0
P80868	EFG_BACSU Elongation factor G OS=Bacillus subtilis (strain 168) OX=224308 GN=fusA PE=1 SV=3	P80868	EFG_BACSU Elongation factor G OS=Bacillus subtilis (strain 168) OX=224308 GN=fusA PE=1 SV=3	589	494	DSSO	24.74	3	2	Self	0
P21464	RS2_BACSU 30S ribosomal protein S2 OS=Bacillus subtilis (strain 168) OX=224308 GN=rpsB PE=1 SV=3	P21464	RS2_BACSU 30S ribosomal protein S2 OS=Bacillus subtilis (strain 168) OX=224308 GN=rpsB PE=1 SV=3	132	139	DSSO	24.724	4	3	Self [nModified]	0
Q06754	YACL_BACSU Uncharacterized PIN and TRAM-domain containing protein YacL OS=Bacillus subtilis (strain 168) OX=224308 GN=yacL PE=2 SV=2	Q06754	YACL_BACSU Uncharacterized PIN and TRAM-domain containing protein YacL OS=Bacillus subtilis (strain 168) OX=224308 GN=yacL PE=2 SV=2	358	364	DSSO	24.679	3	3	Self	0
P37869	ENO_BACSU Enolase OS=Bacillus subtilis (strain 168) OX=224308 GN=eno PE=1 SV=4	P37869	ENO_BACSU Enolase OS=Bacillus subtilis (strain 168) OX=224308 GN=eno PE=1 SV=4	430	308	DSSO	24.677	2	2	Self	0
O34841	YOEB_BACSU Uncharacterized protein YoeB OS=Bacillus subtilis (strain 168) OX=224308 GN=yoeB PE=1 SV=2	O34841	YOEB_BACSU Uncharacterized protein YoeB OS=Bacillus subtilis (strain 168) OX=224308 GN=yoeB PE=1 SV=2	135	162	DSSO	24.666	3	2	Self	0
P39772	SYN_BACSU Asparagine--tRNA ligase OS=Bacillus subtilis (strain 168) OX=224308 GN=asnS PE=3 SV=2	P39772	SYN_BACSU Asparagine--tRNA ligase OS=Bacillus subtilis (strain 168) OX=224308 GN=asnS PE=3 SV=2	271	254	DSSO	24.665	2	2	Self	0
P37476	FTSH_BACSU ATP-dependent zinc metalloprotease FtsH OS=Bacillus subtilis (strain 168) OX=224308 GN=ftsH PE=1 SV=1	P37476	FTSH_BACSU ATP-dependent zinc metalloprotease FtsH OS=Bacillus subtilis (strain 168) OX=224308 GN=ftsH PE=1 SV=1	84	94	DSSO	24.652	1	1	Self	0
P08750	DACA_BACSU D-alanyl-D-alanine carboxypeptidase DacA OS=Bacillus subtilis (strain 168) OX=224308 GN=dacA PE=1 SV=3	P08750	DACA_BACSU D-alanyl-D-alanine carboxypeptidase DacA OS=Bacillus subtilis (strain 168) OX=224308 GN=dacA PE=1 SV=3	326	408	DSSO	24.647	2	2	Self	0
P16971	RECA_BACSU Protein RecA OS=Bacillus subtilis (strain 168) OX=224308 GN=recA PE=1 SV=2	P16971	RECA_BACSU Protein RecA OS=Bacillus subtilis (strain 168) OX=224308 GN=recA PE=1 SV=2	21	30	DSSO	24.632	3	3	Self	0
P26899	ASPA_BACSU Aspartate ammonia-lyase OS=Bacillus subtilis (strain 168) OX=224308 GN=ansB PE=3 SV=2	P26899	ASPA_BACSU Aspartate ammonia-lyase OS=Bacillus subtilis (strain 168) OX=224308 GN=ansB PE=3 SV=2	392	165	DSSO	24.631	2	2	Self	0
Q06797	RL1_BACSU 50S ribosomal protein L1 OS=Bacillus subtilis (strain 168) OX=224308 GN=rplA PE=1 SV=4	Q06797	RL1_BACSU 50S ribosomal protein L1 OS=Bacillus subtilis (strain 168) OX=224308 GN=rplA PE=1 SV=4	141	54	DSSO	24.605	3	3	Self	0
P18158	GLPD_BACSU Aerobic glycerol-3-phosphate dehydrogenase OS=Bacillus subtilis (strain 168) OX=224308 GN=glpD PE=2 SV=2	P18158	GLPD_BACSU Aerobic glycerol-3-phosphate dehydrogenase OS=Bacillus subtilis (strain 168) OX=224308 GN=glpD PE=2 SV=2	186	2	DSSO	24.578	3	3	Self	0
P54421	LYTE_BACSU Probable peptidoglycan endopeptidase LytE OS=Bacillus subtilis (strain 168) OX=224308 GN=lytE PE=1 SV=1	P54421	LYTE_BACSU Probable peptidoglycan endopeptidase LytE OS=Bacillus subtilis (strain 168) OX=224308 GN=lytE PE=1 SV=1	128	172	DSSO	24.577	2	1	Self	0
P37949	LEPA_BACSU Elongation factor 4 OS=Bacillus subtilis (strain 168) OX=224308 GN=lepA PE=3 SV=2	P37949	LEPA_BACSU Elongation factor 4 OS=Bacillus subtilis (strain 168) OX=224308 GN=lepA PE=3 SV=2	546	520	DSSO	24.557	2	2	Self	0
Q03223	RL31_BACSU 50S ribosomal protein L31 OS=Bacillus subtilis (strain 168) OX=224308 GN=rpmE PE=1 SV=1	P20282	RS13_BACSU 30S ribosomal protein S13 OS=Bacillus subtilis (strain 168) OX=224308 GN=rpsM PE=1 SV=3	48	78	DSSO	24.539	3	3	Between	0
C0SP86	SFTA_BACSU DNA translocase SftA OS=Bacillus subtilis (strain 168) OX=224308 GN=sftA PE=1 SV=1	C0SP86	SFTA_BACSU DNA translocase SftA OS=Bacillus subtilis (strain 168) OX=224308 GN=sftA PE=1 SV=1	568	827	DSSO	24.524	2	2	Self	0
P40750	PBPD_BACSU Penicillin-binding protein 4 OS=Bacillus subtilis (strain 168) OX=224308 GN=pbpD PE=1 SV=2	P40750	PBPD_BACSU Penicillin-binding protein 4 OS=Bacillus subtilis (strain 168) OX=224308 GN=pbpD PE=1 SV=2	373	264	DSSO	24.518	3	2	Self	0
P37571	CLPC_BACSU Negative regulator of genetic competence ClpC/MecB OS=Bacillus subtilis (strain 168) OX=224308 GN=clpC PE=1 SV=1	P37571	CLPC_BACSU Negative regulator of genetic competence ClpC/MecB OS=Bacillus subtilis (strain 168) OX=224308 GN=clpC PE=1 SV=1	133	59	DSSO	24.515	1	1	Self	0
P09339	ACNA_BACSU Aconitate/2-methylaconitate hydratase OS=Bacillus subtilis (strain 168) OX=224308 GN=citB PE=1 SV=4	P09339	ACNA_BACSU Aconitate/2-methylaconitate hydratase OS=Bacillus subtilis (strain 168) OX=224308 GN=citB PE=1 SV=4	66	6	DSSO	24.514	3	2	Self	0
P19465	GCH1_BACSU GTP cyclohydrolase 1 OS=Bacillus subtilis (strain 168) OX=224308 GN=folE PE=1 SV=1	P19465	GCH1_BACSU GTP cyclohydrolase 1 OS=Bacillus subtilis (strain 168) OX=224308 GN=folE PE=1 SV=1	105	38	DSSO	24.508	2	2	Self	0
P96614	CSHA_BACSU DEAD-box ATP-dependent RNA helicase CshA OS=Bacillus subtilis (strain 168) OX=224308 GN=cshA PE=1 SV=2	P12875	RL14_BACSU 50S ribosomal protein L14 OS=Bacillus subtilis (strain 168) OX=224308 GN=rplN PE=1 SV=1	279	53	DSSO	24.497	2	2	Between [nModified]	0
P94356	YXKC_BACSU Uncharacterized protein YxkC OS=Bacillus subtilis (strain 168) OX=224308 GN=yxkC PE=1 SV=2	P94356	YXKC_BACSU Uncharacterized protein YxkC OS=Bacillus subtilis (strain 168) OX=224308 GN=yxkC PE=1 SV=2	53	98	DSSO	24.475	3	3	Self	0
P40750	PBPD_BACSU Penicillin-binding protein 4 OS=Bacillus subtilis (strain 168) OX=224308 GN=pbpD PE=1 SV=2	P40750	PBPD_BACSU Penicillin-binding protein 4 OS=Bacillus subtilis (strain 168) OX=224308 GN=pbpD PE=1 SV=2	322	83	DSSO	24.461	2	2	Self [nModified]	0
P17820	DNAK_BACSU Chaperone protein DnaK OS=Bacillus subtilis (strain 168) OX=224308 GN=dnaK PE=1 SV=3	P17820	DNAK_BACSU Chaperone protein DnaK OS=Bacillus subtilis (strain 168) OX=224308 GN=dnaK PE=1 SV=3	578	518	DSSO	24.418	1	1	Self	0
P71054	EPSE_BACSU Putative glycosyltransferase EpsE OS=Bacillus subtilis (strain 168) OX=224308 GN=epsE PE=2 SV=2	P71054	EPSE_BACSU Putative glycosyltransferase EpsE OS=Bacillus subtilis (strain 168) OX=224308 GN=epsE PE=2 SV=2	69	53	DSSO	24.397	2	1	Self	0
P39142	PDP_BACSU Pyrimidine-nucleoside phosphorylase OS=Bacillus subtilis (strain 168) OX=224308 GN=pdp PE=1 SV=2	P39142	PDP_BACSU Pyrimidine-nucleoside phosphorylase OS=Bacillus subtilis (strain 168) OX=224308 GN=pdp PE=1 SV=2	295	304	DSSO	24.385	4	2	Self	0
P37810	ATPG_BACSU ATP synthase gamma chain OS=Bacillus subtilis (strain 168) OX=224308 GN=atpG PE=1 SV=2	P37810	ATPG_BACSU ATP synthase gamma chain OS=Bacillus subtilis (strain 168) OX=224308 GN=atpG PE=1 SV=2	22	15	DSSO	24.352	3	2	Self	0
O34841	YOEB_BACSU Uncharacterized protein YoeB OS=Bacillus subtilis (strain 168) OX=224308 GN=yoeB PE=1 SV=2	O34841	YOEB_BACSU Uncharacterized protein YoeB OS=Bacillus subtilis (strain 168) OX=224308 GN=yoeB PE=1 SV=2	131	33	DSSO	24.349	2	1	Self	0
P04969	RS11_BACSU 30S ribosomal protein S11 OS=Bacillus subtilis (strain 168) OX=224308 GN=rpsK PE=1 SV=1	P04969	RS11_BACSU 30S ribosomal protein S11 OS=Bacillus subtilis (strain 168) OX=224308 GN=rpsK PE=1 SV=1	6	16	DSSO	24.319	4	3	Self	0
O34331	YLBH_BACSU Putative rRNA methyltransferase YlbH OS=Bacillus subtilis (strain 168) OX=224308 GN=ylbH PE=3 SV=2	O34331	YLBH_BACSU Putative rRNA methyltransferase YlbH OS=Bacillus subtilis (strain 168) OX=224308 GN=ylbH PE=3 SV=2	91	8	DSSO	24.267	3	1	Self	0
P07343	FUMC_BACSU Fumarate hydratase class II OS=Bacillus subtilis (strain 168) OX=224308 GN=fumC PE=3 SV=2	P07343	FUMC_BACSU Fumarate hydratase class II OS=Bacillus subtilis (strain 168) OX=224308 GN=fumC PE=3 SV=2	14	29	DSSO	24.248	3	3	Self	0
P54617	PSPA_BACSU Phage shock protein A homolog OS=Bacillus subtilis (strain 168) OX=224308 GN=ydjF PE=1 SV=3	P54617	PSPA_BACSU Phage shock protein A homolog OS=Bacillus subtilis (strain 168) OX=224308 GN=ydjF PE=1 SV=3	220	227	DSSO	24.23	2	2	Self	0
P42954	TAGH_BACSU Teichoic acids export ATP-binding protein TagH OS=Bacillus subtilis (strain 168) OX=224308 GN=tagH PE=1 SV=1	O32167	METQ_BACSU Methionine-binding lipoprotein MetQ OS=Bacillus subtilis (strain 168) OX=224308 GN=metQ PE=1 SV=1	189	190	DSSO	24.203	3	3	Between	0
O32167	METQ_BACSU Methionine-binding lipoprotein MetQ OS=Bacillus subtilis (strain 168) OX=224308 GN=metQ PE=1 SV=1	O32167	METQ_BACSU Methionine-binding lipoprotein MetQ OS=Bacillus subtilis (strain 168) OX=224308 GN=metQ PE=1 SV=1	181	190	DSSO	24.203	3	3	Self	0
P71088	SP0M_BACSU Sporulation-control protein spo0M OS=Bacillus subtilis (strain 168) OX=224308 GN=spo0M PE=1 SV=2	P71088	SP0M_BACSU Sporulation-control protein spo0M OS=Bacillus subtilis (strain 168) OX=224308 GN=spo0M PE=1 SV=2	70	63	DSSO	24.189	2	1	Self	0
P37871	RPOC_BACSU DNA-directed RNA polymerase subunit beta' OS=Bacillus subtilis (strain 168) OX=224308 GN=rpoC PE=1 SV=4	P37871	RPOC_BACSU DNA-directed RNA polymerase subunit beta' OS=Bacillus subtilis (strain 168) OX=224308 GN=rpoC PE=1 SV=4	351	649	DSSO	24.185	2	2	Self	0
P32399	YHGE_BACSU Uncharacterized protein YhgE OS=Bacillus subtilis (strain 168) OX=224308 GN=yhgE PE=4 SV=2	P32399	YHGE_BACSU Uncharacterized protein YhgE OS=Bacillus subtilis (strain 168) OX=224308 GN=yhgE PE=4 SV=2	154	508	DSSO	24.166	2	1	Self	0
P96583	TOP3_BACSU DNA topoisomerase 3 OS=Bacillus subtilis (strain 168) OX=224308 GN=topB PE=3 SV=1	P96583	TOP3_BACSU DNA topoisomerase 3 OS=Bacillus subtilis (strain 168) OX=224308 GN=topB PE=3 SV=1	141	22	DSSO	24.153	3	2	Self	0
P54574	FUR_BACSU Ferric uptake regulation protein OS=Bacillus subtilis (strain 168) OX=224308 GN=fur PE=1 SV=2	O07638	YLAN_BACSU UPF0358 protein YlaN OS=Bacillus subtilis (strain 168) OX=224308 GN=ylaN PE=1 SV=1	74	23	DSSO	24.15	2	1	Between	0
P02394	RL7_BACSU 50S ribosomal protein L7/L12 OS=Bacillus subtilis (strain 168) OX=224308 GN=rplL PE=1 SV=4	P33166	EFTU_BACSU Elongation factor Tu OS=Bacillus subtilis (strain 168) OX=224308 GN=tuf PE=1 SV=1	87	316	DSSO	24.125	2	2	Between	0
O30509	GATB_BACSU Aspartyl/glutamyl-tRNA(Asn/Gln) amidotransferase subunit B OS=Bacillus subtilis (strain 168) OX=224308 GN=gatB PE=1 SV=2	O30509	GATB_BACSU Aspartyl/glutamyl-tRNA(Asn/Gln) amidotransferase subunit B OS=Bacillus subtilis (strain 168) OX=224308 GN=gatB PE=1 SV=2	408	457	DSSO	24.123	2	2	Self	0
O34470	YLBL_BACSU Uncharacterized protein YlbL OS=Bacillus subtilis (strain 168) OX=224308 GN=ylbL PE=1 SV=2	O34470	YLBL_BACSU Uncharacterized protein YlbL OS=Bacillus subtilis (strain 168) OX=224308 GN=ylbL PE=1 SV=2	172	157	DSSO	24.119	2	1	Self	0
P32399	YHGE_BACSU Uncharacterized protein YhgE OS=Bacillus subtilis (strain 168) OX=224308 GN=yhgE PE=4 SV=2	P32399	YHGE_BACSU Uncharacterized protein YhgE OS=Bacillus subtilis (strain 168) OX=224308 GN=yhgE PE=4 SV=2	178	123	DSSO	24.115	2	1	Self	0
Q45614	WALK_BACSU Sensor histidine kinase WalK OS=Bacillus subtilis (strain 168) OX=224308 GN=walK PE=1 SV=1	Q45614	WALK_BACSU Sensor histidine kinase WalK OS=Bacillus subtilis (strain 168) OX=224308 GN=walK PE=1 SV=1	74	107	DSSO	24.105	1	1	Self	0
P40750	PBPD_BACSU Penicillin-binding protein 4 OS=Bacillus subtilis (strain 168) OX=224308 GN=pbpD PE=1 SV=2	P40750	PBPD_BACSU Penicillin-binding protein 4 OS=Bacillus subtilis (strain 168) OX=224308 GN=pbpD PE=1 SV=2	527	516	DSSO	24.094	2	1	Self	0
P32399	YHGE_BACSU Uncharacterized protein YhgE OS=Bacillus subtilis (strain 168) OX=224308 GN=yhgE PE=4 SV=2	P32399	YHGE_BACSU Uncharacterized protein YhgE OS=Bacillus subtilis (strain 168) OX=224308 GN=yhgE PE=4 SV=2	189	530	DSSO	24.08	2	2	Self	0
O34425	G3P2_BACSU Glyceraldehyde-3-phosphate dehydrogenase 2 OS=Bacillus subtilis (strain 168) OX=224308 GN=gapB PE=1 SV=1	O34425	G3P2_BACSU Glyceraldehyde-3-phosphate dehydrogenase 2 OS=Bacillus subtilis (strain 168) OX=224308 GN=gapB PE=1 SV=1	116	335	DSSO	24.07	3	2	Self	0
O32023	YQZC_BACSU Uncharacterized protein YqzC OS=Bacillus subtilis (strain 168) OX=224308 GN=yqzC PE=3 SV=2	O32023	YQZC_BACSU Uncharacterized protein YqzC OS=Bacillus subtilis (strain 168) OX=224308 GN=yqzC PE=3 SV=2	70	83	DSSO	24.055	3	2	Self	0
O32083	LYTG_BACSU Exo-glucosaminidase LytG OS=Bacillus subtilis (strain 168) OX=224308 GN=lytG PE=1 SV=1	O32083	LYTG_BACSU Exo-glucosaminidase LytG OS=Bacillus subtilis (strain 168) OX=224308 GN=lytG PE=1 SV=1	155	99	DSSO	24.048	3	2	Self	0
P52996	PANB_BACSU 3-methyl-2-oxobutanoate hydroxymethyltransferase OS=Bacillus subtilis (strain 168) OX=224308 GN=panB PE=3 SV=1	P52996	PANB_BACSU 3-methyl-2-oxobutanoate hydroxymethyltransferase OS=Bacillus subtilis (strain 168) OX=224308 GN=panB PE=3 SV=1	155	228	DSSO	24.047	3	2	Self	0
P33166	EFTU_BACSU Elongation factor Tu OS=Bacillus subtilis (strain 168) OX=224308 GN=tuf PE=1 SV=1	P33166	EFTU_BACSU Elongation factor Tu OS=Bacillus subtilis (strain 168) OX=224308 GN=tuf PE=1 SV=1	266	5	DSSO	24.043	2	1	Self	0
P21881	ODPA_BACSU Pyruvate dehydrogenase E1 component subunit alpha OS=Bacillus subtilis (strain 168) OX=224308 GN=pdhA PE=1 SV=3	P21881	ODPA_BACSU Pyruvate dehydrogenase E1 component subunit alpha OS=Bacillus subtilis (strain 168) OX=224308 GN=pdhA PE=1 SV=3	162	215	DSSO	24.041	1	1	Self [nModified]	0
Q7WY78	TAGT_BACSU Polyisoprenyl-teichoic acid--peptidoglycan teichoic acid transferase TagT OS=Bacillus subtilis (strain 168) OX=224308 GN=tagT PE=1 SV=2	Q7WY78	TAGT_BACSU Polyisoprenyl-teichoic acid--peptidoglycan teichoic acid transferase TagT OS=Bacillus subtilis (strain 168) OX=224308 GN=tagT PE=1 SV=2	220	185	DSSO	24.038	2	1	Self	0
P96499	TAGV_BACSU Polyisoprenyl-teichoic acid--peptidoglycan teichoic acid transferase TagV OS=Bacillus subtilis (strain 168) OX=224308 GN=tagV PE=1 SV=1	P96499	TAGV_BACSU Polyisoprenyl-teichoic acid--peptidoglycan teichoic acid transferase TagV OS=Bacillus subtilis (strain 168) OX=224308 GN=tagV PE=1 SV=1	73	62	DSSO	24.035	3	3	Self	0
O34353	YDJN_BACSU Uncharacterized protein YdjN OS=Bacillus subtilis (strain 168) OX=224308 GN=ydjN PE=3 SV=1	O34353	YDJN_BACSU Uncharacterized protein YdjN OS=Bacillus subtilis (strain 168) OX=224308 GN=ydjN PE=3 SV=1	151	101	DSSO	24.007	2	1	Self	0
P37809	ATPB_BACSU ATP synthase subunit beta OS=Bacillus subtilis (strain 168) OX=224308 GN=atpD PE=1 SV=1	P37814	ATPF_BACSU ATP synthase subunit b OS=Bacillus subtilis (strain 168) OX=224308 GN=atpF PE=1 SV=1	431	97	DSSO	24.006	2	2	Between	0
O31710	YKNX_BACSU Putative efflux system component YknX OS=Bacillus subtilis (strain 168) OX=224308 GN=yknX PE=1 SV=1	O31710	YKNX_BACSU Putative efflux system component YknX OS=Bacillus subtilis (strain 168) OX=224308 GN=yknX PE=1 SV=1	130	123	DSSO	23.999	3	2	Self	0
P50866	CLPX_BACSU ATP-dependent Clp protease ATP-binding subunit ClpX OS=Bacillus subtilis (strain 168) OX=224308 GN=clpX PE=2 SV=3	P50866	CLPX_BACSU ATP-dependent Clp protease ATP-binding subunit ClpX OS=Bacillus subtilis (strain 168) OX=224308 GN=clpX PE=2 SV=3	324	101	DSSO	23.992	2	1	Self	0
P37476	FTSH_BACSU ATP-dependent zinc metalloprotease FtsH OS=Bacillus subtilis (strain 168) OX=224308 GN=ftsH PE=1 SV=1	P37476	FTSH_BACSU ATP-dependent zinc metalloprotease FtsH OS=Bacillus subtilis (strain 168) OX=224308 GN=ftsH PE=1 SV=1	341	161	DSSO	23.984	3	1	Self	0
P80866	SUFC_BACSU Vegetative protein 296 OS=Bacillus subtilis (strain 168) OX=224308 GN=sufC PE=1 SV=3	P80866	SUFC_BACSU Vegetative protein 296 OS=Bacillus subtilis (strain 168) OX=224308 GN=sufC PE=1 SV=3	29	2	DSSO	23.981	2	2	Self	0
O34385	MNTA_BACSU Manganese-binding lipoprotein MntA OS=Bacillus subtilis (strain 168) OX=224308 GN=mntA PE=2 SV=1	O34385	MNTA_BACSU Manganese-binding lipoprotein MntA OS=Bacillus subtilis (strain 168) OX=224308 GN=mntA PE=2 SV=1	239	213	DSSO	23.969	1	1	Self	0
P17620	RIBBA_BACSU Riboflavin biosynthesis protein RibBA OS=Bacillus subtilis (strain 168) OX=224308 GN=ribBA PE=3 SV=1	P17620	RIBBA_BACSU Riboflavin biosynthesis protein RibBA OS=Bacillus subtilis (strain 168) OX=224308 GN=ribBA PE=3 SV=1	181	1	DSSO	23.964	1	1	Self [nModified]	0
P46898	RL6_BACSU 50S ribosomal protein L6 OS=Bacillus subtilis (strain 168) OX=224308 GN=rplF PE=1 SV=2	P02394	RL7_BACSU 50S ribosomal protein L7/L12 OS=Bacillus subtilis (strain 168) OX=224308 GN=rplL PE=1 SV=4	99	87	DSSO	23.96	2	1	Between	0
P42923	RL10_BACSU 50S ribosomal protein L10 OS=Bacillus subtilis (strain 168) OX=224308 GN=rplJ PE=1 SV=4	P02394	RL7_BACSU 50S ribosomal protein L7/L12 OS=Bacillus subtilis (strain 168) OX=224308 GN=rplL PE=1 SV=4	116	2	DSSO	23.934	1	1	Between	0
O32037	TCDA_BACSU tRNA threonylcarbamoyladenosine dehydratase OS=Bacillus subtilis (strain 168) OX=224308 GN=tcdA PE=3 SV=3	O32037	TCDA_BACSU tRNA threonylcarbamoyladenosine dehydratase OS=Bacillus subtilis (strain 168) OX=224308 GN=tcdA PE=3 SV=3	14	1	DSSO	23.927	3	2	Self	0
P21475	RS18_BACSU 30S ribosomal protein S18 OS=Bacillus subtilis (strain 168) OX=224308 GN=rpsR PE=1 SV=3	P21468	RS6_BACSU 30S ribosomal protein S6 OS=Bacillus subtilis (strain 168) OX=224308 GN=rpsF PE=1 SV=2	65	92	DSSO	23.899	3	3	Between	0
P46920	OPUAA_BACSU Glycine betaine transport ATP-binding protein OpuAA OS=Bacillus subtilis (strain 168) OX=224308 GN=opuAA PE=1 SV=3	P46920	OPUAA_BACSU Glycine betaine transport ATP-binding protein OpuAA OS=Bacillus subtilis (strain 168) OX=224308 GN=opuAA PE=1 SV=3	317	6	DSSO	23.896	2	1	Self	0
P12874	RS17_BACSU 30S ribosomal protein S17 OS=Bacillus subtilis (strain 168) OX=224308 GN=rpsQ PE=1 SV=3	P12874	RS17_BACSU 30S ribosomal protein S17 OS=Bacillus subtilis (strain 168) OX=224308 GN=rpsQ PE=1 SV=3	18	47	DSSO	23.894	3	2	Self	0
O31571	YFHC_BACSU Putative NAD(P)H nitroreductase YfhC OS=Bacillus subtilis (strain 168) OX=224308 GN=yfhC PE=3 SV=1	O31571	YFHC_BACSU Putative NAD(P)H nitroreductase YfhC OS=Bacillus subtilis (strain 168) OX=224308 GN=yfhC PE=3 SV=1	78	93	DSSO	23.857	2	1	Self	0
O07584	PLSC_BACSU 1-acyl-sn-glycerol-3-phosphate acyltransferase OS=Bacillus subtilis (strain 168) OX=224308 GN=plsC PE=1 SV=1	O07584	PLSC_BACSU 1-acyl-sn-glycerol-3-phosphate acyltransferase OS=Bacillus subtilis (strain 168) OX=224308 GN=plsC PE=1 SV=1	98	76	DSSO	23.839	2	1	Self	0
P54523	DXS_BACSU 1-deoxy-D-xylulose-5-phosphate synthase OS=Bacillus subtilis (strain 168) OX=224308 GN=dxs PE=3 SV=1	P54523	DXS_BACSU 1-deoxy-D-xylulose-5-phosphate synthase OS=Bacillus subtilis (strain 168) OX=224308 GN=dxs PE=3 SV=1	285	279	DSSO	23.803	1	1	Self	0
P02394	RL7_BACSU 50S ribosomal protein L7/L12 OS=Bacillus subtilis (strain 168) OX=224308 GN=rplL PE=1 SV=4	P02394	RL7_BACSU 50S ribosomal protein L7/L12 OS=Bacillus subtilis (strain 168) OX=224308 GN=rplL PE=1 SV=4	95	103	DSSO	23.772	3	3	Self	0
P80865	SUCD_BACSU Succinate--CoA ligase [ADP-forming] subunit alpha OS=Bacillus subtilis (strain 168) OX=224308 GN=sucD PE=1 SV=3	P80865	SUCD_BACSU Succinate--CoA ligase [ADP-forming] subunit alpha OS=Bacillus subtilis (strain 168) OX=224308 GN=sucD PE=1 SV=3	298	144	DSSO	23.769	2	2	Self	0
O34629	YERH_BACSU Uncharacterized lipoprotein YerH OS=Bacillus subtilis (strain 168) OX=224308 GN=yerH PE=3 SV=1	O34629	YERH_BACSU Uncharacterized lipoprotein YerH OS=Bacillus subtilis (strain 168) OX=224308 GN=yerH PE=3 SV=1	388	46	DSSO	23.74	2	2	Self	0
O32022	YQZD_BACSU Uncharacterized protein YqzD OS=Bacillus subtilis (strain 168) OX=224308 GN=yqzD PE=4 SV=1	O32022	YQZD_BACSU Uncharacterized protein YqzD OS=Bacillus subtilis (strain 168) OX=224308 GN=yqzD PE=4 SV=1	76	79	DSSO	23.734	2	2	Self	0
P46343	PHOL_BACSU PhoH-like protein OS=Bacillus subtilis (strain 168) OX=224308 GN=phoH PE=3 SV=3	P46343	PHOL_BACSU PhoH-like protein OS=Bacillus subtilis (strain 168) OX=224308 GN=phoH PE=3 SV=3	128	150	DSSO	23.723	2	2	Self	0
P32399	YHGE_BACSU Uncharacterized protein YhgE OS=Bacillus subtilis (strain 168) OX=224308 GN=yhgE PE=4 SV=2	P32399	YHGE_BACSU Uncharacterized protein YhgE OS=Bacillus subtilis (strain 168) OX=224308 GN=yhgE PE=4 SV=2	530	123	DSSO	23.714	1	1	Self	0
P19947	RL30_BACSU 50S ribosomal protein L30 OS=Bacillus subtilis (strain 168) OX=224308 GN=rpmD PE=1 SV=2	P19947	RL30_BACSU 50S ribosomal protein L30 OS=Bacillus subtilis (strain 168) OX=224308 GN=rpmD PE=1 SV=2	57	9	DSSO	23.707	2	1	Self	0
P21466	RS4_BACSU 30S ribosomal protein S4 OS=Bacillus subtilis (strain 168) OX=224308 GN=rpsD PE=1 SV=3	P21466	RS4_BACSU 30S ribosomal protein S4 OS=Bacillus subtilis (strain 168) OX=224308 GN=rpsD PE=1 SV=3	24	10	DSSO	23.69	2	2	Self	0
O31663	MTNK_BACSU Methylthioribose kinase OS=Bacillus subtilis (strain 168) OX=224308 GN=mtnK PE=1 SV=2	O31663	MTNK_BACSU Methylthioribose kinase OS=Bacillus subtilis (strain 168) OX=224308 GN=mtnK PE=1 SV=2	159	166	DSSO	23.64	1	1	Self	0
P55873	RL20_BACSU 50S ribosomal protein L20 OS=Bacillus subtilis (strain 168) OX=224308 GN=rplT PE=1 SV=1	P55873	RL20_BACSU 50S ribosomal protein L20 OS=Bacillus subtilis (strain 168) OX=224308 GN=rplT PE=1 SV=1	22	33	DSSO	23.616	2	2	Self	0
P21464	RS2_BACSU 30S ribosomal protein S2 OS=Bacillus subtilis (strain 168) OX=224308 GN=rpsB PE=1 SV=3	P21464	RS2_BACSU 30S ribosomal protein S2 OS=Bacillus subtilis (strain 168) OX=224308 GN=rpsB PE=1 SV=3	139	146	DSSO	23.614	3	3	Self	0
P02394	RL7_BACSU 50S ribosomal protein L7/L12 OS=Bacillus subtilis (strain 168) OX=224308 GN=rplL PE=1 SV=4	P21470	RS9_BACSU 30S ribosomal protein S9 OS=Bacillus subtilis (strain 168) OX=224308 GN=rpsI PE=1 SV=3	87	2	DSSO	23.613	2	2	Between	0
Q45493	RNJ1_BACSU Ribonuclease J1 OS=Bacillus subtilis (strain 168) OX=224308 GN=rnjA PE=1 SV=1	O31760	RNJ2_BACSU Ribonuclease J2 OS=Bacillus subtilis (strain 168) OX=224308 GN=rnjB PE=1 SV=3	397	361	DSSO	23.613	3	3	Between	0
P96583	TOP3_BACSU DNA topoisomerase 3 OS=Bacillus subtilis (strain 168) OX=224308 GN=topB PE=3 SV=1	P96583	TOP3_BACSU DNA topoisomerase 3 OS=Bacillus subtilis (strain 168) OX=224308 GN=topB PE=3 SV=1	504	361	DSSO	23.591	1	1	Self	0
P36949	RBSB_BACSU Ribose import binding protein RbsB OS=Bacillus subtilis (strain 168) OX=224308 GN=rbsB PE=3 SV=2	P36949	RBSB_BACSU Ribose import binding protein RbsB OS=Bacillus subtilis (strain 168) OX=224308 GN=rbsB PE=3 SV=2	305	262	DSSO	23.587	3	3	Self	0
P45872	RF1_BACSU Peptide chain release factor 1 OS=Bacillus subtilis (strain 168) OX=224308 GN=prfA PE=3 SV=1	P45872	RF1_BACSU Peptide chain release factor 1 OS=Bacillus subtilis (strain 168) OX=224308 GN=prfA PE=3 SV=1	293	279	DSSO	23.584	2	2	Self	0
P21466	RS4_BACSU 30S ribosomal protein S4 OS=Bacillus subtilis (strain 168) OX=224308 GN=rpsD PE=1 SV=3	P21466	RS4_BACSU 30S ribosomal protein S4 OS=Bacillus subtilis (strain 168) OX=224308 GN=rpsD PE=1 SV=3	24	43	DSSO	23.577	1	1	Self	0
P21465	RS3_BACSU 30S ribosomal protein S3 OS=Bacillus subtilis (strain 168) OX=224308 GN=rpsC PE=1 SV=4	P80870	GS13_BACSU General stress protein 13 OS=Bacillus subtilis (strain 168) OX=224308 GN=yugI PE=1 SV=3	88	71	DSSO	23.56	2	1	Between	0
P50849	PNP_BACSU Polyribonucleotide nucleotidyltransferase OS=Bacillus subtilis (strain 168) OX=224308 GN=pnp PE=1 SV=3	P50849	PNP_BACSU Polyribonucleotide nucleotidyltransferase OS=Bacillus subtilis (strain 168) OX=224308 GN=pnp PE=1 SV=3	300	247	DSSO	23.537	2	2	Self	0
P71021	DIV4A_BACSU Septum site-determining protein DivIVA OS=Bacillus subtilis (strain 168) OX=224308 GN=divIVA PE=1 SV=1	P71021	DIV4A_BACSU Septum site-determining protein DivIVA OS=Bacillus subtilis (strain 168) OX=224308 GN=divIVA PE=1 SV=1	110	122	DSSO	23.533	2	2	Self	0
P33166	EFTU_BACSU Elongation factor Tu OS=Bacillus subtilis (strain 168) OX=224308 GN=tuf PE=1 SV=1	P09124	G3P1_BACSU Glyceraldehyde-3-phosphate dehydrogenase 1 OS=Bacillus subtilis (strain 168) OX=224308 GN=gapA PE=1 SV=2	266	332	DSSO	23.495	1	1	Between	0
O31742	RL19_BACSU 50S ribosomal protein L19 OS=Bacillus subtilis (strain 168) OX=224308 GN=rplS PE=1 SV=2	O31742	RL19_BACSU 50S ribosomal protein L19 OS=Bacillus subtilis (strain 168) OX=224308 GN=rplS PE=1 SV=2	80	63	DSSO	23.483	2	2	Self	0
P02394	RL7_BACSU 50S ribosomal protein L7/L12 OS=Bacillus subtilis (strain 168) OX=224308 GN=rplL PE=1 SV=4	P80885	KPYK_BACSU Pyruvate kinase OS=Bacillus subtilis (strain 168) OX=224308 GN=pyk PE=1 SV=2	87	59	DSSO	23.478	2	1	Between	0
P54421	LYTE_BACSU Probable peptidoglycan endopeptidase LytE OS=Bacillus subtilis (strain 168) OX=224308 GN=lytE PE=1 SV=1	P54421	LYTE_BACSU Probable peptidoglycan endopeptidase LytE OS=Bacillus subtilis (strain 168) OX=224308 GN=lytE PE=1 SV=1	165	154	DSSO	23.456	2	1	Self	0
O31567	YFIY_BACSU Probable siderophore-binding lipoprotein YfiY OS=Bacillus subtilis (strain 168) OX=224308 GN=yfiY PE=1 SV=1	O31567	YFIY_BACSU Probable siderophore-binding lipoprotein YfiY OS=Bacillus subtilis (strain 168) OX=224308 GN=yfiY PE=1 SV=1	184	176	DSSO	23.453	2	1	Self	0
Q45068	ALST_BACSU Amino-acid carrier protein AlsT OS=Bacillus subtilis (strain 168) OX=224308 GN=alsT PE=2 SV=1	Q45068	ALST_BACSU Amino-acid carrier protein AlsT OS=Bacillus subtilis (strain 168) OX=224308 GN=alsT PE=2 SV=1	462	447	DSSO	23.412	2	2	Self	0
P21881	ODPA_BACSU Pyruvate dehydrogenase E1 component subunit alpha OS=Bacillus subtilis (strain 168) OX=224308 GN=pdhA PE=1 SV=3	P21880	DLDH1_BACSU Dihydrolipoyl dehydrogenase OS=Bacillus subtilis (strain 168) OX=224308 GN=pdhD PE=3 SV=1	340	173	DSSO	23.4	2	2	Between	0
O35005	YTRF_BACSU ABC transporter permease YtrF OS=Bacillus subtilis (strain 168) OX=224308 GN=ytrF PE=2 SV=1	O35005	YTRF_BACSU ABC transporter permease YtrF OS=Bacillus subtilis (strain 168) OX=224308 GN=ytrF PE=2 SV=1	128	179	DSSO	23.397	2	1	Self	0
P37871	RPOC_BACSU DNA-directed RNA polymerase subunit beta' OS=Bacillus subtilis (strain 168) OX=224308 GN=rpoC PE=1 SV=4	P37871	RPOC_BACSU DNA-directed RNA polymerase subunit beta' OS=Bacillus subtilis (strain 168) OX=224308 GN=rpoC PE=1 SV=4	1011	830	DSSO	23.395	2	2	Self	0
P54482	ISPG_BACSU 4-hydroxy-3-methylbut-2-en-1-yl diphosphate synthase (flavodoxin) OS=Bacillus subtilis (strain 168) OX=224308 GN=ispG PE=3 SV=1	P54482	ISPG_BACSU 4-hydroxy-3-methylbut-2-en-1-yl diphosphate synthase (flavodoxin) OS=Bacillus subtilis (strain 168) OX=224308 GN=ispG PE=3 SV=1	117	143	DSSO	23.387	2	1	Self	0
P37870	RPOB_BACSU DNA-directed RNA polymerase subunit beta OS=Bacillus subtilis (strain 168) OX=224308 GN=rpoB PE=1 SV=2	P37870	RPOB_BACSU DNA-directed RNA polymerase subunit beta OS=Bacillus subtilis (strain 168) OX=224308 GN=rpoB PE=1 SV=2	924	1047	DSSO	23.357	2	1	Self [nModified]	0
P21469	RS7_BACSU 30S ribosomal protein S7 OS=Bacillus subtilis (strain 168) OX=224308 GN=rpsG PE=1 SV=4	P21469	RS7_BACSU 30S ribosomal protein S7 OS=Bacillus subtilis (strain 168) OX=224308 GN=rpsG PE=1 SV=4	35	38	DSSO	23.344	4	2	Self	0
P02394	RL7_BACSU 50S ribosomal protein L7/L12 OS=Bacillus subtilis (strain 168) OX=224308 GN=rplL PE=1 SV=4	P02394	RL7_BACSU 50S ribosomal protein L7/L12 OS=Bacillus subtilis (strain 168) OX=224308 GN=rplL PE=1 SV=4	73	98	DSSO	23.332	2	2	Self	0
P37476	FTSH_BACSU ATP-dependent zinc metalloprotease FtsH OS=Bacillus subtilis (strain 168) OX=224308 GN=ftsH PE=1 SV=1	P37476	FTSH_BACSU ATP-dependent zinc metalloprotease FtsH OS=Bacillus subtilis (strain 168) OX=224308 GN=ftsH PE=1 SV=1	407	474	DSSO	23.321	2	1	Self	0
P20429	RPOA_BACSU DNA-directed RNA polymerase subunit alpha OS=Bacillus subtilis (strain 168) OX=224308 GN=rpoA PE=1 SV=1	P37871	RPOC_BACSU DNA-directed RNA polymerase subunit beta' OS=Bacillus subtilis (strain 168) OX=224308 GN=rpoC PE=1 SV=4	19	545	DSSO	23.266	1	1	Between	0
P54380	SYGA_BACSU Glycine--tRNA ligase alpha subunit OS=Bacillus subtilis (strain 168) OX=224308 GN=glyQ PE=3 SV=1	P54380	SYGA_BACSU Glycine--tRNA ligase alpha subunit OS=Bacillus subtilis (strain 168) OX=224308 GN=glyQ PE=3 SV=1	49	288	DSSO	23.264	1	1	Self [nModified]	0
P54617	PSPA_BACSU Phage shock protein A homolog OS=Bacillus subtilis (strain 168) OX=224308 GN=ydjF PE=1 SV=3	P54617	PSPA_BACSU Phage shock protein A homolog OS=Bacillus subtilis (strain 168) OX=224308 GN=ydjF PE=1 SV=3	120	8	DSSO	23.251	3	3	Self	0
P30300	GLPP_BACSU Glycerol uptake operon antiterminator regulatory protein OS=Bacillus subtilis (strain 168) OX=224308 GN=glpP PE=2 SV=1	P30300	GLPP_BACSU Glycerol uptake operon antiterminator regulatory protein OS=Bacillus subtilis (strain 168) OX=224308 GN=glpP PE=2 SV=1	183	179	DSSO	23.246	1	1	Self	0
P37870	RPOB_BACSU DNA-directed RNA polymerase subunit beta OS=Bacillus subtilis (strain 168) OX=224308 GN=rpoB PE=1 SV=2	P80240	GREA_BACSU Transcription elongation factor GreA OS=Bacillus subtilis (strain 168) OX=224308 GN=greA PE=1 SV=4	156	129	DSSO	23.245	1	1	Between	0
O34470	YLBL_BACSU Uncharacterized protein YlbL OS=Bacillus subtilis (strain 168) OX=224308 GN=ylbL PE=1 SV=2	O34470	YLBL_BACSU Uncharacterized protein YlbL OS=Bacillus subtilis (strain 168) OX=224308 GN=ylbL PE=1 SV=2	305	312	DSSO	23.241	3	3	Self	0
P96706	YDGH_BACSU Putative membrane protein YdgH OS=Bacillus subtilis (strain 168) OX=224308 GN=ydgH PE=1 SV=1	P96706	YDGH_BACSU Putative membrane protein YdgH OS=Bacillus subtilis (strain 168) OX=224308 GN=ydgH PE=1 SV=1	456	459	DSSO	23.238	2	2	Self	0
P23447	FLIF_BACSU Flagellar M-ring protein OS=Bacillus subtilis (strain 168) OX=224308 GN=fliF PE=3 SV=2	P23447	FLIF_BACSU Flagellar M-ring protein OS=Bacillus subtilis (strain 168) OX=224308 GN=fliF PE=3 SV=2	247	251	DSSO	23.232	2	2	Self	0
P08750	DACA_BACSU D-alanyl-D-alanine carboxypeptidase DacA OS=Bacillus subtilis (strain 168) OX=224308 GN=dacA PE=1 SV=3	P08750	DACA_BACSU D-alanyl-D-alanine carboxypeptidase DacA OS=Bacillus subtilis (strain 168) OX=224308 GN=dacA PE=1 SV=3	378	344	DSSO	23.229	2	1	Self	0
O07638	YLAN_BACSU UPF0358 protein YlaN OS=Bacillus subtilis (strain 168) OX=224308 GN=ylaN PE=1 SV=1	O07638	YLAN_BACSU UPF0358 protein YlaN OS=Bacillus subtilis (strain 168) OX=224308 GN=ylaN PE=1 SV=1	12	2	DSSO	23.228	2	2	Self	0
P21465	RS3_BACSU 30S ribosomal protein S3 OS=Bacillus subtilis (strain 168) OX=224308 GN=rpsC PE=1 SV=4	P21465	RS3_BACSU 30S ribosomal protein S3 OS=Bacillus subtilis (strain 168) OX=224308 GN=rpsC PE=1 SV=4	71	212	DSSO	23.227	3	2	Self	0
P21883	ODP2_BACSU Dihydrolipoyllysine-residue acetyltransferase component of pyruvate dehydrogenase complex OS=Bacillus subtilis (strain 168) OX=224308 GN=pdhC PE=1 SV=2	P21880	DLDH1_BACSU Dihydrolipoyl dehydrogenase OS=Bacillus subtilis (strain 168) OX=224308 GN=pdhD PE=3 SV=1	138	301	DSSO	23.223	2	2	Between	0
P02394	RL7_BACSU 50S ribosomal protein L7/L12 OS=Bacillus subtilis (strain 168) OX=224308 GN=rplL PE=1 SV=4	P26908	RL21_BACSU 50S ribosomal protein L21 OS=Bacillus subtilis (strain 168) OX=224308 GN=rplU PE=1 SV=1	87	94	DSSO	23.221	2	2	Between	0
O34666	CTPA_BACSU Carboxy-terminal processing protease CtpA OS=Bacillus subtilis (strain 168) OX=224308 GN=ctpA PE=2 SV=1	O34666	CTPA_BACSU Carboxy-terminal processing protease CtpA OS=Bacillus subtilis (strain 168) OX=224308 GN=ctpA PE=2 SV=1	329	49	DSSO	23.196	2	1	Self	0
O06491	GATA_BACSU Glutamyl-tRNA(Gln) amidotransferase subunit A OS=Bacillus subtilis (strain 168) OX=224308 GN=gatA PE=3 SV=3	O06492	GATC_BACSU Glutamyl-tRNA(Gln) amidotransferase subunit C OS=Bacillus subtilis (strain 168) OX=224308 GN=gatC PE=3 SV=3	85	79	DSSO	23.173	2	2	Between	0
P02394	RL7_BACSU 50S ribosomal protein L7/L12 OS=Bacillus subtilis (strain 168) OX=224308 GN=rplL PE=1 SV=4	P33166	EFTU_BACSU Elongation factor Tu OS=Bacillus subtilis (strain 168) OX=224308 GN=tuf PE=1 SV=1	98	316	DSSO	23.12	2	2	Between	0
P33166	EFTU_BACSU Elongation factor Tu OS=Bacillus subtilis (strain 168) OX=224308 GN=tuf PE=1 SV=1	P02394	RL7_BACSU 50S ribosomal protein L7/L12 OS=Bacillus subtilis (strain 168) OX=224308 GN=rplL PE=1 SV=4	210	73	DSSO	23.11	2	2	Between	0
P37437	RL9_BACSU 50S ribosomal protein L9 OS=Bacillus subtilis (strain 168) OX=224308 GN=rplI PE=3 SV=1	P37437	RL9_BACSU 50S ribosomal protein L9 OS=Bacillus subtilis (strain 168) OX=224308 GN=rplI PE=3 SV=1	114	109	DSSO	23.108	2	1	Self	0
O31774	RNY_BACSU Ribonuclease Y OS=Bacillus subtilis (strain 168) OX=224308 GN=rny PE=1 SV=1	O31774	RNY_BACSU Ribonuclease Y OS=Bacillus subtilis (strain 168) OX=224308 GN=rny PE=1 SV=1	176	183	DSSO	23.068	2	2	Self	0
P21883	ODP2_BACSU Dihydrolipoyllysine-residue acetyltransferase component of pyruvate dehydrogenase complex OS=Bacillus subtilis (strain 168) OX=224308 GN=pdhC PE=1 SV=2	P21880	DLDH1_BACSU Dihydrolipoyl dehydrogenase OS=Bacillus subtilis (strain 168) OX=224308 GN=pdhD PE=3 SV=1	226	298	DSSO	23.029	3	2	Between	0.003
P21465	RS3_BACSU 30S ribosomal protein S3 OS=Bacillus subtilis (strain 168) OX=224308 GN=rpsC PE=1 SV=4	P21465	RS3_BACSU 30S ribosomal protein S3 OS=Bacillus subtilis (strain 168) OX=224308 GN=rpsC PE=1 SV=4	134	149	DSSO	23.017	3	2	Self	0
P07819	SCRB_BACSU Sucrose-6-phosphate hydrolase OS=Bacillus subtilis (strain 168) OX=224308 GN=sacA PE=3 SV=2	P07819	SCRB_BACSU Sucrose-6-phosphate hydrolase OS=Bacillus subtilis (strain 168) OX=224308 GN=sacA PE=3 SV=2	146	109	DSSO	22.987	2	2	Self	0
P80868	EFG_BACSU Elongation factor G OS=Bacillus subtilis (strain 168) OX=224308 GN=fusA PE=1 SV=3	P80868	EFG_BACSU Elongation factor G OS=Bacillus subtilis (strain 168) OX=224308 GN=fusA PE=1 SV=3	469	421	DSSO	22.982	2	2	Self	0
P21465	RS3_BACSU 30S ribosomal protein S3 OS=Bacillus subtilis (strain 168) OX=224308 GN=rpsC PE=1 SV=4	P21471	RS10_BACSU 30S ribosomal protein S10 OS=Bacillus subtilis (strain 168) OX=224308 GN=rpsJ PE=1 SV=4	4	24	DSSO	22.976	1	1	Between	0.003
P46320	LICH_BACSU Probable 6-phospho-beta-glucosidase OS=Bacillus subtilis (strain 168) OX=224308 GN=licH PE=2 SV=1	P46320	LICH_BACSU Probable 6-phospho-beta-glucosidase OS=Bacillus subtilis (strain 168) OX=224308 GN=licH PE=2 SV=1	365	166	DSSO	22.975	2	1	Self	0
P37871	RPOC_BACSU DNA-directed RNA polymerase subunit beta' OS=Bacillus subtilis (strain 168) OX=224308 GN=rpoC PE=1 SV=4	P37871	RPOC_BACSU DNA-directed RNA polymerase subunit beta' OS=Bacillus subtilis (strain 168) OX=224308 GN=rpoC PE=1 SV=4	785	709	DSSO	22.968	1	1	Self	0
P21476	RS19_BACSU 30S ribosomal protein S19 OS=Bacillus subtilis (strain 168) OX=224308 GN=rpsS PE=1 SV=3	P12879	RS8_BACSU 30S ribosomal protein S8 OS=Bacillus subtilis (strain 168) OX=224308 GN=rpsH PE=1 SV=4	21	78	DSSO	22.96	3	2	Between	0.003
P39596	EFEM_BACSU Probable iron uptake system component EfeM OS=Bacillus subtilis (strain 168) OX=224308 GN=efeM PE=1 SV=1	P39596	EFEM_BACSU Probable iron uptake system component EfeM OS=Bacillus subtilis (strain 168) OX=224308 GN=efeM PE=1 SV=1	137	142	DSSO	22.958	2	1	Self	0
O32023	YQZC_BACSU Uncharacterized protein YqzC OS=Bacillus subtilis (strain 168) OX=224308 GN=yqzC PE=3 SV=2	O32023	YQZC_BACSU Uncharacterized protein YqzC OS=Bacillus subtilis (strain 168) OX=224308 GN=yqzC PE=3 SV=2	138	83	DSSO	22.957	2	1	Self	0
P36947	RBSA_BACSU Ribose import ATP-binding protein RbsA OS=Bacillus subtilis (strain 168) OX=224308 GN=rbsA PE=3 SV=2	P36947	RBSA_BACSU Ribose import ATP-binding protein RbsA OS=Bacillus subtilis (strain 168) OX=224308 GN=rbsA PE=3 SV=2	367	336	DSSO	22.934	2	1	Self	0
O07631	BIPA_BACSU 50S ribosomal subunit assembly factor BipA OS=Bacillus subtilis (strain 168) OX=224308 GN=bipA PE=2 SV=1	O07631	BIPA_BACSU 50S ribosomal subunit assembly factor BipA OS=Bacillus subtilis (strain 168) OX=224308 GN=bipA PE=2 SV=1	596	541	DSSO	22.929	3	2	Self	0
P39121	DEOC_BACSU Deoxyribose-phosphate aldolase OS=Bacillus subtilis (strain 168) OX=224308 GN=deoC PE=1 SV=3	P39121	DEOC_BACSU Deoxyribose-phosphate aldolase OS=Bacillus subtilis (strain 168) OX=224308 GN=deoC PE=1 SV=3	164	172	DSSO	22.909	2	2	Self	0
P37494	YYBJ_BACSU Uncharacterized ABC transporter ATP-binding protein YybJ OS=Bacillus subtilis (strain 168) OX=224308 GN=yybJ PE=3 SV=1	P37494	YYBJ_BACSU Uncharacterized ABC transporter ATP-binding protein YybJ OS=Bacillus subtilis (strain 168) OX=224308 GN=yybJ PE=3 SV=1	61	1	DSSO	22.881	2	2	Self	0
P18158	GLPD_BACSU Aerobic glycerol-3-phosphate dehydrogenase OS=Bacillus subtilis (strain 168) OX=224308 GN=glpD PE=2 SV=2	P18158	GLPD_BACSU Aerobic glycerol-3-phosphate dehydrogenase OS=Bacillus subtilis (strain 168) OX=224308 GN=glpD PE=2 SV=2	409	382	DSSO	22.88	2	1	Self [nModified]	0
P0CI78	RL24_BACSU 50S ribosomal protein L24 OS=Bacillus subtilis (strain 168) OX=224308 GN=rplX PE=1 SV=1	P0CI78	RL24_BACSU 50S ribosomal protein L24 OS=Bacillus subtilis (strain 168) OX=224308 GN=rplX PE=1 SV=1	42	15	DSSO	22.863	3	2	Self	0
P94356	YXKC_BACSU Uncharacterized protein YxkC OS=Bacillus subtilis (strain 168) OX=224308 GN=yxkC PE=1 SV=2	P94356	YXKC_BACSU Uncharacterized protein YxkC OS=Bacillus subtilis (strain 168) OX=224308 GN=yxkC PE=1 SV=2	39	178	DSSO	22.846	2	1	Self	0
Q59192	PARE_BACSU DNA topoisomerase 4 subunit B OS=Bacillus subtilis (strain 168) OX=224308 GN=parE PE=3 SV=2	Q59192	PARE_BACSU DNA topoisomerase 4 subunit B OS=Bacillus subtilis (strain 168) OX=224308 GN=parE PE=3 SV=2	342	287	DSSO	22.841	2	2	Self	0
P23129	ODO1_BACSU 2-oxoglutarate dehydrogenase E1 component OS=Bacillus subtilis (strain 168) OX=224308 GN=odhA PE=3 SV=3	P23129	ODO1_BACSU 2-oxoglutarate dehydrogenase E1 component OS=Bacillus subtilis (strain 168) OX=224308 GN=odhA PE=3 SV=3	134	182	DSSO	22.819	1	1	Self	0
P54452	YQEG_BACSU Probable phosphatase YqeG OS=Bacillus subtilis (strain 168) OX=224308 GN=yqeG PE=4 SV=1	P54452	YQEG_BACSU Probable phosphatase YqeG OS=Bacillus subtilis (strain 168) OX=224308 GN=yqeG PE=4 SV=1	163	13	DSSO	22.769	2	1	Self	0
Q08787	SRFAC_BACSU Surfactin synthase subunit 3 OS=Bacillus subtilis (strain 168) OX=224308 GN=srfAC PE=1 SV=2	Q08787	SRFAC_BACSU Surfactin synthase subunit 3 OS=Bacillus subtilis (strain 168) OX=224308 GN=srfAC PE=1 SV=2	522	547	DSSO	22.766	1	1	Self	0
P80240	GREA_BACSU Transcription elongation factor GreA OS=Bacillus subtilis (strain 168) OX=224308 GN=greA PE=1 SV=4	P80240	GREA_BACSU Transcription elongation factor GreA OS=Bacillus subtilis (strain 168) OX=224308 GN=greA PE=1 SV=4	76	5	DSSO	22.765	1	1	Self	0
P24327	PRSA_BACSU Foldase protein PrsA OS=Bacillus subtilis (strain 168) OX=224308 GN=prsA PE=1 SV=1	P24327	PRSA_BACSU Foldase protein PrsA OS=Bacillus subtilis (strain 168) OX=224308 GN=prsA PE=1 SV=1	155	162	DSSO	22.757	3	2	Self	0
Q01466	MREC_BACSU Cell shape-determining protein MreC OS=Bacillus subtilis (strain 168) OX=224308 GN=mreC PE=1 SV=3	Q01466	MREC_BACSU Cell shape-determining protein MreC OS=Bacillus subtilis (strain 168) OX=224308 GN=mreC PE=1 SV=3	203	129	DSSO	22.737	1	1	Self	0
P71018	PLSX_BACSU Phosphate acyltransferase OS=Bacillus subtilis (strain 168) OX=224308 GN=plsX PE=1 SV=2	P71018	PLSX_BACSU Phosphate acyltransferase OS=Bacillus subtilis (strain 168) OX=224308 GN=plsX PE=1 SV=2	183	190	DSSO	22.736	1	1	Self	0
P16263	ODO2_BACSU Dihydrolipoyllysine-residue succinyltransferase component of 2-oxoglutarate dehydrogenase complex OS=Bacillus subtilis (strain 168) OX=224308 GN=odhB PE=3 SV=2	P16263	ODO2_BACSU Dihydrolipoyllysine-residue succinyltransferase component of 2-oxoglutarate dehydrogenase complex OS=Bacillus subtilis (strain 168) OX=224308 GN=odhB PE=3 SV=2	178	201	DSSO	22.731	4	4	Self	0
P12877	RL5_BACSU 50S ribosomal protein L5 OS=Bacillus subtilis (strain 168) OX=224308 GN=rplE PE=1 SV=1	Q03223	RL31_BACSU 50S ribosomal protein L31 OS=Bacillus subtilis (strain 168) OX=224308 GN=rpmE PE=1 SV=1	145	28	DSSO	22.703	1	1	Between	0.003
P80698	TIG_BACSU Trigger factor OS=Bacillus subtilis (strain 168) OX=224308 GN=tig PE=1 SV=3	P42919	RL2_BACSU 50S ribosomal protein L2 OS=Bacillus subtilis (strain 168) OX=224308 GN=rplB PE=1 SV=3	318	207	DSSO	22.681	2	2	Between	0.003
P07343	FUMC_BACSU Fumarate hydratase class II OS=Bacillus subtilis (strain 168) OX=224308 GN=fumC PE=3 SV=2	P07343	FUMC_BACSU Fumarate hydratase class II OS=Bacillus subtilis (strain 168) OX=224308 GN=fumC PE=3 SV=2	81	45	DSSO	22.678	1	1	Self	0
P54535	ARTP_BACSU Arginine-binding extracellular protein ArtP OS=Bacillus subtilis (strain 168) OX=224308 GN=artP PE=1 SV=1	P54535	ARTP_BACSU Arginine-binding extracellular protein ArtP OS=Bacillus subtilis (strain 168) OX=224308 GN=artP PE=1 SV=1	43	255	DSSO	22.636	2	2	Self	0
P96583	TOP3_BACSU DNA topoisomerase 3 OS=Bacillus subtilis (strain 168) OX=224308 GN=topB PE=3 SV=1	P96583	TOP3_BACSU DNA topoisomerase 3 OS=Bacillus subtilis (strain 168) OX=224308 GN=topB PE=3 SV=1	504	575	DSSO	22.635	1	1	Self	0
P24327	PRSA_BACSU Foldase protein PrsA OS=Bacillus subtilis (strain 168) OX=224308 GN=prsA PE=1 SV=1	P32399	YHGE_BACSU Uncharacterized protein YhgE OS=Bacillus subtilis (strain 168) OX=224308 GN=yhgE PE=4 SV=2	237	174	DSSO	22.633	2	1	Between	0.003
P32399	YHGE_BACSU Uncharacterized protein YhgE OS=Bacillus subtilis (strain 168) OX=224308 GN=yhgE PE=4 SV=2	P32399	YHGE_BACSU Uncharacterized protein YhgE OS=Bacillus subtilis (strain 168) OX=224308 GN=yhgE PE=4 SV=2	516	210	DSSO	22.622	2	2	Self	0
O32167	METQ_BACSU Methionine-binding lipoprotein MetQ OS=Bacillus subtilis (strain 168) OX=224308 GN=metQ PE=1 SV=1	O32167	METQ_BACSU Methionine-binding lipoprotein MetQ OS=Bacillus subtilis (strain 168) OX=224308 GN=metQ PE=1 SV=1	47	61	DSSO	22.615	3	3	Self	0
P16971	RECA_BACSU Protein RecA OS=Bacillus subtilis (strain 168) OX=224308 GN=recA PE=1 SV=2	P16971	RECA_BACSU Protein RecA OS=Bacillus subtilis (strain 168) OX=224308 GN=recA PE=1 SV=2	248	214	DSSO	22.611	2	1	Self	0
P28598	CH60_BACSU 60 kDa chaperonin OS=Bacillus subtilis (strain 168) OX=224308 GN=groL PE=1 SV=3	P28598	CH60_BACSU 60 kDa chaperonin OS=Bacillus subtilis (strain 168) OX=224308 GN=groL PE=1 SV=3	275	388	DSSO	22.61	1	1	Self	0
O06491	GATA_BACSU Glutamyl-tRNA(Gln) amidotransferase subunit A OS=Bacillus subtilis (strain 168) OX=224308 GN=gatA PE=3 SV=3	O06491	GATA_BACSU Glutamyl-tRNA(Gln) amidotransferase subunit A OS=Bacillus subtilis (strain 168) OX=224308 GN=gatA PE=3 SV=3	376	380	DSSO	22.604	2	2	Self	0
P71021	DIV4A_BACSU Septum site-determining protein DivIVA OS=Bacillus subtilis (strain 168) OX=224308 GN=divIVA PE=1 SV=1	P71021	DIV4A_BACSU Septum site-determining protein DivIVA OS=Bacillus subtilis (strain 168) OX=224308 GN=divIVA PE=1 SV=1	43	43	DSSO	22.577	2	1	Self	0
P96583	TOP3_BACSU DNA topoisomerase 3 OS=Bacillus subtilis (strain 168) OX=224308 GN=topB PE=3 SV=1	P96583	TOP3_BACSU DNA topoisomerase 3 OS=Bacillus subtilis (strain 168) OX=224308 GN=topB PE=3 SV=1	383	386	DSSO	22.564	1	1	Self	0
P37871	RPOC_BACSU DNA-directed RNA polymerase subunit beta' OS=Bacillus subtilis (strain 168) OX=224308 GN=rpoC PE=1 SV=4	P80240	GREA_BACSU Transcription elongation factor GreA OS=Bacillus subtilis (strain 168) OX=224308 GN=greA PE=1 SV=4	987	129	DSSO	22.556	1	1	Between	0.003
P21465	RS3_BACSU 30S ribosomal protein S3 OS=Bacillus subtilis (strain 168) OX=224308 GN=rpsC PE=1 SV=4	O34687	RL32_BACSU 50S ribosomal protein L32 OS=Bacillus subtilis (strain 168) OX=224308 GN=rpmF PE=1 SV=3	149	57	DSSO	22.554	2	2	Between	0.003
O35005	YTRF_BACSU ABC transporter permease YtrF OS=Bacillus subtilis (strain 168) OX=224308 GN=ytrF PE=2 SV=1	O35005	YTRF_BACSU ABC transporter permease YtrF OS=Bacillus subtilis (strain 168) OX=224308 GN=ytrF PE=2 SV=1	128	175	DSSO	22.54	2	2	Self	0
C0SP94	YHFQ_BACSU Putative ABC transporter substrate-binding lipoprotein YhfQ OS=Bacillus subtilis (strain 168) OX=224308 GN=yhfQ PE=1 SV=1	C0SP94	YHFQ_BACSU Putative ABC transporter substrate-binding lipoprotein YhfQ OS=Bacillus subtilis (strain 168) OX=224308 GN=yhfQ PE=1 SV=1	323	270	DSSO	22.503	3	2	Self	0
P35136	SERA_BACSU D-3-phosphoglycerate dehydrogenase OS=Bacillus subtilis (strain 168) OX=224308 GN=serA PE=3 SV=3	P35136	SERA_BACSU D-3-phosphoglycerate dehydrogenase OS=Bacillus subtilis (strain 168) OX=224308 GN=serA PE=3 SV=3	341	508	DSSO	22.497	2	2	Self [nModified]	0
O30509	GATB_BACSU Aspartyl/glutamyl-tRNA(Asn/Gln) amidotransferase subunit B OS=Bacillus subtilis (strain 168) OX=224308 GN=gatB PE=1 SV=2	O30509	GATB_BACSU Aspartyl/glutamyl-tRNA(Asn/Gln) amidotransferase subunit B OS=Bacillus subtilis (strain 168) OX=224308 GN=gatB PE=1 SV=2	408	397	DSSO	22.488	1	1	Self	0
P54382	FOLD_BACSU Bifunctional protein FolD OS=Bacillus subtilis (strain 168) OX=224308 GN=folD PE=3 SV=1	P54382	FOLD_BACSU Bifunctional protein FolD OS=Bacillus subtilis (strain 168) OX=224308 GN=folD PE=3 SV=1	28	21	DSSO	22.485	1	1	Self	0
O07532	LYTF_BACSU Peptidoglycan endopeptidase LytF OS=Bacillus subtilis (strain 168) OX=224308 GN=lytF PE=1 SV=2	O07532	LYTF_BACSU Peptidoglycan endopeptidase LytF OS=Bacillus subtilis (strain 168) OX=224308 GN=lytF PE=1 SV=2	118	88	DSSO	22.476	2	1	Self [nModified]	0
P21475	RS18_BACSU 30S ribosomal protein S18 OS=Bacillus subtilis (strain 168) OX=224308 GN=rpsR PE=1 SV=3	P21468	RS6_BACSU 30S ribosomal protein S6 OS=Bacillus subtilis (strain 168) OX=224308 GN=rpsF PE=1 SV=2	59	92	DSSO	22.459	2	2	Between [nModified]	0
P21470	RS9_BACSU 30S ribosomal protein S9 OS=Bacillus subtilis (strain 168) OX=224308 GN=rpsI PE=1 SV=3	P02394	RL7_BACSU 50S ribosomal protein L7/L12 OS=Bacillus subtilis (strain 168) OX=224308 GN=rplL PE=1 SV=4	2	84	DSSO	22.457	2	2	Between	0.003
Q7WY78	TAGT_BACSU Polyisoprenyl-teichoic acid--peptidoglycan teichoic acid transferase TagT OS=Bacillus subtilis (strain 168) OX=224308 GN=tagT PE=1 SV=2	Q7WY78	TAGT_BACSU Polyisoprenyl-teichoic acid--peptidoglycan teichoic acid transferase TagT OS=Bacillus subtilis (strain 168) OX=224308 GN=tagT PE=1 SV=2	195	220	DSSO	22.418	2	2	Self	0
Q06797	RL1_BACSU 50S ribosomal protein L1 OS=Bacillus subtilis (strain 168) OX=224308 GN=rplA PE=1 SV=4	Q06797	RL1_BACSU 50S ribosomal protein L1 OS=Bacillus subtilis (strain 168) OX=224308 GN=rplA PE=1 SV=4	85	80	DSSO	22.383	1	1	Self	0
P09339	ACNA_BACSU Aconitate/2-methylaconitate hydratase OS=Bacillus subtilis (strain 168) OX=224308 GN=citB PE=1 SV=4	P09339	ACNA_BACSU Aconitate/2-methylaconitate hydratase OS=Bacillus subtilis (strain 168) OX=224308 GN=citB PE=1 SV=4	32	44	DSSO	22.381	2	1	Self	0
O34454	YKAA_BACSU UPF0111 protein YkaA OS=Bacillus subtilis (strain 168) OX=224308 GN=ykaA PE=3 SV=1	O34454	YKAA_BACSU UPF0111 protein YkaA OS=Bacillus subtilis (strain 168) OX=224308 GN=ykaA PE=3 SV=1	161	39	DSSO	22.38	1	1	Self	0
Q9KWU4	PYC_BACSU Pyruvate carboxylase OS=Bacillus subtilis (strain 168) OX=224308 GN=pyc PE=3 SV=1	Q9KWU4	PYC_BACSU Pyruvate carboxylase OS=Bacillus subtilis (strain 168) OX=224308 GN=pyc PE=3 SV=1	329	2	DSSO	22.379	2	2	Self	0
P28366	SECA_BACSU Protein translocase subunit SecA OS=Bacillus subtilis (strain 168) OX=224308 GN=secA PE=1 SV=1	P28366	SECA_BACSU Protein translocase subunit SecA OS=Bacillus subtilis (strain 168) OX=224308 GN=secA PE=1 SV=1	271	248	DSSO	22.375	2	1	Self	0
O31818	YNZC_BACSU UPF0291 protein YnzC OS=Bacillus subtilis (strain 168) OX=224308 GN=ynzC PE=1 SV=1	O31818	YNZC_BACSU UPF0291 protein YnzC OS=Bacillus subtilis (strain 168) OX=224308 GN=ynzC PE=1 SV=1	39	32	DSSO	22.358	2	2	Self	0
P37871	RPOC_BACSU DNA-directed RNA polymerase subunit beta' OS=Bacillus subtilis (strain 168) OX=224308 GN=rpoC PE=1 SV=4	P80240	GREA_BACSU Transcription elongation factor GreA OS=Bacillus subtilis (strain 168) OX=224308 GN=greA PE=1 SV=4	1011	25	DSSO	22.354	2	2	Between	0.003
P21465	RS3_BACSU 30S ribosomal protein S3 OS=Bacillus subtilis (strain 168) OX=224308 GN=rpsC PE=1 SV=4	P26908	RL21_BACSU 50S ribosomal protein L21 OS=Bacillus subtilis (strain 168) OX=224308 GN=rplU PE=1 SV=1	134	94	DSSO	22.348	2	2	Between	0.003
P02394	RL7_BACSU 50S ribosomal protein L7/L12 OS=Bacillus subtilis (strain 168) OX=224308 GN=rplL PE=1 SV=4	P02394	RL7_BACSU 50S ribosomal protein L7/L12 OS=Bacillus subtilis (strain 168) OX=224308 GN=rplL PE=1 SV=4	2	87	DSSO	22.335	1	1	Self	0
P37870	RPOB_BACSU DNA-directed RNA polymerase subunit beta OS=Bacillus subtilis (strain 168) OX=224308 GN=rpoB PE=1 SV=2	P80240	GREA_BACSU Transcription elongation factor GreA OS=Bacillus subtilis (strain 168) OX=224308 GN=greA PE=1 SV=4	156	5	DSSO	22.323	1	1	Between	0.003
O34425	G3P2_BACSU Glyceraldehyde-3-phosphate dehydrogenase 2 OS=Bacillus subtilis (strain 168) OX=224308 GN=gapB PE=1 SV=1	O34425	G3P2_BACSU Glyceraldehyde-3-phosphate dehydrogenase 2 OS=Bacillus subtilis (strain 168) OX=224308 GN=gapB PE=1 SV=1	81	105	DSSO	22.317	2	2	Self	0
O34331	YLBH_BACSU Putative rRNA methyltransferase YlbH OS=Bacillus subtilis (strain 168) OX=224308 GN=ylbH PE=3 SV=2	O34331	YLBH_BACSU Putative rRNA methyltransferase YlbH OS=Bacillus subtilis (strain 168) OX=224308 GN=ylbH PE=3 SV=2	91	81	DSSO	22.314	2	1	Self	0
O31742	RL19_BACSU 50S ribosomal protein L19 OS=Bacillus subtilis (strain 168) OX=224308 GN=rplS PE=1 SV=2	O31742	RL19_BACSU 50S ribosomal protein L19 OS=Bacillus subtilis (strain 168) OX=224308 GN=rplS PE=1 SV=2	10	80	DSSO	22.311	2	1	Self	0
O31773	PBPX_BACSU Putative penicillin-binding protein PbpX OS=Bacillus subtilis (strain 168) OX=224308 GN=pbpX PE=2 SV=1	O31773	PBPX_BACSU Putative penicillin-binding protein PbpX OS=Bacillus subtilis (strain 168) OX=224308 GN=pbpX PE=2 SV=1	383	85	DSSO	22.292	1	1	Self	0
P37808	ATPA_BACSU ATP synthase subunit alpha OS=Bacillus subtilis (strain 168) OX=224308 GN=atpA PE=1 SV=3	P37814	ATPF_BACSU ATP synthase subunit b OS=Bacillus subtilis (strain 168) OX=224308 GN=atpF PE=1 SV=1	4	121	DSSO	22.266	2	1	Between	0.003
P36949	RBSB_BACSU Ribose import binding protein RbsB OS=Bacillus subtilis (strain 168) OX=224308 GN=rbsB PE=3 SV=2	P36949	RBSB_BACSU Ribose import binding protein RbsB OS=Bacillus subtilis (strain 168) OX=224308 GN=rbsB PE=3 SV=2	262	259	DSSO	22.263	2	1	Self	0
Q02113	CWBA_BACSU Amidase enhancer OS=Bacillus subtilis (strain 168) OX=224308 GN=lytB PE=1 SV=1	Q02113	CWBA_BACSU Amidase enhancer OS=Bacillus subtilis (strain 168) OX=224308 GN=lytB PE=1 SV=1	148	155	DSSO	22.238	2	1	Self	0
P09124	G3P1_BACSU Glyceraldehyde-3-phosphate dehydrogenase 1 OS=Bacillus subtilis (strain 168) OX=224308 GN=gapA PE=1 SV=2	P09124	G3P1_BACSU Glyceraldehyde-3-phosphate dehydrogenase 1 OS=Bacillus subtilis (strain 168) OX=224308 GN=gapA PE=1 SV=2	4	115	DSSO	22.233	2	1	Self	0
P21478	RS21_BACSU 30S ribosomal protein S21 OS=Bacillus subtilis (strain 168) OX=224308 GN=rpsU PE=1 SV=3	P21466	RS4_BACSU 30S ribosomal protein S4 OS=Bacillus subtilis (strain 168) OX=224308 GN=rpsD PE=1 SV=3	25	43	DSSO	22.212	2	2	Between	0.003
P21465	RS3_BACSU 30S ribosomal protein S3 OS=Bacillus subtilis (strain 168) OX=224308 GN=rpsC PE=1 SV=4	O34445	YLBN_BACSU Uncharacterized protein YlbN OS=Bacillus subtilis (strain 168) OX=224308 GN=ylbN PE=4 SV=1	88	141	DSSO	22.209	2	1	Between	0.003
P54475	CSHB_BACSU DEAD-box ATP-dependent RNA helicase CshB OS=Bacillus subtilis (strain 168) OX=224308 GN=cshB PE=1 SV=1	P54475	CSHB_BACSU DEAD-box ATP-dependent RNA helicase CshB OS=Bacillus subtilis (strain 168) OX=224308 GN=cshB PE=1 SV=1	123	117	DSSO	22.203	2	2	Self	0
P37877	ACKA_BACSU Acetate kinase OS=Bacillus subtilis (strain 168) OX=224308 GN=ackA PE=1 SV=1	P37877	ACKA_BACSU Acetate kinase OS=Bacillus subtilis (strain 168) OX=224308 GN=ackA PE=1 SV=1	78	3	DSSO	22.189	1	1	Self	0
P39751	MBL_BACSU Cell shape-determining protein Mbl OS=Bacillus subtilis (strain 168) OX=224308 GN=mbl PE=1 SV=1	P39751	MBL_BACSU Cell shape-determining protein Mbl OS=Bacillus subtilis (strain 168) OX=224308 GN=mbl PE=1 SV=1	22	86	DSSO	22.183	1	1	Self	0
P12875	RL14_BACSU 50S ribosomal protein L14 OS=Bacillus subtilis (strain 168) OX=224308 GN=rplN PE=1 SV=1	P12875	RL14_BACSU 50S ribosomal protein L14 OS=Bacillus subtilis (strain 168) OX=224308 GN=rplN PE=1 SV=1	44	9	DSSO	22.168	1	1	Self	0
P39597	EFEN_BACSU Probable deferrochelatase/peroxidase EfeN OS=Bacillus subtilis (strain 168) OX=224308 GN=efeN PE=1 SV=1	P39597	EFEN_BACSU Probable deferrochelatase/peroxidase EfeN OS=Bacillus subtilis (strain 168) OX=224308 GN=efeN PE=1 SV=1	317	310	DSSO	22.167	2	1	Self	0
Q01625	MISCA_BACSU Membrane protein insertase MisCA OS=Bacillus subtilis (strain 168) OX=224308 GN=misCA PE=1 SV=2	Q01625	MISCA_BACSU Membrane protein insertase MisCA OS=Bacillus subtilis (strain 168) OX=224308 GN=misCA PE=1 SV=2	103	114	DSSO	22.164	3	3	Self	0
P37808	ATPA_BACSU ATP synthase subunit alpha OS=Bacillus subtilis (strain 168) OX=224308 GN=atpA PE=1 SV=3	P37814	ATPF_BACSU ATP synthase subunit b OS=Bacillus subtilis (strain 168) OX=224308 GN=atpF PE=1 SV=1	426	97	DSSO	22.15	2	2	Between [nModified]	0
P21464	RS2_BACSU 30S ribosomal protein S2 OS=Bacillus subtilis (strain 168) OX=224308 GN=rpsB PE=1 SV=3	P21464	RS2_BACSU 30S ribosomal protein S2 OS=Bacillus subtilis (strain 168) OX=224308 GN=rpsB PE=1 SV=3	109	115	DSSO	22.15	2	2	Self	0
O31742	RL19_BACSU 50S ribosomal protein L19 OS=Bacillus subtilis (strain 168) OX=224308 GN=rplS PE=1 SV=2	O31742	RL19_BACSU 50S ribosomal protein L19 OS=Bacillus subtilis (strain 168) OX=224308 GN=rplS PE=1 SV=2	10	31	DSSO	22.149	2	1	Self	0
P81102	YODC_BACSU Putative NAD(P)H nitroreductase YodC OS=Bacillus subtilis (strain 168) OX=224308 GN=yodC PE=1 SV=3	P81102	YODC_BACSU Putative NAD(P)H nitroreductase YodC OS=Bacillus subtilis (strain 168) OX=224308 GN=yodC PE=1 SV=3	147	9	DSSO	22.13	1	1	Self	0
P42400	YCKB_BACSU Probable ABC transporter extracellular-binding protein YckB OS=Bacillus subtilis (strain 168) OX=224308 GN=yckB PE=1 SV=2	P42400	YCKB_BACSU Probable ABC transporter extracellular-binding protein YckB OS=Bacillus subtilis (strain 168) OX=224308 GN=yckB PE=1 SV=2	276	266	DSSO	22.11	2	1	Self	0
P39126	IDH_BACSU Isocitrate dehydrogenase [NADP] OS=Bacillus subtilis (strain 168) OX=224308 GN=icd PE=1 SV=1	P39126	IDH_BACSU Isocitrate dehydrogenase [NADP] OS=Bacillus subtilis (strain 168) OX=224308 GN=icd PE=1 SV=1	70	59	DSSO	22.108	1	1	Self	0
Q02113	CWBA_BACSU Amidase enhancer OS=Bacillus subtilis (strain 168) OX=224308 GN=lytB PE=1 SV=1	Q02113	CWBA_BACSU Amidase enhancer OS=Bacillus subtilis (strain 168) OX=224308 GN=lytB PE=1 SV=1	217	246	DSSO	22.105	2	1	Self	0
P21465	RS3_BACSU 30S ribosomal protein S3 OS=Bacillus subtilis (strain 168) OX=224308 GN=rpsC PE=1 SV=4	P21465	RS3_BACSU 30S ribosomal protein S3 OS=Bacillus subtilis (strain 168) OX=224308 GN=rpsC PE=1 SV=4	218	106	DSSO	22.083	2	2	Self	0
O32218	BDBD_BACSU Disulfide bond formation protein D OS=Bacillus subtilis (strain 168) OX=224308 GN=bdbD PE=1 SV=1	O32218	BDBD_BACSU Disulfide bond formation protein D OS=Bacillus subtilis (strain 168) OX=224308 GN=bdbD PE=1 SV=1	154	165	DSSO	22.082	2	2	Self [nModified]	0
P51835	FTSY_BACSU Signal recognition particle receptor FtsY OS=Bacillus subtilis (strain 168) OX=224308 GN=ftsY PE=1 SV=2	P51835	FTSY_BACSU Signal recognition particle receptor FtsY OS=Bacillus subtilis (strain 168) OX=224308 GN=ftsY PE=1 SV=2	263	217	DSSO	22.075	2	2	Self	0
P32399	YHGE_BACSU Uncharacterized protein YhgE OS=Bacillus subtilis (strain 168) OX=224308 GN=yhgE PE=4 SV=2	P32399	YHGE_BACSU Uncharacterized protein YhgE OS=Bacillus subtilis (strain 168) OX=224308 GN=yhgE PE=4 SV=2	159	152	DSSO	22.067	3	2	Self	0
O31771	YMFM_BACSU Uncharacterized membrane protein YmfM OS=Bacillus subtilis (strain 168) OX=224308 GN=ymfM PE=4 SV=3	O31771	YMFM_BACSU Uncharacterized membrane protein YmfM OS=Bacillus subtilis (strain 168) OX=224308 GN=ymfM PE=4 SV=3	224	236	DSSO	22.067	2	2	Self	0
P71012	PTF3A_BACSU PTS system fructose-specific EIIABC component OS=Bacillus subtilis (strain 168) OX=224308 GN=fruA PE=1 SV=2	P71012	PTF3A_BACSU PTS system fructose-specific EIIABC component OS=Bacillus subtilis (strain 168) OX=224308 GN=fruA PE=1 SV=2	34	9	DSSO	22.066	1	1	Self	0
P09339	ACNA_BACSU Aconitate/2-methylaconitate hydratase OS=Bacillus subtilis (strain 168) OX=224308 GN=citB PE=1 SV=4	P09339	ACNA_BACSU Aconitate/2-methylaconitate hydratase OS=Bacillus subtilis (strain 168) OX=224308 GN=citB PE=1 SV=4	66	10	DSSO	22.063	2	2	Self	0
P37871	RPOC_BACSU DNA-directed RNA polymerase subunit beta' OS=Bacillus subtilis (strain 168) OX=224308 GN=rpoC PE=1 SV=4	O35011	RPOZ_BACSU DNA-directed RNA polymerase subunit omega OS=Bacillus subtilis (strain 168) OX=224308 GN=rpoZ PE=1 SV=1	1179	63	DSSO	22.056	2	2	Between	0.003
P32399	YHGE_BACSU Uncharacterized protein YhgE OS=Bacillus subtilis (strain 168) OX=224308 GN=yhgE PE=4 SV=2	P32399	YHGE_BACSU Uncharacterized protein YhgE OS=Bacillus subtilis (strain 168) OX=224308 GN=yhgE PE=4 SV=2	123	210	DSSO	22.053	2	1	Self	0
P32727	NUSA_BACSU Transcription termination/antitermination protein NusA OS=Bacillus subtilis (strain 168) OX=224308 GN=nusA PE=1 SV=2	P32727	NUSA_BACSU Transcription termination/antitermination protein NusA OS=Bacillus subtilis (strain 168) OX=224308 GN=nusA PE=1 SV=2	148	184	DSSO	22.05	2	2	Self	0
P32081	CSPB_BACSU Cold shock protein CspB OS=Bacillus subtilis (strain 168) OX=224308 GN=cspB PE=1 SV=1	P21471	RS10_BACSU 30S ribosomal protein S10 OS=Bacillus subtilis (strain 168) OX=224308 GN=rpsJ PE=1 SV=4	1	24	DSSO	22.034	2	2	Between	0.003
P32399	YHGE_BACSU Uncharacterized protein YhgE OS=Bacillus subtilis (strain 168) OX=224308 GN=yhgE PE=4 SV=2	P32399	YHGE_BACSU Uncharacterized protein YhgE OS=Bacillus subtilis (strain 168) OX=224308 GN=yhgE PE=4 SV=2	481	245	DSSO	22.025	1	1	Self	0
P24139	OPPC_BACSU Oligopeptide transport system permease protein OppC OS=Bacillus subtilis (strain 168) OX=224308 GN=oppC PE=2 SV=1	P24136	OPPD_BACSU Oligopeptide transport ATP-binding protein OppD OS=Bacillus subtilis (strain 168) OX=224308 GN=oppD PE=2 SV=2	1	350	DSSO	22.022	2	2	Between	0.003
Q06753	YACO_BACSU Putative TrmH family tRNA/rRNA methyltransferase YacO OS=Bacillus subtilis (strain 168) OX=224308 GN=yacO PE=3 SV=2	Q06753	YACO_BACSU Putative TrmH family tRNA/rRNA methyltransferase YacO OS=Bacillus subtilis (strain 168) OX=224308 GN=yacO PE=3 SV=2	142	2	DSSO	22.021	1	1	Self	0
P21472	RS12_BACSU 30S ribosomal protein S12 OS=Bacillus subtilis (strain 168) OX=224308 GN=rpsL PE=1 SV=5	P21471	RS10_BACSU 30S ribosomal protein S10 OS=Bacillus subtilis (strain 168) OX=224308 GN=rpsJ PE=1 SV=4	2	24	DSSO	22.019	1	1	Between	0.003
P80870	GS13_BACSU General stress protein 13 OS=Bacillus subtilis (strain 168) OX=224308 GN=yugI PE=1 SV=3	P80870	GS13_BACSU General stress protein 13 OS=Bacillus subtilis (strain 168) OX=224308 GN=yugI PE=1 SV=3	94	85	DSSO	21.982	2	1	Self	0
P09124	G3P1_BACSU Glyceraldehyde-3-phosphate dehydrogenase 1 OS=Bacillus subtilis (strain 168) OX=224308 GN=gapA PE=1 SV=2	P33166	EFTU_BACSU Elongation factor Tu OS=Bacillus subtilis (strain 168) OX=224308 GN=tuf PE=1 SV=1	214	266	DSSO	21.971	1	1	Between	0.003
P04969	RS11_BACSU 30S ribosomal protein S11 OS=Bacillus subtilis (strain 168) OX=224308 GN=rpsK PE=1 SV=1	P04969	RS11_BACSU 30S ribosomal protein S11 OS=Bacillus subtilis (strain 168) OX=224308 GN=rpsK PE=1 SV=1	16	82	DSSO	21.963	1	1	Self	0
P39578	DLTD_BACSU Protein DltD OS=Bacillus subtilis (strain 168) OX=224308 GN=dltD PE=3 SV=1	P39578	DLTD_BACSU Protein DltD OS=Bacillus subtilis (strain 168) OX=224308 GN=dltD PE=3 SV=1	336	340	DSSO	21.953	2	1	Self	0
O34629	YERH_BACSU Uncharacterized lipoprotein YerH OS=Bacillus subtilis (strain 168) OX=224308 GN=yerH PE=3 SV=1	O34629	YERH_BACSU Uncharacterized lipoprotein YerH OS=Bacillus subtilis (strain 168) OX=224308 GN=yerH PE=3 SV=1	41	61	DSSO	21.943	2	1	Self	0
P42919	RL2_BACSU 50S ribosomal protein L2 OS=Bacillus subtilis (strain 168) OX=224308 GN=rplB PE=1 SV=3	P42919	RL2_BACSU 50S ribosomal protein L2 OS=Bacillus subtilis (strain 168) OX=224308 GN=rplB PE=1 SV=3	207	48	DSSO	21.939	2	1	Self	0
P46898	RL6_BACSU 50S ribosomal protein L6 OS=Bacillus subtilis (strain 168) OX=224308 GN=rplF PE=1 SV=2	P02394	RL7_BACSU 50S ribosomal protein L7/L12 OS=Bacillus subtilis (strain 168) OX=224308 GN=rplL PE=1 SV=4	28	73	DSSO	21.923	2	1	Between	0.003
P39576	ILVE2_BACSU Branched-chain-amino-acid aminotransferase 2 OS=Bacillus subtilis (strain 168) OX=224308 GN=ilvK PE=1 SV=5	P39576	ILVE2_BACSU Branched-chain-amino-acid aminotransferase 2 OS=Bacillus subtilis (strain 168) OX=224308 GN=ilvK PE=1 SV=5	280	190	DSSO	21.915	2	1	Self	0
Q06797	RL1_BACSU 50S ribosomal protein L1 OS=Bacillus subtilis (strain 168) OX=224308 GN=rplA PE=1 SV=4	P39158	CSPC_BACSU Cold shock protein CspC OS=Bacillus subtilis (strain 168) OX=224308 GN=cspC PE=1 SV=1	167	13	DSSO	21.91	1	1	Between	0.003
O31663	MTNK_BACSU Methylthioribose kinase OS=Bacillus subtilis (strain 168) OX=224308 GN=mtnK PE=1 SV=2	O31663	MTNK_BACSU Methylthioribose kinase OS=Bacillus subtilis (strain 168) OX=224308 GN=mtnK PE=1 SV=2	159	162	DSSO	21.885	2	1	Self	0
P36430	SYL_BACSU Leucine--tRNA ligase OS=Bacillus subtilis (strain 168) OX=224308 GN=leuS PE=3 SV=3	P36430	SYL_BACSU Leucine--tRNA ligase OS=Bacillus subtilis (strain 168) OX=224308 GN=leuS PE=3 SV=3	790	766	DSSO	21.882	1	1	Self	0
P18158	GLPD_BACSU Aerobic glycerol-3-phosphate dehydrogenase OS=Bacillus subtilis (strain 168) OX=224308 GN=glpD PE=2 SV=2	P18158	GLPD_BACSU Aerobic glycerol-3-phosphate dehydrogenase OS=Bacillus subtilis (strain 168) OX=224308 GN=glpD PE=2 SV=2	1	47	DSSO	21.864	2	2	Self	0
P17922	SYFB_BACSU Phenylalanine--tRNA ligase beta subunit OS=Bacillus subtilis (strain 168) OX=224308 GN=pheT PE=3 SV=2	P17922	SYFB_BACSU Phenylalanine--tRNA ligase beta subunit OS=Bacillus subtilis (strain 168) OX=224308 GN=pheT PE=3 SV=2	1	371	DSSO	21.86	2	2	Self	0
P37870	RPOB_BACSU DNA-directed RNA polymerase subunit beta OS=Bacillus subtilis (strain 168) OX=224308 GN=rpoB PE=1 SV=2	P37870	RPOB_BACSU DNA-directed RNA polymerase subunit beta OS=Bacillus subtilis (strain 168) OX=224308 GN=rpoB PE=1 SV=2	709	688	DSSO	21.842	2	1	Self	0
P80870	GS13_BACSU General stress protein 13 OS=Bacillus subtilis (strain 168) OX=224308 GN=yugI PE=1 SV=3	P21471	RS10_BACSU 30S ribosomal protein S10 OS=Bacillus subtilis (strain 168) OX=224308 GN=rpsJ PE=1 SV=4	71	24	DSSO	21.839	2	1	Between	0.003
P32727	NUSA_BACSU Transcription termination/antitermination protein NusA OS=Bacillus subtilis (strain 168) OX=224308 GN=nusA PE=1 SV=2	P32727	NUSA_BACSU Transcription termination/antitermination protein NusA OS=Bacillus subtilis (strain 168) OX=224308 GN=nusA PE=1 SV=2	111	16	DSSO	21.839	2	1	Self	0
P37871	RPOC_BACSU DNA-directed RNA polymerase subunit beta' OS=Bacillus subtilis (strain 168) OX=224308 GN=rpoC PE=1 SV=4	P37871	RPOC_BACSU DNA-directed RNA polymerase subunit beta' OS=Bacillus subtilis (strain 168) OX=224308 GN=rpoC PE=1 SV=4	793	966	DSSO	21.836	1	1	Self	0
O35005	YTRF_BACSU ABC transporter permease YtrF OS=Bacillus subtilis (strain 168) OX=224308 GN=ytrF PE=2 SV=1	O35005	YTRF_BACSU ABC transporter permease YtrF OS=Bacillus subtilis (strain 168) OX=224308 GN=ytrF PE=2 SV=1	160	175	DSSO	21.835	3	3	Self	0
P32727	NUSA_BACSU Transcription termination/antitermination protein NusA OS=Bacillus subtilis (strain 168) OX=224308 GN=nusA PE=1 SV=2	P32727	NUSA_BACSU Transcription termination/antitermination protein NusA OS=Bacillus subtilis (strain 168) OX=224308 GN=nusA PE=1 SV=2	148	190	DSSO	21.821	1	1	Self	0
P02394	RL7_BACSU 50S ribosomal protein L7/L12 OS=Bacillus subtilis (strain 168) OX=224308 GN=rplL PE=1 SV=4	P02394	RL7_BACSU 50S ribosomal protein L7/L12 OS=Bacillus subtilis (strain 168) OX=224308 GN=rplL PE=1 SV=4	98	84	DSSO	21.804	2	2	Self	0
O32247	YVBJ_BACSU Uncharacterized membrane protein YvbJ OS=Bacillus subtilis (strain 168) OX=224308 GN=yvbJ PE=4 SV=1	O32247	YVBJ_BACSU Uncharacterized membrane protein YvbJ OS=Bacillus subtilis (strain 168) OX=224308 GN=yvbJ PE=4 SV=1	539	582	DSSO	21.804	2	1	Self	0
P37566	YACD_BACSU Putative peptidyl-prolyl cis-trans isomerase YacD OS=Bacillus subtilis (strain 168) OX=224308 GN=yacD PE=3 SV=1	P37566	YACD_BACSU Putative peptidyl-prolyl cis-trans isomerase YacD OS=Bacillus subtilis (strain 168) OX=224308 GN=yacD PE=3 SV=1	45	79	DSSO	21.778	1	1	Self	0
P21465	RS3_BACSU 30S ribosomal protein S3 OS=Bacillus subtilis (strain 168) OX=224308 GN=rpsC PE=1 SV=4	P80870	GS13_BACSU General stress protein 13 OS=Bacillus subtilis (strain 168) OX=224308 GN=yugI PE=1 SV=3	88	86	DSSO	21.76	2	1	Between	0.003
P42920	RL3_BACSU 50S ribosomal protein L3 OS=Bacillus subtilis (strain 168) OX=224308 GN=rplC PE=1 SV=2	P42920	RL3_BACSU 50S ribosomal protein L3 OS=Bacillus subtilis (strain 168) OX=224308 GN=rplC PE=1 SV=2	71	63	DSSO	21.755	3	2	Self	0
P54571	MLEN_BACSU Malate-2H(+)/Na(+)-lactate antiporter OS=Bacillus subtilis (strain 168) OX=224308 GN=mleN PE=1 SV=1	P94356	YXKC_BACSU Uncharacterized protein YxkC OS=Bacillus subtilis (strain 168) OX=224308 GN=yxkC PE=1 SV=2	222	98	DSSO	21.737	2	2	Between	0.003
P70974	RL13_BACSU 50S ribosomal protein L13 OS=Bacillus subtilis (strain 168) OX=224308 GN=rplM PE=1 SV=2	P70974	RL13_BACSU 50S ribosomal protein L13 OS=Bacillus subtilis (strain 168) OX=224308 GN=rplM PE=1 SV=2	137	15	DSSO	21.713	2	2	Self	0
P21880	DLDH1_BACSU Dihydrolipoyl dehydrogenase OS=Bacillus subtilis (strain 168) OX=224308 GN=pdhD PE=3 SV=1	P21880	DLDH1_BACSU Dihydrolipoyl dehydrogenase OS=Bacillus subtilis (strain 168) OX=224308 GN=pdhD PE=3 SV=1	158	108	DSSO	21.712	1	1	Self	0
P46898	RL6_BACSU 50S ribosomal protein L6 OS=Bacillus subtilis (strain 168) OX=224308 GN=rplF PE=1 SV=2	P02394	RL7_BACSU 50S ribosomal protein L7/L12 OS=Bacillus subtilis (strain 168) OX=224308 GN=rplL PE=1 SV=4	31	84	DSSO	21.701	2	2	Between	0.003
O34595	THII_BACSU Probable tRNA sulfurtransferase OS=Bacillus subtilis (strain 168) OX=224308 GN=thiI PE=3 SV=2	O34595	THII_BACSU Probable tRNA sulfurtransferase OS=Bacillus subtilis (strain 168) OX=224308 GN=thiI PE=3 SV=2	94	1	DSSO	21.69	2	1	Self	0
P54423	WPRA_BACSU Cell wall-associated protease OS=Bacillus subtilis (strain 168) OX=224308 GN=wprA PE=1 SV=2	P54423	WPRA_BACSU Cell wall-associated protease OS=Bacillus subtilis (strain 168) OX=224308 GN=wprA PE=1 SV=2	98	473	DSSO	21.684	2	2	Self	0
P37560	YABR_BACSU Uncharacterized protein YabR OS=Bacillus subtilis (strain 168) OX=224308 GN=yabR PE=3 SV=1	P21468	RS6_BACSU 30S ribosomal protein S6 OS=Bacillus subtilis (strain 168) OX=224308 GN=rpsF PE=1 SV=2	59	41	DSSO	21.67	1	1	Between	0.003
O32167	METQ_BACSU Methionine-binding lipoprotein MetQ OS=Bacillus subtilis (strain 168) OX=224308 GN=metQ PE=1 SV=1	O32167	METQ_BACSU Methionine-binding lipoprotein MetQ OS=Bacillus subtilis (strain 168) OX=224308 GN=metQ PE=1 SV=1	215	258	DSSO	21.661	4	3	Self	0
P45861	YWJA_BACSU Uncharacterized ABC transporter ATP-binding protein YwjA OS=Bacillus subtilis (strain 168) OX=224308 GN=ywjA PE=3 SV=1	P45861	YWJA_BACSU Uncharacterized ABC transporter ATP-binding protein YwjA OS=Bacillus subtilis (strain 168) OX=224308 GN=ywjA PE=3 SV=1	216	99	DSSO	21.653	1	1	Self	0
Q07428	NRGB_BACSU Nitrogen regulatory PII-like protein OS=Bacillus subtilis (strain 168) OX=224308 GN=nrgB PE=1 SV=1	Q07428	NRGB_BACSU Nitrogen regulatory PII-like protein OS=Bacillus subtilis (strain 168) OX=224308 GN=nrgB PE=1 SV=1	86	82	DSSO	21.651	2	2	Self	0
P28598	CH60_BACSU 60 kDa chaperonin OS=Bacillus subtilis (strain 168) OX=224308 GN=groL PE=1 SV=3	P28598	CH60_BACSU 60 kDa chaperonin OS=Bacillus subtilis (strain 168) OX=224308 GN=groL PE=1 SV=3	42	388	DSSO	21.642	1	1	Self	0
P21464	RS2_BACSU 30S ribosomal protein S2 OS=Bacillus subtilis (strain 168) OX=224308 GN=rpsB PE=1 SV=3	P21471	RS10_BACSU 30S ribosomal protein S10 OS=Bacillus subtilis (strain 168) OX=224308 GN=rpsJ PE=1 SV=4	74	24	DSSO	21.634	2	2	Between	0.003
P32399	YHGE_BACSU Uncharacterized protein YhgE OS=Bacillus subtilis (strain 168) OX=224308 GN=yhgE PE=4 SV=2	P32399	YHGE_BACSU Uncharacterized protein YhgE OS=Bacillus subtilis (strain 168) OX=224308 GN=yhgE PE=4 SV=2	174	212	DSSO	21.597	2	1	Self	0
O31545	YFJO_BACSU Uncharacterized RNA methyltransferase YfjO OS=Bacillus subtilis (strain 168) OX=224308 GN=yfjO PE=3 SV=1	O31545	YFJO_BACSU Uncharacterized RNA methyltransferase YfjO OS=Bacillus subtilis (strain 168) OX=224308 GN=yfjO PE=3 SV=1	268	141	DSSO	21.591	2	1	Self	0
Q06797	RL1_BACSU 50S ribosomal protein L1 OS=Bacillus subtilis (strain 168) OX=224308 GN=rplA PE=1 SV=4	Q795R8	YTFP_BACSU Uncharacterized protein YtfP OS=Bacillus subtilis (strain 168) OX=224308 GN=ytfP PE=4 SV=2	167	63	DSSO	21.59	1	1	Between	0.003
P54457	IOJAP_BACSU Ribosomal silencing factor RsfS OS=Bacillus subtilis (strain 168) OX=224308 GN=rsfS PE=3 SV=1	P54457	IOJAP_BACSU Ribosomal silencing factor RsfS OS=Bacillus subtilis (strain 168) OX=224308 GN=rsfS PE=3 SV=1	56	68	DSSO	21.574	2	2	Self	0
P21477	RS20_BACSU 30S ribosomal protein S20 OS=Bacillus subtilis (strain 168) OX=224308 GN=rpsT PE=1 SV=4	P21477	RS20_BACSU 30S ribosomal protein S20 OS=Bacillus subtilis (strain 168) OX=224308 GN=rpsT PE=1 SV=4	56	63	DSSO	21.563	2	1	Self	0
P21477	RS20_BACSU 30S ribosomal protein S20 OS=Bacillus subtilis (strain 168) OX=224308 GN=rpsT PE=1 SV=4	P21477	RS20_BACSU 30S ribosomal protein S20 OS=Bacillus subtilis (strain 168) OX=224308 GN=rpsT PE=1 SV=4	33	82	DSSO	21.561	2	2	Self [nModified]	0
P39142	PDP_BACSU Pyrimidine-nucleoside phosphorylase OS=Bacillus subtilis (strain 168) OX=224308 GN=pdp PE=1 SV=2	P39142	PDP_BACSU Pyrimidine-nucleoside phosphorylase OS=Bacillus subtilis (strain 168) OX=224308 GN=pdp PE=1 SV=2	187	162	DSSO	21.537	1	1	Self	0
P08838	PT1_BACSU Phosphoenolpyruvate-protein phosphotransferase OS=Bacillus subtilis (strain 168) OX=224308 GN=ptsI PE=1 SV=3	P08838	PT1_BACSU Phosphoenolpyruvate-protein phosphotransferase OS=Bacillus subtilis (strain 168) OX=224308 GN=ptsI PE=1 SV=3	539	255	DSSO	21.522	2	1	Self	0
P21469	RS7_BACSU 30S ribosomal protein S7 OS=Bacillus subtilis (strain 168) OX=224308 GN=rpsG PE=1 SV=4	P21469	RS7_BACSU 30S ribosomal protein S7 OS=Bacillus subtilis (strain 168) OX=224308 GN=rpsG PE=1 SV=4	29	9	DSSO	21.471	3	2	Self	0
P02394	RL7_BACSU 50S ribosomal protein L7/L12 OS=Bacillus subtilis (strain 168) OX=224308 GN=rplL PE=1 SV=4	P12873	RL29_BACSU 50S ribosomal protein L29 OS=Bacillus subtilis (strain 168) OX=224308 GN=rpmC PE=1 SV=1	87	17	DSSO	21.471	1	1	Between	0.003
P32399	YHGE_BACSU Uncharacterized protein YhgE OS=Bacillus subtilis (strain 168) OX=224308 GN=yhgE PE=4 SV=2	P32399	YHGE_BACSU Uncharacterized protein YhgE OS=Bacillus subtilis (strain 168) OX=224308 GN=yhgE PE=4 SV=2	205	188	DSSO	21.456	2	1	Self [nModified]	0
P50849	PNP_BACSU Polyribonucleotide nucleotidyltransferase OS=Bacillus subtilis (strain 168) OX=224308 GN=pnp PE=1 SV=3	P50849	PNP_BACSU Polyribonucleotide nucleotidyltransferase OS=Bacillus subtilis (strain 168) OX=224308 GN=pnp PE=1 SV=3	295	274	DSSO	21.454	2	2	Self [nModified]	0
P33166	EFTU_BACSU Elongation factor Tu OS=Bacillus subtilis (strain 168) OX=224308 GN=tuf PE=1 SV=1	P09124	G3P1_BACSU Glyceraldehyde-3-phosphate dehydrogenase 1 OS=Bacillus subtilis (strain 168) OX=224308 GN=gapA PE=1 SV=2	266	224	DSSO	21.436	1	1	Between	0.003
P26497	SP0J_BACSU Stage 0 sporulation protein J OS=Bacillus subtilis (strain 168) OX=224308 GN=spo0J PE=1 SV=2	P26497	SP0J_BACSU Stage 0 sporulation protein J OS=Bacillus subtilis (strain 168) OX=224308 GN=spo0J PE=1 SV=2	186	190	DSSO	21.426	2	1	Self	0
P39596	EFEM_BACSU Probable iron uptake system component EfeM OS=Bacillus subtilis (strain 168) OX=224308 GN=efeM PE=1 SV=1	P39596	EFEM_BACSU Probable iron uptake system component EfeM OS=Bacillus subtilis (strain 168) OX=224308 GN=efeM PE=1 SV=1	137	36	DSSO	21.416	2	1	Self	0
P54421	LYTE_BACSU Probable peptidoglycan endopeptidase LytE OS=Bacillus subtilis (strain 168) OX=224308 GN=lytE PE=1 SV=1	P54421	LYTE_BACSU Probable peptidoglycan endopeptidase LytE OS=Bacillus subtilis (strain 168) OX=224308 GN=lytE PE=1 SV=1	201	172	DSSO	21.407	2	1	Self	0
P21464	RS2_BACSU 30S ribosomal protein S2 OS=Bacillus subtilis (strain 168) OX=224308 GN=rpsB PE=1 SV=3	Q06797	RL1_BACSU 50S ribosomal protein L1 OS=Bacillus subtilis (strain 168) OX=224308 GN=rplA PE=1 SV=4	109	167	DSSO	21.396	1	1	Between	0.003
P09124	G3P1_BACSU Glyceraldehyde-3-phosphate dehydrogenase 1 OS=Bacillus subtilis (strain 168) OX=224308 GN=gapA PE=1 SV=2	P09124	G3P1_BACSU Glyceraldehyde-3-phosphate dehydrogenase 1 OS=Bacillus subtilis (strain 168) OX=224308 GN=gapA PE=1 SV=2	226	214	DSSO	21.393	2	2	Self [nModified]	0
P21882	ODPB_BACSU Pyruvate dehydrogenase E1 component subunit beta OS=Bacillus subtilis (strain 168) OX=224308 GN=pdhB PE=3 SV=2	P21881	ODPA_BACSU Pyruvate dehydrogenase E1 component subunit alpha OS=Bacillus subtilis (strain 168) OX=224308 GN=pdhA PE=1 SV=3	321	368	DSSO	21.377	2	2	Between	0.003
O34966	ZNUA_BACSU High-affinity zinc uptake system binding-protein ZnuA OS=Bacillus subtilis (strain 168) OX=224308 GN=znuA PE=1 SV=1	O34966	ZNUA_BACSU High-affinity zinc uptake system binding-protein ZnuA OS=Bacillus subtilis (strain 168) OX=224308 GN=znuA PE=1 SV=1	201	194	DSSO	21.355	2	1	Self	0
P21464	RS2_BACSU 30S ribosomal protein S2 OS=Bacillus subtilis (strain 168) OX=224308 GN=rpsB PE=1 SV=3	P21464	RS2_BACSU 30S ribosomal protein S2 OS=Bacillus subtilis (strain 168) OX=224308 GN=rpsB PE=1 SV=3	73	81	DSSO	21.353	2	2	Self	0
O34348	YFMC_BACSU Fe(3+)-citrate-binding protein YfmC OS=Bacillus subtilis (strain 168) OX=224308 GN=yfmC PE=2 SV=1	O34348	YFMC_BACSU Fe(3+)-citrate-binding protein YfmC OS=Bacillus subtilis (strain 168) OX=224308 GN=yfmC PE=2 SV=1	315	193	DSSO	21.352	3	3	Self	0
P46906	SYR_BACSU Arginine--tRNA ligase OS=Bacillus subtilis (strain 168) OX=224308 GN=argS PE=3 SV=2	P46906	SYR_BACSU Arginine--tRNA ligase OS=Bacillus subtilis (strain 168) OX=224308 GN=argS PE=3 SV=2	248	240	DSSO	21.348	2	2	Self	0
P39778	CLPY_BACSU ATP-dependent protease ATPase subunit ClpY OS=Bacillus subtilis (strain 168) OX=224308 GN=clpY PE=1 SV=1	P39070	CLPQ_BACSU ATP-dependent protease subunit ClpQ OS=Bacillus subtilis (strain 168) OX=224308 GN=clpQ PE=1 SV=1	458	79	DSSO	21.343	2	1	Between	0.003
P24141	OPPA_BACSU Oligopeptide-binding protein OppA OS=Bacillus subtilis (strain 168) OX=224308 GN=oppA PE=1 SV=1	P24141	OPPA_BACSU Oligopeptide-binding protein OppA OS=Bacillus subtilis (strain 168) OX=224308 GN=oppA PE=1 SV=1	413	390	DSSO	21.341	2	2	Self	0
P21465	RS3_BACSU 30S ribosomal protein S3 OS=Bacillus subtilis (strain 168) OX=224308 GN=rpsC PE=1 SV=4	P12878	RS14_BACSU 30S ribosomal protein S14 OS=Bacillus subtilis (strain 168) OX=224308 GN=rpsN1 PE=1 SV=3	44	50	DSSO	21.34	2	2	Between	0.003
P34957	QOX2_BACSU Quinol oxidase subunit 2 OS=Bacillus subtilis (strain 168) OX=224308 GN=qoxA PE=1 SV=4	P34957	QOX2_BACSU Quinol oxidase subunit 2 OS=Bacillus subtilis (strain 168) OX=224308 GN=qoxA PE=1 SV=4	314	252	DSSO	21.312	2	2	Self	0
C0SP86	SFTA_BACSU DNA translocase SftA OS=Bacillus subtilis (strain 168) OX=224308 GN=sftA PE=1 SV=1	C0SP86	SFTA_BACSU DNA translocase SftA OS=Bacillus subtilis (strain 168) OX=224308 GN=sftA PE=1 SV=1	579	839	DSSO	21.311	1	1	Self	0
P24327	PRSA_BACSU Foldase protein PrsA OS=Bacillus subtilis (strain 168) OX=224308 GN=prsA PE=1 SV=1	P24327	PRSA_BACSU Foldase protein PrsA OS=Bacillus subtilis (strain 168) OX=224308 GN=prsA PE=1 SV=1	68	116	DSSO	21.309	2	2	Self	0
P39814	TOP1_BACSU DNA topoisomerase 1 OS=Bacillus subtilis (strain 168) OX=224308 GN=topA PE=1 SV=1	P39814	TOP1_BACSU DNA topoisomerase 1 OS=Bacillus subtilis (strain 168) OX=224308 GN=topA PE=1 SV=1	560	556	DSSO	21.288	2	2	Self	0
O32167	METQ_BACSU Methionine-binding lipoprotein MetQ OS=Bacillus subtilis (strain 168) OX=224308 GN=metQ PE=1 SV=1	O32167	METQ_BACSU Methionine-binding lipoprotein MetQ OS=Bacillus subtilis (strain 168) OX=224308 GN=metQ PE=1 SV=1	258	225	DSSO	21.287	1	1	Self	0
P39848	LYTD_BACSU Beta-N-acetylglucosaminidase OS=Bacillus subtilis (strain 168) OX=224308 GN=lytD PE=1 SV=1	P39848	LYTD_BACSU Beta-N-acetylglucosaminidase OS=Bacillus subtilis (strain 168) OX=224308 GN=lytD PE=1 SV=1	419	218	DSSO	21.284	2	1	Self	0
P32399	YHGE_BACSU Uncharacterized protein YhgE OS=Bacillus subtilis (strain 168) OX=224308 GN=yhgE PE=4 SV=2	P32399	YHGE_BACSU Uncharacterized protein YhgE OS=Bacillus subtilis (strain 168) OX=224308 GN=yhgE PE=4 SV=2	502	123	DSSO	21.283	1	1	Self	0
O32001	YOKF_BACSU SPbeta prophage-derived endonuclease YokF OS=Bacillus subtilis (strain 168) OX=224308 GN=yokF PE=1 SV=1	O32001	YOKF_BACSU SPbeta prophage-derived endonuclease YokF OS=Bacillus subtilis (strain 168) OX=224308 GN=yokF PE=1 SV=1	121	104	DSSO	21.282	2	1	Self	0
P21464	RS2_BACSU 30S ribosomal protein S2 OS=Bacillus subtilis (strain 168) OX=224308 GN=rpsB PE=1 SV=3	P21475	RS18_BACSU 30S ribosomal protein S18 OS=Bacillus subtilis (strain 168) OX=224308 GN=rpsR PE=1 SV=3	216	36	DSSO	21.266	3	2	Between	0.003
P02394	RL7_BACSU 50S ribosomal protein L7/L12 OS=Bacillus subtilis (strain 168) OX=224308 GN=rplL PE=1 SV=4	P02394	RL7_BACSU 50S ribosomal protein L7/L12 OS=Bacillus subtilis (strain 168) OX=224308 GN=rplL PE=1 SV=4	95	73	DSSO	21.257	2	1	Self	0
P81102	YODC_BACSU Putative NAD(P)H nitroreductase YodC OS=Bacillus subtilis (strain 168) OX=224308 GN=yodC PE=1 SV=3	P81102	YODC_BACSU Putative NAD(P)H nitroreductase YodC OS=Bacillus subtilis (strain 168) OX=224308 GN=yodC PE=1 SV=3	185	15	DSSO	21.244	2	1	Self	0
P94421	YCLQ_BACSU Petrobactin-binding protein YclQ OS=Bacillus subtilis (strain 168) OX=224308 GN=yclQ PE=1 SV=1	P94421	YCLQ_BACSU Petrobactin-binding protein YclQ OS=Bacillus subtilis (strain 168) OX=224308 GN=yclQ PE=1 SV=1	87	93	DSSO	21.243	2	2	Self	0
P40778	MURC_BACSU UDP-N-acetylmuramate--L-alanine ligase OS=Bacillus subtilis (strain 168) OX=224308 GN=murC PE=3 SV=2	P40778	MURC_BACSU UDP-N-acetylmuramate--L-alanine ligase OS=Bacillus subtilis (strain 168) OX=224308 GN=murC PE=3 SV=2	2	100	DSSO	21.237	1	1	Self	0
P23129	ODO1_BACSU 2-oxoglutarate dehydrogenase E1 component OS=Bacillus subtilis (strain 168) OX=224308 GN=odhA PE=3 SV=3	P23129	ODO1_BACSU 2-oxoglutarate dehydrogenase E1 component OS=Bacillus subtilis (strain 168) OX=224308 GN=odhA PE=3 SV=3	447	311	DSSO	21.211	2	2	Self	0
P0CI74	GPSB_BACSU Cell cycle protein GpsB OS=Bacillus subtilis (strain 168) OX=224308 GN=gpsB PE=1 SV=1	P0CI74	GPSB_BACSU Cell cycle protein GpsB OS=Bacillus subtilis (strain 168) OX=224308 GN=gpsB PE=1 SV=1	1	60	DSSO	21.188	2	2	Self	0
P20277	RL17_BACSU 50S ribosomal protein L17 OS=Bacillus subtilis (strain 168) OX=224308 GN=rplQ PE=1 SV=2	O32106	AMPA_BACSU Probable cytosol aminopeptidase OS=Bacillus subtilis (strain 168) OX=224308 GN=pepA PE=3 SV=1	46	250	DSSO	21.168	1	1	Between	0.003
Q07876	RSMH_BACSU Ribosomal RNA small subunit methyltransferase H OS=Bacillus subtilis (strain 168) OX=224308 GN=rsmH PE=2 SV=2	Q07876	RSMH_BACSU Ribosomal RNA small subunit methyltransferase H OS=Bacillus subtilis (strain 168) OX=224308 GN=rsmH PE=2 SV=2	76	62	DSSO	21.166	1	1	Self	0
P39214	MCPA_BACSU Methyl-accepting chemotaxis protein McpA OS=Bacillus subtilis (strain 168) OX=224308 GN=mcpA PE=1 SV=2	P39214	MCPA_BACSU Methyl-accepting chemotaxis protein McpA OS=Bacillus subtilis (strain 168) OX=224308 GN=mcpA PE=1 SV=2	257	149	DSSO	21.136	1	1	Self	0
O06967	BMRA_BACSU Multidrug resistance ABC transporter ATP-binding/permease protein BmrA OS=Bacillus subtilis (strain 168) OX=224308 GN=bmrA PE=1 SV=1	O06967	BMRA_BACSU Multidrug resistance ABC transporter ATP-binding/permease protein BmrA OS=Bacillus subtilis (strain 168) OX=224308 GN=bmrA PE=1 SV=1	385	351	DSSO	21.114	2	1	Self	0
P24327	PRSA_BACSU Foldase protein PrsA OS=Bacillus subtilis (strain 168) OX=224308 GN=prsA PE=1 SV=1	P24327	PRSA_BACSU Foldase protein PrsA OS=Bacillus subtilis (strain 168) OX=224308 GN=prsA PE=1 SV=1	178	72	DSSO	21.107	1	1	Self	0
P37564	COAX_BACSU Type III pantothenate kinase OS=Bacillus subtilis (strain 168) OX=224308 GN=coaX PE=1 SV=3	P37564	COAX_BACSU Type III pantothenate kinase OS=Bacillus subtilis (strain 168) OX=224308 GN=coaX PE=1 SV=3	104	167	DSSO	21.093	2	1	Self	0
P54507	TASA_BACSU Major biofilm matrix component OS=Bacillus subtilis (strain 168) OX=224308 GN=tasA PE=1 SV=1	P54507	TASA_BACSU Major biofilm matrix component OS=Bacillus subtilis (strain 168) OX=224308 GN=tasA PE=1 SV=1	176	126	DSSO	21.092	1	1	Self	0
P46919	GPDA_BACSU Glycerol-3-phosphate dehydrogenase [NAD(P)+] OS=Bacillus subtilis (strain 168) OX=224308 GN=gpsA PE=3 SV=2	P46919	GPDA_BACSU Glycerol-3-phosphate dehydrogenase [NAD(P)+] OS=Bacillus subtilis (strain 168) OX=224308 GN=gpsA PE=3 SV=2	82	288	DSSO	21.078	1	1	Self	0
P28628	LEPS_BACSU Signal peptidase I S OS=Bacillus subtilis (strain 168) OX=224308 GN=sipS PE=1 SV=1	P28628	LEPS_BACSU Signal peptidase I S OS=Bacillus subtilis (strain 168) OX=224308 GN=sipS PE=1 SV=1	96	106	DSSO	21.055	2	2	Self	0
P37572	RADA_BACSU DNA repair protein RadA OS=Bacillus subtilis (strain 168) OX=224308 GN=radA PE=1 SV=1	P37572	RADA_BACSU DNA repair protein RadA OS=Bacillus subtilis (strain 168) OX=224308 GN=radA PE=1 SV=1	90	74	DSSO	21.047	1	1	Self	0
P21465	RS3_BACSU 30S ribosomal protein S3 OS=Bacillus subtilis (strain 168) OX=224308 GN=rpsC PE=1 SV=4	P32081	CSPB_BACSU Cold shock protein CspB OS=Bacillus subtilis (strain 168) OX=224308 GN=cspB PE=1 SV=1	149	7	DSSO	21.041	2	2	Between	0.003
O34331	YLBH_BACSU Putative rRNA methyltransferase YlbH OS=Bacillus subtilis (strain 168) OX=224308 GN=ylbH PE=3 SV=2	O34331	YLBH_BACSU Putative rRNA methyltransferase YlbH OS=Bacillus subtilis (strain 168) OX=224308 GN=ylbH PE=3 SV=2	14	85	DSSO	21.038	2	1	Self	0
O31645	PTN3B_BACSU PTS system mannose-specific EIIBCA component OS=Bacillus subtilis (strain 168) OX=224308 GN=manP PE=1 SV=2	O31645	PTN3B_BACSU PTS system mannose-specific EIIBCA component OS=Bacillus subtilis (strain 168) OX=224308 GN=manP PE=1 SV=2	119	69	DSSO	21.034	2	1	Self	0
P50735	GUDB_BACSU Cryptic catabolic NAD-specific glutamate dehydrogenase GudB OS=Bacillus subtilis (strain 168) OX=224308 GN=gudB PE=1 SV=2	P50735	GUDB_BACSU Cryptic catabolic NAD-specific glutamate dehydrogenase GudB OS=Bacillus subtilis (strain 168) OX=224308 GN=gudB PE=1 SV=2	63	92	DSSO	21.024	2	2	Self	0
P21472	RS12_BACSU 30S ribosomal protein S12 OS=Bacillus subtilis (strain 168) OX=224308 GN=rpsL PE=1 SV=5	P21472	RS12_BACSU 30S ribosomal protein S12 OS=Bacillus subtilis (strain 168) OX=224308 GN=rpsL PE=1 SV=5	20	33	DSSO	21.023	2	2	Self	0
P39751	MBL_BACSU Cell shape-determining protein Mbl OS=Bacillus subtilis (strain 168) OX=224308 GN=mbl PE=1 SV=1	P39751	MBL_BACSU Cell shape-determining protein Mbl OS=Bacillus subtilis (strain 168) OX=224308 GN=mbl PE=1 SV=1	22	40	DSSO	21.008	1	1	Self	0
P42971	PBPC_BACSU Penicillin-binding protein 3 OS=Bacillus subtilis (strain 168) OX=224308 GN=pbpC PE=1 SV=1	P42971	PBPC_BACSU Penicillin-binding protein 3 OS=Bacillus subtilis (strain 168) OX=224308 GN=pbpC PE=1 SV=1	234	200	DSSO	21.002	2	2	Self	0
P50849	PNP_BACSU Polyribonucleotide nucleotidyltransferase OS=Bacillus subtilis (strain 168) OX=224308 GN=pnp PE=1 SV=3	P50849	PNP_BACSU Polyribonucleotide nucleotidyltransferase OS=Bacillus subtilis (strain 168) OX=224308 GN=pnp PE=1 SV=3	629	575	DSSO	20.986	1	1	Self	0
P40409	FEUA_BACSU Iron-uptake system-binding protein OS=Bacillus subtilis (strain 168) OX=224308 GN=feuA PE=1 SV=1	P40409	FEUA_BACSU Iron-uptake system-binding protein OS=Bacillus subtilis (strain 168) OX=224308 GN=feuA PE=1 SV=1	229	192	DSSO	20.979	2	1	Self	0
P37518	YCHF_BACSU Ribosome-binding ATPase YchF OS=Bacillus subtilis (strain 168) OX=224308 GN=ychF PE=2 SV=1	P37518	YCHF_BACSU Ribosome-binding ATPase YchF OS=Bacillus subtilis (strain 168) OX=224308 GN=ychF PE=2 SV=1	299	189	DSSO	20.979	2	1	Self	0
P12879	RS8_BACSU 30S ribosomal protein S8 OS=Bacillus subtilis (strain 168) OX=224308 GN=rpsH PE=1 SV=4	P12879	RS8_BACSU 30S ribosomal protein S8 OS=Bacillus subtilis (strain 168) OX=224308 GN=rpsH PE=1 SV=4	82	78	DSSO	20.975	2	1	Self	0
P20166	PTG3C_BACSU PTS system glucose-specific EIICBA component OS=Bacillus subtilis (strain 168) OX=224308 GN=ptsG PE=1 SV=2	P20166	PTG3C_BACSU PTS system glucose-specific EIICBA component OS=Bacillus subtilis (strain 168) OX=224308 GN=ptsG PE=1 SV=2	418	11	DSSO	20.972	2	1	Self	0
P21471	RS10_BACSU 30S ribosomal protein S10 OS=Bacillus subtilis (strain 168) OX=224308 GN=rpsJ PE=1 SV=4	P80870	GS13_BACSU General stress protein 13 OS=Bacillus subtilis (strain 168) OX=224308 GN=yugI PE=1 SV=3	24	94	DSSO	20.971	1	1	Between	0.003
P42919	RL2_BACSU 50S ribosomal protein L2 OS=Bacillus subtilis (strain 168) OX=224308 GN=rplB PE=1 SV=3	P42919	RL2_BACSU 50S ribosomal protein L2 OS=Bacillus subtilis (strain 168) OX=224308 GN=rplB PE=1 SV=3	207	214	DSSO	20.968	1	1	Self	0
P39596	EFEM_BACSU Probable iron uptake system component EfeM OS=Bacillus subtilis (strain 168) OX=224308 GN=efeM PE=1 SV=1	P39596	EFEM_BACSU Probable iron uptake system component EfeM OS=Bacillus subtilis (strain 168) OX=224308 GN=efeM PE=1 SV=1	211	253	DSSO	20.96	1	1	Self	0
P42199	TCYA_BACSU L-cystine-binding protein TcyA OS=Bacillus subtilis (strain 168) OX=224308 GN=tcyA PE=1 SV=3	P42199	TCYA_BACSU L-cystine-binding protein TcyA OS=Bacillus subtilis (strain 168) OX=224308 GN=tcyA PE=1 SV=3	232	121	DSSO	20.943	1	1	Self	0
P39793	PBPA_BACSU Penicillin-binding protein 1A/1B OS=Bacillus subtilis (strain 168) OX=224308 GN=ponA PE=1 SV=1	P39793	PBPA_BACSU Penicillin-binding protein 1A/1B OS=Bacillus subtilis (strain 168) OX=224308 GN=ponA PE=1 SV=1	164	534	DSSO	20.934	2	1	Self	0
P42400	YCKB_BACSU Probable ABC transporter extracellular-binding protein YckB OS=Bacillus subtilis (strain 168) OX=224308 GN=yckB PE=1 SV=2	P42400	YCKB_BACSU Probable ABC transporter extracellular-binding protein YckB OS=Bacillus subtilis (strain 168) OX=224308 GN=yckB PE=1 SV=2	238	124	DSSO	20.933	2	2	Self	0
P54423	WPRA_BACSU Cell wall-associated protease OS=Bacillus subtilis (strain 168) OX=224308 GN=wprA PE=1 SV=2	P54423	WPRA_BACSU Cell wall-associated protease OS=Bacillus subtilis (strain 168) OX=224308 GN=wprA PE=1 SV=2	93	61	DSSO	20.897	1	1	Self	0
P37464	SYS_BACSU Serine--tRNA ligase OS=Bacillus subtilis (strain 168) OX=224308 GN=serS PE=3 SV=1	P37464	SYS_BACSU Serine--tRNA ligase OS=Bacillus subtilis (strain 168) OX=224308 GN=serS PE=3 SV=1	375	5	DSSO	20.891	3	2	Self [nModified]	0
P80240	GREA_BACSU Transcription elongation factor GreA OS=Bacillus subtilis (strain 168) OX=224308 GN=greA PE=1 SV=4	P80240	GREA_BACSU Transcription elongation factor GreA OS=Bacillus subtilis (strain 168) OX=224308 GN=greA PE=1 SV=4	76	135	DSSO	20.881	1	1	Self	0
C0SP94	YHFQ_BACSU Putative ABC transporter substrate-binding lipoprotein YhfQ OS=Bacillus subtilis (strain 168) OX=224308 GN=yhfQ PE=1 SV=1	C0SP94	YHFQ_BACSU Putative ABC transporter substrate-binding lipoprotein YhfQ OS=Bacillus subtilis (strain 168) OX=224308 GN=yhfQ PE=1 SV=1	322	270	DSSO	20.857	3	2	Self [nModified]	0
P42971	PBPC_BACSU Penicillin-binding protein 3 OS=Bacillus subtilis (strain 168) OX=224308 GN=pbpC PE=1 SV=1	P42971	PBPC_BACSU Penicillin-binding protein 3 OS=Bacillus subtilis (strain 168) OX=224308 GN=pbpC PE=1 SV=1	277	68	DSSO	20.856	2	1	Self	0
P06224	SIGA_BACSU RNA polymerase sigma factor SigA OS=Bacillus subtilis (strain 168) OX=224308 GN=sigA PE=1 SV=2	P37871	RPOC_BACSU DNA-directed RNA polymerase subunit beta' OS=Bacillus subtilis (strain 168) OX=224308 GN=rpoC PE=1 SV=4	107	153	DSSO	20.854	2	2	Between	0.003
P71088	SP0M_BACSU Sporulation-control protein spo0M OS=Bacillus subtilis (strain 168) OX=224308 GN=spo0M PE=1 SV=2	P71088	SP0M_BACSU Sporulation-control protein spo0M OS=Bacillus subtilis (strain 168) OX=224308 GN=spo0M PE=1 SV=2	6	43	DSSO	20.832	2	1	Self	0
P39793	PBPA_BACSU Penicillin-binding protein 1A/1B OS=Bacillus subtilis (strain 168) OX=224308 GN=ponA PE=1 SV=1	P39793	PBPA_BACSU Penicillin-binding protein 1A/1B OS=Bacillus subtilis (strain 168) OX=224308 GN=ponA PE=1 SV=1	679	663	DSSO	20.83	2	1	Self	0
P42920	RL3_BACSU 50S ribosomal protein L3 OS=Bacillus subtilis (strain 168) OX=224308 GN=rplC PE=1 SV=2	P42920	RL3_BACSU 50S ribosomal protein L3 OS=Bacillus subtilis (strain 168) OX=224308 GN=rplC PE=1 SV=2	56	197	DSSO	20.829	1	1	Self	0
P16263	ODO2_BACSU Dihydrolipoyllysine-residue succinyltransferase component of 2-oxoglutarate dehydrogenase complex OS=Bacillus subtilis (strain 168) OX=224308 GN=odhB PE=3 SV=2	P23129	ODO1_BACSU 2-oxoglutarate dehydrogenase E1 component OS=Bacillus subtilis (strain 168) OX=224308 GN=odhA PE=3 SV=3	135	134	DSSO	20.816	1	1	Between	0.003
O32247	YVBJ_BACSU Uncharacterized membrane protein YvbJ OS=Bacillus subtilis (strain 168) OX=224308 GN=yvbJ PE=4 SV=1	O32247	YVBJ_BACSU Uncharacterized membrane protein YvbJ OS=Bacillus subtilis (strain 168) OX=224308 GN=yvbJ PE=4 SV=1	218	269	DSSO	20.796	2	2	Self [nModified]	0
Q06797	RL1_BACSU 50S ribosomal protein L1 OS=Bacillus subtilis (strain 168) OX=224308 GN=rplA PE=1 SV=4	Q06797	RL1_BACSU 50S ribosomal protein L1 OS=Bacillus subtilis (strain 168) OX=224308 GN=rplA PE=1 SV=4	167	80	DSSO	20.789	2	1	Self	0
P21465	RS3_BACSU 30S ribosomal protein S3 OS=Bacillus subtilis (strain 168) OX=224308 GN=rpsC PE=1 SV=4	P21465	RS3_BACSU 30S ribosomal protein S3 OS=Bacillus subtilis (strain 168) OX=224308 GN=rpsC PE=1 SV=4	88	44	DSSO	20.783	3	2	Self	0
O34666	CTPA_BACSU Carboxy-terminal processing protease CtpA OS=Bacillus subtilis (strain 168) OX=224308 GN=ctpA PE=2 SV=1	O34666	CTPA_BACSU Carboxy-terminal processing protease CtpA OS=Bacillus subtilis (strain 168) OX=224308 GN=ctpA PE=2 SV=1	378	148	DSSO	20.764	1	1	Self	0
Q06797	RL1_BACSU 50S ribosomal protein L1 OS=Bacillus subtilis (strain 168) OX=224308 GN=rplA PE=1 SV=4	Q06797	RL1_BACSU 50S ribosomal protein L1 OS=Bacillus subtilis (strain 168) OX=224308 GN=rplA PE=1 SV=4	141	200	DSSO	20.758	2	2	Self	0
P23129	ODO1_BACSU 2-oxoglutarate dehydrogenase E1 component OS=Bacillus subtilis (strain 168) OX=224308 GN=odhA PE=3 SV=3	P23129	ODO1_BACSU 2-oxoglutarate dehydrogenase E1 component OS=Bacillus subtilis (strain 168) OX=224308 GN=odhA PE=3 SV=3	929	213	DSSO	20.745	2	2	Self	0
O31501	SWRC_BACSU Swarming motility protein SwrC OS=Bacillus subtilis (strain 168) OX=224308 GN=swrC PE=1 SV=2	O31501	SWRC_BACSU Swarming motility protein SwrC OS=Bacillus subtilis (strain 168) OX=224308 GN=swrC PE=1 SV=2	605	786	DSSO	20.718	2	1	Self	0
P21465	RS3_BACSU 30S ribosomal protein S3 OS=Bacillus subtilis (strain 168) OX=224308 GN=rpsC PE=1 SV=4	P21465	RS3_BACSU 30S ribosomal protein S3 OS=Bacillus subtilis (strain 168) OX=224308 GN=rpsC PE=1 SV=4	210	88	DSSO	20.71	2	1	Self	0
P35159	RLUB_BACSU Ribosomal large subunit pseudouridine synthase B OS=Bacillus subtilis (strain 168) OX=224308 GN=rluB PE=1 SV=2	P35159	RLUB_BACSU Ribosomal large subunit pseudouridine synthase B OS=Bacillus subtilis (strain 168) OX=224308 GN=rluB PE=1 SV=2	241	125	DSSO	20.708	3	2	Self	0
P21472	RS12_BACSU 30S ribosomal protein S12 OS=Bacillus subtilis (strain 168) OX=224308 GN=rpsL PE=1 SV=5	P02394	RL7_BACSU 50S ribosomal protein L7/L12 OS=Bacillus subtilis (strain 168) OX=224308 GN=rplL PE=1 SV=4	33	84	DSSO	20.704	1	1	Between	0.003
P37464	SYS_BACSU Serine--tRNA ligase OS=Bacillus subtilis (strain 168) OX=224308 GN=serS PE=3 SV=1	P37464	SYS_BACSU Serine--tRNA ligase OS=Bacillus subtilis (strain 168) OX=224308 GN=serS PE=3 SV=1	49	84	DSSO	20.698	2	2	Self	0
O34841	YOEB_BACSU Uncharacterized protein YoeB OS=Bacillus subtilis (strain 168) OX=224308 GN=yoeB PE=1 SV=2	O34841	YOEB_BACSU Uncharacterized protein YoeB OS=Bacillus subtilis (strain 168) OX=224308 GN=yoeB PE=1 SV=2	102	162	DSSO	20.664	2	2	Self	0
P34957	QOX2_BACSU Quinol oxidase subunit 2 OS=Bacillus subtilis (strain 168) OX=224308 GN=qoxA PE=1 SV=4	P34957	QOX2_BACSU Quinol oxidase subunit 2 OS=Bacillus subtilis (strain 168) OX=224308 GN=qoxA PE=1 SV=4	309	314	DSSO	20.657	3	3	Self	0
O34353	YDJN_BACSU Uncharacterized protein YdjN OS=Bacillus subtilis (strain 168) OX=224308 GN=ydjN PE=3 SV=1	O34353	YDJN_BACSU Uncharacterized protein YdjN OS=Bacillus subtilis (strain 168) OX=224308 GN=ydjN PE=3 SV=1	224	267	DSSO	20.653	2	2	Self	0
P80866	SUFC_BACSU Vegetative protein 296 OS=Bacillus subtilis (strain 168) OX=224308 GN=sufC PE=1 SV=3	O32165	SUFD_BACSU FeS cluster assembly protein SufD OS=Bacillus subtilis (strain 168) OX=224308 GN=sufD PE=3 SV=1	56	400	DSSO	20.647	3	2	Between	0.003
Q03224	GLPX_BACSU Fructose-1 6-bisphosphatase class 2 OS=Bacillus subtilis (strain 168) OX=224308 GN=glpX PE=1 SV=1	Q03224	GLPX_BACSU Fructose-1 6-bisphosphatase class 2 OS=Bacillus subtilis (strain 168) OX=224308 GN=glpX PE=1 SV=1	169	231	DSSO	20.641	2	2	Self	0
P50735	GUDB_BACSU Cryptic catabolic NAD-specific glutamate dehydrogenase GudB OS=Bacillus subtilis (strain 168) OX=224308 GN=gudB PE=1 SV=2	P50735	GUDB_BACSU Cryptic catabolic NAD-specific glutamate dehydrogenase GudB OS=Bacillus subtilis (strain 168) OX=224308 GN=gudB PE=1 SV=2	119	52	DSSO	20.635	1	1	Self	0
P12879	RS8_BACSU 30S ribosomal protein S8 OS=Bacillus subtilis (strain 168) OX=224308 GN=rpsH PE=1 SV=4	P12879	RS8_BACSU 30S ribosomal protein S8 OS=Bacillus subtilis (strain 168) OX=224308 GN=rpsH PE=1 SV=4	31	56	DSSO	20.632	2	1	Self	0
Q06756	ISPF_BACSU 2-C-methyl-D-erythritol 2 4-cyclodiphosphate synthase OS=Bacillus subtilis (strain 168) OX=224308 GN=ispF PE=1 SV=1	Q06756	ISPF_BACSU 2-C-methyl-D-erythritol 2 4-cyclodiphosphate synthase OS=Bacillus subtilis (strain 168) OX=224308 GN=ispF PE=1 SV=1	137	103	DSSO	20.612	1	1	Self	0
P50849	PNP_BACSU Polyribonucleotide nucleotidyltransferase OS=Bacillus subtilis (strain 168) OX=224308 GN=pnp PE=1 SV=3	P50849	PNP_BACSU Polyribonucleotide nucleotidyltransferase OS=Bacillus subtilis (strain 168) OX=224308 GN=pnp PE=1 SV=3	579	682	DSSO	20.603	2	2	Self	0
P54488	PBP2A_BACSU Penicillin-binding protein 2A OS=Bacillus subtilis (strain 168) OX=224308 GN=pbpA PE=1 SV=1	P54488	PBP2A_BACSU Penicillin-binding protein 2A OS=Bacillus subtilis (strain 168) OX=224308 GN=pbpA PE=1 SV=1	165	144	DSSO	20.588	2	2	Self	0
P21465	RS3_BACSU 30S ribosomal protein S3 OS=Bacillus subtilis (strain 168) OX=224308 GN=rpsC PE=1 SV=4	P21471	RS10_BACSU 30S ribosomal protein S10 OS=Bacillus subtilis (strain 168) OX=224308 GN=rpsJ PE=1 SV=4	218	30	DSSO	20.586	2	2	Between	0.003
P80886	SUCC_BACSU Succinate--CoA ligase [ADP-forming] subunit beta OS=Bacillus subtilis (strain 168) OX=224308 GN=sucC PE=1 SV=2	P80886	SUCC_BACSU Succinate--CoA ligase [ADP-forming] subunit beta OS=Bacillus subtilis (strain 168) OX=224308 GN=sucC PE=1 SV=2	14	227	DSSO	20.581	2	2	Self	0
P96729	YWSB_BACSU Cell wall-binding protein YwsB OS=Bacillus subtilis (strain 168) OX=224308 GN=ywsB PE=1 SV=1	P96729	YWSB_BACSU Cell wall-binding protein YwsB OS=Bacillus subtilis (strain 168) OX=224308 GN=ywsB PE=1 SV=1	121	172	DSSO	20.576	2	2	Self	0
O34894	EZRA_BACSU Septation ring formation regulator EzrA OS=Bacillus subtilis (strain 168) OX=224308 GN=ezrA PE=1 SV=1	O34894	EZRA_BACSU Septation ring formation regulator EzrA OS=Bacillus subtilis (strain 168) OX=224308 GN=ezrA PE=1 SV=1	264	223	DSSO	20.575	1	1	Self	0
P21881	ODPA_BACSU Pyruvate dehydrogenase E1 component subunit alpha OS=Bacillus subtilis (strain 168) OX=224308 GN=pdhA PE=1 SV=3	Q45063	YNER_BACSU Uncharacterized protein YneR OS=Bacillus subtilis (strain 168) OX=224308 GN=yneR PE=3 SV=1	283	39	DSSO	20.573	1	1	Between	0.003
P37809	ATPB_BACSU ATP synthase subunit beta OS=Bacillus subtilis (strain 168) OX=224308 GN=atpD PE=1 SV=1	P37814	ATPF_BACSU ATP synthase subunit b OS=Bacillus subtilis (strain 168) OX=224308 GN=atpF PE=1 SV=1	431	90	DSSO	20.548	1	1	Between [nModified]	0
O34814	FTSE_BACSU Cell division ATP-binding protein FtsE OS=Bacillus subtilis (strain 168) OX=224308 GN=ftsE PE=1 SV=1	O34814	FTSE_BACSU Cell division ATP-binding protein FtsE OS=Bacillus subtilis (strain 168) OX=224308 GN=ftsE PE=1 SV=1	80	64	DSSO	20.525	1	1	Self	0
P31112	HEPS1_BACSU Heptaprenyl diphosphate synthase component 1 OS=Bacillus subtilis (strain 168) OX=224308 GN=hepS PE=1 SV=1	P31112	HEPS1_BACSU Heptaprenyl diphosphate synthase component 1 OS=Bacillus subtilis (strain 168) OX=224308 GN=hepS PE=1 SV=1	214	236	DSSO	20.524	1	1	Self	0
P20691	AROA_BACSU 3-phosphoshikimate 1-carboxyvinyltransferase OS=Bacillus subtilis (strain 168) OX=224308 GN=aroA PE=3 SV=1	P20691	AROA_BACSU 3-phosphoshikimate 1-carboxyvinyltransferase OS=Bacillus subtilis (strain 168) OX=224308 GN=aroA PE=3 SV=1	277	252	DSSO	20.524	1	1	Self	0
P18158	GLPD_BACSU Aerobic glycerol-3-phosphate dehydrogenase OS=Bacillus subtilis (strain 168) OX=224308 GN=glpD PE=2 SV=2	P18158	GLPD_BACSU Aerobic glycerol-3-phosphate dehydrogenase OS=Bacillus subtilis (strain 168) OX=224308 GN=glpD PE=2 SV=2	433	301	DSSO	20.516	1	1	Self	0
P55872	IF3_BACSU Translation initiation factor IF-3 OS=Bacillus subtilis (strain 168) OX=224308 GN=infC PE=3 SV=3	P55872	IF3_BACSU Translation initiation factor IF-3 OS=Bacillus subtilis (strain 168) OX=224308 GN=infC PE=3 SV=3	72	65	DSSO	20.516	3	2	Self	0
Q06797	RL1_BACSU 50S ribosomal protein L1 OS=Bacillus subtilis (strain 168) OX=224308 GN=rplA PE=1 SV=4	Q06797	RL1_BACSU 50S ribosomal protein L1 OS=Bacillus subtilis (strain 168) OX=224308 GN=rplA PE=1 SV=4	232	19	DSSO	20.512	1	1	Self	0
P23129	ODO1_BACSU 2-oxoglutarate dehydrogenase E1 component OS=Bacillus subtilis (strain 168) OX=224308 GN=odhA PE=3 SV=3	P23129	ODO1_BACSU 2-oxoglutarate dehydrogenase E1 component OS=Bacillus subtilis (strain 168) OX=224308 GN=odhA PE=3 SV=3	528	929	DSSO	20.506	3	2	Self	0
O32169	METN_BACSU Methionine import ATP-binding protein MetN OS=Bacillus subtilis (strain 168) OX=224308 GN=metN PE=1 SV=1	O32169	METN_BACSU Methionine import ATP-binding protein MetN OS=Bacillus subtilis (strain 168) OX=224308 GN=metN PE=1 SV=1	30	1	DSSO	20.499	1	1	Self	0
O34629	YERH_BACSU Uncharacterized lipoprotein YerH OS=Bacillus subtilis (strain 168) OX=224308 GN=yerH PE=3 SV=1	O34629	YERH_BACSU Uncharacterized lipoprotein YerH OS=Bacillus subtilis (strain 168) OX=224308 GN=yerH PE=3 SV=1	37	231	DSSO	20.483	2	1	Self	0
P94421	YCLQ_BACSU Petrobactin-binding protein YclQ OS=Bacillus subtilis (strain 168) OX=224308 GN=yclQ PE=1 SV=1	P94421	YCLQ_BACSU Petrobactin-binding protein YclQ OS=Bacillus subtilis (strain 168) OX=224308 GN=yclQ PE=1 SV=1	147	45	DSSO	20.481	1	1	Self [nModified]	0
Q02114	LYTC_BACSU N-acetylmuramoyl-L-alanine amidase LytC OS=Bacillus subtilis (strain 168) OX=224308 GN=lytC PE=1 SV=1	Q02114	LYTC_BACSU N-acetylmuramoyl-L-alanine amidase LytC OS=Bacillus subtilis (strain 168) OX=224308 GN=lytC PE=1 SV=1	194	144	DSSO	20.48	2	2	Self	0
P21478	RS21_BACSU 30S ribosomal protein S21 OS=Bacillus subtilis (strain 168) OX=224308 GN=rpsU PE=1 SV=3	P04969	RS11_BACSU 30S ribosomal protein S11 OS=Bacillus subtilis (strain 168) OX=224308 GN=rpsK PE=1 SV=1	8	82	DSSO	20.479	1	1	Between	0.003
P37455	SSBA_BACSU Single-stranded DNA-binding protein A OS=Bacillus subtilis (strain 168) OX=224308 GN=ssbA PE=1 SV=1	P37455	SSBA_BACSU Single-stranded DNA-binding protein A OS=Bacillus subtilis (strain 168) OX=224308 GN=ssbA PE=1 SV=1	67	13	DSSO	20.473	2	1	Self	0
Q06797	RL1_BACSU 50S ribosomal protein L1 OS=Bacillus subtilis (strain 168) OX=224308 GN=rplA PE=1 SV=4	P02394	RL7_BACSU 50S ribosomal protein L7/L12 OS=Bacillus subtilis (strain 168) OX=224308 GN=rplL PE=1 SV=4	167	87	DSSO	20.471	2	1	Between	0.003
O34348	YFMC_BACSU Fe(3+)-citrate-binding protein YfmC OS=Bacillus subtilis (strain 168) OX=224308 GN=yfmC PE=2 SV=1	O34348	YFMC_BACSU Fe(3+)-citrate-binding protein YfmC OS=Bacillus subtilis (strain 168) OX=224308 GN=yfmC PE=2 SV=1	59	40	DSSO	20.458	3	2	Self	0
P24141	OPPA_BACSU Oligopeptide-binding protein OppA OS=Bacillus subtilis (strain 168) OX=224308 GN=oppA PE=1 SV=1	P24141	OPPA_BACSU Oligopeptide-binding protein OppA OS=Bacillus subtilis (strain 168) OX=224308 GN=oppA PE=1 SV=1	319	375	DSSO	20.453	2	1	Self	0
O31742	RL19_BACSU 50S ribosomal protein L19 OS=Bacillus subtilis (strain 168) OX=224308 GN=rplS PE=1 SV=2	O31742	RL19_BACSU 50S ribosomal protein L19 OS=Bacillus subtilis (strain 168) OX=224308 GN=rplS PE=1 SV=2	80	31	DSSO	20.449	2	1	Self	0
P24141	OPPA_BACSU Oligopeptide-binding protein OppA OS=Bacillus subtilis (strain 168) OX=224308 GN=oppA PE=1 SV=1	P24141	OPPA_BACSU Oligopeptide-binding protein OppA OS=Bacillus subtilis (strain 168) OX=224308 GN=oppA PE=1 SV=1	163	145	DSSO	20.399	1	1	Self	0
P21883	ODP2_BACSU Dihydrolipoyllysine-residue acetyltransferase component of pyruvate dehydrogenase complex OS=Bacillus subtilis (strain 168) OX=224308 GN=pdhC PE=1 SV=2	P21883	ODP2_BACSU Dihydrolipoyllysine-residue acetyltransferase component of pyruvate dehydrogenase complex OS=Bacillus subtilis (strain 168) OX=224308 GN=pdhC PE=1 SV=2	275	282	DSSO	20.393	1	1	Self	0
O32218	BDBD_BACSU Disulfide bond formation protein D OS=Bacillus subtilis (strain 168) OX=224308 GN=bdbD PE=1 SV=1	O32218	BDBD_BACSU Disulfide bond formation protein D OS=Bacillus subtilis (strain 168) OX=224308 GN=bdbD PE=1 SV=1	47	179	DSSO	20.391	1	1	Self	0
P94356	YXKC_BACSU Uncharacterized protein YxkC OS=Bacillus subtilis (strain 168) OX=224308 GN=yxkC PE=1 SV=2	P94356	YXKC_BACSU Uncharacterized protein YxkC OS=Bacillus subtilis (strain 168) OX=224308 GN=yxkC PE=1 SV=2	133	153	DSSO	20.39	2	2	Self	0
O34348	YFMC_BACSU Fe(3+)-citrate-binding protein YfmC OS=Bacillus subtilis (strain 168) OX=224308 GN=yfmC PE=2 SV=1	O34348	YFMC_BACSU Fe(3+)-citrate-binding protein YfmC OS=Bacillus subtilis (strain 168) OX=224308 GN=yfmC PE=2 SV=1	280	274	DSSO	20.383	2	2	Self	0
P39149	UPP_BACSU Uracil phosphoribosyltransferase OS=Bacillus subtilis (strain 168) OX=224308 GN=upp PE=3 SV=1	P39149	UPP_BACSU Uracil phosphoribosyltransferase OS=Bacillus subtilis (strain 168) OX=224308 GN=upp PE=3 SV=1	191	209	DSSO	20.374	2	2	Self	0
P45693	SP5S_BACSU Stage V sporulation protein S OS=Bacillus subtilis (strain 168) OX=224308 GN=spoVS PE=1 SV=1	P45693	SP5S_BACSU Stage V sporulation protein S OS=Bacillus subtilis (strain 168) OX=224308 GN=spoVS PE=1 SV=1	9	44	DSSO	20.369	1	1	Self	0
P42920	RL3_BACSU 50S ribosomal protein L3 OS=Bacillus subtilis (strain 168) OX=224308 GN=rplC PE=1 SV=2	P42920	RL3_BACSU 50S ribosomal protein L3 OS=Bacillus subtilis (strain 168) OX=224308 GN=rplC PE=1 SV=2	158	124	DSSO	20.365	2	1	Self	0
P24327	PRSA_BACSU Foldase protein PrsA OS=Bacillus subtilis (strain 168) OX=224308 GN=prsA PE=1 SV=1	P32399	YHGE_BACSU Uncharacterized protein YhgE OS=Bacillus subtilis (strain 168) OX=224308 GN=yhgE PE=4 SV=2	94	154	DSSO	20.353	2	1	Between	0.003
Q06753	YACO_BACSU Putative TrmH family tRNA/rRNA methyltransferase YacO OS=Bacillus subtilis (strain 168) OX=224308 GN=yacO PE=3 SV=2	Q06753	YACO_BACSU Putative TrmH family tRNA/rRNA methyltransferase YacO OS=Bacillus subtilis (strain 168) OX=224308 GN=yacO PE=3 SV=2	47	19	DSSO	20.346	1	1	Self	0
P21880	DLDH1_BACSU Dihydrolipoyl dehydrogenase OS=Bacillus subtilis (strain 168) OX=224308 GN=pdhD PE=3 SV=1	P21883	ODP2_BACSU Dihydrolipoyllysine-residue acetyltransferase component of pyruvate dehydrogenase complex OS=Bacillus subtilis (strain 168) OX=224308 GN=pdhC PE=1 SV=2	2	159	DSSO	20.338	1	1	Between	0.003
O32230	SSRP_BACSU SsrA-binding protein OS=Bacillus subtilis (strain 168) OX=224308 GN=smpB PE=1 SV=1	O32230	SSRP_BACSU SsrA-binding protein OS=Bacillus subtilis (strain 168) OX=224308 GN=smpB PE=1 SV=1	13	47	DSSO	20.314	2	1	Self	0
P17865	FTSZ_BACSU Cell division protein FtsZ OS=Bacillus subtilis (strain 168) OX=224308 GN=ftsZ PE=1 SV=3	P17865	FTSZ_BACSU Cell division protein FtsZ OS=Bacillus subtilis (strain 168) OX=224308 GN=ftsZ PE=1 SV=3	79	86	DSSO	20.303	1	1	Self	0
P21472	RS12_BACSU 30S ribosomal protein S12 OS=Bacillus subtilis (strain 168) OX=224308 GN=rpsL PE=1 SV=5	P21472	RS12_BACSU 30S ribosomal protein S12 OS=Bacillus subtilis (strain 168) OX=224308 GN=rpsL PE=1 SV=5	101	56	DSSO	20.294	2	2	Self	0
Q45493	RNJ1_BACSU Ribonuclease J1 OS=Bacillus subtilis (strain 168) OX=224308 GN=rnjA PE=1 SV=1	Q45493	RNJ1_BACSU Ribonuclease J1 OS=Bacillus subtilis (strain 168) OX=224308 GN=rnjA PE=1 SV=1	276	251	DSSO	20.272	1	1	Self [nModified]	0
P02394	RL7_BACSU 50S ribosomal protein L7/L12 OS=Bacillus subtilis (strain 168) OX=224308 GN=rplL PE=1 SV=4	P21477	RS20_BACSU 30S ribosomal protein S20 OS=Bacillus subtilis (strain 168) OX=224308 GN=rpsT PE=1 SV=4	87	48	DSSO	20.266	2	1	Between	0.003
Q03222	RHO_BACSU Transcription termination factor Rho OS=Bacillus subtilis (strain 168) OX=224308 GN=rho PE=3 SV=3	Q03222	RHO_BACSU Transcription termination factor Rho OS=Bacillus subtilis (strain 168) OX=224308 GN=rho PE=3 SV=3	384	418	DSSO	20.262	1	1	Self [nModified]	0
P32399	YHGE_BACSU Uncharacterized protein YhgE OS=Bacillus subtilis (strain 168) OX=224308 GN=yhgE PE=4 SV=2	P32399	YHGE_BACSU Uncharacterized protein YhgE OS=Bacillus subtilis (strain 168) OX=224308 GN=yhgE PE=4 SV=2	178	541	DSSO	20.247	1	1	Self	0
P36949	RBSB_BACSU Ribose import binding protein RbsB OS=Bacillus subtilis (strain 168) OX=224308 GN=rbsB PE=3 SV=2	P36949	RBSB_BACSU Ribose import binding protein RbsB OS=Bacillus subtilis (strain 168) OX=224308 GN=rbsB PE=3 SV=2	289	293	DSSO	20.246	1	1	Self	0
P12875	RL14_BACSU 50S ribosomal protein L14 OS=Bacillus subtilis (strain 168) OX=224308 GN=rplN PE=1 SV=1	P12875	RL14_BACSU 50S ribosomal protein L14 OS=Bacillus subtilis (strain 168) OX=224308 GN=rplN PE=1 SV=1	66	1	DSSO	20.245	3	3	Self	0
P35136	SERA_BACSU D-3-phosphoglycerate dehydrogenase OS=Bacillus subtilis (strain 168) OX=224308 GN=serA PE=3 SV=3	P35136	SERA_BACSU D-3-phosphoglycerate dehydrogenase OS=Bacillus subtilis (strain 168) OX=224308 GN=serA PE=3 SV=3	178	390	DSSO	20.24	2	2	Self	0
P50735	GUDB_BACSU Cryptic catabolic NAD-specific glutamate dehydrogenase GudB OS=Bacillus subtilis (strain 168) OX=224308 GN=gudB PE=1 SV=2	P50735	GUDB_BACSU Cryptic catabolic NAD-specific glutamate dehydrogenase GudB OS=Bacillus subtilis (strain 168) OX=224308 GN=gudB PE=1 SV=2	52	27	DSSO	20.239	1	1	Self	0
P54556	COAA_BACSU Pantothenate kinase OS=Bacillus subtilis (strain 168) OX=224308 GN=coaA PE=3 SV=2	P54556	COAA_BACSU Pantothenate kinase OS=Bacillus subtilis (strain 168) OX=224308 GN=coaA PE=3 SV=2	138	263	DSSO	20.238	1	1	Self	0
Q06797	RL1_BACSU 50S ribosomal protein L1 OS=Bacillus subtilis (strain 168) OX=224308 GN=rplA PE=1 SV=4	Q06797	RL1_BACSU 50S ribosomal protein L1 OS=Bacillus subtilis (strain 168) OX=224308 GN=rplA PE=1 SV=4	19	13	DSSO	20.236	2	1	Self	0
P29727	GUAA_BACSU GMP synthase [glutamine-hydrolyzing] OS=Bacillus subtilis (strain 168) OX=224308 GN=guaA PE=3 SV=3	P29727	GUAA_BACSU GMP synthase [glutamine-hydrolyzing] OS=Bacillus subtilis (strain 168) OX=224308 GN=guaA PE=3 SV=3	493	258	DSSO	20.23	2	2	Self [nModified]	0
O34814	FTSE_BACSU Cell division ATP-binding protein FtsE OS=Bacillus subtilis (strain 168) OX=224308 GN=ftsE PE=1 SV=1	O34814	FTSE_BACSU Cell division ATP-binding protein FtsE OS=Bacillus subtilis (strain 168) OX=224308 GN=ftsE PE=1 SV=1	64	72	DSSO	20.216	2	1	Self	0
P94356	YXKC_BACSU Uncharacterized protein YxkC OS=Bacillus subtilis (strain 168) OX=224308 GN=yxkC PE=1 SV=2	P94356	YXKC_BACSU Uncharacterized protein YxkC OS=Bacillus subtilis (strain 168) OX=224308 GN=yxkC PE=1 SV=2	133	148	DSSO	20.214	1	1	Self	0
P50735	GUDB_BACSU Cryptic catabolic NAD-specific glutamate dehydrogenase GudB OS=Bacillus subtilis (strain 168) OX=224308 GN=gudB PE=1 SV=2	P50735	GUDB_BACSU Cryptic catabolic NAD-specific glutamate dehydrogenase GudB OS=Bacillus subtilis (strain 168) OX=224308 GN=gudB PE=1 SV=2	416	80	DSSO	20.211	2	1	Self [nModified]	0
P21881	ODPA_BACSU Pyruvate dehydrogenase E1 component subunit alpha OS=Bacillus subtilis (strain 168) OX=224308 GN=pdhA PE=1 SV=3	P21881	ODPA_BACSU Pyruvate dehydrogenase E1 component subunit alpha OS=Bacillus subtilis (strain 168) OX=224308 GN=pdhA PE=1 SV=3	21	13	DSSO	20.2	2	2	Self	0
P08821	DBH1_BACSU DNA-binding protein HU 1 OS=Bacillus subtilis (strain 168) OX=224308 GN=hupA PE=1 SV=2	P08821	DBH1_BACSU DNA-binding protein HU 1 OS=Bacillus subtilis (strain 168) OX=224308 GN=hupA PE=1 SV=2	83	92	DSSO	20.177	2	1	Self	0
Q02113	CWBA_BACSU Amidase enhancer OS=Bacillus subtilis (strain 168) OX=224308 GN=lytB PE=1 SV=1	Q02113	CWBA_BACSU Amidase enhancer OS=Bacillus subtilis (strain 168) OX=224308 GN=lytB PE=1 SV=1	611	579	DSSO	20.154	2	2	Self	0
C0SP94	YHFQ_BACSU Putative ABC transporter substrate-binding lipoprotein YhfQ OS=Bacillus subtilis (strain 168) OX=224308 GN=yhfQ PE=1 SV=1	C0SP94	YHFQ_BACSU Putative ABC transporter substrate-binding lipoprotein YhfQ OS=Bacillus subtilis (strain 168) OX=224308 GN=yhfQ PE=1 SV=1	80	261	DSSO	20.13	1	1	Self	0
P21469	RS7_BACSU 30S ribosomal protein S7 OS=Bacillus subtilis (strain 168) OX=224308 GN=rpsG PE=1 SV=4	P21469	RS7_BACSU 30S ribosomal protein S7 OS=Bacillus subtilis (strain 168) OX=224308 GN=rpsG PE=1 SV=4	4	21	DSSO	20.125	1	1	Self	0
Q45068	ALST_BACSU Amino-acid carrier protein AlsT OS=Bacillus subtilis (strain 168) OX=224308 GN=alsT PE=2 SV=1	Q45068	ALST_BACSU Amino-acid carrier protein AlsT OS=Bacillus subtilis (strain 168) OX=224308 GN=alsT PE=2 SV=1	437	430	DSSO	20.124	2	1	Self	0
Q06797	RL1_BACSU 50S ribosomal protein L1 OS=Bacillus subtilis (strain 168) OX=224308 GN=rplA PE=1 SV=4	Q795R8	YTFP_BACSU Uncharacterized protein YtfP OS=Bacillus subtilis (strain 168) OX=224308 GN=ytfP PE=4 SV=2	205	285	DSSO	20.066	1	1	Between [nModified]	0
P42919	RL2_BACSU 50S ribosomal protein L2 OS=Bacillus subtilis (strain 168) OX=224308 GN=rplB PE=1 SV=3	P42919	RL2_BACSU 50S ribosomal protein L2 OS=Bacillus subtilis (strain 168) OX=224308 GN=rplB PE=1 SV=3	28	101	DSSO	20.04	1	1	Self	0
P21881	ODPA_BACSU Pyruvate dehydrogenase E1 component subunit alpha OS=Bacillus subtilis (strain 168) OX=224308 GN=pdhA PE=1 SV=3	P21881	ODPA_BACSU Pyruvate dehydrogenase E1 component subunit alpha OS=Bacillus subtilis (strain 168) OX=224308 GN=pdhA PE=1 SV=3	20	13	DSSO	20.038	2	2	Self [nModified]	0
O31567	YFIY_BACSU Probable siderophore-binding lipoprotein YfiY OS=Bacillus subtilis (strain 168) OX=224308 GN=yfiY PE=1 SV=1	O31567	YFIY_BACSU Probable siderophore-binding lipoprotein YfiY OS=Bacillus subtilis (strain 168) OX=224308 GN=yfiY PE=1 SV=1	41	124	DSSO	20.03	1	1	Self [nModified]	0
P16971	RECA_BACSU Protein RecA OS=Bacillus subtilis (strain 168) OX=224308 GN=recA PE=1 SV=2	P16971	RECA_BACSU Protein RecA OS=Bacillus subtilis (strain 168) OX=224308 GN=recA PE=1 SV=2	13	30	DSSO	20.024	1	1	Self [nModified]	0
O34841	YOEB_BACSU Uncharacterized protein YoeB OS=Bacillus subtilis (strain 168) OX=224308 GN=yoeB PE=1 SV=2	O34841	YOEB_BACSU Uncharacterized protein YoeB OS=Bacillus subtilis (strain 168) OX=224308 GN=yoeB PE=1 SV=2	140	162	DSSO	20.02	2	2	Self	0
P37871	RPOC_BACSU DNA-directed RNA polymerase subunit beta' OS=Bacillus subtilis (strain 168) OX=224308 GN=rpoC PE=1 SV=4	P37871	RPOC_BACSU DNA-directed RNA polymerase subunit beta' OS=Bacillus subtilis (strain 168) OX=224308 GN=rpoC PE=1 SV=4	43	30	DSSO	20.001	2	1	Self	0
P45694	TKT_BACSU Transketolase OS=Bacillus subtilis (strain 168) OX=224308 GN=tkt PE=3 SV=2	P45694	TKT_BACSU Transketolase OS=Bacillus subtilis (strain 168) OX=224308 GN=tkt PE=3 SV=2	667	608	DSSO	19.997	2	2	Self	0
P12875	RL14_BACSU 50S ribosomal protein L14 OS=Bacillus subtilis (strain 168) OX=224308 GN=rplN PE=1 SV=1	P12875	RL14_BACSU 50S ribosomal protein L14 OS=Bacillus subtilis (strain 168) OX=224308 GN=rplN PE=1 SV=1	44	54	DSSO	19.989	1	1	Self	0
P37560	YABR_BACSU Uncharacterized protein YabR OS=Bacillus subtilis (strain 168) OX=224308 GN=yabR PE=3 SV=1	P37560	YABR_BACSU Uncharacterized protein YabR OS=Bacillus subtilis (strain 168) OX=224308 GN=yabR PE=3 SV=1	65	2	DSSO	19.957	2	2	Self	0
P37942	ODB2_BACSU Lipoamide acyltransferase component of branched-chain alpha-keto acid dehydrogenase complex OS=Bacillus subtilis (strain 168) OX=224308 GN=bfmBB PE=3 SV=1	P37942	ODB2_BACSU Lipoamide acyltransferase component of branched-chain alpha-keto acid dehydrogenase complex OS=Bacillus subtilis (strain 168) OX=224308 GN=bfmBB PE=3 SV=1	204	182	DSSO	19.954	2	1	Self [nModified]	0
P12874	RS17_BACSU 30S ribosomal protein S17 OS=Bacillus subtilis (strain 168) OX=224308 GN=rpsQ PE=1 SV=3	P12874	RS17_BACSU 30S ribosomal protein S17 OS=Bacillus subtilis (strain 168) OX=224308 GN=rpsQ PE=1 SV=3	8	73	DSSO	19.951	2	2	Self	0
O31742	RL19_BACSU 50S ribosomal protein L19 OS=Bacillus subtilis (strain 168) OX=224308 GN=rplS PE=1 SV=2	O31742	RL19_BACSU 50S ribosomal protein L19 OS=Bacillus subtilis (strain 168) OX=224308 GN=rplS PE=1 SV=2	80	3	DSSO	19.938	2	2	Self	0
P37580	FHUD_BACSU Iron(3+)-hydroxamate-binding protein FhuD OS=Bacillus subtilis (strain 168) OX=224308 GN=fhuD PE=1 SV=1	P37580	FHUD_BACSU Iron(3+)-hydroxamate-binding protein FhuD OS=Bacillus subtilis (strain 168) OX=224308 GN=fhuD PE=1 SV=1	38	56	DSSO	19.937	2	1	Self	0
P19946	RL15_BACSU 50S ribosomal protein L15 OS=Bacillus subtilis (strain 168) OX=224308 GN=rplO PE=1 SV=1	P19946	RL15_BACSU 50S ribosomal protein L15 OS=Bacillus subtilis (strain 168) OX=224308 GN=rplO PE=1 SV=1	29	7	DSSO	19.933	2	1	Self	0
P16971	RECA_BACSU Protein RecA OS=Bacillus subtilis (strain 168) OX=224308 GN=recA PE=1 SV=2	P16971	RECA_BACSU Protein RecA OS=Bacillus subtilis (strain 168) OX=224308 GN=recA PE=1 SV=2	26	182	DSSO	19.931	2	2	Self	0
P80868	EFG_BACSU Elongation factor G OS=Bacillus subtilis (strain 168) OX=224308 GN=fusA PE=1 SV=3	P02394	RL7_BACSU 50S ribosomal protein L7/L12 OS=Bacillus subtilis (strain 168) OX=224308 GN=rplL PE=1 SV=4	341	95	DSSO	19.904	1	1	Between	0.003
P36949	RBSB_BACSU Ribose import binding protein RbsB OS=Bacillus subtilis (strain 168) OX=224308 GN=rbsB PE=3 SV=2	P36949	RBSB_BACSU Ribose import binding protein RbsB OS=Bacillus subtilis (strain 168) OX=224308 GN=rbsB PE=3 SV=2	289	161	DSSO	19.882	1	1	Self	0
P36430	SYL_BACSU Leucine--tRNA ligase OS=Bacillus subtilis (strain 168) OX=224308 GN=leuS PE=3 SV=3	P36430	SYL_BACSU Leucine--tRNA ligase OS=Bacillus subtilis (strain 168) OX=224308 GN=leuS PE=3 SV=3	778	757	DSSO	19.882	1	1	Self	0
P18158	GLPD_BACSU Aerobic glycerol-3-phosphate dehydrogenase OS=Bacillus subtilis (strain 168) OX=224308 GN=glpD PE=2 SV=2	P18158	GLPD_BACSU Aerobic glycerol-3-phosphate dehydrogenase OS=Bacillus subtilis (strain 168) OX=224308 GN=glpD PE=2 SV=2	204	301	DSSO	19.879	2	1	Self	0
P28598	CH60_BACSU 60 kDa chaperonin OS=Bacillus subtilis (strain 168) OX=224308 GN=groL PE=1 SV=3	P28598	CH60_BACSU 60 kDa chaperonin OS=Bacillus subtilis (strain 168) OX=224308 GN=groL PE=1 SV=3	57	41	DSSO	19.86	1	1	Self	0
P32399	YHGE_BACSU Uncharacterized protein YhgE OS=Bacillus subtilis (strain 168) OX=224308 GN=yhgE PE=4 SV=2	P32399	YHGE_BACSU Uncharacterized protein YhgE OS=Bacillus subtilis (strain 168) OX=224308 GN=yhgE PE=4 SV=2	154	212	DSSO	19.851	2	1	Self	0
P42920	RL3_BACSU 50S ribosomal protein L3 OS=Bacillus subtilis (strain 168) OX=224308 GN=rplC PE=1 SV=2	P42920	RL3_BACSU 50S ribosomal protein L3 OS=Bacillus subtilis (strain 168) OX=224308 GN=rplC PE=1 SV=2	81	77	DSSO	19.851	3	3	Self	0
P12877	RL5_BACSU 50S ribosomal protein L5 OS=Bacillus subtilis (strain 168) OX=224308 GN=rplE PE=1 SV=1	P12877	RL5_BACSU 50S ribosomal protein L5 OS=Bacillus subtilis (strain 168) OX=224308 GN=rplE PE=1 SV=1	119	19	DSSO	19.844	2	2	Self [nModified]	0
P50735	GUDB_BACSU Cryptic catabolic NAD-specific glutamate dehydrogenase GudB OS=Bacillus subtilis (strain 168) OX=224308 GN=gudB PE=1 SV=2	P50735	GUDB_BACSU Cryptic catabolic NAD-specific glutamate dehydrogenase GudB OS=Bacillus subtilis (strain 168) OX=224308 GN=gudB PE=1 SV=2	189	92	DSSO	19.844	1	1	Self	0
O34633	YJLC_BACSU Uncharacterized protein YjlC OS=Bacillus subtilis (strain 168) OX=224308 GN=yjlC PE=2 SV=1	P80861	YJLD_BACSU NADH dehydrogenase-like protein YjlD OS=Bacillus subtilis (strain 168) OX=224308 GN=yjlD PE=1 SV=3	66	220	DSSO	19.836	1	1	Between	0.003
P96614	CSHA_BACSU DEAD-box ATP-dependent RNA helicase CshA OS=Bacillus subtilis (strain 168) OX=224308 GN=cshA PE=1 SV=2	P05657	RL27_BACSU 50S ribosomal protein L27 OS=Bacillus subtilis (strain 168) OX=224308 GN=rpmA PE=1 SV=1	205	13	DSSO	19.826	2	1	Between [nModified]	0
P08750	DACA_BACSU D-alanyl-D-alanine carboxypeptidase DacA OS=Bacillus subtilis (strain 168) OX=224308 GN=dacA PE=1 SV=3	P08750	DACA_BACSU D-alanyl-D-alanine carboxypeptidase DacA OS=Bacillus subtilis (strain 168) OX=224308 GN=dacA PE=1 SV=3	381	344	DSSO	19.822	1	1	Self	0
P32399	YHGE_BACSU Uncharacterized protein YhgE OS=Bacillus subtilis (strain 168) OX=224308 GN=yhgE PE=4 SV=2	P32399	YHGE_BACSU Uncharacterized protein YhgE OS=Bacillus subtilis (strain 168) OX=224308 GN=yhgE PE=4 SV=2	508	152	DSSO	19.81	2	1	Self	0
O34966	ZNUA_BACSU High-affinity zinc uptake system binding-protein ZnuA OS=Bacillus subtilis (strain 168) OX=224308 GN=znuA PE=1 SV=1	O34966	ZNUA_BACSU High-affinity zinc uptake system binding-protein ZnuA OS=Bacillus subtilis (strain 168) OX=224308 GN=znuA PE=1 SV=1	161	183	DSSO	19.801	2	1	Self	0
P37809	ATPB_BACSU ATP synthase subunit beta OS=Bacillus subtilis (strain 168) OX=224308 GN=atpD PE=1 SV=1	P37809	ATPB_BACSU ATP synthase subunit beta OS=Bacillus subtilis (strain 168) OX=224308 GN=atpD PE=1 SV=1	150	431	DSSO	19.79	1	1	Self	0
P39578	DLTD_BACSU Protein DltD OS=Bacillus subtilis (strain 168) OX=224308 GN=dltD PE=3 SV=1	P39578	DLTD_BACSU Protein DltD OS=Bacillus subtilis (strain 168) OX=224308 GN=dltD PE=3 SV=1	336	328	DSSO	19.782	2	1	Self	0
O34797	COAD_BACSU Phosphopantetheine adenylyltransferase OS=Bacillus subtilis (strain 168) OX=224308 GN=coaD PE=1 SV=1	O34797	COAD_BACSU Phosphopantetheine adenylyltransferase OS=Bacillus subtilis (strain 168) OX=224308 GN=coaD PE=1 SV=1	2	84	DSSO	19.78	1	1	Self	0
P54533	DLDH2_BACSU Dihydrolipoyl dehydrogenase OS=Bacillus subtilis (strain 168) OX=224308 GN=bfmBC PE=3 SV=1	P54533	DLDH2_BACSU Dihydrolipoyl dehydrogenase OS=Bacillus subtilis (strain 168) OX=224308 GN=bfmBC PE=3 SV=1	35	45	DSSO	19.771	2	1	Self	0
P46898	RL6_BACSU 50S ribosomal protein L6 OS=Bacillus subtilis (strain 168) OX=224308 GN=rplF PE=1 SV=2	P02394	RL7_BACSU 50S ribosomal protein L7/L12 OS=Bacillus subtilis (strain 168) OX=224308 GN=rplL PE=1 SV=4	82	95	DSSO	19.769	1	1	Between	0.003
P39778	CLPY_BACSU ATP-dependent protease ATPase subunit ClpY OS=Bacillus subtilis (strain 168) OX=224308 GN=clpY PE=1 SV=1	P39778	CLPY_BACSU ATP-dependent protease ATPase subunit ClpY OS=Bacillus subtilis (strain 168) OX=224308 GN=clpY PE=1 SV=1	47	74	DSSO	19.763	2	2	Self	0
P49787	ACCC1_BACSU Biotin carboxylase 1 OS=Bacillus subtilis (strain 168) OX=224308 GN=accC1 PE=3 SV=3	P49787	ACCC1_BACSU Biotin carboxylase 1 OS=Bacillus subtilis (strain 168) OX=224308 GN=accC1 PE=3 SV=3	166	116	DSSO	19.729	3	2	Self	0
P16971	RECA_BACSU Protein RecA OS=Bacillus subtilis (strain 168) OX=224308 GN=recA PE=1 SV=2	P16971	RECA_BACSU Protein RecA OS=Bacillus subtilis (strain 168) OX=224308 GN=recA PE=1 SV=2	196	214	DSSO	19.723	1	1	Self [nModified]	0
P32399	YHGE_BACSU Uncharacterized protein YhgE OS=Bacillus subtilis (strain 168) OX=224308 GN=yhgE PE=4 SV=2	P32399	YHGE_BACSU Uncharacterized protein YhgE OS=Bacillus subtilis (strain 168) OX=224308 GN=yhgE PE=4 SV=2	357	380	DSSO	19.676	1	1	Self	0
P32727	NUSA_BACSU Transcription termination/antitermination protein NusA OS=Bacillus subtilis (strain 168) OX=224308 GN=nusA PE=1 SV=2	P32727	NUSA_BACSU Transcription termination/antitermination protein NusA OS=Bacillus subtilis (strain 168) OX=224308 GN=nusA PE=1 SV=2	190	111	DSSO	19.674	1	1	Self	0
P0CI74	GPSB_BACSU Cell cycle protein GpsB OS=Bacillus subtilis (strain 168) OX=224308 GN=gpsB PE=1 SV=1	P0CI74	GPSB_BACSU Cell cycle protein GpsB OS=Bacillus subtilis (strain 168) OX=224308 GN=gpsB PE=1 SV=1	1	7	DSSO	19.674	2	2	Self	0
P96583	TOP3_BACSU DNA topoisomerase 3 OS=Bacillus subtilis (strain 168) OX=224308 GN=topB PE=3 SV=1	P96583	TOP3_BACSU DNA topoisomerase 3 OS=Bacillus subtilis (strain 168) OX=224308 GN=topB PE=3 SV=1	120	89	DSSO	19.66	1	1	Self [nModified]	0
Q06797	RL1_BACSU 50S ribosomal protein L1 OS=Bacillus subtilis (strain 168) OX=224308 GN=rplA PE=1 SV=4	P02394	RL7_BACSU 50S ribosomal protein L7/L12 OS=Bacillus subtilis (strain 168) OX=224308 GN=rplL PE=1 SV=4	32	87	DSSO	19.659	2	1	Between	0.003
P80239	AHPC_BACSU Alkyl hydroperoxide reductase C OS=Bacillus subtilis (strain 168) OX=224308 GN=ahpC PE=1 SV=2	P80239	AHPC_BACSU Alkyl hydroperoxide reductase C OS=Bacillus subtilis (strain 168) OX=224308 GN=ahpC PE=1 SV=2	153	169	DSSO	19.658	2	2	Self	0
P80868	EFG_BACSU Elongation factor G OS=Bacillus subtilis (strain 168) OX=224308 GN=fusA PE=1 SV=3	P02394	RL7_BACSU 50S ribosomal protein L7/L12 OS=Bacillus subtilis (strain 168) OX=224308 GN=rplL PE=1 SV=4	341	87	DSSO	19.638	1	1	Between	0.003
Q796K8	PBPH_BACSU Penicillin-binding protein H OS=Bacillus subtilis (strain 168) OX=224308 GN=pbpH PE=1 SV=3	Q796K8	PBPH_BACSU Penicillin-binding protein H OS=Bacillus subtilis (strain 168) OX=224308 GN=pbpH PE=1 SV=3	331	575	DSSO	19.636	2	1	Self	0
P54421	LYTE_BACSU Probable peptidoglycan endopeptidase LytE OS=Bacillus subtilis (strain 168) OX=224308 GN=lytE PE=1 SV=1	P54421	LYTE_BACSU Probable peptidoglycan endopeptidase LytE OS=Bacillus subtilis (strain 168) OX=224308 GN=lytE PE=1 SV=1	117	111	DSSO	19.635	1	1	Self [nModified]	0
P0CI74	GPSB_BACSU Cell cycle protein GpsB OS=Bacillus subtilis (strain 168) OX=224308 GN=gpsB PE=1 SV=1	P0CI74	GPSB_BACSU Cell cycle protein GpsB OS=Bacillus subtilis (strain 168) OX=224308 GN=gpsB PE=1 SV=1	89	95	DSSO	19.623	1	1	Self	0
Q7WY78	TAGT_BACSU Polyisoprenyl-teichoic acid--peptidoglycan teichoic acid transferase TagT OS=Bacillus subtilis (strain 168) OX=224308 GN=tagT PE=1 SV=2	Q7WY78	TAGT_BACSU Polyisoprenyl-teichoic acid--peptidoglycan teichoic acid transferase TagT OS=Bacillus subtilis (strain 168) OX=224308 GN=tagT PE=1 SV=2	220	86	DSSO	19.614	2	1	Self	0
P39596	EFEM_BACSU Probable iron uptake system component EfeM OS=Bacillus subtilis (strain 168) OX=224308 GN=efeM PE=1 SV=1	P39596	EFEM_BACSU Probable iron uptake system component EfeM OS=Bacillus subtilis (strain 168) OX=224308 GN=efeM PE=1 SV=1	142	323	DSSO	19.613	1	1	Self	0
P12875	RL14_BACSU 50S ribosomal protein L14 OS=Bacillus subtilis (strain 168) OX=224308 GN=rplN PE=1 SV=1	P12875	RL14_BACSU 50S ribosomal protein L14 OS=Bacillus subtilis (strain 168) OX=224308 GN=rplN PE=1 SV=1	31	1	DSSO	19.608	2	2	Self	0
P21466	RS4_BACSU 30S ribosomal protein S4 OS=Bacillus subtilis (strain 168) OX=224308 GN=rpsD PE=1 SV=3	P21466	RS4_BACSU 30S ribosomal protein S4 OS=Bacillus subtilis (strain 168) OX=224308 GN=rpsD PE=1 SV=3	100	28	DSSO	19.604	2	1	Self	0
Q06797	RL1_BACSU 50S ribosomal protein L1 OS=Bacillus subtilis (strain 168) OX=224308 GN=rplA PE=1 SV=4	P39158	CSPC_BACSU Cold shock protein CspC OS=Bacillus subtilis (strain 168) OX=224308 GN=cspC PE=1 SV=1	32	13	DSSO	19.602	2	1	Between	0.003
P80244	CLPP_BACSU ATP-dependent Clp protease proteolytic subunit OS=Bacillus subtilis (strain 168) OX=224308 GN=clpP PE=1 SV=3	P50866	CLPX_BACSU ATP-dependent Clp protease ATP-binding subunit ClpX OS=Bacillus subtilis (strain 168) OX=224308 GN=clpX PE=2 SV=3	196	271	DSSO	19.587	1	1	Between	0.003
P36947	RBSA_BACSU Ribose import ATP-binding protein RbsA OS=Bacillus subtilis (strain 168) OX=224308 GN=rbsA PE=3 SV=2	P36947	RBSA_BACSU Ribose import ATP-binding protein RbsA OS=Bacillus subtilis (strain 168) OX=224308 GN=rbsA PE=3 SV=2	325	413	DSSO	19.586	1	1	Self	0
O32167	METQ_BACSU Methionine-binding lipoprotein MetQ OS=Bacillus subtilis (strain 168) OX=224308 GN=metQ PE=1 SV=1	O32167	METQ_BACSU Methionine-binding lipoprotein MetQ OS=Bacillus subtilis (strain 168) OX=224308 GN=metQ PE=1 SV=1	216	122	DSSO	19.584	2	2	Self	0
Q06796	RL11_BACSU 50S ribosomal protein L11 OS=Bacillus subtilis (strain 168) OX=224308 GN=rplK PE=1 SV=3	P02394	RL7_BACSU 50S ribosomal protein L7/L12 OS=Bacillus subtilis (strain 168) OX=224308 GN=rplL PE=1 SV=4	7	87	DSSO	19.567	2	1	Between	0.003
P02394	RL7_BACSU 50S ribosomal protein L7/L12 OS=Bacillus subtilis (strain 168) OX=224308 GN=rplL PE=1 SV=4	P21469	RS7_BACSU 30S ribosomal protein S7 OS=Bacillus subtilis (strain 168) OX=224308 GN=rpsG PE=1 SV=4	73	51	DSSO	19.564	2	1	Between	0.003
P32399	YHGE_BACSU Uncharacterized protein YhgE OS=Bacillus subtilis (strain 168) OX=224308 GN=yhgE PE=4 SV=2	P32399	YHGE_BACSU Uncharacterized protein YhgE OS=Bacillus subtilis (strain 168) OX=224308 GN=yhgE PE=4 SV=2	502	541	DSSO	19.534	1	1	Self	0
P54592	YHCH_BACSU Uncharacterized ABC transporter ATP-binding protein YhcH OS=Bacillus subtilis (strain 168) OX=224308 GN=yhcH PE=3 SV=1	P54592	YHCH_BACSU Uncharacterized ABC transporter ATP-binding protein YhcH OS=Bacillus subtilis (strain 168) OX=224308 GN=yhcH PE=3 SV=1	77	106	DSSO	19.53	2	2	Self	0
P39158	CSPC_BACSU Cold shock protein CspC OS=Bacillus subtilis (strain 168) OX=224308 GN=cspC PE=1 SV=1	P39158	CSPC_BACSU Cold shock protein CspC OS=Bacillus subtilis (strain 168) OX=224308 GN=cspC PE=1 SV=1	65	39	DSSO	19.528	1	1	Self	0
O31501	SWRC_BACSU Swarming motility protein SwrC OS=Bacillus subtilis (strain 168) OX=224308 GN=swrC PE=1 SV=2	O31501	SWRC_BACSU Swarming motility protein SwrC OS=Bacillus subtilis (strain 168) OX=224308 GN=swrC PE=1 SV=2	793	809	DSSO	19.519	2	1	Self	0
P39596	EFEM_BACSU Probable iron uptake system component EfeM OS=Bacillus subtilis (strain 168) OX=224308 GN=efeM PE=1 SV=1	P39596	EFEM_BACSU Probable iron uptake system component EfeM OS=Bacillus subtilis (strain 168) OX=224308 GN=efeM PE=1 SV=1	256	177	DSSO	19.511	1	1	Self	0
O32001	YOKF_BACSU SPbeta prophage-derived endonuclease YokF OS=Bacillus subtilis (strain 168) OX=224308 GN=yokF PE=1 SV=1	O32001	YOKF_BACSU SPbeta prophage-derived endonuclease YokF OS=Bacillus subtilis (strain 168) OX=224308 GN=yokF PE=1 SV=1	215	199	DSSO	19.508	2	1	Self [nModified]	0
P39158	CSPC_BACSU Cold shock protein CspC OS=Bacillus subtilis (strain 168) OX=224308 GN=cspC PE=1 SV=1	P12879	RS8_BACSU 30S ribosomal protein S8 OS=Bacillus subtilis (strain 168) OX=224308 GN=rpsH PE=1 SV=4	13	78	DSSO	19.504	2	2	Between	0.003
P71021	DIV4A_BACSU Septum site-determining protein DivIVA OS=Bacillus subtilis (strain 168) OX=224308 GN=divIVA PE=1 SV=1	P71021	DIV4A_BACSU Septum site-determining protein DivIVA OS=Bacillus subtilis (strain 168) OX=224308 GN=divIVA PE=1 SV=1	82	90	DSSO	19.493	2	2	Self	0
P28015	SP5G_BACSU Putative septation protein SpoVG OS=Bacillus subtilis (strain 168) OX=224308 GN=spoVG PE=1 SV=1	P28015	SP5G_BACSU Putative septation protein SpoVG OS=Bacillus subtilis (strain 168) OX=224308 GN=spoVG PE=1 SV=1	1	71	DSSO	19.491	2	2	Self	0
P80868	EFG_BACSU Elongation factor G OS=Bacillus subtilis (strain 168) OX=224308 GN=fusA PE=1 SV=3	P33166	EFTU_BACSU Elongation factor Tu OS=Bacillus subtilis (strain 168) OX=224308 GN=tuf PE=1 SV=1	341	297	DSSO	19.471	1	1	Between	0.003
O34989	YVRG_BACSU Sensor histidine kinase YvrG OS=Bacillus subtilis (strain 168) OX=224308 GN=yvrG PE=3 SV=2	O34989	YVRG_BACSU Sensor histidine kinase YvrG OS=Bacillus subtilis (strain 168) OX=224308 GN=yvrG PE=3 SV=2	231	160	DSSO	19.469	2	1	Self	0
P32399	YHGE_BACSU Uncharacterized protein YhgE OS=Bacillus subtilis (strain 168) OX=224308 GN=yhgE PE=4 SV=2	P32399	YHGE_BACSU Uncharacterized protein YhgE OS=Bacillus subtilis (strain 168) OX=224308 GN=yhgE PE=4 SV=2	189	123	DSSO	19.466	1	1	Self	0
P20668	GLTC_BACSU HTH-type transcriptional regulator GltC OS=Bacillus subtilis (strain 168) OX=224308 GN=gltC PE=1 SV=3	P20668	GLTC_BACSU HTH-type transcriptional regulator GltC OS=Bacillus subtilis (strain 168) OX=224308 GN=gltC PE=1 SV=3	165	265	DSSO	19.465	1	1	Self	0
P37518	YCHF_BACSU Ribosome-binding ATPase YchF OS=Bacillus subtilis (strain 168) OX=224308 GN=ychF PE=2 SV=1	P37518	YCHF_BACSU Ribosome-binding ATPase YchF OS=Bacillus subtilis (strain 168) OX=224308 GN=ychF PE=2 SV=1	192	2	DSSO	19.462	1	1	Self	0
P18579	MURB_BACSU UDP-N-acetylenolpyruvoylglucosamine reductase OS=Bacillus subtilis (strain 168) OX=224308 GN=murB PE=3 SV=1	P18579	MURB_BACSU UDP-N-acetylenolpyruvoylglucosamine reductase OS=Bacillus subtilis (strain 168) OX=224308 GN=murB PE=3 SV=1	209	213	DSSO	19.455	1	1	Self	0
P42964	YCSG_BACSU Uncharacterized membrane protein YcsG OS=Bacillus subtilis (strain 168) OX=224308 GN=ycsG PE=3 SV=4	P42964	YCSG_BACSU Uncharacterized membrane protein YcsG OS=Bacillus subtilis (strain 168) OX=224308 GN=ycsG PE=3 SV=4	218	76	DSSO	19.445	2	1	Self	0
P21472	RS12_BACSU 30S ribosomal protein S12 OS=Bacillus subtilis (strain 168) OX=224308 GN=rpsL PE=1 SV=5	P21472	RS12_BACSU 30S ribosomal protein S12 OS=Bacillus subtilis (strain 168) OX=224308 GN=rpsL PE=1 SV=5	26	43	DSSO	19.425	1	1	Self	0
P39794	PTTBC_BACSU PTS system trehalose-specific EIIBC component OS=Bacillus subtilis (strain 168) OX=224308 GN=treP PE=2 SV=3	P39794	PTTBC_BACSU PTS system trehalose-specific EIIBC component OS=Bacillus subtilis (strain 168) OX=224308 GN=treP PE=2 SV=3	80	2	DSSO	19.422	2	2	Self	0
P02394	RL7_BACSU 50S ribosomal protein L7/L12 OS=Bacillus subtilis (strain 168) OX=224308 GN=rplL PE=1 SV=4	P21477	RS20_BACSU 30S ribosomal protein S20 OS=Bacillus subtilis (strain 168) OX=224308 GN=rpsT PE=1 SV=4	73	48	DSSO	19.416	2	1	Between	0.003
P37870	RPOB_BACSU DNA-directed RNA polymerase subunit beta OS=Bacillus subtilis (strain 168) OX=224308 GN=rpoB PE=1 SV=2	P37870	RPOB_BACSU DNA-directed RNA polymerase subunit beta OS=Bacillus subtilis (strain 168) OX=224308 GN=rpoB PE=1 SV=2	868	849	DSSO	19.412	1	1	Self	0
P21471	RS10_BACSU 30S ribosomal protein S10 OS=Bacillus subtilis (strain 168) OX=224308 GN=rpsJ PE=1 SV=4	O34445	YLBN_BACSU Uncharacterized protein YlbN OS=Bacillus subtilis (strain 168) OX=224308 GN=ylbN PE=4 SV=1	24	152	DSSO	19.41	1	1	Between	0.003
P35136	SERA_BACSU D-3-phosphoglycerate dehydrogenase OS=Bacillus subtilis (strain 168) OX=224308 GN=serA PE=3 SV=3	P35136	SERA_BACSU D-3-phosphoglycerate dehydrogenase OS=Bacillus subtilis (strain 168) OX=224308 GN=serA PE=3 SV=3	323	316	DSSO	19.407	2	2	Self	0
P37870	RPOB_BACSU DNA-directed RNA polymerase subunit beta OS=Bacillus subtilis (strain 168) OX=224308 GN=rpoB PE=1 SV=2	P37870	RPOB_BACSU DNA-directed RNA polymerase subunit beta OS=Bacillus subtilis (strain 168) OX=224308 GN=rpoB PE=1 SV=2	849	1067	DSSO	19.4	1	1	Self	0
O31645	PTN3B_BACSU PTS system mannose-specific EIIBCA component OS=Bacillus subtilis (strain 168) OX=224308 GN=manP PE=1 SV=2	O31645	PTN3B_BACSU PTS system mannose-specific EIIBCA component OS=Bacillus subtilis (strain 168) OX=224308 GN=manP PE=1 SV=2	500	615	DSSO	19.388	2	1	Self [nModified]	0
O32167	METQ_BACSU Methionine-binding lipoprotein MetQ OS=Bacillus subtilis (strain 168) OX=224308 GN=metQ PE=1 SV=1	O32167	METQ_BACSU Methionine-binding lipoprotein MetQ OS=Bacillus subtilis (strain 168) OX=224308 GN=metQ PE=1 SV=1	63	39	DSSO	19.387	1	1	Self	0
P0CI74	GPSB_BACSU Cell cycle protein GpsB OS=Bacillus subtilis (strain 168) OX=224308 GN=gpsB PE=1 SV=1	P16524	DAPX_BACSU Probable N-acetyl-LL-diaminopimelate aminotransferase OS=Bacillus subtilis (strain 168) OX=224308 GN=dapX PE=1 SV=3	89	52	DSSO	19.385	1	1	Between	0.003
P37527	PDXS_BACSU Pyridoxal 5'-phosphate synthase subunit PdxS OS=Bacillus subtilis (strain 168) OX=224308 GN=pdxS PE=1 SV=3	P37527	PDXS_BACSU Pyridoxal 5'-phosphate synthase subunit PdxS OS=Bacillus subtilis (strain 168) OX=224308 GN=pdxS PE=1 SV=3	166	173	DSSO	19.378	2	2	Self	0
P02394	RL7_BACSU 50S ribosomal protein L7/L12 OS=Bacillus subtilis (strain 168) OX=224308 GN=rplL PE=1 SV=4	P33166	EFTU_BACSU Elongation factor Tu OS=Bacillus subtilis (strain 168) OX=224308 GN=tuf PE=1 SV=1	87	178	DSSO	19.37	1	1	Between	0.003
O31635	YJCM_BACSU Uncharacterized protein YjcM OS=Bacillus subtilis (strain 168) OX=224308 GN=yjcM PE=3 SV=1	O31635	YJCM_BACSU Uncharacterized protein YjcM OS=Bacillus subtilis (strain 168) OX=224308 GN=yjcM PE=3 SV=1	276	282	DSSO	19.355	2	1	Self	0
Q05852	GTAB_BACSU UTP--glucose-1-phosphate uridylyltransferase OS=Bacillus subtilis (strain 168) OX=224308 GN=gtaB PE=1 SV=1	Q05852	GTAB_BACSU UTP--glucose-1-phosphate uridylyltransferase OS=Bacillus subtilis (strain 168) OX=224308 GN=gtaB PE=1 SV=1	83	194	DSSO	19.353	1	1	Self	0
P18157	GLPK_BACSU Glycerol kinase OS=Bacillus subtilis (strain 168) OX=224308 GN=glpK PE=1 SV=2	P18157	GLPK_BACSU Glycerol kinase OS=Bacillus subtilis (strain 168) OX=224308 GN=glpK PE=1 SV=2	490	490	DSSO	19.352	2	1	Self [nModified]	0
P52998	PANC_BACSU Pantothenate synthetase OS=Bacillus subtilis (strain 168) OX=224308 GN=panC PE=3 SV=1	P52998	PANC_BACSU Pantothenate synthetase OS=Bacillus subtilis (strain 168) OX=224308 GN=panC PE=3 SV=1	140	15	DSSO	19.35	2	1	Self	0
P94356	YXKC_BACSU Uncharacterized protein YxkC OS=Bacillus subtilis (strain 168) OX=224308 GN=yxkC PE=1 SV=2	P94356	YXKC_BACSU Uncharacterized protein YxkC OS=Bacillus subtilis (strain 168) OX=224308 GN=yxkC PE=1 SV=2	98	148	DSSO	19.345	1	1	Self	0
P42199	TCYA_BACSU L-cystine-binding protein TcyA OS=Bacillus subtilis (strain 168) OX=224308 GN=tcyA PE=1 SV=3	P42199	TCYA_BACSU L-cystine-binding protein TcyA OS=Bacillus subtilis (strain 168) OX=224308 GN=tcyA PE=1 SV=3	268	246	DSSO	19.342	2	2	Self	0
P24327	PRSA_BACSU Foldase protein PrsA OS=Bacillus subtilis (strain 168) OX=224308 GN=prsA PE=1 SV=1	P54571	MLEN_BACSU Malate-2H(+)/Na(+)-lactate antiporter OS=Bacillus subtilis (strain 168) OX=224308 GN=mleN PE=1 SV=1	94	222	DSSO	19.317	1	1	Between	0.003
P09339	ACNA_BACSU Aconitate/2-methylaconitate hydratase OS=Bacillus subtilis (strain 168) OX=224308 GN=citB PE=1 SV=4	P09339	ACNA_BACSU Aconitate/2-methylaconitate hydratase OS=Bacillus subtilis (strain 168) OX=224308 GN=citB PE=1 SV=4	32	17	DSSO	19.315	1	1	Self	0
Q01464	MIND_BACSU Septum site-determining protein MinD OS=Bacillus subtilis (strain 168) OX=224308 GN=minD PE=1 SV=1	Q01464	MIND_BACSU Septum site-determining protein MinD OS=Bacillus subtilis (strain 168) OX=224308 GN=minD PE=1 SV=1	32	2	DSSO	19.309	1	1	Self	0
P21879	IMDH_BACSU Inosine-5'-monophosphate dehydrogenase OS=Bacillus subtilis (strain 168) OX=224308 GN=guaB PE=1 SV=2	P21879	IMDH_BACSU Inosine-5'-monophosphate dehydrogenase OS=Bacillus subtilis (strain 168) OX=224308 GN=guaB PE=1 SV=2	449	22	DSSO	19.308	1	1	Self	0
P18158	GLPD_BACSU Aerobic glycerol-3-phosphate dehydrogenase OS=Bacillus subtilis (strain 168) OX=224308 GN=glpD PE=2 SV=2	P18158	GLPD_BACSU Aerobic glycerol-3-phosphate dehydrogenase OS=Bacillus subtilis (strain 168) OX=224308 GN=glpD PE=2 SV=2	446	204	DSSO	19.305	2	1	Self	0
P21880	DLDH1_BACSU Dihydrolipoyl dehydrogenase OS=Bacillus subtilis (strain 168) OX=224308 GN=pdhD PE=3 SV=1	P21880	DLDH1_BACSU Dihydrolipoyl dehydrogenase OS=Bacillus subtilis (strain 168) OX=224308 GN=pdhD PE=3 SV=1	380	400	DSSO	19.302	1	1	Self	0
P17820	DNAK_BACSU Chaperone protein DnaK OS=Bacillus subtilis (strain 168) OX=224308 GN=dnaK PE=1 SV=3	P17820	DNAK_BACSU Chaperone protein DnaK OS=Bacillus subtilis (strain 168) OX=224308 GN=dnaK PE=1 SV=3	571	534	DSSO	19.302	1	1	Self [nModified]	0
Q01466	MREC_BACSU Cell shape-determining protein MreC OS=Bacillus subtilis (strain 168) OX=224308 GN=mreC PE=1 SV=3	Q01466	MREC_BACSU Cell shape-determining protein MreC OS=Bacillus subtilis (strain 168) OX=224308 GN=mreC PE=1 SV=3	151	262	DSSO	19.302	2	2	Self	0
P18158	GLPD_BACSU Aerobic glycerol-3-phosphate dehydrogenase OS=Bacillus subtilis (strain 168) OX=224308 GN=glpD PE=2 SV=2	P18158	GLPD_BACSU Aerobic glycerol-3-phosphate dehydrogenase OS=Bacillus subtilis (strain 168) OX=224308 GN=glpD PE=2 SV=2	433	204	DSSO	19.287	2	1	Self	0
P37437	RL9_BACSU 50S ribosomal protein L9 OS=Bacillus subtilis (strain 168) OX=224308 GN=rplI PE=3 SV=1	P37437	RL9_BACSU 50S ribosomal protein L9 OS=Bacillus subtilis (strain 168) OX=224308 GN=rplI PE=3 SV=1	114	56	DSSO	19.285	2	1	Self	0
O34469	YEEB_BACSU Putative ATP-dependent helicase YeeB OS=Bacillus subtilis (strain 168) OX=224308 GN=yeeB PE=3 SV=2	O34469	YEEB_BACSU Putative ATP-dependent helicase YeeB OS=Bacillus subtilis (strain 168) OX=224308 GN=yeeB PE=3 SV=2	114	140	DSSO	19.282	2	1	Self	0
P54475	CSHB_BACSU DEAD-box ATP-dependent RNA helicase CshB OS=Bacillus subtilis (strain 168) OX=224308 GN=cshB PE=1 SV=1	P54475	CSHB_BACSU DEAD-box ATP-dependent RNA helicase CshB OS=Bacillus subtilis (strain 168) OX=224308 GN=cshB PE=1 SV=1	32	5	DSSO	19.264	1	1	Self	0
P08750	DACA_BACSU D-alanyl-D-alanine carboxypeptidase DacA OS=Bacillus subtilis (strain 168) OX=224308 GN=dacA PE=1 SV=3	P08750	DACA_BACSU D-alanyl-D-alanine carboxypeptidase DacA OS=Bacillus subtilis (strain 168) OX=224308 GN=dacA PE=1 SV=3	356	323	DSSO	19.252	2	2	Self	0
P46343	PHOL_BACSU PhoH-like protein OS=Bacillus subtilis (strain 168) OX=224308 GN=phoH PE=3 SV=3	P46343	PHOL_BACSU PhoH-like protein OS=Bacillus subtilis (strain 168) OX=224308 GN=phoH PE=3 SV=3	317	276	DSSO	19.252	1	1	Self	0
P54941	YXEB_BACSU Iron(3+)-hydroxamate-binding protein YxeB OS=Bacillus subtilis (strain 168) OX=224308 GN=yxeB PE=1 SV=2	P54941	YXEB_BACSU Iron(3+)-hydroxamate-binding protein YxeB OS=Bacillus subtilis (strain 168) OX=224308 GN=yxeB PE=1 SV=2	231	220	DSSO	19.252	1	1	Self	0
Q02113	CWBA_BACSU Amidase enhancer OS=Bacillus subtilis (strain 168) OX=224308 GN=lytB PE=1 SV=1	Q02113	CWBA_BACSU Amidase enhancer OS=Bacillus subtilis (strain 168) OX=224308 GN=lytB PE=1 SV=1	53	378	DSSO	19.247	1	1	Self	0
P32399	YHGE_BACSU Uncharacterized protein YhgE OS=Bacillus subtilis (strain 168) OX=224308 GN=yhgE PE=4 SV=2	P32399	YHGE_BACSU Uncharacterized protein YhgE OS=Bacillus subtilis (strain 168) OX=224308 GN=yhgE PE=4 SV=2	188	530	DSSO	19.209	1	1	Self	0
P08821	DBH1_BACSU DNA-binding protein HU 1 OS=Bacillus subtilis (strain 168) OX=224308 GN=hupA PE=1 SV=2	P08821	DBH1_BACSU DNA-binding protein HU 1 OS=Bacillus subtilis (strain 168) OX=224308 GN=hupA PE=1 SV=2	37	92	DSSO	19.207	1	1	Self	0
O32022	YQZD_BACSU Uncharacterized protein YqzD OS=Bacillus subtilis (strain 168) OX=224308 GN=yqzD PE=4 SV=1	O32022	YQZD_BACSU Uncharacterized protein YqzD OS=Bacillus subtilis (strain 168) OX=224308 GN=yqzD PE=4 SV=1	84	79	DSSO	19.176	1	1	Self [nModified]	0
P17893	ARGR_BACSU Arginine repressor OS=Bacillus subtilis (strain 168) OX=224308 GN=argR PE=1 SV=1	P17893	ARGR_BACSU Arginine repressor OS=Bacillus subtilis (strain 168) OX=224308 GN=argR PE=1 SV=1	61	75	DSSO	19.174	1	1	Self	0
O32082	YUBF_BACSU Uncharacterized membrane protein YubF OS=Bacillus subtilis (strain 168) OX=224308 GN=yubF PE=4 SV=1	O32082	YUBF_BACSU Uncharacterized membrane protein YubF OS=Bacillus subtilis (strain 168) OX=224308 GN=yubF PE=4 SV=1	78	3	DSSO	19.172	2	2	Self	0
P94356	YXKC_BACSU Uncharacterized protein YxkC OS=Bacillus subtilis (strain 168) OX=224308 GN=yxkC PE=1 SV=2	P94356	YXKC_BACSU Uncharacterized protein YxkC OS=Bacillus subtilis (strain 168) OX=224308 GN=yxkC PE=1 SV=2	153	109	DSSO	19.17	1	1	Self	0
O34525	SPPA_BACSU Putative signal peptide peptidase SppA OS=Bacillus subtilis (strain 168) OX=224308 GN=sppA PE=1 SV=1	O34525	SPPA_BACSU Putative signal peptide peptidase SppA OS=Bacillus subtilis (strain 168) OX=224308 GN=sppA PE=1 SV=1	49	91	DSSO	19.149	2	2	Self	0
P37522	SOJ_BACSU Sporulation initiation inhibitor protein Soj OS=Bacillus subtilis (strain 168) OX=224308 GN=soj PE=1 SV=1	P37522	SOJ_BACSU Sporulation initiation inhibitor protein Soj OS=Bacillus subtilis (strain 168) OX=224308 GN=soj PE=1 SV=1	201	210	DSSO	19.145	1	1	Self	0
P21880	DLDH1_BACSU Dihydrolipoyl dehydrogenase OS=Bacillus subtilis (strain 168) OX=224308 GN=pdhD PE=3 SV=1	P21883	ODP2_BACSU Dihydrolipoyllysine-residue acetyltransferase component of pyruvate dehydrogenase complex OS=Bacillus subtilis (strain 168) OX=224308 GN=pdhC PE=1 SV=2	380	2	DSSO	19.137	1	1	Between	0.003
P04969	RS11_BACSU 30S ribosomal protein S11 OS=Bacillus subtilis (strain 168) OX=224308 GN=rpsK PE=1 SV=1	P37869	ENO_BACSU Enolase OS=Bacillus subtilis (strain 168) OX=224308 GN=eno PE=1 SV=4	89	105	DSSO	19.131	1	1	Between [nModified]	0
P28599	CH10_BACSU 10 kDa chaperonin OS=Bacillus subtilis (strain 168) OX=224308 GN=groS PE=1 SV=2	P28599	CH10_BACSU 10 kDa chaperonin OS=Bacillus subtilis (strain 168) OX=224308 GN=groS PE=1 SV=2	59	3	DSSO	19.101	2	1	Self [nModified]	0
P21465	RS3_BACSU 30S ribosomal protein S3 OS=Bacillus subtilis (strain 168) OX=224308 GN=rpsC PE=1 SV=4	P39158	CSPC_BACSU Cold shock protein CspC OS=Bacillus subtilis (strain 168) OX=224308 GN=cspC PE=1 SV=1	149	65	DSSO	19.098	1	1	Between	0.003
O31501	SWRC_BACSU Swarming motility protein SwrC OS=Bacillus subtilis (strain 168) OX=224308 GN=swrC PE=1 SV=2	O31501	SWRC_BACSU Swarming motility protein SwrC OS=Bacillus subtilis (strain 168) OX=224308 GN=swrC PE=1 SV=2	793	815	DSSO	19.091	2	2	Self	0
O07581	YHDL_BACSU Probable anti-sigma-M factor YhdL OS=Bacillus subtilis (strain 168) OX=224308 GN=yhdL PE=1 SV=1	O07581	YHDL_BACSU Probable anti-sigma-M factor YhdL OS=Bacillus subtilis (strain 168) OX=224308 GN=yhdL PE=1 SV=1	297	168	DSSO	19.083	1	1	Self	0
Q06796	RL11_BACSU 50S ribosomal protein L11 OS=Bacillus subtilis (strain 168) OX=224308 GN=rplK PE=1 SV=3	P02394	RL7_BACSU 50S ribosomal protein L7/L12 OS=Bacillus subtilis (strain 168) OX=224308 GN=rplL PE=1 SV=4	81	70	DSSO	19.083	2	2	Between [nModified]	0
Q06796	RL11_BACSU 50S ribosomal protein L11 OS=Bacillus subtilis (strain 168) OX=224308 GN=rplK PE=1 SV=3	P02394	RL7_BACSU 50S ribosomal protein L7/L12 OS=Bacillus subtilis (strain 168) OX=224308 GN=rplL PE=1 SV=4	7	103	DSSO	19.072	2	2	Between	0.003
P21465	RS3_BACSU 30S ribosomal protein S3 OS=Bacillus subtilis (strain 168) OX=224308 GN=rpsC PE=1 SV=4	P21475	RS18_BACSU 30S ribosomal protein S18 OS=Bacillus subtilis (strain 168) OX=224308 GN=rpsR PE=1 SV=3	210	36	DSSO	19.072	2	1	Between	0.003
P96729	YWSB_BACSU Cell wall-binding protein YwsB OS=Bacillus subtilis (strain 168) OX=224308 GN=ywsB PE=1 SV=1	P96729	YWSB_BACSU Cell wall-binding protein YwsB OS=Bacillus subtilis (strain 168) OX=224308 GN=ywsB PE=1 SV=1	115	178	DSSO	19.069	2	2	Self	0
O34857	ROK_BACSU Repressor Rok OS=Bacillus subtilis (strain 168) OX=224308 GN=rok PE=1 SV=1	O34857	ROK_BACSU Repressor Rok OS=Bacillus subtilis (strain 168) OX=224308 GN=rok PE=1 SV=1	58	50	DSSO	19.057	2	2	Self	0
O31775	YMDB_BACSU 2' 3'-cyclic-nucleotide 2'-phosphodiesterase OS=Bacillus subtilis (strain 168) OX=224308 GN=ymdB PE=1 SV=2	O31775	YMDB_BACSU 2' 3'-cyclic-nucleotide 2'-phosphodiesterase OS=Bacillus subtilis (strain 168) OX=224308 GN=ymdB PE=1 SV=2	108	246	DSSO	19.056	1	1	Self	0
P96583	TOP3_BACSU DNA topoisomerase 3 OS=Bacillus subtilis (strain 168) OX=224308 GN=topB PE=3 SV=1	P96583	TOP3_BACSU DNA topoisomerase 3 OS=Bacillus subtilis (strain 168) OX=224308 GN=topB PE=3 SV=1	727	721	DSSO	19.055	2	2	Self	0
P21465	RS3_BACSU 30S ribosomal protein S3 OS=Bacillus subtilis (strain 168) OX=224308 GN=rpsC PE=1 SV=4	P21465	RS3_BACSU 30S ribosomal protein S3 OS=Bacillus subtilis (strain 168) OX=224308 GN=rpsC PE=1 SV=4	96	21	DSSO	19.044	2	1	Self	0
P21465	RS3_BACSU 30S ribosomal protein S3 OS=Bacillus subtilis (strain 168) OX=224308 GN=rpsC PE=1 SV=4	P80870	GS13_BACSU General stress protein 13 OS=Bacillus subtilis (strain 168) OX=224308 GN=yugI PE=1 SV=3	78	85	DSSO	19.043	1	1	Between	0.003
P94541	RNH3_BACSU Ribonuclease HIII OS=Bacillus subtilis (strain 168) OX=224308 GN=rnhC PE=1 SV=2	P94541	RNH3_BACSU Ribonuclease HIII OS=Bacillus subtilis (strain 168) OX=224308 GN=rnhC PE=1 SV=2	268	138	DSSO	19.042	1	1	Self	0
P96583	TOP3_BACSU DNA topoisomerase 3 OS=Bacillus subtilis (strain 168) OX=224308 GN=topB PE=3 SV=1	P96583	TOP3_BACSU DNA topoisomerase 3 OS=Bacillus subtilis (strain 168) OX=224308 GN=topB PE=3 SV=1	120	79	DSSO	19.04	2	1	Self	0
P17922	SYFB_BACSU Phenylalanine--tRNA ligase beta subunit OS=Bacillus subtilis (strain 168) OX=224308 GN=pheT PE=3 SV=2	P17922	SYFB_BACSU Phenylalanine--tRNA ligase beta subunit OS=Bacillus subtilis (strain 168) OX=224308 GN=pheT PE=3 SV=2	371	357	DSSO	19.037	2	1	Self	0
Q45066	PARC_BACSU DNA topoisomerase 4 subunit A OS=Bacillus subtilis (strain 168) OX=224308 GN=parC PE=3 SV=2	Q45066	PARC_BACSU DNA topoisomerase 4 subunit A OS=Bacillus subtilis (strain 168) OX=224308 GN=parC PE=3 SV=2	2	25	DSSO	19.029	1	1	Self	0
P21881	ODPA_BACSU Pyruvate dehydrogenase E1 component subunit alpha OS=Bacillus subtilis (strain 168) OX=224308 GN=pdhA PE=1 SV=3	P21881	ODPA_BACSU Pyruvate dehydrogenase E1 component subunit alpha OS=Bacillus subtilis (strain 168) OX=224308 GN=pdhA PE=1 SV=3	340	334	DSSO	19.025	2	1	Self	0
P33166	EFTU_BACSU Elongation factor Tu OS=Bacillus subtilis (strain 168) OX=224308 GN=tuf PE=1 SV=1	P02394	RL7_BACSU 50S ribosomal protein L7/L12 OS=Bacillus subtilis (strain 168) OX=224308 GN=rplL PE=1 SV=4	173	73	DSSO	19.019	1	1	Between	0.003
P42199	TCYA_BACSU L-cystine-binding protein TcyA OS=Bacillus subtilis (strain 168) OX=224308 GN=tcyA PE=1 SV=3	P42199	TCYA_BACSU L-cystine-binding protein TcyA OS=Bacillus subtilis (strain 168) OX=224308 GN=tcyA PE=1 SV=3	138	153	DSSO	19.009	2	1	Self	0
P18158	GLPD_BACSU Aerobic glycerol-3-phosphate dehydrogenase OS=Bacillus subtilis (strain 168) OX=224308 GN=glpD PE=2 SV=2	P18158	GLPD_BACSU Aerobic glycerol-3-phosphate dehydrogenase OS=Bacillus subtilis (strain 168) OX=224308 GN=glpD PE=2 SV=2	433	196	DSSO	18.997	1	1	Self	0
P08838	PT1_BACSU Phosphoenolpyruvate-protein phosphotransferase OS=Bacillus subtilis (strain 168) OX=224308 GN=ptsI PE=1 SV=3	P08838	PT1_BACSU Phosphoenolpyruvate-protein phosphotransferase OS=Bacillus subtilis (strain 168) OX=224308 GN=ptsI PE=1 SV=3	63	56	DSSO	18.995	1	1	Self	0
P42920	RL3_BACSU 50S ribosomal protein L3 OS=Bacillus subtilis (strain 168) OX=224308 GN=rplC PE=1 SV=2	P42920	RL3_BACSU 50S ribosomal protein L3 OS=Bacillus subtilis (strain 168) OX=224308 GN=rplC PE=1 SV=2	71	59	DSSO	18.992	2	1	Self	0
P17820	DNAK_BACSU Chaperone protein DnaK OS=Bacillus subtilis (strain 168) OX=224308 GN=dnaK PE=1 SV=3	P17820	DNAK_BACSU Chaperone protein DnaK OS=Bacillus subtilis (strain 168) OX=224308 GN=dnaK PE=1 SV=3	498	555	DSSO	18.991	1	1	Self	0
P02394	RL7_BACSU 50S ribosomal protein L7/L12 OS=Bacillus subtilis (strain 168) OX=224308 GN=rplL PE=1 SV=4	P42923	RL10_BACSU 50S ribosomal protein L10 OS=Bacillus subtilis (strain 168) OX=224308 GN=rplJ PE=1 SV=4	103	101	DSSO	18.991	1	1	Between	0.003
P23454	YLXF_BACSU FlaA locus 22.9 kDa protein OS=Bacillus subtilis (strain 168) OX=224308 GN=ylxF PE=4 SV=2	P23454	YLXF_BACSU FlaA locus 22.9 kDa protein OS=Bacillus subtilis (strain 168) OX=224308 GN=ylxF PE=4 SV=2	149	177	DSSO	18.978	2	2	Self	0
P42305	DBPA_BACSU ATP-dependent RNA helicase DbpA OS=Bacillus subtilis (strain 168) OX=224308 GN=dbpA PE=1 SV=2	P42305	DBPA_BACSU ATP-dependent RNA helicase DbpA OS=Bacillus subtilis (strain 168) OX=224308 GN=dbpA PE=1 SV=2	476	460	DSSO	18.968	2	1	Self [nModified]	0
P96614	CSHA_BACSU DEAD-box ATP-dependent RNA helicase CshA OS=Bacillus subtilis (strain 168) OX=224308 GN=cshA PE=1 SV=2	P96614	CSHA_BACSU DEAD-box ATP-dependent RNA helicase CshA OS=Bacillus subtilis (strain 168) OX=224308 GN=cshA PE=1 SV=2	279	279	DSSO	18.965	1	1	Self [nModified]	0
P04969	RS11_BACSU 30S ribosomal protein S11 OS=Bacillus subtilis (strain 168) OX=224308 GN=rpsK PE=1 SV=1	P04969	RS11_BACSU 30S ribosomal protein S11 OS=Bacillus subtilis (strain 168) OX=224308 GN=rpsK PE=1 SV=1	89	127	DSSO	18.963	1	1	Self [nModified]	0
P39158	CSPC_BACSU Cold shock protein CspC OS=Bacillus subtilis (strain 168) OX=224308 GN=cspC PE=1 SV=1	P15874	GRPE_BACSU Protein GrpE OS=Bacillus subtilis (strain 168) OX=224308 GN=grpE PE=1 SV=3	13	67	DSSO	18.961	1	1	Between	0.003
O31605	PEPF_BACSU Oligoendopeptidase F homolog OS=Bacillus subtilis (strain 168) OX=224308 GN=yjbG PE=3 SV=2	O31605	PEPF_BACSU Oligoendopeptidase F homolog OS=Bacillus subtilis (strain 168) OX=224308 GN=yjbG PE=3 SV=2	132	111	DSSO	18.947	1	1	Self [nModified]	0
O34805	YVRC_BACSU Uncharacterized ABC transporter substrate-binding lipoprotein YvrC OS=Bacillus subtilis (strain 168) OX=224308 GN=yvrC PE=3 SV=1	O34805	YVRC_BACSU Uncharacterized ABC transporter substrate-binding lipoprotein YvrC OS=Bacillus subtilis (strain 168) OX=224308 GN=yvrC PE=3 SV=1	182	189	DSSO	18.947	2	1	Self	0
P12874	RS17_BACSU 30S ribosomal protein S17 OS=Bacillus subtilis (strain 168) OX=224308 GN=rpsQ PE=1 SV=3	P12874	RS17_BACSU 30S ribosomal protein S17 OS=Bacillus subtilis (strain 168) OX=224308 GN=rpsQ PE=1 SV=3	18	56	DSSO	18.946	2	2	Self	0
P46920	OPUAA_BACSU Glycine betaine transport ATP-binding protein OpuAA OS=Bacillus subtilis (strain 168) OX=224308 GN=opuAA PE=1 SV=3	P46920	OPUAA_BACSU Glycine betaine transport ATP-binding protein OpuAA OS=Bacillus subtilis (strain 168) OX=224308 GN=opuAA PE=1 SV=3	295	2	DSSO	18.922	2	1	Self	0
P18158	GLPD_BACSU Aerobic glycerol-3-phosphate dehydrogenase OS=Bacillus subtilis (strain 168) OX=224308 GN=glpD PE=2 SV=2	P96605	YDBJ_BACSU Uncharacterized ABC transporter ATP-binding protein YdbJ OS=Bacillus subtilis (strain 168) OX=224308 GN=ydbJ PE=3 SV=1	433	2	DSSO	18.919	1	1	Between	0.003
O32176	FADE_BACSU Probable acyl-CoA dehydrogenase OS=Bacillus subtilis (strain 168) OX=224308 GN=fadE PE=2 SV=1	O32176	FADE_BACSU Probable acyl-CoA dehydrogenase OS=Bacillus subtilis (strain 168) OX=224308 GN=fadE PE=2 SV=1	421	425	DSSO	18.918	1	1	Self	0
P36949	RBSB_BACSU Ribose import binding protein RbsB OS=Bacillus subtilis (strain 168) OX=224308 GN=rbsB PE=3 SV=2	P36949	RBSB_BACSU Ribose import binding protein RbsB OS=Bacillus subtilis (strain 168) OX=224308 GN=rbsB PE=3 SV=2	252	305	DSSO	18.915	1	1	Self	0
O35007	YVRP_BACSU Putative efflux system protein YvrP OS=Bacillus subtilis (strain 168) OX=224308 GN=yvrP PE=3 SV=1	O35007	YVRP_BACSU Putative efflux system protein YvrP OS=Bacillus subtilis (strain 168) OX=224308 GN=yvrP PE=3 SV=1	181	170	DSSO	18.907	1	1	Self	0
P37580	FHUD_BACSU Iron(3+)-hydroxamate-binding protein FhuD OS=Bacillus subtilis (strain 168) OX=224308 GN=fhuD PE=1 SV=1	P37580	FHUD_BACSU Iron(3+)-hydroxamate-binding protein FhuD OS=Bacillus subtilis (strain 168) OX=224308 GN=fhuD PE=1 SV=1	180	207	DSSO	18.906	1	1	Self	0
O35007	YVRP_BACSU Putative efflux system protein YvrP OS=Bacillus subtilis (strain 168) OX=224308 GN=yvrP PE=3 SV=1	O35007	YVRP_BACSU Putative efflux system protein YvrP OS=Bacillus subtilis (strain 168) OX=224308 GN=yvrP PE=3 SV=1	244	240	DSSO	18.903	2	2	Self	0
O34981	DAPH_BACSU 2 3 4 5-tetrahydropyridine-2 6-dicarboxylate N-acetyltransferase OS=Bacillus subtilis (strain 168) OX=224308 GN=dapH PE=1 SV=2	O34981	DAPH_BACSU 2 3 4 5-tetrahydropyridine-2 6-dicarboxylate N-acetyltransferase OS=Bacillus subtilis (strain 168) OX=224308 GN=dapH PE=1 SV=2	91	18	DSSO	18.892	2	2	Self	0
O34425	G3P2_BACSU Glyceraldehyde-3-phosphate dehydrogenase 2 OS=Bacillus subtilis (strain 168) OX=224308 GN=gapB PE=1 SV=1	O34425	G3P2_BACSU Glyceraldehyde-3-phosphate dehydrogenase 2 OS=Bacillus subtilis (strain 168) OX=224308 GN=gapB PE=1 SV=1	335	115	DSSO	18.877	2	2	Self	0
P54470	PDRP_BACSU Putative pyruvate phosphate dikinase regulatory protein OS=Bacillus subtilis (strain 168) OX=224308 GN=yqfL PE=1 SV=1	P54470	PDRP_BACSU Putative pyruvate phosphate dikinase regulatory protein OS=Bacillus subtilis (strain 168) OX=224308 GN=yqfL PE=1 SV=1	123	167	DSSO	18.877	1	1	Self	0
Q03522	MURD_BACSU UDP-N-acetylmuramoylalanine--D-glutamate ligase OS=Bacillus subtilis (strain 168) OX=224308 GN=murD PE=3 SV=1	Q03522	MURD_BACSU UDP-N-acetylmuramoylalanine--D-glutamate ligase OS=Bacillus subtilis (strain 168) OX=224308 GN=murD PE=3 SV=1	348	326	DSSO	18.874	1	1	Self	0
P39120	CISY2_BACSU Citrate synthase 2 OS=Bacillus subtilis (strain 168) OX=224308 GN=citZ PE=1 SV=2	P39120	CISY2_BACSU Citrate synthase 2 OS=Bacillus subtilis (strain 168) OX=224308 GN=citZ PE=1 SV=2	68	126	DSSO	18.86	1	1	Self	0
O32022	YQZD_BACSU Uncharacterized protein YqzD OS=Bacillus subtilis (strain 168) OX=224308 GN=yqzD PE=4 SV=1	O32022	YQZD_BACSU Uncharacterized protein YqzD OS=Bacillus subtilis (strain 168) OX=224308 GN=yqzD PE=4 SV=1	79	69	DSSO	18.853	2	1	Self	0
Q03223	RL31_BACSU 50S ribosomal protein L31 OS=Bacillus subtilis (strain 168) OX=224308 GN=rpmE PE=1 SV=1	P21476	RS19_BACSU 30S ribosomal protein S19 OS=Bacillus subtilis (strain 168) OX=224308 GN=rpsS PE=1 SV=3	48	27	DSSO	18.849	2	2	Between [nModified]	0
P37571	CLPC_BACSU Negative regulator of genetic competence ClpC/MecB OS=Bacillus subtilis (strain 168) OX=224308 GN=clpC PE=1 SV=1	P37571	CLPC_BACSU Negative regulator of genetic competence ClpC/MecB OS=Bacillus subtilis (strain 168) OX=224308 GN=clpC PE=1 SV=1	376	498	DSSO	18.847	1	1	Self [nModified]	0
P21476	RS19_BACSU 30S ribosomal protein S19 OS=Bacillus subtilis (strain 168) OX=224308 GN=rpsS PE=1 SV=3	P21469	RS7_BACSU 30S ribosomal protein S7 OS=Bacillus subtilis (strain 168) OX=224308 GN=rpsG PE=1 SV=4	7	51	DSSO	18.847	2	2	Between	0.003
P50735	GUDB_BACSU Cryptic catabolic NAD-specific glutamate dehydrogenase GudB OS=Bacillus subtilis (strain 168) OX=224308 GN=gudB PE=1 SV=2	P50735	GUDB_BACSU Cryptic catabolic NAD-specific glutamate dehydrogenase GudB OS=Bacillus subtilis (strain 168) OX=224308 GN=gudB PE=1 SV=2	31	52	DSSO	18.843	1	1	Self	0
P80698	TIG_BACSU Trigger factor OS=Bacillus subtilis (strain 168) OX=224308 GN=tig PE=1 SV=3	P80698	TIG_BACSU Trigger factor OS=Bacillus subtilis (strain 168) OX=224308 GN=tig PE=1 SV=3	37	48	DSSO	18.838	2	2	Self	0
P32399	YHGE_BACSU Uncharacterized protein YhgE OS=Bacillus subtilis (strain 168) OX=224308 GN=yhgE PE=4 SV=2	P32399	YHGE_BACSU Uncharacterized protein YhgE OS=Bacillus subtilis (strain 168) OX=224308 GN=yhgE PE=4 SV=2	195	188	DSSO	18.825	1	1	Self	0
P22326	SYY1_BACSU Tyrosine--tRNA ligase 1 OS=Bacillus subtilis (strain 168) OX=224308 GN=tyrS1 PE=2 SV=2	P22326	SYY1_BACSU Tyrosine--tRNA ligase 1 OS=Bacillus subtilis (strain 168) OX=224308 GN=tyrS1 PE=2 SV=2	245	338	DSSO	18.802	1	1	Self	0
P02394	RL7_BACSU 50S ribosomal protein L7/L12 OS=Bacillus subtilis (strain 168) OX=224308 GN=rplL PE=1 SV=4	P12877	RL5_BACSU 50S ribosomal protein L5 OS=Bacillus subtilis (strain 168) OX=224308 GN=rplE PE=1 SV=1	87	10	DSSO	18.79	2	2	Between	0.003
P39142	PDP_BACSU Pyrimidine-nucleoside phosphorylase OS=Bacillus subtilis (strain 168) OX=224308 GN=pdp PE=1 SV=2	P39142	PDP_BACSU Pyrimidine-nucleoside phosphorylase OS=Bacillus subtilis (strain 168) OX=224308 GN=pdp PE=1 SV=2	188	162	DSSO	18.766	1	1	Self	0
P54396	YPMB_BACSU Uncharacterized protein YpmB OS=Bacillus subtilis (strain 168) OX=224308 GN=ypmB PE=1 SV=1	P54396	YPMB_BACSU Uncharacterized protein YpmB OS=Bacillus subtilis (strain 168) OX=224308 GN=ypmB PE=1 SV=1	104	154	DSSO	18.755	1	1	Self	0
Q03224	GLPX_BACSU Fructose-1 6-bisphosphatase class 2 OS=Bacillus subtilis (strain 168) OX=224308 GN=glpX PE=1 SV=1	Q03224	GLPX_BACSU Fructose-1 6-bisphosphatase class 2 OS=Bacillus subtilis (strain 168) OX=224308 GN=glpX PE=1 SV=1	252	231	DSSO	18.739	2	2	Self	0
P24327	PRSA_BACSU Foldase protein PrsA OS=Bacillus subtilis (strain 168) OX=224308 GN=prsA PE=1 SV=1	P32399	YHGE_BACSU Uncharacterized protein YhgE OS=Bacillus subtilis (strain 168) OX=224308 GN=yhgE PE=4 SV=2	261	152	DSSO	18.737	3	2	Between	0.003
O34666	CTPA_BACSU Carboxy-terminal processing protease CtpA OS=Bacillus subtilis (strain 168) OX=224308 GN=ctpA PE=2 SV=1	O34666	CTPA_BACSU Carboxy-terminal processing protease CtpA OS=Bacillus subtilis (strain 168) OX=224308 GN=ctpA PE=2 SV=1	370	394	DSSO	18.736	1	1	Self	0
P54419	METK_BACSU S-adenosylmethionine synthase OS=Bacillus subtilis (strain 168) OX=224308 GN=metK PE=3 SV=2	P54419	METK_BACSU S-adenosylmethionine synthase OS=Bacillus subtilis (strain 168) OX=224308 GN=metK PE=3 SV=2	167	76	DSSO	18.735	1	1	Self [nModified]	0
P0CI73	GLMS_BACSU Glutamine--fructose-6-phosphate aminotransferase [isomerizing] OS=Bacillus subtilis (strain 168) OX=224308 GN=glmS PE=2 SV=1	P0CI73	GLMS_BACSU Glutamine--fructose-6-phosphate aminotransferase [isomerizing] OS=Bacillus subtilis (strain 168) OX=224308 GN=glmS PE=2 SV=1	595	530	DSSO	18.733	1	1	Self	0
P21882	ODPB_BACSU Pyruvate dehydrogenase E1 component subunit beta OS=Bacillus subtilis (strain 168) OX=224308 GN=pdhB PE=3 SV=2	P21880	DLDH1_BACSU Dihydrolipoyl dehydrogenase OS=Bacillus subtilis (strain 168) OX=224308 GN=pdhD PE=3 SV=1	46	98	DSSO	18.726	1	1	Between	0.003
P50743	DER_BACSU GTPase Der OS=Bacillus subtilis (strain 168) OX=224308 GN=der PE=1 SV=1	P50743	DER_BACSU GTPase Der OS=Bacillus subtilis (strain 168) OX=224308 GN=der PE=1 SV=1	2	253	DSSO	18.709	1	1	Self	0
P21465	RS3_BACSU 30S ribosomal protein S3 OS=Bacillus subtilis (strain 168) OX=224308 GN=rpsC PE=1 SV=4	P21471	RS10_BACSU 30S ribosomal protein S10 OS=Bacillus subtilis (strain 168) OX=224308 GN=rpsJ PE=1 SV=4	149	24	DSSO	18.699	2	2	Between	0.003
P80868	EFG_BACSU Elongation factor G OS=Bacillus subtilis (strain 168) OX=224308 GN=fusA PE=1 SV=3	P12875	RL14_BACSU 50S ribosomal protein L14 OS=Bacillus subtilis (strain 168) OX=224308 GN=rplN PE=1 SV=1	416	53	DSSO	18.695	2	2	Between	0.003
P37560	YABR_BACSU Uncharacterized protein YabR OS=Bacillus subtilis (strain 168) OX=224308 GN=yabR PE=3 SV=1	P37560	YABR_BACSU Uncharacterized protein YabR OS=Bacillus subtilis (strain 168) OX=224308 GN=yabR PE=3 SV=1	103	91	DSSO	18.675	1	1	Self	0
P51785	ILVD_BACSU Dihydroxy-acid dehydratase OS=Bacillus subtilis (strain 168) OX=224308 GN=ilvD PE=1 SV=4	P51785	ILVD_BACSU Dihydroxy-acid dehydratase OS=Bacillus subtilis (strain 168) OX=224308 GN=ilvD PE=1 SV=4	545	536	DSSO	18.672	2	2	Self	0
P23454	YLXF_BACSU FlaA locus 22.9 kDa protein OS=Bacillus subtilis (strain 168) OX=224308 GN=ylxF PE=4 SV=2	P23447	FLIF_BACSU Flagellar M-ring protein OS=Bacillus subtilis (strain 168) OX=224308 GN=fliF PE=3 SV=2	110	396	DSSO	18.669	2	2	Between	0.003
P21465	RS3_BACSU 30S ribosomal protein S3 OS=Bacillus subtilis (strain 168) OX=224308 GN=rpsC PE=1 SV=4	P80870	GS13_BACSU General stress protein 13 OS=Bacillus subtilis (strain 168) OX=224308 GN=yugI PE=1 SV=3	210	85	DSSO	18.659	2	1	Between	0.003
P37476	FTSH_BACSU ATP-dependent zinc metalloprotease FtsH OS=Bacillus subtilis (strain 168) OX=224308 GN=ftsH PE=1 SV=1	P37476	FTSH_BACSU ATP-dependent zinc metalloprotease FtsH OS=Bacillus subtilis (strain 168) OX=224308 GN=ftsH PE=1 SV=1	95	48	DSSO	18.638	1	1	Self	0
P24327	PRSA_BACSU Foldase protein PrsA OS=Bacillus subtilis (strain 168) OX=224308 GN=prsA PE=1 SV=1	P32399	YHGE_BACSU Uncharacterized protein YhgE OS=Bacillus subtilis (strain 168) OX=224308 GN=yhgE PE=4 SV=2	120	205	DSSO	18.625	2	2	Between	0.003
P13484	TAGE_BACSU Poly(glycerol-phosphate) alpha-glucosyltransferase OS=Bacillus subtilis (strain 168) OX=224308 GN=tagE PE=1 SV=1	P13484	TAGE_BACSU Poly(glycerol-phosphate) alpha-glucosyltransferase OS=Bacillus subtilis (strain 168) OX=224308 GN=tagE PE=1 SV=1	501	2	DSSO	18.623	1	1	Self	0
P94421	YCLQ_BACSU Petrobactin-binding protein YclQ OS=Bacillus subtilis (strain 168) OX=224308 GN=yclQ PE=1 SV=1	P94421	YCLQ_BACSU Petrobactin-binding protein YclQ OS=Bacillus subtilis (strain 168) OX=224308 GN=yclQ PE=1 SV=1	40	49	DSSO	18.62	2	2	Self	0
O34798	PDAC_BACSU Peptidoglycan-N-acetylmuramic acid deacetylase PdaC OS=Bacillus subtilis (strain 168) OX=224308 GN=pdaC PE=1 SV=1	O34798	PDAC_BACSU Peptidoglycan-N-acetylmuramic acid deacetylase PdaC OS=Bacillus subtilis (strain 168) OX=224308 GN=pdaC PE=1 SV=1	238	248	DSSO	18.609	2	1	Self	0
P39794	PTTBC_BACSU PTS system trehalose-specific EIIBC component OS=Bacillus subtilis (strain 168) OX=224308 GN=treP PE=2 SV=3	P39794	PTTBC_BACSU PTS system trehalose-specific EIIBC component OS=Bacillus subtilis (strain 168) OX=224308 GN=treP PE=2 SV=3	94	89	DSSO	18.603	2	2	Self	0
P46922	OPUAC_BACSU Glycine betaine-binding protein OpuAC OS=Bacillus subtilis (strain 168) OX=224308 GN=opuAC PE=1 SV=1	P46922	OPUAC_BACSU Glycine betaine-binding protein OpuAC OS=Bacillus subtilis (strain 168) OX=224308 GN=opuAC PE=1 SV=1	111	292	DSSO	18.588	1	1	Self	0
P39794	PTTBC_BACSU PTS system trehalose-specific EIIBC component OS=Bacillus subtilis (strain 168) OX=224308 GN=treP PE=2 SV=3	P39794	PTTBC_BACSU PTS system trehalose-specific EIIBC component OS=Bacillus subtilis (strain 168) OX=224308 GN=treP PE=2 SV=3	73	2	DSSO	18.571	1	1	Self	0
Q03223	RL31_BACSU 50S ribosomal protein L31 OS=Bacillus subtilis (strain 168) OX=224308 GN=rpmE PE=1 SV=1	P12877	RL5_BACSU 50S ribosomal protein L5 OS=Bacillus subtilis (strain 168) OX=224308 GN=rplE PE=1 SV=1	1	64	DSSO	18.57	1	1	Between [nModified]	0
P81101	RRF_BACSU Ribosome-recycling factor OS=Bacillus subtilis (strain 168) OX=224308 GN=frr PE=1 SV=2	P81101	RRF_BACSU Ribosome-recycling factor OS=Bacillus subtilis (strain 168) OX=224308 GN=frr PE=1 SV=2	176	180	DSSO	18.556	2	2	Self	0
P08821	DBH1_BACSU DNA-binding protein HU 1 OS=Bacillus subtilis (strain 168) OX=224308 GN=hupA PE=1 SV=2	P08821	DBH1_BACSU DNA-binding protein HU 1 OS=Bacillus subtilis (strain 168) OX=224308 GN=hupA PE=1 SV=2	41	80	DSSO	18.555	1	1	Self	0
O34478	YCCF_BACSU Uncharacterized protein YccF OS=Bacillus subtilis (strain 168) OX=224308 GN=yccF PE=4 SV=1	P0CI78	RL24_BACSU 50S ribosomal protein L24 OS=Bacillus subtilis (strain 168) OX=224308 GN=rplX PE=1 SV=1	36	42	DSSO	18.553	1	1	Between	0.003
O35007	YVRP_BACSU Putative efflux system protein YvrP OS=Bacillus subtilis (strain 168) OX=224308 GN=yvrP PE=3 SV=1	O35007	YVRP_BACSU Putative efflux system protein YvrP OS=Bacillus subtilis (strain 168) OX=224308 GN=yvrP PE=3 SV=1	85	70	DSSO	18.55	2	2	Self	0
O31774	RNY_BACSU Ribonuclease Y OS=Bacillus subtilis (strain 168) OX=224308 GN=rny PE=1 SV=1	O31774	RNY_BACSU Ribonuclease Y OS=Bacillus subtilis (strain 168) OX=224308 GN=rny PE=1 SV=1	48	55	DSSO	18.55	1	1	Self	0
P31103	NDK_BACSU Nucleoside diphosphate kinase OS=Bacillus subtilis (strain 168) OX=224308 GN=ndk PE=1 SV=3	P80859	6PGD_BACSU 6-phosphogluconate dehydrogenase NADP(+)-dependent decarboxylating OS=Bacillus subtilis (strain 168) OX=224308 GN=gndA PE=1 SV=4	29	247	DSSO	18.548	3	3	Between	0.003
P37527	PDXS_BACSU Pyridoxal 5'-phosphate synthase subunit PdxS OS=Bacillus subtilis (strain 168) OX=224308 GN=pdxS PE=1 SV=3	P37527	PDXS_BACSU Pyridoxal 5'-phosphate synthase subunit PdxS OS=Bacillus subtilis (strain 168) OX=224308 GN=pdxS PE=1 SV=3	2	262	DSSO	18.546	2	2	Self	0
P17631	DNAJ_BACSU Chaperone protein DnaJ OS=Bacillus subtilis (strain 168) OX=224308 GN=dnaJ PE=2 SV=3	P17631	DNAJ_BACSU Chaperone protein DnaJ OS=Bacillus subtilis (strain 168) OX=224308 GN=dnaJ PE=2 SV=3	313	297	DSSO	18.543	2	1	Self	0
P16263	ODO2_BACSU Dihydrolipoyllysine-residue succinyltransferase component of 2-oxoglutarate dehydrogenase complex OS=Bacillus subtilis (strain 168) OX=224308 GN=odhB PE=3 SV=2	P16263	ODO2_BACSU Dihydrolipoyllysine-residue succinyltransferase component of 2-oxoglutarate dehydrogenase complex OS=Bacillus subtilis (strain 168) OX=224308 GN=odhB PE=3 SV=2	201	191	DSSO	18.537	2	2	Self	0
P08065	SDHA_BACSU Succinate dehydrogenase flavoprotein subunit OS=Bacillus subtilis (strain 168) OX=224308 GN=sdhA PE=3 SV=4	P08065	SDHA_BACSU Succinate dehydrogenase flavoprotein subunit OS=Bacillus subtilis (strain 168) OX=224308 GN=sdhA PE=3 SV=4	478	471	DSSO	18.522	2	2	Self	0
P39751	MBL_BACSU Cell shape-determining protein Mbl OS=Bacillus subtilis (strain 168) OX=224308 GN=mbl PE=1 SV=1	P39751	MBL_BACSU Cell shape-determining protein Mbl OS=Bacillus subtilis (strain 168) OX=224308 GN=mbl PE=1 SV=1	209	22	DSSO	18.521	1	1	Self	0
Q01465	MREB_BACSU Cell shape-determining protein MreB OS=Bacillus subtilis (strain 168) OX=224308 GN=mreB PE=1 SV=3	P39751	MBL_BACSU Cell shape-determining protein Mbl OS=Bacillus subtilis (strain 168) OX=224308 GN=mbl PE=1 SV=1	240	195	DSSO	18.499	1	1	Between	0.003
P54421	LYTE_BACSU Probable peptidoglycan endopeptidase LytE OS=Bacillus subtilis (strain 168) OX=224308 GN=lytE PE=1 SV=1	P54421	LYTE_BACSU Probable peptidoglycan endopeptidase LytE OS=Bacillus subtilis (strain 168) OX=224308 GN=lytE PE=1 SV=1	165	193	DSSO	18.496	2	1	Self	0
P36947	RBSA_BACSU Ribose import ATP-binding protein RbsA OS=Bacillus subtilis (strain 168) OX=224308 GN=rbsA PE=3 SV=2	P36947	RBSA_BACSU Ribose import ATP-binding protein RbsA OS=Bacillus subtilis (strain 168) OX=224308 GN=rbsA PE=3 SV=2	318	406	DSSO	18.489	1	1	Self	0
P46920	OPUAA_BACSU Glycine betaine transport ATP-binding protein OpuAA OS=Bacillus subtilis (strain 168) OX=224308 GN=opuAA PE=1 SV=3	P46920	OPUAA_BACSU Glycine betaine transport ATP-binding protein OpuAA OS=Bacillus subtilis (strain 168) OX=224308 GN=opuAA PE=1 SV=3	2	286	DSSO	18.486	2	1	Self	0
P46320	LICH_BACSU Probable 6-phospho-beta-glucosidase OS=Bacillus subtilis (strain 168) OX=224308 GN=licH PE=2 SV=1	P46320	LICH_BACSU Probable 6-phospho-beta-glucosidase OS=Bacillus subtilis (strain 168) OX=224308 GN=licH PE=2 SV=1	184	234	DSSO	18.483	1	1	Self	0
P21475	RS18_BACSU 30S ribosomal protein S18 OS=Bacillus subtilis (strain 168) OX=224308 GN=rpsR PE=1 SV=3	P80870	GS13_BACSU General stress protein 13 OS=Bacillus subtilis (strain 168) OX=224308 GN=yugI PE=1 SV=3	43	71	DSSO	18.482	2	1	Between	0.003
P42971	PBPC_BACSU Penicillin-binding protein 3 OS=Bacillus subtilis (strain 168) OX=224308 GN=pbpC PE=1 SV=1	P42971	PBPC_BACSU Penicillin-binding protein 3 OS=Bacillus subtilis (strain 168) OX=224308 GN=pbpC PE=1 SV=1	226	211	DSSO	18.469	1	1	Self	0
P94421	YCLQ_BACSU Petrobactin-binding protein YclQ OS=Bacillus subtilis (strain 168) OX=224308 GN=yclQ PE=1 SV=1	P94421	YCLQ_BACSU Petrobactin-binding protein YclQ OS=Bacillus subtilis (strain 168) OX=224308 GN=yclQ PE=1 SV=1	184	210	DSSO	18.454	2	1	Self	0
P54484	YQGA_BACSU Cell wall-binding protein YqgA OS=Bacillus subtilis (strain 168) OX=224308 GN=yqgA PE=1 SV=2	P54484	YQGA_BACSU Cell wall-binding protein YqgA OS=Bacillus subtilis (strain 168) OX=224308 GN=yqgA PE=1 SV=2	112	55	DSSO	18.441	1	1	Self	0
P21881	ODPA_BACSU Pyruvate dehydrogenase E1 component subunit alpha OS=Bacillus subtilis (strain 168) OX=224308 GN=pdhA PE=1 SV=3	P21880	DLDH1_BACSU Dihydrolipoyl dehydrogenase OS=Bacillus subtilis (strain 168) OX=224308 GN=pdhD PE=3 SV=1	325	298	DSSO	18.44	2	1	Between	0.003
O07581	YHDL_BACSU Probable anti-sigma-M factor YhdL OS=Bacillus subtilis (strain 168) OX=224308 GN=yhdL PE=1 SV=1	O07581	YHDL_BACSU Probable anti-sigma-M factor YhdL OS=Bacillus subtilis (strain 168) OX=224308 GN=yhdL PE=1 SV=1	294	277	DSSO	18.427	2	1	Self [nModified]	0
Q06797	RL1_BACSU 50S ribosomal protein L1 OS=Bacillus subtilis (strain 168) OX=224308 GN=rplA PE=1 SV=4	P96614	CSHA_BACSU DEAD-box ATP-dependent RNA helicase CshA OS=Bacillus subtilis (strain 168) OX=224308 GN=cshA PE=1 SV=2	205	361	DSSO	18.424	1	1	Between	0.003
P21881	ODPA_BACSU Pyruvate dehydrogenase E1 component subunit alpha OS=Bacillus subtilis (strain 168) OX=224308 GN=pdhA PE=1 SV=3	P21881	ODPA_BACSU Pyruvate dehydrogenase E1 component subunit alpha OS=Bacillus subtilis (strain 168) OX=224308 GN=pdhA PE=1 SV=3	309	4	DSSO	18.423	2	2	Self	0
P50849	PNP_BACSU Polyribonucleotide nucleotidyltransferase OS=Bacillus subtilis (strain 168) OX=224308 GN=pnp PE=1 SV=3	P50849	PNP_BACSU Polyribonucleotide nucleotidyltransferase OS=Bacillus subtilis (strain 168) OX=224308 GN=pnp PE=1 SV=3	662	682	DSSO	18.418	1	1	Self	0
O34666	CTPA_BACSU Carboxy-terminal processing protease CtpA OS=Bacillus subtilis (strain 168) OX=224308 GN=ctpA PE=2 SV=1	O34666	CTPA_BACSU Carboxy-terminal processing protease CtpA OS=Bacillus subtilis (strain 168) OX=224308 GN=ctpA PE=2 SV=1	141	148	DSSO	18.415	1	1	Self [nModified]	0
P42199	TCYA_BACSU L-cystine-binding protein TcyA OS=Bacillus subtilis (strain 168) OX=224308 GN=tcyA PE=1 SV=3	P42199	TCYA_BACSU L-cystine-binding protein TcyA OS=Bacillus subtilis (strain 168) OX=224308 GN=tcyA PE=1 SV=3	138	212	DSSO	18.413	1	1	Self	0
P96614	CSHA_BACSU DEAD-box ATP-dependent RNA helicase CshA OS=Bacillus subtilis (strain 168) OX=224308 GN=cshA PE=1 SV=2	P12875	RL14_BACSU 50S ribosomal protein L14 OS=Bacillus subtilis (strain 168) OX=224308 GN=rplN PE=1 SV=1	279	54	DSSO	18.396	1	1	Between	0.003
P18579	MURB_BACSU UDP-N-acetylenolpyruvoylglucosamine reductase OS=Bacillus subtilis (strain 168) OX=224308 GN=murB PE=3 SV=1	P18579	MURB_BACSU UDP-N-acetylenolpyruvoylglucosamine reductase OS=Bacillus subtilis (strain 168) OX=224308 GN=murB PE=3 SV=1	209	114	DSSO	18.392	1	1	Self	0
P22326	SYY1_BACSU Tyrosine--tRNA ligase 1 OS=Bacillus subtilis (strain 168) OX=224308 GN=tyrS1 PE=2 SV=2	P22326	SYY1_BACSU Tyrosine--tRNA ligase 1 OS=Bacillus subtilis (strain 168) OX=224308 GN=tyrS1 PE=2 SV=2	422	338	DSSO	18.373	1	1	Self	0
P46337	IOLR_BACSU HTH-type transcriptional regulator IolR OS=Bacillus subtilis (strain 168) OX=224308 GN=iolR PE=4 SV=1	P46337	IOLR_BACSU HTH-type transcriptional regulator IolR OS=Bacillus subtilis (strain 168) OX=224308 GN=iolR PE=4 SV=1	199	212	DSSO	18.371	1	1	Self	0
P54381	SYGB_BACSU Glycine--tRNA ligase beta subunit OS=Bacillus subtilis (strain 168) OX=224308 GN=glyS PE=3 SV=2	P54381	SYGB_BACSU Glycine--tRNA ligase beta subunit OS=Bacillus subtilis (strain 168) OX=224308 GN=glyS PE=3 SV=2	568	679	DSSO	18.368	1	1	Self	0
Q06797	RL1_BACSU 50S ribosomal protein L1 OS=Bacillus subtilis (strain 168) OX=224308 GN=rplA PE=1 SV=4	P04969	RS11_BACSU 30S ribosomal protein S11 OS=Bacillus subtilis (strain 168) OX=224308 GN=rpsK PE=1 SV=1	167	89	DSSO	18.363	1	1	Between	0.003
P54617	PSPA_BACSU Phage shock protein A homolog OS=Bacillus subtilis (strain 168) OX=224308 GN=ydjF PE=1 SV=3	P54617	PSPA_BACSU Phage shock protein A homolog OS=Bacillus subtilis (strain 168) OX=224308 GN=ydjF PE=1 SV=3	27	147	DSSO	18.356	1	1	Self	0
O07584	PLSC_BACSU 1-acyl-sn-glycerol-3-phosphate acyltransferase OS=Bacillus subtilis (strain 168) OX=224308 GN=plsC PE=1 SV=1	O07584	PLSC_BACSU 1-acyl-sn-glycerol-3-phosphate acyltransferase OS=Bacillus subtilis (strain 168) OX=224308 GN=plsC PE=1 SV=1	122	190	DSSO	18.348	1	1	Self	0
P33166	EFTU_BACSU Elongation factor Tu OS=Bacillus subtilis (strain 168) OX=224308 GN=tuf PE=1 SV=1	P33166	EFTU_BACSU Elongation factor Tu OS=Bacillus subtilis (strain 168) OX=224308 GN=tuf PE=1 SV=1	5	239	DSSO	18.337	2	1	Self	0
O32001	YOKF_BACSU SPbeta prophage-derived endonuclease YokF OS=Bacillus subtilis (strain 168) OX=224308 GN=yokF PE=1 SV=1	O32001	YOKF_BACSU SPbeta prophage-derived endonuclease YokF OS=Bacillus subtilis (strain 168) OX=224308 GN=yokF PE=1 SV=1	199	213	DSSO	18.332	1	1	Self [nModified]	0
O32039	SYH_BACSU Histidine--tRNA ligase OS=Bacillus subtilis (strain 168) OX=224308 GN=hisS PE=3 SV=1	O32039	SYH_BACSU Histidine--tRNA ligase OS=Bacillus subtilis (strain 168) OX=224308 GN=hisS PE=3 SV=1	2	94	DSSO	18.331	1	1	Self	0
P21472	RS12_BACSU 30S ribosomal protein S12 OS=Bacillus subtilis (strain 168) OX=224308 GN=rpsL PE=1 SV=5	P70974	RL13_BACSU 50S ribosomal protein L13 OS=Bacillus subtilis (strain 168) OX=224308 GN=rplM PE=1 SV=2	57	73	DSSO	18.325	2	2	Between	0.003
Q03522	MURD_BACSU UDP-N-acetylmuramoylalanine--D-glutamate ligase OS=Bacillus subtilis (strain 168) OX=224308 GN=murD PE=3 SV=1	Q03522	MURD_BACSU UDP-N-acetylmuramoylalanine--D-glutamate ligase OS=Bacillus subtilis (strain 168) OX=224308 GN=murD PE=3 SV=1	210	206	DSSO	18.307	2	2	Self	0
P24327	PRSA_BACSU Foldase protein PrsA OS=Bacillus subtilis (strain 168) OX=224308 GN=prsA PE=1 SV=1	P24327	PRSA_BACSU Foldase protein PrsA OS=Bacillus subtilis (strain 168) OX=224308 GN=prsA PE=1 SV=1	162	72	DSSO	18.3	1	1	Self	0
P96706	YDGH_BACSU Putative membrane protein YdgH OS=Bacillus subtilis (strain 168) OX=224308 GN=ydgH PE=1 SV=1	P96706	YDGH_BACSU Putative membrane protein YdgH OS=Bacillus subtilis (strain 168) OX=224308 GN=ydgH PE=1 SV=1	76	109	DSSO	18.289	2	1	Self	0
P04969	RS11_BACSU 30S ribosomal protein S11 OS=Bacillus subtilis (strain 168) OX=224308 GN=rpsK PE=1 SV=1	P80698	TIG_BACSU Trigger factor OS=Bacillus subtilis (strain 168) OX=224308 GN=tig PE=1 SV=3	89	37	DSSO	18.276	1	1	Between	0.003
P96614	CSHA_BACSU DEAD-box ATP-dependent RNA helicase CshA OS=Bacillus subtilis (strain 168) OX=224308 GN=cshA PE=1 SV=2	P12875	RL14_BACSU 50S ribosomal protein L14 OS=Bacillus subtilis (strain 168) OX=224308 GN=rplN PE=1 SV=1	288	53	DSSO	18.27	1	1	Between [nModified]	0
P54420	ASNB_BACSU Asparagine synthetase [glutamine-hydrolyzing] 1 OS=Bacillus subtilis (strain 168) OX=224308 GN=asnB PE=1 SV=2	P54420	ASNB_BACSU Asparagine synthetase [glutamine-hydrolyzing] 1 OS=Bacillus subtilis (strain 168) OX=224308 GN=asnB PE=1 SV=2	228	511	DSSO	18.264	1	1	Self	0
P24327	PRSA_BACSU Foldase protein PrsA OS=Bacillus subtilis (strain 168) OX=224308 GN=prsA PE=1 SV=1	P24327	PRSA_BACSU Foldase protein PrsA OS=Bacillus subtilis (strain 168) OX=224308 GN=prsA PE=1 SV=1	98	72	DSSO	18.253	2	2	Self	0
O32117	YUTJ_BACSU NADH dehydrogenase-like protein YutJ OS=Bacillus subtilis (strain 168) OX=224308 GN=yutJ PE=3 SV=2	O32117	YUTJ_BACSU NADH dehydrogenase-like protein YutJ OS=Bacillus subtilis (strain 168) OX=224308 GN=yutJ PE=3 SV=2	323	314	DSSO	18.235	1	1	Self	0
P32399	YHGE_BACSU Uncharacterized protein YhgE OS=Bacillus subtilis (strain 168) OX=224308 GN=yhgE PE=4 SV=2	P32399	YHGE_BACSU Uncharacterized protein YhgE OS=Bacillus subtilis (strain 168) OX=224308 GN=yhgE PE=4 SV=2	453	270	DSSO	18.224	1	1	Self [nModified]	0
P21472	RS12_BACSU 30S ribosomal protein S12 OS=Bacillus subtilis (strain 168) OX=224308 GN=rpsL PE=1 SV=5	P02394	RL7_BACSU 50S ribosomal protein L7/L12 OS=Bacillus subtilis (strain 168) OX=224308 GN=rplL PE=1 SV=4	33	87	DSSO	18.186	1	1	Between	0.003
Q06796	RL11_BACSU 50S ribosomal protein L11 OS=Bacillus subtilis (strain 168) OX=224308 GN=rplK PE=1 SV=3	Q06796	RL11_BACSU 50S ribosomal protein L11 OS=Bacillus subtilis (strain 168) OX=224308 GN=rplK PE=1 SV=3	71	81	DSSO	18.184	1	1	Self	0
P80244	CLPP_BACSU ATP-dependent Clp protease proteolytic subunit OS=Bacillus subtilis (strain 168) OX=224308 GN=clpP PE=1 SV=3	P80244	CLPP_BACSU ATP-dependent Clp protease proteolytic subunit OS=Bacillus subtilis (strain 168) OX=224308 GN=clpP PE=1 SV=3	196	152	DSSO	18.153	2	1	Self	0
P96583	TOP3_BACSU DNA topoisomerase 3 OS=Bacillus subtilis (strain 168) OX=224308 GN=topB PE=3 SV=1	P96583	TOP3_BACSU DNA topoisomerase 3 OS=Bacillus subtilis (strain 168) OX=224308 GN=topB PE=3 SV=1	95	89	DSSO	18.147	1	1	Self [nModified]	0
P02394	RL7_BACSU 50S ribosomal protein L7/L12 OS=Bacillus subtilis (strain 168) OX=224308 GN=rplL PE=1 SV=4	P42923	RL10_BACSU 50S ribosomal protein L10 OS=Bacillus subtilis (strain 168) OX=224308 GN=rplJ PE=1 SV=4	95	101	DSSO	18.147	1	1	Between	0.003
P37580	FHUD_BACSU Iron(3+)-hydroxamate-binding protein FhuD OS=Bacillus subtilis (strain 168) OX=224308 GN=fhuD PE=1 SV=1	P37580	FHUD_BACSU Iron(3+)-hydroxamate-binding protein FhuD OS=Bacillus subtilis (strain 168) OX=224308 GN=fhuD PE=1 SV=1	218	207	DSSO	18.138	1	1	Self	0
P37870	RPOB_BACSU DNA-directed RNA polymerase subunit beta OS=Bacillus subtilis (strain 168) OX=224308 GN=rpoB PE=1 SV=2	P37870	RPOB_BACSU DNA-directed RNA polymerase subunit beta OS=Bacillus subtilis (strain 168) OX=224308 GN=rpoB PE=1 SV=2	868	803	DSSO	18.127	1	1	Self	0
P0CI74	GPSB_BACSU Cell cycle protein GpsB OS=Bacillus subtilis (strain 168) OX=224308 GN=gpsB PE=1 SV=1	P0CI74	GPSB_BACSU Cell cycle protein GpsB OS=Bacillus subtilis (strain 168) OX=224308 GN=gpsB PE=1 SV=1	68	67	DSSO	18.114	1	1	Self [nModified]	0
P08065	SDHA_BACSU Succinate dehydrogenase flavoprotein subunit OS=Bacillus subtilis (strain 168) OX=224308 GN=sdhA PE=3 SV=4	P37814	ATPF_BACSU ATP synthase subunit b OS=Bacillus subtilis (strain 168) OX=224308 GN=atpF PE=1 SV=1	488	76	DSSO	18.106	2	1	Between	0.003
O31743	RBGA_BACSU Ribosome biogenesis GTPase A OS=Bacillus subtilis (strain 168) OX=224308 GN=rbgA PE=1 SV=1	O31743	RBGA_BACSU Ribosome biogenesis GTPase A OS=Bacillus subtilis (strain 168) OX=224308 GN=rbgA PE=1 SV=1	114	107	DSSO	18.102	2	1	Self	0
P21465	RS3_BACSU 30S ribosomal protein S3 OS=Bacillus subtilis (strain 168) OX=224308 GN=rpsC PE=1 SV=4	P21465	RS3_BACSU 30S ribosomal protein S3 OS=Bacillus subtilis (strain 168) OX=224308 GN=rpsC PE=1 SV=4	88	212	DSSO	18.086	2	2	Self	0
P21478	RS21_BACSU 30S ribosomal protein S21 OS=Bacillus subtilis (strain 168) OX=224308 GN=rpsU PE=1 SV=3	P32081	CSPB_BACSU Cold shock protein CspB OS=Bacillus subtilis (strain 168) OX=224308 GN=cspB PE=1 SV=1	25	65	DSSO	18.081	2	2	Between	0.003
P33166	EFTU_BACSU Elongation factor Tu OS=Bacillus subtilis (strain 168) OX=224308 GN=tuf PE=1 SV=1	P02394	RL7_BACSU 50S ribosomal protein L7/L12 OS=Bacillus subtilis (strain 168) OX=224308 GN=rplL PE=1 SV=4	266	84	DSSO	18.078	1	1	Between	0.003
P50863	APBC_BACSU Iron-sulfur cluster carrier protein OS=Bacillus subtilis (strain 168) OX=224308 GN=salA PE=2 SV=1	P50863	APBC_BACSU Iron-sulfur cluster carrier protein OS=Bacillus subtilis (strain 168) OX=224308 GN=salA PE=2 SV=1	49	96	DSSO	18.045	1	1	Self	0
P32399	YHGE_BACSU Uncharacterized protein YhgE OS=Bacillus subtilis (strain 168) OX=224308 GN=yhgE PE=4 SV=2	P32399	YHGE_BACSU Uncharacterized protein YhgE OS=Bacillus subtilis (strain 168) OX=224308 GN=yhgE PE=4 SV=2	481	123	DSSO	18.041	2	2	Self	0
O34348	YFMC_BACSU Fe(3+)-citrate-binding protein YfmC OS=Bacillus subtilis (strain 168) OX=224308 GN=yfmC PE=2 SV=1	O34348	YFMC_BACSU Fe(3+)-citrate-binding protein YfmC OS=Bacillus subtilis (strain 168) OX=224308 GN=yfmC PE=2 SV=1	165	51	DSSO	18.04	1	1	Self	0
P54423	WPRA_BACSU Cell wall-associated protease OS=Bacillus subtilis (strain 168) OX=224308 GN=wprA PE=1 SV=2	P54423	WPRA_BACSU Cell wall-associated protease OS=Bacillus subtilis (strain 168) OX=224308 GN=wprA PE=1 SV=2	473	523	DSSO	18.026	1	1	Self	0
O34876	FTSX_BACSU Cell division protein FtsX OS=Bacillus subtilis (strain 168) OX=224308 GN=ftsX PE=1 SV=1	O34876	FTSX_BACSU Cell division protein FtsX OS=Bacillus subtilis (strain 168) OX=224308 GN=ftsX PE=1 SV=1	144	140	DSSO	18.024	1	1	Self [nModified]	0
P17820	DNAK_BACSU Chaperone protein DnaK OS=Bacillus subtilis (strain 168) OX=224308 GN=dnaK PE=1 SV=3	P17820	DNAK_BACSU Chaperone protein DnaK OS=Bacillus subtilis (strain 168) OX=224308 GN=dnaK PE=1 SV=3	543	521	DSSO	18.013	1	1	Self	0
P09124	G3P1_BACSU Glyceraldehyde-3-phosphate dehydrogenase 1 OS=Bacillus subtilis (strain 168) OX=224308 GN=gapA PE=1 SV=2	P09124	G3P1_BACSU Glyceraldehyde-3-phosphate dehydrogenase 1 OS=Bacillus subtilis (strain 168) OX=224308 GN=gapA PE=1 SV=2	214	193	DSSO	18.008	1	1	Self [nModified]	0
P94356	YXKC_BACSU Uncharacterized protein YxkC OS=Bacillus subtilis (strain 168) OX=224308 GN=yxkC PE=1 SV=2	P94356	YXKC_BACSU Uncharacterized protein YxkC OS=Bacillus subtilis (strain 168) OX=224308 GN=yxkC PE=1 SV=2	53	39	DSSO	18.005	1	1	Self	0
P16655	DIVIB_BACSU Cell division protein DivIB OS=Bacillus subtilis (strain 168) OX=224308 GN=divIB PE=1 SV=1	P16655	DIVIB_BACSU Cell division protein DivIB OS=Bacillus subtilis (strain 168) OX=224308 GN=divIB PE=1 SV=1	172	101	DSSO	18.002	2	2	Self	0
P18157	GLPK_BACSU Glycerol kinase OS=Bacillus subtilis (strain 168) OX=224308 GN=glpK PE=1 SV=2	P18157	GLPK_BACSU Glycerol kinase OS=Bacillus subtilis (strain 168) OX=224308 GN=glpK PE=1 SV=2	117	141	DSSO	17.998	1	1	Self	0
P39574	GAL1_BACSU Galactokinase OS=Bacillus subtilis (strain 168) OX=224308 GN=galK PE=3 SV=1	P39574	GAL1_BACSU Galactokinase OS=Bacillus subtilis (strain 168) OX=224308 GN=galK PE=3 SV=1	251	283	DSSO	17.997	1	1	Self [nModified]	0
P32399	YHGE_BACSU Uncharacterized protein YhgE OS=Bacillus subtilis (strain 168) OX=224308 GN=yhgE PE=4 SV=2	P32399	YHGE_BACSU Uncharacterized protein YhgE OS=Bacillus subtilis (strain 168) OX=224308 GN=yhgE PE=4 SV=2	508	210	DSSO	17.996	1	1	Self	0
Q45477	SYI_BACSU Isoleucine--tRNA ligase OS=Bacillus subtilis (strain 168) OX=224308 GN=ileS PE=3 SV=3	Q45477	SYI_BACSU Isoleucine--tRNA ligase OS=Bacillus subtilis (strain 168) OX=224308 GN=ileS PE=3 SV=3	401	107	DSSO	17.991	1	1	Self [nModified]	0
P09339	ACNA_BACSU Aconitate/2-methylaconitate hydratase OS=Bacillus subtilis (strain 168) OX=224308 GN=citB PE=1 SV=4	P09339	ACNA_BACSU Aconitate/2-methylaconitate hydratase OS=Bacillus subtilis (strain 168) OX=224308 GN=citB PE=1 SV=4	2	67	DSSO	17.986	2	1	Self	0
P40750	PBPD_BACSU Penicillin-binding protein 4 OS=Bacillus subtilis (strain 168) OX=224308 GN=pbpD PE=1 SV=2	P40750	PBPD_BACSU Penicillin-binding protein 4 OS=Bacillus subtilis (strain 168) OX=224308 GN=pbpD PE=1 SV=2	248	255	DSSO	17.983	2	2	Self	0
O31663	MTNK_BACSU Methylthioribose kinase OS=Bacillus subtilis (strain 168) OX=224308 GN=mtnK PE=1 SV=2	O31663	MTNK_BACSU Methylthioribose kinase OS=Bacillus subtilis (strain 168) OX=224308 GN=mtnK PE=1 SV=2	377	396	DSSO	17.982	2	2	Self	0
P80698	TIG_BACSU Trigger factor OS=Bacillus subtilis (strain 168) OX=224308 GN=tig PE=1 SV=3	P80698	TIG_BACSU Trigger factor OS=Bacillus subtilis (strain 168) OX=224308 GN=tig PE=1 SV=3	245	143	DSSO	17.975	1	1	Self [nModified]	0
P80868	EFG_BACSU Elongation factor G OS=Bacillus subtilis (strain 168) OX=224308 GN=fusA PE=1 SV=3	P21472	RS12_BACSU 30S ribosomal protein S12 OS=Bacillus subtilis (strain 168) OX=224308 GN=rpsL PE=1 SV=5	341	133	DSSO	17.947	1	1	Between	0.003
O34948	YKWC_BACSU Uncharacterized oxidoreductase YkwC OS=Bacillus subtilis (strain 168) OX=224308 GN=ykwC PE=3 SV=1	O34948	YKWC_BACSU Uncharacterized oxidoreductase YkwC OS=Bacillus subtilis (strain 168) OX=224308 GN=ykwC PE=3 SV=1	111	104	DSSO	17.944	1	1	Self	0
O07532	LYTF_BACSU Peptidoglycan endopeptidase LytF OS=Bacillus subtilis (strain 168) OX=224308 GN=lytF PE=1 SV=2	O07532	LYTF_BACSU Peptidoglycan endopeptidase LytF OS=Bacillus subtilis (strain 168) OX=224308 GN=lytF PE=1 SV=2	118	134	DSSO	17.933	1	1	Self	0
P21465	RS3_BACSU 30S ribosomal protein S3 OS=Bacillus subtilis (strain 168) OX=224308 GN=rpsC PE=1 SV=4	P21471	RS10_BACSU 30S ribosomal protein S10 OS=Bacillus subtilis (strain 168) OX=224308 GN=rpsJ PE=1 SV=4	134	24	DSSO	17.921	1	1	Between	0.003
P49787	ACCC1_BACSU Biotin carboxylase 1 OS=Bacillus subtilis (strain 168) OX=224308 GN=accC1 PE=3 SV=3	P49787	ACCC1_BACSU Biotin carboxylase 1 OS=Bacillus subtilis (strain 168) OX=224308 GN=accC1 PE=3 SV=3	57	166	DSSO	17.917	1	1	Self	0
O34876	FTSX_BACSU Cell division protein FtsX OS=Bacillus subtilis (strain 168) OX=224308 GN=ftsX PE=1 SV=1	O34876	FTSX_BACSU Cell division protein FtsX OS=Bacillus subtilis (strain 168) OX=224308 GN=ftsX PE=1 SV=1	155	163	DSSO	17.915	2	1	Self	0
P50863	APBC_BACSU Iron-sulfur cluster carrier protein OS=Bacillus subtilis (strain 168) OX=224308 GN=salA PE=2 SV=1	P50863	APBC_BACSU Iron-sulfur cluster carrier protein OS=Bacillus subtilis (strain 168) OX=224308 GN=salA PE=2 SV=1	292	282	DSSO	17.909	1	1	Self	0
P18158	GLPD_BACSU Aerobic glycerol-3-phosphate dehydrogenase OS=Bacillus subtilis (strain 168) OX=224308 GN=glpD PE=2 SV=2	O32052	YRBF_BACSU Sec translocon accessory complex subunit YrbF OS=Bacillus subtilis (strain 168) OX=224308 GN=yrbF PE=3 SV=1	446	43	DSSO	17.906	1	1	Between	0.003
P07819	SCRB_BACSU Sucrose-6-phosphate hydrolase OS=Bacillus subtilis (strain 168) OX=224308 GN=sacA PE=3 SV=2	P07819	SCRB_BACSU Sucrose-6-phosphate hydrolase OS=Bacillus subtilis (strain 168) OX=224308 GN=sacA PE=3 SV=2	2	98	DSSO	17.905	1	1	Self	0
P10725	ALR1_BACSU Alanine racemase 1 OS=Bacillus subtilis (strain 168) OX=224308 GN=alr1 PE=3 SV=2	P10725	ALR1_BACSU Alanine racemase 1 OS=Bacillus subtilis (strain 168) OX=224308 GN=alr1 PE=3 SV=2	213	187	DSSO	17.904	1	1	Self	0
P23453	FLIM_BACSU Flagellar motor switch protein FliM OS=Bacillus subtilis (strain 168) OX=224308 GN=fliM PE=1 SV=1	P23453	FLIM_BACSU Flagellar motor switch protein FliM OS=Bacillus subtilis (strain 168) OX=224308 GN=fliM PE=1 SV=1	50	38	DSSO	17.897	2	1	Self	0
P21881	ODPA_BACSU Pyruvate dehydrogenase E1 component subunit alpha OS=Bacillus subtilis (strain 168) OX=224308 GN=pdhA PE=1 SV=3	P21881	ODPA_BACSU Pyruvate dehydrogenase E1 component subunit alpha OS=Bacillus subtilis (strain 168) OX=224308 GN=pdhA PE=1 SV=3	7	21	DSSO	17.896	1	1	Self	0
P54488	PBP2A_BACSU Penicillin-binding protein 2A OS=Bacillus subtilis (strain 168) OX=224308 GN=pbpA PE=1 SV=1	P54488	PBP2A_BACSU Penicillin-binding protein 2A OS=Bacillus subtilis (strain 168) OX=224308 GN=pbpA PE=1 SV=1	139	170	DSSO	17.889	2	1	Self	0
P37476	FTSH_BACSU ATP-dependent zinc metalloprotease FtsH OS=Bacillus subtilis (strain 168) OX=224308 GN=ftsH PE=1 SV=1	P37476	FTSH_BACSU ATP-dependent zinc metalloprotease FtsH OS=Bacillus subtilis (strain 168) OX=224308 GN=ftsH PE=1 SV=1	627	616	DSSO	17.882	1	1	Self	0
P37557	YABO_BACSU Uncharacterized protein YabO OS=Bacillus subtilis (strain 168) OX=224308 GN=yabO PE=1 SV=1	P37557	YABO_BACSU Uncharacterized protein YabO OS=Bacillus subtilis (strain 168) OX=224308 GN=yabO PE=1 SV=1	83	54	DSSO	17.877	1	1	Self	0
P08750	DACA_BACSU D-alanyl-D-alanine carboxypeptidase DacA OS=Bacillus subtilis (strain 168) OX=224308 GN=dacA PE=1 SV=3	P08750	DACA_BACSU D-alanyl-D-alanine carboxypeptidase DacA OS=Bacillus subtilis (strain 168) OX=224308 GN=dacA PE=1 SV=3	57	288	DSSO	17.87	1	1	Self	0
O31703	MOEA_BACSU Molybdopterin molybdenumtransferase OS=Bacillus subtilis (strain 168) OX=224308 GN=moeA PE=3 SV=1	O31703	MOEA_BACSU Molybdopterin molybdenumtransferase OS=Bacillus subtilis (strain 168) OX=224308 GN=moeA PE=3 SV=1	153	246	DSSO	17.867	1	1	Self [nModified]	0
O06491	GATA_BACSU Glutamyl-tRNA(Gln) amidotransferase subunit A OS=Bacillus subtilis (strain 168) OX=224308 GN=gatA PE=3 SV=3	O06491	GATA_BACSU Glutamyl-tRNA(Gln) amidotransferase subunit A OS=Bacillus subtilis (strain 168) OX=224308 GN=gatA PE=3 SV=3	395	260	DSSO	17.859	1	1	Self	0
P54488	PBP2A_BACSU Penicillin-binding protein 2A OS=Bacillus subtilis (strain 168) OX=224308 GN=pbpA PE=1 SV=1	P54488	PBP2A_BACSU Penicillin-binding protein 2A OS=Bacillus subtilis (strain 168) OX=224308 GN=pbpA PE=1 SV=1	104	299	DSSO	17.856	2	2	Self	0
P18255	SYT1_BACSU Threonine--tRNA ligase 1 OS=Bacillus subtilis (strain 168) OX=224308 GN=thrS PE=2 SV=1	P18255	SYT1_BACSU Threonine--tRNA ligase 1 OS=Bacillus subtilis (strain 168) OX=224308 GN=thrS PE=2 SV=1	35	194	DSSO	17.851	1	1	Self	0
P55873	RL20_BACSU 50S ribosomal protein L20 OS=Bacillus subtilis (strain 168) OX=224308 GN=rplT PE=1 SV=1	P55873	RL20_BACSU 50S ribosomal protein L20 OS=Bacillus subtilis (strain 168) OX=224308 GN=rplT PE=1 SV=1	93	41	DSSO	17.838	1	1	Self	0
O34529	PFKA_BACSU ATP-dependent 6-phosphofructokinase OS=Bacillus subtilis (strain 168) OX=224308 GN=pfkA PE=1 SV=1	O34529	PFKA_BACSU ATP-dependent 6-phosphofructokinase OS=Bacillus subtilis (strain 168) OX=224308 GN=pfkA PE=1 SV=1	91	84	DSSO	17.83	1	1	Self	0
O07631	BIPA_BACSU 50S ribosomal subunit assembly factor BipA OS=Bacillus subtilis (strain 168) OX=224308 GN=bipA PE=2 SV=1	O07631	BIPA_BACSU 50S ribosomal subunit assembly factor BipA OS=Bacillus subtilis (strain 168) OX=224308 GN=bipA PE=2 SV=1	541	553	DSSO	17.824	2	2	Self	0
O34789	YDJI_BACSU Uncharacterized protein YdjI OS=Bacillus subtilis (strain 168) OX=224308 GN=ydjI PE=4 SV=1	O34789	YDJI_BACSU Uncharacterized protein YdjI OS=Bacillus subtilis (strain 168) OX=224308 GN=ydjI PE=4 SV=1	155	106	DSSO	17.821	1	1	Self	0
P02394	RL7_BACSU 50S ribosomal protein L7/L12 OS=Bacillus subtilis (strain 168) OX=224308 GN=rplL PE=1 SV=4	P33166	EFTU_BACSU Elongation factor Tu OS=Bacillus subtilis (strain 168) OX=224308 GN=tuf PE=1 SV=1	87	266	DSSO	17.819	1	1	Between	0.003
P40739	PTV3B_BACSU PTS system beta-glucoside-specific EIIBCA component OS=Bacillus subtilis (strain 168) OX=224308 GN=bglP PE=3 SV=2	P40739	PTV3B_BACSU PTS system beta-glucoside-specific EIIBCA component OS=Bacillus subtilis (strain 168) OX=224308 GN=bglP PE=3 SV=2	469	598	DSSO	17.803	2	2	Self	0
P14193	KPRS_BACSU Ribose-phosphate pyrophosphokinase OS=Bacillus subtilis (strain 168) OX=224308 GN=prs PE=1 SV=1	P14193	KPRS_BACSU Ribose-phosphate pyrophosphokinase OS=Bacillus subtilis (strain 168) OX=224308 GN=prs PE=1 SV=1	8	35	DSSO	17.801	1	1	Self	0
P40409	FEUA_BACSU Iron-uptake system-binding protein OS=Bacillus subtilis (strain 168) OX=224308 GN=feuA PE=1 SV=1	P40409	FEUA_BACSU Iron-uptake system-binding protein OS=Bacillus subtilis (strain 168) OX=224308 GN=feuA PE=1 SV=1	183	308	DSSO	17.793	1	1	Self	0
O31545	YFJO_BACSU Uncharacterized RNA methyltransferase YfjO OS=Bacillus subtilis (strain 168) OX=224308 GN=yfjO PE=3 SV=1	O31545	YFJO_BACSU Uncharacterized RNA methyltransferase YfjO OS=Bacillus subtilis (strain 168) OX=224308 GN=yfjO PE=3 SV=1	118	435	DSSO	17.789	1	1	Self	0
P42919	RL2_BACSU 50S ribosomal protein L2 OS=Bacillus subtilis (strain 168) OX=224308 GN=rplB PE=1 SV=3	P42919	RL2_BACSU 50S ribosomal protein L2 OS=Bacillus subtilis (strain 168) OX=224308 GN=rplB PE=1 SV=3	170	268	DSSO	17.784	2	2	Self	0
P37945	LON1_BACSU Lon protease 1 OS=Bacillus subtilis (strain 168) OX=224308 GN=lon1 PE=1 SV=1	P37945	LON1_BACSU Lon protease 1 OS=Bacillus subtilis (strain 168) OX=224308 GN=lon1 PE=1 SV=1	327	718	DSSO	17.784	2	1	Self	0
P94535	GLCD_BACSU Glycolate oxidase subunit GlcD OS=Bacillus subtilis (strain 168) OX=224308 GN=glcD PE=3 SV=1	P94535	GLCD_BACSU Glycolate oxidase subunit GlcD OS=Bacillus subtilis (strain 168) OX=224308 GN=glcD PE=3 SV=1	301	294	DSSO	17.771	1	1	Self [nModified]	0
P37808	ATPA_BACSU ATP synthase subunit alpha OS=Bacillus subtilis (strain 168) OX=224308 GN=atpA PE=1 SV=3	P37808	ATPA_BACSU ATP synthase subunit alpha OS=Bacillus subtilis (strain 168) OX=224308 GN=atpA PE=1 SV=3	488	377	DSSO	17.771	2	2	Self	0
O34470	YLBL_BACSU Uncharacterized protein YlbL OS=Bacillus subtilis (strain 168) OX=224308 GN=ylbL PE=1 SV=2	O34470	YLBL_BACSU Uncharacterized protein YlbL OS=Bacillus subtilis (strain 168) OX=224308 GN=ylbL PE=1 SV=2	177	144	DSSO	17.769	2	1	Self	0
O32023	YQZC_BACSU Uncharacterized protein YqzC OS=Bacillus subtilis (strain 168) OX=224308 GN=yqzC PE=3 SV=2	O32023	YQZC_BACSU Uncharacterized protein YqzC OS=Bacillus subtilis (strain 168) OX=224308 GN=yqzC PE=3 SV=2	70	86	DSSO	17.764	2	2	Self	0
P80868	EFG_BACSU Elongation factor G OS=Bacillus subtilis (strain 168) OX=224308 GN=fusA PE=1 SV=3	P09124	G3P1_BACSU Glyceraldehyde-3-phosphate dehydrogenase 1 OS=Bacillus subtilis (strain 168) OX=224308 GN=gapA PE=1 SV=2	341	224	DSSO	17.736	1	1	Between	0.003
P40924	PGK_BACSU Phosphoglycerate kinase OS=Bacillus subtilis (strain 168) OX=224308 GN=pgk PE=1 SV=3	P40924	PGK_BACSU Phosphoglycerate kinase OS=Bacillus subtilis (strain 168) OX=224308 GN=pgk PE=1 SV=3	394	7	DSSO	17.713	1	1	Self	0
P50849	PNP_BACSU Polyribonucleotide nucleotidyltransferase OS=Bacillus subtilis (strain 168) OX=224308 GN=pnp PE=1 SV=3	P50849	PNP_BACSU Polyribonucleotide nucleotidyltransferase OS=Bacillus subtilis (strain 168) OX=224308 GN=pnp PE=1 SV=3	608	611	DSSO	17.711	1	1	Self	0
P80868	EFG_BACSU Elongation factor G OS=Bacillus subtilis (strain 168) OX=224308 GN=fusA PE=1 SV=3	P21476	RS19_BACSU 30S ribosomal protein S19 OS=Bacillus subtilis (strain 168) OX=224308 GN=rpsS PE=1 SV=3	494	88	DSSO	17.71	2	1	Between	0.003
P24327	PRSA_BACSU Foldase protein PrsA OS=Bacillus subtilis (strain 168) OX=224308 GN=prsA PE=1 SV=1	P24327	PRSA_BACSU Foldase protein PrsA OS=Bacillus subtilis (strain 168) OX=224308 GN=prsA PE=1 SV=1	134	212	DSSO	17.705	1	1	Self	0
P37522	SOJ_BACSU Sporulation initiation inhibitor protein Soj OS=Bacillus subtilis (strain 168) OX=224308 GN=soj PE=1 SV=1	P37522	SOJ_BACSU Sporulation initiation inhibitor protein Soj OS=Bacillus subtilis (strain 168) OX=224308 GN=soj PE=1 SV=1	11	227	DSSO	17.702	1	1	Self	0
P80698	TIG_BACSU Trigger factor OS=Bacillus subtilis (strain 168) OX=224308 GN=tig PE=1 SV=3	P80698	TIG_BACSU Trigger factor OS=Bacillus subtilis (strain 168) OX=224308 GN=tig PE=1 SV=3	33	48	DSSO	17.683	2	2	Self	0
O31501	SWRC_BACSU Swarming motility protein SwrC OS=Bacillus subtilis (strain 168) OX=224308 GN=swrC PE=1 SV=2	O31501	SWRC_BACSU Swarming motility protein SwrC OS=Bacillus subtilis (strain 168) OX=224308 GN=swrC PE=1 SV=2	605	123	DSSO	17.68	1	1	Self	0
P50863	APBC_BACSU Iron-sulfur cluster carrier protein OS=Bacillus subtilis (strain 168) OX=224308 GN=salA PE=2 SV=1	P50863	APBC_BACSU Iron-sulfur cluster carrier protein OS=Bacillus subtilis (strain 168) OX=224308 GN=salA PE=2 SV=1	319	292	DSSO	17.673	1	1	Self [nModified]	0
P0CI74	GPSB_BACSU Cell cycle protein GpsB OS=Bacillus subtilis (strain 168) OX=224308 GN=gpsB PE=1 SV=1	P0CI74	GPSB_BACSU Cell cycle protein GpsB OS=Bacillus subtilis (strain 168) OX=224308 GN=gpsB PE=1 SV=1	82	67	DSSO	17.671	1	1	Self [nModified]	0
P37437	RL9_BACSU 50S ribosomal protein L9 OS=Bacillus subtilis (strain 168) OX=224308 GN=rplI PE=3 SV=1	P37437	RL9_BACSU 50S ribosomal protein L9 OS=Bacillus subtilis (strain 168) OX=224308 GN=rplI PE=3 SV=1	96	109	DSSO	17.654	1	1	Self	0
O34857	ROK_BACSU Repressor Rok OS=Bacillus subtilis (strain 168) OX=224308 GN=rok PE=1 SV=1	O34857	ROK_BACSU Repressor Rok OS=Bacillus subtilis (strain 168) OX=224308 GN=rok PE=1 SV=1	1	58	DSSO	17.653	1	1	Self	0
P96614	CSHA_BACSU DEAD-box ATP-dependent RNA helicase CshA OS=Bacillus subtilis (strain 168) OX=224308 GN=cshA PE=1 SV=2	P05657	RL27_BACSU 50S ribosomal protein L27 OS=Bacillus subtilis (strain 168) OX=224308 GN=rpmA PE=1 SV=1	361	13	DSSO	17.647	2	1	Between	0.003
P21881	ODPA_BACSU Pyruvate dehydrogenase E1 component subunit alpha OS=Bacillus subtilis (strain 168) OX=224308 GN=pdhA PE=1 SV=3	P21881	ODPA_BACSU Pyruvate dehydrogenase E1 component subunit alpha OS=Bacillus subtilis (strain 168) OX=224308 GN=pdhA PE=1 SV=3	32	296	DSSO	17.641	1	1	Self	0
P21883	ODP2_BACSU Dihydrolipoyllysine-residue acetyltransferase component of pyruvate dehydrogenase complex OS=Bacillus subtilis (strain 168) OX=224308 GN=pdhC PE=1 SV=2	P36947	RBSA_BACSU Ribose import ATP-binding protein RbsA OS=Bacillus subtilis (strain 168) OX=224308 GN=rbsA PE=3 SV=2	294	121	DSSO	17.636	2	1	Between	0.003
P54423	WPRA_BACSU Cell wall-associated protease OS=Bacillus subtilis (strain 168) OX=224308 GN=wprA PE=1 SV=2	P54423	WPRA_BACSU Cell wall-associated protease OS=Bacillus subtilis (strain 168) OX=224308 GN=wprA PE=1 SV=2	435	551	DSSO	17.622	1	1	Self	0
P39148	GLYA_BACSU Serine hydroxymethyltransferase OS=Bacillus subtilis (strain 168) OX=224308 GN=glyA PE=1 SV=1	P39148	GLYA_BACSU Serine hydroxymethyltransferase OS=Bacillus subtilis (strain 168) OX=224308 GN=glyA PE=1 SV=1	58	349	DSSO	17.611	1	1	Self	0
O31774	RNY_BACSU Ribonuclease Y OS=Bacillus subtilis (strain 168) OX=224308 GN=rny PE=1 SV=1	O31774	RNY_BACSU Ribonuclease Y OS=Bacillus subtilis (strain 168) OX=224308 GN=rny PE=1 SV=1	272	290	DSSO	17.609	1	1	Self	0
P24327	PRSA_BACSU Foldase protein PrsA OS=Bacillus subtilis (strain 168) OX=224308 GN=prsA PE=1 SV=1	P32399	YHGE_BACSU Uncharacterized protein YhgE OS=Bacillus subtilis (strain 168) OX=224308 GN=yhgE PE=4 SV=2	127	178	DSSO	17.608	1	1	Between	0.003
P19946	RL15_BACSU 50S ribosomal protein L15 OS=Bacillus subtilis (strain 168) OX=224308 GN=rplO PE=1 SV=1	P19946	RL15_BACSU 50S ribosomal protein L15 OS=Bacillus subtilis (strain 168) OX=224308 GN=rplO PE=1 SV=1	116	119	DSSO	17.604	2	1	Self [nModified]	0
P42920	RL3_BACSU 50S ribosomal protein L3 OS=Bacillus subtilis (strain 168) OX=224308 GN=rplC PE=1 SV=2	P42920	RL3_BACSU 50S ribosomal protein L3 OS=Bacillus subtilis (strain 168) OX=224308 GN=rplC PE=1 SV=2	124	81	DSSO	17.603	2	2	Self	0
P42920	RL3_BACSU 50S ribosomal protein L3 OS=Bacillus subtilis (strain 168) OX=224308 GN=rplC PE=1 SV=2	P42920	RL3_BACSU 50S ribosomal protein L3 OS=Bacillus subtilis (strain 168) OX=224308 GN=rplC PE=1 SV=2	158	81	DSSO	17.602	2	2	Self	0
O31774	RNY_BACSU Ribonuclease Y OS=Bacillus subtilis (strain 168) OX=224308 GN=rny PE=1 SV=1	O31774	RNY_BACSU Ribonuclease Y OS=Bacillus subtilis (strain 168) OX=224308 GN=rny PE=1 SV=1	520	176	DSSO	17.595	1	1	Self	0
O34348	YFMC_BACSU Fe(3+)-citrate-binding protein YfmC OS=Bacillus subtilis (strain 168) OX=224308 GN=yfmC PE=2 SV=1	O34348	YFMC_BACSU Fe(3+)-citrate-binding protein YfmC OS=Bacillus subtilis (strain 168) OX=224308 GN=yfmC PE=2 SV=1	119	59	DSSO	17.579	1	1	Self	0
P32399	YHGE_BACSU Uncharacterized protein YhgE OS=Bacillus subtilis (strain 168) OX=224308 GN=yhgE PE=4 SV=2	P32399	YHGE_BACSU Uncharacterized protein YhgE OS=Bacillus subtilis (strain 168) OX=224308 GN=yhgE PE=4 SV=2	205	189	DSSO	17.57	2	1	Self [nModified]	0
P37477	SYK_BACSU Lysine--tRNA ligase OS=Bacillus subtilis (strain 168) OX=224308 GN=lysS PE=3 SV=1	P37477	SYK_BACSU Lysine--tRNA ligase OS=Bacillus subtilis (strain 168) OX=224308 GN=lysS PE=3 SV=1	2	152	DSSO	17.556	1	1	Self	0
O34425	G3P2_BACSU Glyceraldehyde-3-phosphate dehydrogenase 2 OS=Bacillus subtilis (strain 168) OX=224308 GN=gapB PE=1 SV=1	O34425	G3P2_BACSU Glyceraldehyde-3-phosphate dehydrogenase 2 OS=Bacillus subtilis (strain 168) OX=224308 GN=gapB PE=1 SV=1	70	4	DSSO	17.522	1	1	Self	0
P50863	APBC_BACSU Iron-sulfur cluster carrier protein OS=Bacillus subtilis (strain 168) OX=224308 GN=salA PE=2 SV=1	P50863	APBC_BACSU Iron-sulfur cluster carrier protein OS=Bacillus subtilis (strain 168) OX=224308 GN=salA PE=2 SV=1	96	88	DSSO	17.521	1	1	Self	0
Q03223	RL31_BACSU 50S ribosomal protein L31 OS=Bacillus subtilis (strain 168) OX=224308 GN=rpmE PE=1 SV=1	Q03223	RL31_BACSU 50S ribosomal protein L31 OS=Bacillus subtilis (strain 168) OX=224308 GN=rpmE PE=1 SV=1	61	48	DSSO	17.499	1	1	Self [nModified]	0
P39597	EFEN_BACSU Probable deferrochelatase/peroxidase EfeN OS=Bacillus subtilis (strain 168) OX=224308 GN=efeN PE=1 SV=1	P39597	EFEN_BACSU Probable deferrochelatase/peroxidase EfeN OS=Bacillus subtilis (strain 168) OX=224308 GN=efeN PE=1 SV=1	335	377	DSSO	17.493	1	1	Self	0
O30509	GATB_BACSU Aspartyl/glutamyl-tRNA(Asn/Gln) amidotransferase subunit B OS=Bacillus subtilis (strain 168) OX=224308 GN=gatB PE=1 SV=2	O30509	GATB_BACSU Aspartyl/glutamyl-tRNA(Asn/Gln) amidotransferase subunit B OS=Bacillus subtilis (strain 168) OX=224308 GN=gatB PE=1 SV=2	385	454	DSSO	17.471	1	1	Self	0
Q06796	RL11_BACSU 50S ribosomal protein L11 OS=Bacillus subtilis (strain 168) OX=224308 GN=rplK PE=1 SV=3	P02394	RL7_BACSU 50S ribosomal protein L7/L12 OS=Bacillus subtilis (strain 168) OX=224308 GN=rplL PE=1 SV=4	7	95	DSSO	17.47	1	1	Between	0.003
P36947	RBSA_BACSU Ribose import ATP-binding protein RbsA OS=Bacillus subtilis (strain 168) OX=224308 GN=rbsA PE=3 SV=2	P36948	RBSC_BACSU Ribose import permease protein RbsC OS=Bacillus subtilis (strain 168) OX=224308 GN=rbsC PE=3 SV=2	121	11	DSSO	17.468	1	1	Between	0.003
Q02113	CWBA_BACSU Amidase enhancer OS=Bacillus subtilis (strain 168) OX=224308 GN=lytB PE=1 SV=1	Q02113	CWBA_BACSU Amidase enhancer OS=Bacillus subtilis (strain 168) OX=224308 GN=lytB PE=1 SV=1	270	184	DSSO	17.455	2	2	Self	0
O31489	YDCI_BACSU Uncharacterized protein YdcI OS=Bacillus subtilis (strain 168) OX=224308 GN=ydcI PE=4 SV=2	O31489	YDCI_BACSU Uncharacterized protein YdcI OS=Bacillus subtilis (strain 168) OX=224308 GN=ydcI PE=4 SV=2	321	633	DSSO	17.449	1	1	Self	0
O31501	SWRC_BACSU Swarming motility protein SwrC OS=Bacillus subtilis (strain 168) OX=224308 GN=swrC PE=1 SV=2	O31501	SWRC_BACSU Swarming motility protein SwrC OS=Bacillus subtilis (strain 168) OX=224308 GN=swrC PE=1 SV=2	962	449	DSSO	17.443	2	1	Self	0
P38424	ENGB_BACSU Probable GTP-binding protein EngB OS=Bacillus subtilis (strain 168) OX=224308 GN=engB PE=1 SV=1	P38424	ENGB_BACSU Probable GTP-binding protein EngB OS=Bacillus subtilis (strain 168) OX=224308 GN=engB PE=1 SV=1	47	179	DSSO	17.436	1	1	Self [nModified]	0
O34529	PFKA_BACSU ATP-dependent 6-phosphofructokinase OS=Bacillus subtilis (strain 168) OX=224308 GN=pfkA PE=1 SV=1	O34529	PFKA_BACSU ATP-dependent 6-phosphofructokinase OS=Bacillus subtilis (strain 168) OX=224308 GN=pfkA PE=1 SV=1	67	48	DSSO	17.435	1	1	Self	0
P12877	RL5_BACSU 50S ribosomal protein L5 OS=Bacillus subtilis (strain 168) OX=224308 GN=rplE PE=1 SV=1	P12877	RL5_BACSU 50S ribosomal protein L5 OS=Bacillus subtilis (strain 168) OX=224308 GN=rplE PE=1 SV=1	88	33	DSSO	17.412	1	1	Self [nModified]	0
P96614	CSHA_BACSU DEAD-box ATP-dependent RNA helicase CshA OS=Bacillus subtilis (strain 168) OX=224308 GN=cshA PE=1 SV=2	P05657	RL27_BACSU 50S ribosomal protein L27 OS=Bacillus subtilis (strain 168) OX=224308 GN=rpmA PE=1 SV=1	443	13	DSSO	17.411	2	1	Between	0.003
P80868	EFG_BACSU Elongation factor G OS=Bacillus subtilis (strain 168) OX=224308 GN=fusA PE=1 SV=3	P02394	RL7_BACSU 50S ribosomal protein L7/L12 OS=Bacillus subtilis (strain 168) OX=224308 GN=rplL PE=1 SV=4	341	73	DSSO	17.39	1	1	Between	0.003
Q7WY78	TAGT_BACSU Polyisoprenyl-teichoic acid--peptidoglycan teichoic acid transferase TagT OS=Bacillus subtilis (strain 168) OX=224308 GN=tagT PE=1 SV=2	Q7WY78	TAGT_BACSU Polyisoprenyl-teichoic acid--peptidoglycan teichoic acid transferase TagT OS=Bacillus subtilis (strain 168) OX=224308 GN=tagT PE=1 SV=2	182	220	DSSO	17.374	1	1	Self	0
P46898	RL6_BACSU 50S ribosomal protein L6 OS=Bacillus subtilis (strain 168) OX=224308 GN=rplF PE=1 SV=2	P02394	RL7_BACSU 50S ribosomal protein L7/L12 OS=Bacillus subtilis (strain 168) OX=224308 GN=rplL PE=1 SV=4	31	70	DSSO	17.368	2	1	Between	0.003
P21470	RS9_BACSU 30S ribosomal protein S9 OS=Bacillus subtilis (strain 168) OX=224308 GN=rpsI PE=1 SV=3	P39158	CSPC_BACSU Cold shock protein CspC OS=Bacillus subtilis (strain 168) OX=224308 GN=cspC PE=1 SV=1	2	13	DSSO	17.36	1	1	Between	0.003
P46898	RL6_BACSU 50S ribosomal protein L6 OS=Bacillus subtilis (strain 168) OX=224308 GN=rplF PE=1 SV=2	P02394	RL7_BACSU 50S ribosomal protein L7/L12 OS=Bacillus subtilis (strain 168) OX=224308 GN=rplL PE=1 SV=4	135	73	DSSO	17.344	2	1	Between	0.003
P36947	RBSA_BACSU Ribose import ATP-binding protein RbsA OS=Bacillus subtilis (strain 168) OX=224308 GN=rbsA PE=3 SV=2	P36947	RBSA_BACSU Ribose import ATP-binding protein RbsA OS=Bacillus subtilis (strain 168) OX=224308 GN=rbsA PE=3 SV=2	413	367	DSSO	17.34	1	1	Self	0
P46898	RL6_BACSU 50S ribosomal protein L6 OS=Bacillus subtilis (strain 168) OX=224308 GN=rplF PE=1 SV=2	P02394	RL7_BACSU 50S ribosomal protein L7/L12 OS=Bacillus subtilis (strain 168) OX=224308 GN=rplL PE=1 SV=4	82	84	DSSO	17.323	1	1	Between	0.003
P21472	RS12_BACSU 30S ribosomal protein S12 OS=Bacillus subtilis (strain 168) OX=224308 GN=rpsL PE=1 SV=5	P21472	RS12_BACSU 30S ribosomal protein S12 OS=Bacillus subtilis (strain 168) OX=224308 GN=rpsL PE=1 SV=5	32	43	DSSO	17.322	1	1	Self	0
O34703	YJOB_BACSU Uncharacterized ATPase YjoB OS=Bacillus subtilis (strain 168) OX=224308 GN=yjoB PE=1 SV=1	O34703	YJOB_BACSU Uncharacterized ATPase YjoB OS=Bacillus subtilis (strain 168) OX=224308 GN=yjoB PE=1 SV=1	2	101	DSSO	17.315	1	1	Self	0
O07605	GLTT_BACSU Proton/sodium-glutamate symport protein OS=Bacillus subtilis (strain 168) OX=224308 GN=gltT PE=3 SV=1	O07605	GLTT_BACSU Proton/sodium-glutamate symport protein OS=Bacillus subtilis (strain 168) OX=224308 GN=gltT PE=3 SV=1	411	285	DSSO	17.293	1	1	Self	0
P21882	ODPB_BACSU Pyruvate dehydrogenase E1 component subunit beta OS=Bacillus subtilis (strain 168) OX=224308 GN=pdhB PE=3 SV=2	P21882	ODPB_BACSU Pyruvate dehydrogenase E1 component subunit beta OS=Bacillus subtilis (strain 168) OX=224308 GN=pdhB PE=3 SV=2	265	321	DSSO	17.291	1	1	Self	0
P21466	RS4_BACSU 30S ribosomal protein S4 OS=Bacillus subtilis (strain 168) OX=224308 GN=rpsD PE=1 SV=3	P21466	RS4_BACSU 30S ribosomal protein S4 OS=Bacillus subtilis (strain 168) OX=224308 GN=rpsD PE=1 SV=3	28	10	DSSO	17.287	1	1	Self	0
P0CI73	GLMS_BACSU Glutamine--fructose-6-phosphate aminotransferase [isomerizing] OS=Bacillus subtilis (strain 168) OX=224308 GN=glmS PE=2 SV=1	P0CI73	GLMS_BACSU Glutamine--fructose-6-phosphate aminotransferase [isomerizing] OS=Bacillus subtilis (strain 168) OX=224308 GN=glmS PE=2 SV=1	265	254	DSSO	17.279	1	1	Self	0
O34496	YTPQ_BACSU UPF0354 protein YtpQ OS=Bacillus subtilis (strain 168) OX=224308 GN=ytpQ PE=3 SV=1	O34496	YTPQ_BACSU UPF0354 protein YtpQ OS=Bacillus subtilis (strain 168) OX=224308 GN=ytpQ PE=3 SV=1	86	140	DSSO	17.279	2	1	Self	0
[truncated: 1,405 more rows]

## Sheet: Dataset2
Protein1	Description1	Protein2	Description2	FromSite	ToSite	Crosslinkers	Score	count PSMs	count peptide pairs	fdrGroup	fdr
[truncated: 3,666 more rows]

## Sheet: Dataset3
Protein1	Description1	Protein2	Description2	FromSite	ToSite	Crosslinkers	Score	count PSMs	count peptide pairs	fdrGroup	fdr
[truncated: 1,825 more rows]

[truncated: 2 more sheets: Combined_PPI-links, Combined_self-links]
