# Supplementary material for: Protein complexes in cells by AI‐assisted structural proteomics
Source: Mol Syst Biol. 2023 Feb 23;19(4):e11544. doi: 10.15252/msb.202311544 (PMC10090944; doi:10.15252/msb.202311544)
Supplement: Supplementary file 3 — Dataset EV2 [file MSB-19-e11544-s001.xlsx]

## Sheet: Sheet explanations
Sheet explanations
Sheet: whole cell analysis
* Proteins filtered out from MaxQuant output: Only identified by site, Reverse and Potential contaminant
* Proteins crosslinking to more than 20 proteins each are highlighted in yellow
Column name	Description
Protein IDs	Majory UniProt protein IDs identified via MaxQuant analysis
Fasta headers	Fasta headers of proteins
Intensity	Total intensity
iBAQ	Total iBAQ
heteromeric link(s)	if yes, one or more heteromeric crosslink(s) was (/were) identified for this protein within the crosslinking-MS analysis
self-link(s)	if yes, one or more self-crosslink(s) was (/were) identified for this protein within the crosslinking-MS analysis

## Sheet: whole-cell analysis
Protein IDs	Fasta headers	Intensity	iBAQ	heteromeric link(s)	self-link(s)
P33166	sp|P33166|EFTU_BACSU Elongation factor Tu OS=Bacillus subtilis (strain 168) OX=224308 GN=tuf PE=1 SV=1	179410000000	8543400000	yes	yes
P02394	sp|P02394|RL7_BACSU 50S ribosomal protein L7/L12 OS=Bacillus subtilis (strain 168) OX=224308 GN=rplL PE=1 SV=4	162700000000	27116000000	yes	yes
P42919	sp|P42919|RL2_BACSU 50S ribosomal protein L2 OS=Bacillus subtilis (strain 168) OX=224308 GN=rplB PE=1 SV=3	133070000000	10236000000	yes	yes
P39158	sp|P39158|CSPC_BACSU Cold shock protein CspC OS=Bacillus subtilis (strain 168) OX=224308 GN=cspC PE=1 SV=1	120380000000	20064000000	yes	yes
P21883	sp|P21883|ODP2_BACSU Dihydrolipoyllysine-residue acetyltransferase component of pyruvate dehydrogenase complex OS=Bacillus subtilis (strain 168) OX=224308 GN=pdhC PE=1 SV=2	114190000000	4567700000	yes	yes
P09124	sp|P09124|G3P1_BACSU Glyceraldehyde-3-phosphate dehydrogenase 1 OS=Bacillus subtilis (strain 168) OX=224308 GN=gapA PE=1 SV=2	106500000000	6264900000	yes	yes
P80698	sp|P80698|TIG_BACSU Trigger factor OS=Bacillus subtilis (strain 168) OX=224308 GN=tig PE=1 SV=3	104520000000	4751100000	yes	yes
P21882	sp|P21882|ODPB_BACSU Pyruvate dehydrogenase E1 component subunit beta OS=Bacillus subtilis (strain 168) OX=224308 GN=pdhB PE=3 SV=2	93622000000	4681100000	yes	yes
P80868	sp|P80868|EFG_BACSU Elongation factor G OS=Bacillus subtilis (strain 168) OX=224308 GN=fusA PE=1 SV=3	87176000000	2421600000	yes	yes
P12877	sp|P12877|RL5_BACSU 50S ribosomal protein L5 OS=Bacillus subtilis (strain 168) OX=224308 GN=rplE PE=1 SV=1	85844000000	7804000000	yes	yes
P37869	sp|P37869|ENO_BACSU Enolase OS=Bacillus subtilis (strain 168) OX=224308 GN=eno PE=1 SV=4	84417000000	5276100000	yes	yes
P13243	sp|P13243|ALF_BACSU Probable fructose-bisphosphate aldolase OS=Bacillus subtilis (strain 168) OX=224308 GN=fbaA PE=1 SV=2	82164000000	5135300000	yes	yes
P08821	sp|P08821|DBH1_BACSU DNA-binding protein HU 1 OS=Bacillus subtilis (strain 168) OX=224308 GN=hupA PE=1 SV=2	78374000000	19593000000	yes	yes
P46898	sp|P46898|RL6_BACSU 50S ribosomal protein L6 OS=Bacillus subtilis (strain 168) OX=224308 GN=rplF PE=1 SV=2	73051000000	8116800000	yes	yes
P21467	sp|P21467|RS5_BACSU 30S ribosomal protein S5 OS=Bacillus subtilis (strain 168) OX=224308 GN=rpsE PE=1 SV=3	69393000000	6939300000	yes	yes
P21880	sp|P21880|DLDH1_BACSU Dihydrolipoyl dehydrogenase OS=Bacillus subtilis (strain 168) OX=224308 GN=pdhD PE=3 SV=1	63287000000	3164400000	yes	yes
Q06797	sp|Q06797|RL1_BACSU 50S ribosomal protein L1 OS=Bacillus subtilis (strain 168) OX=224308 GN=rplA PE=1 SV=4	61330000000	5110900000	yes	yes
P21881	sp|P21881|ODPA_BACSU Pyruvate dehydrogenase E1 component subunit alpha OS=Bacillus subtilis (strain 168) OX=224308 GN=pdhA PE=1 SV=3	60844000000	4056300000	yes	yes
P80700	sp|P80700|EFTS_BACSU Elongation factor Ts OS=Bacillus subtilis (strain 168) OX=224308 GN=tsf PE=1 SV=3	55712000000	3277200000	yes	yes
P54375	sp|P54375|SODM_BACSU Superoxide dismutase [Mn] OS=Bacillus subtilis (strain 168) OX=224308 GN=sodA PE=1 SV=5	55291000000	5026400000	yes	no
P28598	sp|P28598|CH60_BACSU 60 kDa chaperonin OS=Bacillus subtilis (strain 168) OX=224308 GN=groL PE=1 SV=3	54374000000	1754000000	yes	yes
P40924	sp|P40924|PGK_BACSU Phosphoglycerate kinase OS=Bacillus subtilis (strain 168) OX=224308 GN=pgk PE=1 SV=3	53090000000	1769700000	yes	yes
P80239	sp|P80239|AHPC_BACSU Alkyl hydroperoxide reductase C OS=Bacillus subtilis (strain 168) OX=224308 GN=ahpC PE=1 SV=2	51263000000	5126300000	yes	yes
P21466	sp|P21466|RS4_BACSU 30S ribosomal protein S4 OS=Bacillus subtilis (strain 168) OX=224308 GN=rpsD PE=1 SV=3	50508000000	3885300000	yes	yes
P21474	sp|P21474|RS16_BACSU 30S ribosomal protein S16 OS=Bacillus subtilis (strain 168) OX=224308 GN=rpsP PE=1 SV=3	50252000000	10050000000	yes	yes
P21465	sp|P21465|RS3_BACSU 30S ribosomal protein S3 OS=Bacillus subtilis (strain 168) OX=224308 GN=rpsC PE=1 SV=4	48276000000	3448300000	yes	yes
P42920	sp|P42920|RL3_BACSU 50S ribosomal protein L3 OS=Bacillus subtilis (strain 168) OX=224308 GN=rplC PE=1 SV=2	47686000000	5298400000	yes	yes
P17820	sp|P17820|DNAK_BACSU Chaperone protein DnaK OS=Bacillus subtilis (strain 168) OX=224308 GN=dnaK PE=1 SV=3	46263000000	1285100000	yes	yes
Q06796	sp|Q06796|RL11_BACSU 50S ribosomal protein L11 OS=Bacillus subtilis (strain 168) OX=224308 GN=rplK PE=1 SV=3	44284000000	4920500000	yes	yes
P39646	sp|P39646|PTAS_BACSU Phosphate acetyltransferase OS=Bacillus subtilis (strain 168) OX=224308 GN=pta PE=1 SV=3	43652000000	2425100000	yes	yes
P19946	sp|P19946|RL15_BACSU 50S ribosomal protein L15 OS=Bacillus subtilis (strain 168) OX=224308 GN=rplO PE=1 SV=1	43627000000	7271200000	yes	yes
P21464	sp|P21464|RS2_BACSU 30S ribosomal protein S2 OS=Bacillus subtilis (strain 168) OX=224308 GN=rpsB PE=1 SV=3	43518000000	2901200000	yes	yes
P42923	sp|P42923|RL10_BACSU 50S ribosomal protein L10 OS=Bacillus subtilis (strain 168) OX=224308 GN=rplJ PE=1 SV=4	42951000000	3579200000	yes	yes
P21469	sp|P21469|RS7_BACSU 30S ribosomal protein S7 OS=Bacillus subtilis (strain 168) OX=224308 GN=rpsG PE=1 SV=4	42112000000	6016000000	yes	yes
P39126	sp|P39126|IDH_BACSU Isocitrate dehydrogenase [NADP] OS=Bacillus subtilis (strain 168) OX=224308 GN=icd PE=1 SV=1	41488000000	1595700000	yes	yes
P21476	sp|P21476|RS19_BACSU 30S ribosomal protein S19 OS=Bacillus subtilis (strain 168) OX=224308 GN=rpsS PE=1 SV=3	38353000000	7670600000	yes	yes
P80870	sp|P80870|GS13_BACSU General stress protein 13 OS=Bacillus subtilis (strain 168) OX=224308 GN=yugI PE=1 SV=3	37994000000	6332300000	yes	yes
P21472	sp|P21472|RS12_BACSU 30S ribosomal protein S12 OS=Bacillus subtilis (strain 168) OX=224308 GN=rpsL PE=1 SV=5	37455000000	7491000000	yes	yes
P19669	sp|P19669|TAL_BACSU Transaldolase OS=Bacillus subtilis (strain 168) OX=224308 GN=tal PE=1 SV=4	35598000000	2094000000	yes	yes
P37809	sp|P37809|ATPB_BACSU ATP synthase subunit beta OS=Bacillus subtilis (strain 168) OX=224308 GN=atpD PE=1 SV=1	33271000000	1330800000	yes	yes
P21470	sp|P21470|RS9_BACSU 30S ribosomal protein S9 OS=Bacillus subtilis (strain 168) OX=224308 GN=rpsI PE=1 SV=3	32757000000	8189200000	yes	no
P20277	sp|P20277|RL17_BACSU 50S ribosomal protein L17 OS=Bacillus subtilis (strain 168) OX=224308 GN=rplQ PE=1 SV=2	32604000000	5434000000	yes	yes
P49814	sp|P49814|MDH_BACSU Malate dehydrogenase OS=Bacillus subtilis (strain 168) OX=224308 GN=mdh PE=1 SV=3	32078000000	2673100000	yes	yes
P21473	sp|P21473|RS15_BACSU 30S ribosomal protein S15 OS=Bacillus subtilis (strain 168) OX=224308 GN=rpsO PE=1 SV=4	32035000000	8008800000	yes	yes
P0CI78	sp|P0CI78|RL24_BACSU 50S ribosomal protein L24 OS=Bacillus subtilis (strain 168) OX=224308 GN=rplX PE=1 SV=1	31387000000	6277400000	yes	yes
P27876	sp|P27876|TPIS_BACSU Triosephosphate isomerase OS=Bacillus subtilis (strain 168) OX=224308 GN=tpiA PE=1 SV=3	30929000000	2379100000	yes	yes
P21468	sp|P21468|RS6_BACSU 30S ribosomal protein S6 OS=Bacillus subtilis (strain 168) OX=224308 GN=rpsF PE=1 SV=2	30797000000	5132900000	yes	yes
P55873	sp|P55873|RL20_BACSU 50S ribosomal protein L20 OS=Bacillus subtilis (strain 168) OX=224308 GN=rplT PE=1 SV=1	30734000000	6146900000	yes	yes
P18158	sp|P18158|GLPD_BACSU Aerobic glycerol-3-phosphate dehydrogenase OS=Bacillus subtilis (strain 168) OX=224308 GN=glpD PE=2 SV=2	29402000000	864760000	yes	yes
P08065	sp|P08065|SDHA_BACSU Succinate dehydrogenase flavoprotein subunit OS=Bacillus subtilis (strain 168) OX=224308 GN=sdhA PE=3 SV=4	29093000000	909160000	yes	yes
P04969	sp|P04969|RS11_BACSU 30S ribosomal protein S11 OS=Bacillus subtilis (strain 168) OX=224308 GN=rpsK PE=1 SV=1	29089000000	4155600000	yes	yes
P09339	sp|P09339|ACNA_BACSU Aconitate/2-methylaconitate hydratase OS=Bacillus subtilis (strain 168) OX=224308 GN=citB PE=1 SV=4	29005000000	630540000	yes	yes
P80864	sp|P80864|TPX_BACSU Thiol peroxidase OS=Bacillus subtilis (strain 168) OX=224308 GN=tpx PE=1 SV=3	28176000000	2561400000	yes	yes
P08877	sp|P08877|PTHP_BACSU Phosphocarrier protein HPr OS=Bacillus subtilis (strain 168) OX=224308 GN=ptsH PE=1 SV=3	27658000000	5531600000	yes	no
P20282	sp|P20282|RS13_BACSU 30S ribosomal protein S13 OS=Bacillus subtilis (strain 168) OX=224308 GN=rpsM PE=1 SV=3	27416000000	3916600000	yes	yes
P46899	sp|P46899|RL18_BACSU 50S ribosomal protein L18 OS=Bacillus subtilis (strain 168) OX=224308 GN=rplR PE=1 SV=1	27402000000	3914600000	yes	yes
P96614	sp|P96614|CSHA_BACSU DEAD-box ATP-dependent RNA helicase CshA OS=Bacillus subtilis (strain 168) OX=224308 GN=cshA PE=1 SV=2	26721000000	1214600000	yes	yes
P21471	sp|P21471|RS10_BACSU 30S ribosomal protein S10 OS=Bacillus subtilis (strain 168) OX=224308 GN=rpsJ PE=1 SV=4	26644000000	5328900000	yes	yes
P02968	sp|P02968|FLA_BACSU Flagellin OS=Bacillus subtilis (strain 168) OX=224308 GN=hag PE=1 SV=2	26573000000	1563100000	no	yes
P80866	sp|P80866|SUFC_BACSU Vegetative protein 296 OS=Bacillus subtilis (strain 168) OX=224308 GN=sufC PE=1 SV=3	25181000000	1399000000	yes	yes
P70974	sp|P70974|RL13_BACSU 50S ribosomal protein L13 OS=Bacillus subtilis (strain 168) OX=224308 GN=rplM PE=1 SV=2	24883000000	3110400000	yes	yes
P80885	sp|P80885|KPYK_BACSU Pyruvate kinase OS=Bacillus subtilis (strain 168) OX=224308 GN=pyk PE=1 SV=2	24868000000	1036100000	yes	yes
P12875	sp|P12875|RL14_BACSU 50S ribosomal protein L14 OS=Bacillus subtilis (strain 168) OX=224308 GN=rplN PE=1 SV=1	24333000000	3041600000	yes	yes
P32081	sp|P32081|CSPB_BACSU Cold shock protein CspB OS=Bacillus subtilis (strain 168) OX=224308 GN=cspB PE=1 SV=1	23646000000	7882100000	yes	yes
P05657	sp|P05657|RL27_BACSU 50S ribosomal protein L27 OS=Bacillus subtilis (strain 168) OX=224308 GN=rpmA PE=1 SV=1	23510000000	4702000000	yes	no
P37808	sp|P37808|ATPA_BACSU ATP synthase subunit alpha OS=Bacillus subtilis (strain 168) OX=224308 GN=atpA PE=1 SV=3	23485000000	978530000	yes	yes
P24327	sp|P24327|PRSA_BACSU Foldase protein PrsA OS=Bacillus subtilis (strain 168) OX=224308 GN=prsA PE=1 SV=1	23229000000	1290500000	yes	yes
P08874	sp|P08874|ABRB_BACSU Transition state regulatory protein AbrB OS=Bacillus subtilis (strain 168) OX=224308 GN=abrB PE=1 SV=1	22640000000	4527900000	yes	yes
P12879	sp|P12879|RS8_BACSU 30S ribosomal protein S8 OS=Bacillus subtilis (strain 168) OX=224308 GN=rpsH PE=1 SV=4	22497000000	3213900000	yes	yes
P42921	sp|P42921|RL4_BACSU 50S ribosomal protein L4 OS=Bacillus subtilis (strain 168) OX=224308 GN=rplD PE=1 SV=1	21775000000	4355000000	yes	yes
P42060	sp|P42060|RL22_BACSU 50S ribosomal protein L22 OS=Bacillus subtilis (strain 168) OX=224308 GN=rplV PE=1 SV=1	21654000000	5413400000	yes	no
P80886	sp|P80886|SUCC_BACSU Succinate--CoA ligase [ADP-forming] subunit beta OS=Bacillus subtilis (strain 168) OX=224308 GN=sucC PE=1 SV=2	21174000000	882230000	yes	yes
P38494	sp|P38494|RS1H_BACSU 30S ribosomal protein S1 homolog OS=Bacillus subtilis (strain 168) OX=224308 GN=ypfD PE=1 SV=1	20943000000	951950000	yes	yes
P16304	sp|P16304|KAD_BACSU Adenylate kinase OS=Bacillus subtilis (strain 168) OX=224308 GN=adk PE=1 SV=2	20732000000	1480900000	yes	yes
P81101	sp|P81101|RRF_BACSU Ribosome-recycling factor OS=Bacillus subtilis (strain 168) OX=224308 GN=frr PE=1 SV=2	20143000000	1678600000	yes	yes
P37871	sp|P37871|RPOC_BACSU DNA-directed RNA polymerase subunit beta OS=Bacillus subtilis (strain 168) OX=224308 GN=rpoC PE=1 SV=4	19949000000	277060000	yes	yes
P23129	sp|P23129|ODO1_BACSU 2-oxoglutarate dehydrogenase E1 component OS=Bacillus subtilis (strain 168) OX=224308 GN=odhA PE=3 SV=3	19876000000	451730000	yes	yes
P14949	sp|P14949|THIO_BACSU Thioredoxin OS=Bacillus subtilis (strain 168) OX=224308 GN=trxA PE=1 SV=3	19666000000	3277600000	no	yes
P37870	sp|P37870|RPOB_BACSU DNA-directed RNA polymerase subunit beta OS=Bacillus subtilis (strain 168) OX=224308 GN=rpoB PE=1 SV=2	19039000000	275920000	yes	yes
P16263	sp|P16263|ODO2_BACSU Dihydrolipoyllysine-residue succinyltransferase component of 2-oxoglutarate dehydrogenase complex OS=Bacillus subtilis (strain 168) OX=224308 GN=odhB PE=3 SV=2	18900000000	859090000	yes	yes
P45694	sp|P45694|TKT_BACSU Transketolase OS=Bacillus subtilis (strain 168) OX=224308 GN=tkt PE=3 SV=2	18525000000	561370000	yes	yes
Q08352	sp|Q08352|DHA_BACSU Alanine dehydrogenase OS=Bacillus subtilis (strain 168) OX=224308 GN=ald PE=1 SV=1	18465000000	879280000	no	yes
P36949	sp|P36949|RBSB_BACSU Ribose import binding protein RbsB OS=Bacillus subtilis (strain 168) OX=224308 GN=rbsB PE=3 SV=2	18201000000	1300100000	yes	yes
O34788	sp|O34788|BDHA_BACSU (R,R)-butanediol dehydrogenase OS=Bacillus subtilis (strain 168) OX=224308 GN=bdhA PE=3 SV=1	17887000000	1376000000	yes	yes
P80861	sp|P80861|YJLD_BACSU NADH dehydrogenase-like protein YjlD OS=Bacillus subtilis (strain 168) OX=224308 GN=yjlD PE=1 SV=3	17792000000	988440000	yes	yes
P80865	sp|P80865|SUCD_BACSU Succinate--CoA ligase [ADP-forming] subunit alpha OS=Bacillus subtilis (strain 168) OX=224308 GN=sucD PE=1 SV=3	17782000000	1616500000	yes	yes
P35137	sp|P35137|PPIB_BACSU Peptidyl-prolyl cis-trans isomerase B OS=Bacillus subtilis (strain 168) OX=224308 GN=ppiB PE=1 SV=1	17236000000	2154500000	no	no
O32165	sp|O32165|SUFD_BACSU FeS cluster assembly protein SufD OS=Bacillus subtilis (strain 168) OX=224308 GN=sufD PE=3 SV=1	17008000000	850400000	yes	yes
O31742	sp|O31742|RL19_BACSU 50S ribosomal protein L19 OS=Bacillus subtilis (strain 168) OX=224308 GN=rplS PE=1 SV=2	16881000000	2813400000	yes	yes
P28599	sp|P28599|CH10_BACSU 10 kDa chaperonin OS=Bacillus subtilis (strain 168) OX=224308 GN=groS PE=1 SV=2	16200000000	2314300000	no	yes
O07631	sp|O07631|TYPA_BACSU GTP-binding protein TypA/BipA homolog OS=Bacillus subtilis (strain 168) OX=224308 GN=typA PE=3 SV=1	16130000000	537680000	yes	yes
P08066	sp|P08066|SDHB_BACSU Succinate dehydrogenase iron-sulfur subunit OS=Bacillus subtilis (strain 168) OX=224308 GN=sdhB PE=3 SV=3	16092000000	1237800000	yes	yes
P39773	sp|P39773|GPMI_BACSU 2,3-bisphosphoglycerate-independent phosphoglycerate mutase OS=Bacillus subtilis (strain 168) OX=224308 GN=gpmI PE=1 SV=4	16036000000	641440000	no	yes
O32210	sp|O32210|GR_BACSU Glyoxal reductase OS=Bacillus subtilis (strain 168) OX=224308 GN=yvgN PE=1 SV=1	15647000000	1117700000	yes	yes
P12873	sp|P12873|RL29_BACSU 50S ribosomal protein L29 OS=Bacillus subtilis (strain 168) OX=224308 GN=rpmC PE=1 SV=1	15622000000	5207200000	yes	yes
P20429	sp|P20429|RPOA_BACSU DNA-directed RNA polymerase subunit alpha OS=Bacillus subtilis (strain 168) OX=224308 GN=rpoA PE=1 SV=1	15352000000	1023500000	yes	yes
Q05852	sp|Q05852|GTAB_BACSU UTP--glucose-1-phosphate uridylyltransferase OS=Bacillus subtilis (strain 168) OX=224308 GN=gtaB PE=1 SV=1	15069000000	1004600000	no	yes
P42924	sp|P42924|RL23_BACSU 50S ribosomal protein L23 OS=Bacillus subtilis (strain 168) OX=224308 GN=rplW PE=1 SV=2	14948000000	2491300000	yes	yes
O07542	sp|O07542|YHEA_BACSU UPF0342 protein YheA OS=Bacillus subtilis (strain 168) OX=224308 GN=yheA PE=1 SV=1	14326000000	1790800000	no	no
P37877	sp|P37877|ACKA_BACSU Acetate kinase OS=Bacillus subtilis (strain 168) OX=224308 GN=ackA PE=1 SV=1	14296000000	621550000	yes	yes
P80643	sp|P80643|ACP_BACSU Acyl carrier protein OS=Bacillus subtilis (strain 168) OX=224308 GN=acpA PE=1 SV=1	13831000000	4610200000	yes	yes
P21879	sp|P21879|IMDH_BACSU Inosine-5-monophosphate dehydrogenase OS=Bacillus subtilis (strain 168) OX=224308 GN=guaB PE=1 SV=2	13688000000	456280000	yes	yes
P12425	sp|P12425|GLN1A_BACSU Glutamine synthetase OS=Bacillus subtilis (strain 168) OX=224308 GN=glnA PE=1 SV=3	13647000000	545900000	no	yes
P80875	sp|P80875|G16U_BACSU General stress protein 16U OS=Bacillus subtilis (strain 168) OX=224308 GN=yceD PE=1 SV=3	13488000000	1226200000	no	yes
P37487	sp|P37487|PPAC_BACSU Manganese-dependent inorganic pyrophosphatase OS=Bacillus subtilis (strain 168) OX=224308 GN=ppaC PE=1 SV=1	13288000000	738200000	no	yes
P36947	sp|P36947|RBSA_BACSU Ribose import ATP-binding protein RbsA OS=Bacillus subtilis (strain 168) OX=224308 GN=rbsA PE=3 SV=2	13196000000	425680000	yes	yes
P80860	sp|P80860|G6PI_BACSU Glucose-6-phosphate isomerase OS=Bacillus subtilis (strain 168) OX=224308 GN=pgi PE=1 SV=4	13004000000	619230000	no	yes
O34633	sp|O34633|YJLC_BACSU Uncharacterized protein YjlC OS=Bacillus subtilis (strain 168) OX=224308 GN=yjlC PE=2 SV=1	12811000000	1601400000	yes	no
P19947	sp|P19947|RL30_BACSU 50S ribosomal protein L30 OS=Bacillus subtilis (strain 168) OX=224308 GN=rpmD PE=1 SV=2	12781000000	6390400000	no	yes
P54419	sp|P54419|METK_BACSU S-adenosylmethionine synthase OS=Bacillus subtilis (strain 168) OX=224308 GN=metK PE=3 SV=2	12764000000	797750000	no	yes
P80240	sp|P80240|GREA_BACSU Transcription elongation factor GreA OS=Bacillus subtilis (strain 168) OX=224308 GN=greA PE=1 SV=4	12749000000	1416600000	yes	yes
P17889	sp|P17889|IF2_BACSU Translation initiation factor IF-2 OS=Bacillus subtilis (strain 168) OX=224308 GN=infB PE=3 SV=1	12713000000	353140000	yes	yes
P55874	sp|P55874|RL35_BACSU 50S ribosomal protein L35 OS=Bacillus subtilis (strain 168) OX=224308 GN=rpmI PE=1 SV=2	12713000000	4237700000	no	yes
P37527	sp|P37527|PDXS_BACSU Pyridoxal 5-phosphate synthase subunit PdxS OS=Bacillus subtilis (strain 168) OX=224308 GN=pdxS PE=1 SV=3	12418000000	689890000	yes	yes
P26908	sp|P26908|RL21_BACSU 50S ribosomal protein L21 OS=Bacillus subtilis (strain 168) OX=224308 GN=rplU PE=1 SV=1	12416000000	4138500000	yes	yes
P50849	sp|P50849|PNP_BACSU Polyribonucleotide nucleotidyltransferase OS=Bacillus subtilis (strain 168) OX=224308 GN=pnp PE=1 SV=3	12083000000	326550000	yes	yes
P29727	sp|P29727|GUAA_BACSU GMP synthase [glutamine-hydrolyzing] OS=Bacillus subtilis (strain 168) OX=224308 GN=guaA PE=3 SV=3	11572000000	399020000	yes	yes
P18157	sp|P18157|GLPK_BACSU Glycerol kinase OS=Bacillus subtilis (strain 168) OX=224308 GN=glpK PE=1 SV=2	11294000000	418280000	yes	yes
P37476	sp|P37476|FTSH_BACSU ATP-dependent zinc metalloprotease FtsH OS=Bacillus subtilis (strain 168) OX=224308 GN=ftsH PE=1 SV=1	11294000000	364320000	no	yes
P21475	sp|P21475|RS18_BACSU 30S ribosomal protein S18 OS=Bacillus subtilis (strain 168) OX=224308 GN=rpsR PE=1 SV=3	11272000000	3757400000	yes	yes
P21478	sp|P21478|RS21_BACSU 30S ribosomal protein S21 OS=Bacillus subtilis (strain 168) OX=224308 GN=rpsU PE=1 SV=3	11143000000	5571500000	yes	yes
P80244	sp|P80244|CLPP_BACSU ATP-dependent Clp protease proteolytic subunit OS=Bacillus subtilis (strain 168) OX=224308 GN=clpP PE=1 SV=3	11095000000	1232800000	yes	yes
P24141	sp|P24141|OPPA_BACSU Oligopeptide-binding protein OppA OS=Bacillus subtilis (strain 168) OX=224308 GN=oppA PE=1 SV=1	10879000000	375140000	yes	yes
P08838	sp|P08838|PT1_BACSU Phosphoenolpyruvate-protein phosphotransferase OS=Bacillus subtilis (strain 168) OX=224308 GN=ptsI PE=1 SV=3	10839000000	373750000	yes	yes
P50735	sp|P50735|GUDB_BACSU Cryptic catabolic NAD-specific glutamate dehydrogenase GudB OS=Bacillus subtilis (strain 168) OX=224308 GN=gudB PE=1 SV=2	10776000000	513140000	yes	yes
P94356	sp|P94356|YXKC_BACSU Uncharacterized protein YxkC OS=Bacillus subtilis (strain 168) OX=224308 GN=yxkC PE=1 SV=2	10737000000	1193000000	yes	yes
P07343	sp|P07343|FUMC_BACSU Fumarate hydratase class II OS=Bacillus subtilis (strain 168) OX=224308 GN=fumC PE=3 SV=2	10633000000	531640000	no	yes
P54484	sp|P54484|YQGA_BACSU Cell wall-binding protein YqgA OS=Bacillus subtilis (strain 168) OX=224308 GN=yqgA PE=1 SV=2	10481000000	1497300000	no	yes
P20278	sp|P20278|RL36_BACSU 50S ribosomal protein L36 OS=Bacillus subtilis (strain 168) OX=224308 GN=rpmJ PE=1 SV=1	10368000000	10368000000	no	no
P39148	sp|P39148|GLYA_BACSU Serine hydroxymethyltransferase OS=Bacillus subtilis (strain 168) OX=224308 GN=glyA PE=1 SV=1	10332000000	516580000	yes	yes
P21477	sp|P21477|RS20_BACSU 30S ribosomal protein S20 OS=Bacillus subtilis (strain 168) OX=224308 GN=rpsT PE=1 SV=4	10328000000	3442500000	yes	yes
P39758	sp|P39758|ABH_BACSU Putative transition state regulator Abh OS=Bacillus subtilis (strain 168) OX=224308 GN=abh PE=1 SV=1	9744400000	1948900000	yes	no
P14577	sp|P14577|RL16_BACSU 50S ribosomal protein L16 OS=Bacillus subtilis (strain 168) OX=224308 GN=rplP PE=1 SV=2	9689700000	2422400000	no	no
C0SP85	sp|C0SP85|YUKE_BACSU Protein YukE OS=Bacillus subtilis (strain 168) OX=224308 GN=yukE PE=1 SV=1	9627700000	3209200000	no	no
Q04797	sp|Q04797|DHAS_BACSU Aspartate-semialdehyde dehydrogenase OS=Bacillus subtilis (strain 168) OX=224308 GN=asd PE=1 SV=1	9355100000	623670000	no	yes
P54572	sp|P54572|MAO1_BACSU Probable NAD-dependent malic enzyme 1 OS=Bacillus subtilis (strain 168) OX=224308 GN=yqkJ PE=3 SV=1	9256000000	462800000	no	yes
P31103	sp|P31103|NDK_BACSU Nucleoside diphosphate kinase OS=Bacillus subtilis (strain 168) OX=224308 GN=ndk PE=1 SV=3	9231600000	923160000	yes	yes
O32162	sp|O32162|SUFB_BACSU FeS cluster assembly protein SufB OS=Bacillus subtilis (strain 168) OX=224308 GN=sufB PE=3 SV=1	9224400000	341640000	yes	yes
P39120	sp|P39120|CISY2_BACSU Citrate synthase 2 OS=Bacillus subtilis (strain 168) OX=224308 GN=citZ PE=1 SV=2	9203200000	541360000	no	yes
P26899	sp|P26899|ASPA_BACSU Aspartate ammonia-lyase OS=Bacillus subtilis (strain 168) OX=224308 GN=ansB PE=3 SV=2	9148500000	435640000	yes	yes
P50866	sp|P50866|CLPX_BACSU ATP-dependent Clp protease ATP-binding subunit ClpX OS=Bacillus subtilis (strain 168) OX=224308 GN=clpX PE=2 SV=3	9130000000	434760000	yes	yes
P17865	sp|P17865|FTSZ_BACSU Cell division protein FtsZ OS=Bacillus subtilis (strain 168) OX=224308 GN=ftsZ PE=1 SV=3	9059900000	453000000	yes	yes
P13242	sp|P13242|PYRG_BACSU CTP synthase OS=Bacillus subtilis (strain 168) OX=224308 GN=pyrG PE=3 SV=1	9048800000	312030000	no	yes
P36945	sp|P36945|RBSK_BACSU Ribokinase OS=Bacillus subtilis (strain 168) OX=224308 GN=rbsK PE=3 SV=2	8838600000	679890000	yes	yes
Q03223	sp|Q03223|RL31_BACSU 50S ribosomal protein L31 OS=Bacillus subtilis (strain 168) OX=224308 GN=rpmE PE=1 SV=1	8766000000	2191500000	yes	yes
P36946	sp|P36946|RBSD_BACSU D-ribose pyranase OS=Bacillus subtilis (strain 168) OX=224308 GN=rbsD PE=1 SV=1	8708700000	1088600000	yes	yes
P56849	sp|P56849|RL331_BACSU 50S ribosomal protein L33 1 OS=Bacillus subtilis (strain 168) OX=224308 GN=rpmGA PE=1 SV=2	8529700000	8529700000	no	no
Q01465	sp|Q01465|MREB_BACSU Cell shape-determining protein MreB OS=Bacillus subtilis (strain 168) OX=224308 GN=mreB PE=1 SV=3	8368000000	398480000	yes	yes
P51777	sp|P51777|CSPD_BACSU Cold shock protein CspD OS=Bacillus subtilis (strain 168) OX=224308 GN=cspD PE=1 SV=1	8134100000	2711400000	yes	no
P20458	sp|P20458|IF1_BACSU Translation initiation factor IF-1 OS=Bacillus subtilis (strain 168) OX=224308 GN=infA PE=1 SV=2	7892900000	2631000000	no	no
P80859	sp|P80859|6PGD_BACSU 6-phosphogluconate dehydrogenase, NADP(+)-dependent, decarboxylating OS=Bacillus subtilis (strain 168) OX=224308 GN=gndA PE=1 SV=4	7864800000	280890000	yes	yes
P37571	sp|P37571|CLPC_BACSU Negative regulator of genetic competence ClpC/MecB OS=Bacillus subtilis (strain 168) OX=224308 GN=clpC PE=1 SV=1	7807000000	190410000	yes	yes
P0CI73	sp|P0CI73|GLMS_BACSU Glutamine--fructose-6-phosphate aminotransferase [isomerizing] OS=Bacillus subtilis (strain 168) OX=224308 GN=glmS PE=2 SV=1	7757200000	221630000	yes	yes
P16971	sp|P16971|RECA_BACSU Protein RecA OS=Bacillus subtilis (strain 168) OX=224308 GN=recA PE=1 SV=2	7714300000	482140000	yes	yes
Q04796	sp|Q04796|DAPA_BACSU 4-hydroxy-tetrahydrodipicolinate synthase OS=Bacillus subtilis (strain 168) OX=224308 GN=dapA PE=1 SV=1	7693200000	404910000	no	yes
O32119	sp|O32119|YUTI_BACSU Putative nitrogen fixation protein YutI OS=Bacillus subtilis (strain 168) OX=224308 GN=yutI PE=3 SV=1	7625700000	1271000000	no	no
O30509	sp|O30509|GATB_BACSU Aspartyl/glutamyl-tRNA(Asn/Gln) amidotransferase subunit B OS=Bacillus subtilis (strain 168) OX=224308 GN=gatB PE=1 SV=2	7587600000	261640000	yes	yes
P70965	sp|P70965|MURA1_BACSU UDP-N-acetylglucosamine 1-carboxyvinyltransferase 1 OS=Bacillus subtilis (strain 168) OX=224308 GN=murAA PE=1 SV=1	7549600000	328250000	yes	yes
P12874	sp|P12874|RS17_BACSU 30S ribosomal protein S17 OS=Bacillus subtilis (strain 168) OX=224308 GN=rpsQ PE=1 SV=3	7543900000	2514600000	yes	yes
O34943	sp|O34943|YTPR_BACSU Putative tRNA-binding protein YtpR OS=Bacillus subtilis (strain 168) OX=224308 GN=ytpR PE=4 SV=1	7151200000	650110000	yes	yes
Q04747	sp|Q04747|SRFAB_BACSU Surfactin synthase subunit 2 OS=Bacillus subtilis (strain 168) OX=224308 GN=srfAB PE=1 SV=3	7092100000	37524000	yes	yes
P37437	sp|P37437|RL9_BACSU 50S ribosomal protein L9 OS=Bacillus subtilis (strain 168) OX=224308 GN=rplI PE=3 SV=1	6981000000	698100000	no	yes
P54466	sp|P54466|YQFA_BACSU UPF0365 protein YqfA OS=Bacillus subtilis (strain 168) OX=224308 GN=yqfA PE=3 SV=1	6901800000	383440000	yes	no
P39912	sp|P39912|AROG_BACSU Protein AroA(G) OS=Bacillus subtilis (strain 168) OX=224308 GN=aroA PE=1 SV=1	6837100000	455810000	no	yes
P18159	sp|P18159|PGCA_BACSU Phosphoglucomutase OS=Bacillus subtilis (strain 168) OX=224308 GN=pgcA PE=1 SV=3	6824900000	195000000	no	yes
P28366	sp|P28366|SECA_BACSU Protein translocase subunit SecA OS=Bacillus subtilis (strain 168) OX=224308 GN=secA PE=1 SV=1	6794500000	135890000	no	yes
P37887	sp|P37887|CYSK_BACSU Cysteine synthase OS=Bacillus subtilis (strain 168) OX=224308 GN=cysK PE=1 SV=3	6660300000	416270000	no	yes
P46354	sp|P46354|PUNA_BACSU Purine nucleoside phosphorylase 1 OS=Bacillus subtilis (strain 168) OX=224308 GN=punA PE=1 SV=1	6634500000	552880000	no	yes
P39149	sp|P39149|UPP_BACSU Uracil phosphoribosyltransferase OS=Bacillus subtilis (strain 168) OX=224308 GN=upp PE=3 SV=1	6543200000	503320000	yes	yes
O06491	sp|O06491|GATA_BACSU Glutamyl-tRNA(Gln) amidotransferase subunit A OS=Bacillus subtilis (strain 168) OX=224308 GN=gatA PE=3 SV=3	6527500000	271980000	yes	yes
P46353	sp|P46353|DEOB_BACSU Phosphopentomutase OS=Bacillus subtilis (strain 168) OX=224308 GN=drm PE=3 SV=3	6507200000	342490000	yes	no
P27206	sp|P27206|SRFAA_BACSU Surfactin synthase subunit 1 OS=Bacillus subtilis (strain 168) OX=224308 GN=srfAA PE=1 SV=4	6502500000	37157000	yes	yes
P55872	sp|P55872|IF3_BACSU Translation initiation factor IF-3 OS=Bacillus subtilis (strain 168) OX=224308 GN=infC PE=3 SV=3	6491200000	927320000	yes	yes
Q45493	sp|Q45493|RNJ1_BACSU Ribonuclease J1 OS=Bacillus subtilis (strain 168) OX=224308 GN=rnjA PE=1 SV=1	6458900000	195720000	yes	yes
O34962	sp|O34962|MAO4_BACSU Probable NAD-dependent malic enzyme 4 OS=Bacillus subtilis (strain 168) OX=224308 GN=ytsJ PE=3 SV=1	6443800000	292900000	no	yes
P39751	sp|P39751|MBL_BACSU Cell shape-determining protein Mbl OS=Bacillus subtilis (strain 168) OX=224308 GN=mbl PE=1 SV=1	6430500000	378260000	yes	yes
P39142	sp|P39142|PDP_BACSU Pyrimidine-nucleoside phosphorylase OS=Bacillus subtilis (strain 168) OX=224308 GN=pdp PE=1 SV=2	6362400000	289200000	no	yes
O34824	sp|O34824|GLMM_BACSU Phosphoglucosamine mutase OS=Bacillus subtilis (strain 168) OX=224308 GN=glmM PE=1 SV=1	6357200000	288960000	no	yes
O34981	sp|O34981|DAPH_BACSU 2,3,4,5-tetrahydropyridine-2,6-dicarboxylate N-acetyltransferase OS=Bacillus subtilis (strain 168) OX=224308 GN=dapH PE=1 SV=2	6250700000	694520000	no	yes
O34443	sp|O34443|APT_BACSU Adenine phosphoribosyltransferase OS=Bacillus subtilis (strain 168) OX=224308 GN=apt PE=3 SV=1	6173200000	617320000	no	yes
P34957	sp|P34957|QOX2_BACSU Quinol oxidase subunit 2 OS=Bacillus subtilis (strain 168) OX=224308 GN=qoxA PE=3 SV=4	6022700000	463290000	yes	yes
P11998	sp|P11998|RISB_BACSU 6,7-dimethyl-8-ribityllumazine synthase OS=Bacillus subtilis (strain 168) OX=224308 GN=ribH PE=1 SV=2	5964300000	662700000	no	no
P46336	sp|P46336|IOLS_BACSU Aldo-keto reductase IolS OS=Bacillus subtilis (strain 168) OX=224308 GN=iolS PE=1 SV=1	5908900000	311000000	no	yes
P42974	sp|P42974|DHNA_BACSU NADH dehydrogenase OS=Bacillus subtilis (strain 168) OX=224308 GN=ahpF PE=1 SV=2	5828200000	264920000	no	yes
P28368	sp|P28368|HPF_BACSU Ribosome hibernation promotion factor OS=Bacillus subtilis (strain 168) OX=224308 GN=yvyD PE=1 SV=2	5826900000	971150000	yes	no
P46906	sp|P46906|SYR_BACSU Arginine--tRNA ligase OS=Bacillus subtilis (strain 168) OX=224308 GN=argS PE=3 SV=2	5755400000	198460000	yes	yes
O34948	sp|O34948|YKWC_BACSU Uncharacterized oxidoreductase YkwC OS=Bacillus subtilis (strain 168) OX=224308 GN=ykwC PE=3 SV=1	5746500000	442040000	no	yes
P26900	sp|P26900|ASPG1_BACSU L-asparaginase 1 OS=Bacillus subtilis (strain 168) OX=224308 GN=ansA PE=2 SV=1	5734800000	441140000	no	yes
P32727	sp|P32727|NUSA_BACSU Transcription termination/antitermination protein NusA OS=Bacillus subtilis (strain 168) OX=224308 GN=nusA PE=1 SV=2	5709600000	285480000	yes	yes
P54542	sp|P54542|YQJE_BACSU Uncharacterized protein YqjE OS=Bacillus subtilis (strain 168) OX=224308 GN=yqjE PE=3 SV=2	5660700000	269560000	no	yes
P39121	sp|P39121|DEOC_BACSU Deoxyribose-phosphate aldolase OS=Bacillus subtilis (strain 168) OX=224308 GN=deoC PE=1 SV=3	5605900000	400420000	no	yes
O34340	sp|O34340|FABF_BACSU 3-oxoacyl-[acyl-carrier-protein] synthase 2 OS=Bacillus subtilis (strain 168) OX=224308 GN=fabF PE=1 SV=1	5575400000	278770000	no	yes
P53001	sp|P53001|AAT1_BACSU Aspartate aminotransferase OS=Bacillus subtilis (strain 168) OX=224308 GN=aspB PE=3 SV=1	5569800000	278490000	no	yes
P14193	sp|P14193|KPRS_BACSU Ribose-phosphate pyrophosphokinase OS=Bacillus subtilis (strain 168) OX=224308 GN=prs PE=1 SV=1	5544000000	346500000	no	yes
P37518	sp|P37518|YCHF_BACSU Ribosome-binding ATPase YchF OS=Bacillus subtilis (strain 168) OX=224308 GN=ychF PE=2 SV=1	5482800000	288570000	yes	yes
P15874	sp|P15874|GRPE_BACSU Protein GrpE OS=Bacillus subtilis (strain 168) OX=224308 GN=grpE PE=1 SV=3	5464200000	910700000	yes	yes
P39779	sp|P39779|CODY_BACSU GTP-sensing transcriptional pleiotropic repressor CodY OS=Bacillus subtilis (strain 168) OX=224308 GN=codY PE=1 SV=3	5456100000	419700000	yes	yes
P39795	sp|P39795|TREC_BACSU Trehalose-6-phosphate hydrolase OS=Bacillus subtilis (strain 168) OX=224308 GN=treA PE=1 SV=2	5423000000	159500000	no	yes
P50863	sp|P50863|APBC_BACSU Iron-sulfur cluster carrier protein OS=Bacillus subtilis (strain 168) OX=224308 GN=salA PE=2 SV=1	5382100000	384430000	no	yes
O34499	sp|O34499|6PGL_BACSU 6-phosphogluconolactonase OS=Bacillus subtilis (strain 168) OX=224308 GN=pgl PE=1 SV=1	5357800000	334860000	no	yes
O05268	sp|O05268|FENR2_BACSU Ferredoxin--NADP reductase 2 OS=Bacillus subtilis (strain 168) OX=224308 GN=yumC PE=1 SV=2	5352200000	267610000	no	yes
P08164	sp|P08164|NADE_BACSU NH(3)-dependent NAD(+) synthetase OS=Bacillus subtilis (strain 168) OX=224308 GN=nadE PE=1 SV=5	5324700000	443720000	no	yes
P37477	sp|P37477|SYK_BACSU Lysine--tRNA ligase OS=Bacillus subtilis (strain 168) OX=224308 GN=lysS PE=3 SV=1	5314400000	212580000	no	yes
P54420	sp|P54420|ASNB_BACSU Asparagine synthetase [glutamine-hydrolyzing] 1 OS=Bacillus subtilis (strain 168) OX=224308 GN=asnB PE=1 SV=2	5305800000	147380000	no	yes
P40740	sp|P40740|BGLH_BACSU Aryl-phospho-beta-D-glucosidase BglH OS=Bacillus subtilis (strain 168) OX=224308 GN=bglH PE=1 SV=2	5287300000	203360000	no	yes
P39579	sp|P39579|DLTC_BACSU D-alanyl carrier protein OS=Bacillus subtilis (strain 168) OX=224308 GN=dltC PE=1 SV=1	5284800000	1321200000	no	no
P46320	sp|P46320|LICH_BACSU Probable 6-phospho-beta-glucosidase OS=Bacillus subtilis (strain 168) OX=224308 GN=licH PE=2 SV=1	5266800000	219450000	yes	yes
O31760	sp|O31760|RNJ2_BACSU Ribonuclease J2 OS=Bacillus subtilis (strain 168) OX=224308 GN=rnjB PE=1 SV=3	5253000000	169450000	yes	yes
O34529	sp|O34529|PFKA_BACSU ATP-dependent 6-phosphofructokinase OS=Bacillus subtilis (strain 168) OX=224308 GN=pfkA PE=1 SV=1	5212700000	372330000	no	yes
P81100	sp|P81100|SCP2_BACSU Stress response protein SCP2 OS=Bacillus subtilis (strain 168) OX=224308 GN=yceC PE=1 SV=3	5207500000	433950000	yes	yes
P17922	sp|P17922|SYFB_BACSU Phenylalanine--tRNA ligase beta subunit OS=Bacillus subtilis (strain 168) OX=224308 GN=pheT PE=3 SV=2	5172600000	129320000	yes	yes
P54170	sp|P54170|YPHP_BACSU UPF0403 protein YphP OS=Bacillus subtilis (strain 168) OX=224308 GN=yphP PE=1 SV=1	5139400000	513940000	yes	yes
O34588	sp|O34588|YKUJ_BACSU Uncharacterized protein YkuJ OS=Bacillus subtilis (strain 168) OX=224308 GN=ykuJ PE=1 SV=1	5122700000	1024500000	yes	no
P24281	sp|P24281|YAAK_BACSU Nucleoid-associated protein YaaK OS=Bacillus subtilis (strain 168) OX=224308 GN=yaaK PE=3 SV=1	5122600000	731800000	yes	yes
P71021	sp|P71021|DIV4A_BACSU Septum site-determining protein DivIVA OS=Bacillus subtilis (strain 168) OX=224308 GN=divIVA PE=1 SV=1	5087200000	508720000	no	yes
O32174	sp|O32174|GCSH_BACSU Glycine cleavage system H protein OS=Bacillus subtilis (strain 168) OX=224308 GN=gcvH PE=1 SV=1	5031100000	1006200000	no	yes
P54617	sp|P54617|PSPA_BACSU Phage shock protein A homolog OS=Bacillus subtilis (strain 168) OX=224308 GN=ydjF PE=1 SV=3	5013000000	417750000	no	yes
P20964	sp|P20964|OBG_BACSU GTPase Obg OS=Bacillus subtilis (strain 168) OX=224308 GN=obg PE=1 SV=1	4967100000	206960000	yes	yes
O31645	sp|O31645|PTN3B_BACSU PTS system mannose-specific EIIBCA component OS=Bacillus subtilis (strain 168) OX=224308 GN=manP PE=1 SV=2	4961600000	183760000	no	yes
P18255	sp|P18255|SYT1_BACSU Threonine--tRNA ligase 1 OS=Bacillus subtilis (strain 168) OX=224308 GN=thrS PE=2 SV=1	4830100000	146370000	no	yes
P54418	sp|P54418|PCKA_BACSU Phosphoenolpyruvate carboxykinase (ATP) OS=Bacillus subtilis (strain 168) OX=224308 GN=pckA PE=3 SV=3	4809200000	200380000	yes	yes
P54547	sp|P54547|G6PD_BACSU Glucose-6-phosphate 1-dehydrogenase OS=Bacillus subtilis (strain 168) OX=224308 GN=zwf PE=1 SV=2	4808300000	209060000	no	yes
P54531	sp|P54531|DHLE_BACSU Leucine dehydrogenase OS=Bacillus subtilis (strain 168) OX=224308 GN=yqiT PE=3 SV=1	4796500000	299780000	no	yes
P22250	sp|P22250|SYE_BACSU Glutamate--tRNA ligase OS=Bacillus subtilis (strain 168) OX=224308 GN=gltX PE=3 SV=1	4694900000	213400000	no	yes
P36430	sp|P36430|SYL_BACSU Leucine--tRNA ligase OS=Bacillus subtilis (strain 168) OX=224308 GN=leuS PE=3 SV=3	4455200000	108660000	no	yes
O32259	sp|O32259|LUTC_BACSU Lactate utilization protein C OS=Bacillus subtilis (strain 168) OX=224308 GN=lutC PE=1 SV=1	4404500000	367040000	no	yes
P13800	sp|P13800|DEGU_BACSU Transcriptional regulatory protein DegU OS=Bacillus subtilis (strain 168) OX=224308 GN=degU PE=1 SV=2	4289000000	285930000	no	yes
O32164	sp|O32164|SUFS_BACSU Cysteine desulfurase SufS OS=Bacillus subtilis (strain 168) OX=224308 GN=sufS PE=1 SV=1	4264900000	170600000	yes	yes
P37472	sp|P37472|HPRT_BACSU Hypoxanthine-guanine phosphoribosyltransferase OS=Bacillus subtilis (strain 168) OX=224308 GN=hprT PE=3 SV=1	4254700000	472750000	no	yes
P39794	sp|P39794|PTTBC_BACSU PTS system trehalose-specific EIIBC component OS=Bacillus subtilis (strain 168) OX=224308 GN=treP PE=2 SV=3	4236500000	385140000	yes	yes
P39772	sp|P39772|SYN_BACSU Asparagine--tRNA ligase OS=Bacillus subtilis (strain 168) OX=224308 GN=asnS PE=3 SV=2	4230300000	192280000	no	yes
O31457	sp|O31457|YBFQ_BACSU UPF0176 protein YbfQ OS=Bacillus subtilis (strain 168) OX=224308 GN=ybfQ PE=3 SV=1	4220000000	168800000	no	yes
P54464	sp|P54464|YQEY_BACSU Uncharacterized protein YqeY OS=Bacillus subtilis (strain 168) OX=224308 GN=yqeY PE=1 SV=1	4183400000	522920000	yes	yes
P37464	sp|P37464|SYS_BACSU Serine--tRNA ligase OS=Bacillus subtilis (strain 168) OX=224308 GN=serS PE=3 SV=1	4175900000	189810000	no	yes
Q06795	sp|Q06795|NUSG_BACSU Transcription termination/antitermination protein NusG OS=Bacillus subtilis (strain 168) OX=224308 GN=nusG PE=1 SV=1	4171300000	417130000	yes	yes
O32129	sp|O32129|LIPA_BACSU Lipoyl synthase OS=Bacillus subtilis (strain 168) OX=224308 GN=lipA PE=1 SV=2	4128200000	258020000	no	yes
O32167	sp|O32167|METQ_BACSU Methionine-binding lipoprotein MetQ OS=Bacillus subtilis (strain 168) OX=224308 GN=metQ PE=1 SV=1	4093700000	255860000	yes	yes
P37455	sp|P37455|SSBA_BACSU Single-stranded DNA-binding protein A OS=Bacillus subtilis (strain 168) OX=224308 GN=ssbA PE=1 SV=1	4084400000	453820000	no	yes
Q45477	sp|Q45477|SYI_BACSU Isoleucine--tRNA ligase OS=Bacillus subtilis (strain 168) OX=224308 GN=ileS PE=3 SV=3	4062000000	92319000	yes	yes
O07021	sp|O07021|LUTB_BACSU Lactate utilization protein B OS=Bacillus subtilis (strain 168) OX=224308 GN=lutB PE=1 SV=2	4053200000	168880000	yes	yes
P54381	sp|P54381|SYGB_BACSU Glycine--tRNA ligase beta subunit OS=Bacillus subtilis (strain 168) OX=224308 GN=glyS PE=3 SV=2	4030900000	103360000	yes	yes
P23966	sp|P23966|MENB_BACSU 1,4-dihydroxy-2-naphthoyl-CoA synthase OS=Bacillus subtilis (strain 168) OX=224308 GN=menB PE=1 SV=2	4025300000	335440000	no	yes
O05239	sp|O05239|YUGJ_BACSU Probable NADH-dependent butanol dehydrogenase 1 OS=Bacillus subtilis (strain 168) OX=224308 GN=yugJ PE=3 SV=1	3953300000	179690000	no	no
P39815	sp|P39815|TRMFO_BACSU Methylenetetrahydrofolate--tRNA-(uracil-5-)-methyltransferase TrmFO OS=Bacillus subtilis (strain 168) OX=224308 GN=trmFO PE=1 SV=2	3943300000	187780000	no	yes
P42199	sp|P42199|TCYA_BACSU L-cystine-binding protein TcyA OS=Bacillus subtilis (strain 168) OX=224308 GN=tcyA PE=1 SV=3	3939600000	262640000	no	yes
P32399	sp|P32399|YHGE_BACSU Uncharacterized protein YhgE OS=Bacillus subtilis (strain 168) OX=224308 GN=yhgE PE=4 SV=2	3910700000	95382000	yes	yes
P45872	sp|P45872|RF1_BACSU Peptide chain release factor 1 OS=Bacillus subtilis (strain 168) OX=224308 GN=prfA PE=3 SV=1	3886600000	185070000	yes	yes
P96611	sp|P96611|YDBP_BACSU Thioredoxin-like protein YdbP OS=Bacillus subtilis (strain 168) OX=224308 GN=ydbP PE=2 SV=1	3869200000	552740000	no	no
O31774	sp|O31774|RNY_BACSU Ribonuclease Y OS=Bacillus subtilis (strain 168) OX=224308 GN=rny PE=1 SV=1	3867500000	168150000	yes	yes
P49849	sp|P49849|MUTS_BACSU DNA mismatch repair protein MutS OS=Bacillus subtilis (strain 168) OX=224308 GN=mutS PE=3 SV=3	3809800000	88600000	no	no
P46920	sp|P46920|OPUAA_BACSU Glycine betaine transport ATP-binding protein OpuAA OS=Bacillus subtilis (strain 168) OX=224308 GN=opuAA PE=1 SV=3	3793500000	252900000	yes	yes
Q7BVT7	sp|Q7BVT7|YERC_BACSU Uncharacterized protein YerC OS=Bacillus subtilis (strain 168) OX=224308 GN=yerC PE=4 SV=1	3782000000	540290000	no	yes
P70998	sp|P70998|SPEE_BACSU Polyamine aminopropyltransferase OS=Bacillus subtilis (strain 168) OX=224308 GN=speE PE=1 SV=1	3724100000	266000000	no	yes
P25144	sp|P25144|CCPA_BACSU Catabolite control protein A OS=Bacillus subtilis (strain 168) OX=224308 GN=ccpA PE=1 SV=1	3715200000	309600000	no	yes
P80879	sp|P80879|G20U_BACSU General stress protein 20U OS=Bacillus subtilis (strain 168) OX=224308 GN=dps PE=1 SV=3	3661800000	406870000	no	yes
O07608	sp|O07608|LPLJ_BACSU Lipoate-protein ligase LplJ OS=Bacillus subtilis (strain 168) OX=224308 GN=lplJ PE=1 SV=1	3593000000	163320000	no	yes
P40780	sp|P40780|YTXH_BACSU Uncharacterized protein YtxH OS=Bacillus subtilis (strain 168) OX=224308 GN=ytxH PE=4 SV=2	3592400000	449050000	yes	yes
P54475	sp|P54475|CSHB_BACSU DEAD-box ATP-dependent RNA helicase CshB OS=Bacillus subtilis (strain 168) OX=224308 GN=cshB PE=1 SV=1	3556800000	142270000	no	yes
P39133	sp|P39133|YHBF_BACSU Uncharacterized protein YhbF OS=Bacillus subtilis (strain 168) OX=224308 GN=yhbF PE=4 SV=3	3551200000	253660000	no	no
O34394	sp|O34394|YJJA_BACSU Uncharacterized protein YjjA OS=Bacillus subtilis (strain 168) OX=224308 GN=yjjA PE=4 SV=1	3531100000	185850000	no	yes
P49778	sp|P49778|EFP_BACSU Elongation factor P OS=Bacillus subtilis (strain 168) OX=224308 GN=efp PE=3 SV=2	3520400000	502920000	yes	yes
P37814	sp|P37814|ATPF_BACSU ATP synthase subunit b OS=Bacillus subtilis (strain 168) OX=224308 GN=atpF PE=1 SV=1	3493000000	388110000	yes	yes
O34425	sp|O34425|G3P2_BACSU Glyceraldehyde-3-phosphate dehydrogenase 2 OS=Bacillus subtilis (strain 168) OX=224308 GN=gapB PE=1 SV=1	3483100000	193510000	no	yes
P14194	sp|P14194|CTC_BACSU General stress protein CTC OS=Bacillus subtilis (strain 168) OX=224308 GN=ctc PE=1 SV=4	3478900000	579820000	no	no
P26901	sp|P26901|CATA_BACSU Vegetative catalase OS=Bacillus subtilis (strain 168) OX=224308 GN=katA PE=1 SV=5	3451300000	132740000	no	yes
P12464	sp|P12464|RPOE_BACSU DNA-directed RNA polymerase subunit delta OS=Bacillus subtilis (strain 168) OX=224308 GN=rpoE PE=1 SV=1	3411700000	568610000	yes	no
P14802	sp|P14802|YOXD_BACSU Uncharacterized oxidoreductase YoxD OS=Bacillus subtilis (strain 168) OX=224308 GN=yoxD PE=3 SV=2	3405600000	212850000	no	no
P96612	sp|P96612|DDL_BACSU D-alanine--D-alanine ligase OS=Bacillus subtilis (strain 168) OX=224308 GN=ddl PE=3 SV=1	3399800000	242840000	no	yes
P37807	sp|P37807|RL28_BACSU 50S ribosomal protein L28 OS=Bacillus subtilis (strain 168) OX=224308 GN=rpmB PE=1 SV=1	3363400000	1121100000	no	yes
O06492	sp|O06492|GATC_BACSU Glutamyl-tRNA(Gln) amidotransferase subunit C OS=Bacillus subtilis (strain 168) OX=224308 GN=gatC PE=3 SV=3	3337300000	834330000	yes	no
P39581	sp|P39581|DLTA_BACSU D-alanine--D-alanyl carrier protein ligase OS=Bacillus subtilis (strain 168) OX=224308 GN=dltA PE=1 SV=1	3286300000	156490000	no	yes
O34925	sp|O34925|DEOD_BACSU Purine nucleoside phosphorylase DeoD-type OS=Bacillus subtilis (strain 168) OX=224308 GN=deoD PE=1 SV=1	3279900000	273320000	no	yes
O34857	sp|O34857|ROK_BACSU Repressor Rok OS=Bacillus subtilis (strain 168) OX=224308 GN=rok PE=1 SV=1	3275900000	655190000	no	yes
O31755	sp|O31755|SYP_BACSU Proline--tRNA ligase OS=Bacillus subtilis (strain 168) OX=224308 GN=proS PE=3 SV=1	3271400000	121160000	no	yes
P37812	sp|P37812|ATPE_BACSU ATP synthase epsilon chain OS=Bacillus subtilis (strain 168) OX=224308 GN=atpC PE=1 SV=1	3252500000	542090000	yes	yes
P71079	sp|P71079|FABL_BACSU Enoyl-[acyl-carrier-protein] reductase [NADPH] FabL OS=Bacillus subtilis (strain 168) OX=224308 GN=fabL PE=1 SV=1	3244200000	190840000	yes	yes
O34526	sp|O34526|SYA_BACSU Alanine--tRNA ligase OS=Bacillus subtilis (strain 168) OX=224308 GN=alaS PE=3 SV=1	3243300000	70507000	yes	yes
O32038	sp|O32038|SYDND_BACSU Aspartate--tRNA(Asp/Asn) ligase OS=Bacillus subtilis (strain 168) OX=224308 GN=aspS PE=3 SV=1	3234700000	111540000	no	yes
P71019	sp|P71019|FABD_BACSU Malonyl CoA-acyl carrier protein transacylase OS=Bacillus subtilis (strain 168) OX=224308 GN=fabD PE=3 SV=2	3219900000	201240000	no	yes
O31716	sp|O31716|YKPA_BACSU Uncharacterized ABC transporter ATP-binding protein YkpA OS=Bacillus subtilis (strain 168) OX=224308 GN=ykpA PE=3 SV=1	3209100000	100280000	yes	yes
O07513	sp|O07513|HIT_BACSU Protein hit OS=Bacillus subtilis (strain 168) OX=224308 GN=hit PE=1 SV=1	3207000000	291550000	no	yes
Q05873	sp|Q05873|SYV_BACSU Valine--tRNA ligase OS=Bacillus subtilis (strain 168) OX=224308 GN=valS PE=1 SV=3	3205000000	66771000	no	yes
P22326	sp|P22326|SYY1_BACSU Tyrosine--tRNA ligase 1 OS=Bacillus subtilis (strain 168) OX=224308 GN=tyrS1 PE=2 SV=2	3134100000	125360000	yes	yes
O35022	sp|O35022|AZOR1_BACSU FMN-dependent NADH-azoreductase 1 OS=Bacillus subtilis (strain 168) OX=224308 GN=azoR1 PE=2 SV=1	3098500000	238350000	no	yes
P45693	sp|P45693|SP5S_BACSU Stage V sporulation protein S OS=Bacillus subtilis (strain 168) OX=224308 GN=spoVS PE=1 SV=1	3054800000	1018300000	yes	yes
P37465	sp|P37465|SYM_BACSU Methionine--tRNA ligase OS=Bacillus subtilis (strain 168) OX=224308 GN=metG PE=3 SV=1	3049700000	72611000	no	yes
O31605	sp|O31605|PEPF_BACSU Oligoendopeptidase F homolog OS=Bacillus subtilis (strain 168) OX=224308 GN=yjbG PE=3 SV=2	3045100000	92276000	no	yes
P20166	sp|P20166|PTG3C_BACSU PTS system glucose-specific EIICBA component OS=Bacillus subtilis (strain 168) OX=224308 GN=ptsG PE=1 SV=2	3021800000	120870000	no	yes
Q795U4	sp|Q795U4|YTKL_BACSU UPF0173 metal-dependent hydrolase YtkL OS=Bacillus subtilis (strain 168) OX=224308 GN=ytkL PE=3 SV=1	3017200000	251440000	no	no
P54482	sp|P54482|ISPG_BACSU 4-hydroxy-3-methylbut-2-en-1-yl diphosphate synthase (flavodoxin) OS=Bacillus subtilis (strain 168) OX=224308 GN=ispG PE=3 SV=1	3000600000	125030000	no	yes
O31501	sp|O31501|SWRC_BACSU Swarming motility protein SwrC OS=Bacillus subtilis (strain 168) OX=224308 GN=swrC PE=1 SV=2	2965900000	87232000	no	yes
O35011	sp|O35011|RPOZ_BACSU DNA-directed RNA polymerase subunit omega OS=Bacillus subtilis (strain 168) OX=224308 GN=rpoZ PE=3 SV=1	2959700000	739920000	yes	yes
P70999	sp|P70999|SPEB_BACSU Agmatinase OS=Bacillus subtilis (strain 168) OX=224308 GN=speB PE=1 SV=1	2925800000	182870000	no	yes
P51831	sp|P51831|FABG_BACSU 3-oxoacyl-[acyl-carrier-protein] reductase FabG OS=Bacillus subtilis (strain 168) OX=224308 GN=fabG PE=3 SV=3	2893000000	206640000	no	yes
P29726	sp|P29726|PURA_BACSU Adenylosuccinate synthetase OS=Bacillus subtilis (strain 168) OX=224308 GN=purA PE=3 SV=1	2890800000	111180000	no	yes
P23446	sp|P23446|FLGG_BACSU Flagellar basal-body rod protein FlgG OS=Bacillus subtilis (strain 168) OX=224308 GN=flgG PE=3 SV=2	2882700000	192180000	no	no
O34478	sp|O34478|YCCF_BACSU Uncharacterized protein YccF OS=Bacillus subtilis (strain 168) OX=224308 GN=yccF PE=4 SV=1	2876800000	136990000	yes	yes
P06224	sp|P06224|SIGA_BACSU RNA polymerase sigma factor SigA OS=Bacillus subtilis (strain 168) OX=224308 GN=sigA PE=1 SV=2	2874300000	159680000	yes	yes
O06477	sp|O06477|YFMS_BACSU Putative sensory transducer protein YfmS OS=Bacillus subtilis (strain 168) OX=224308 GN=yfmS PE=2 SV=1	2777500000	213650000	yes	yes
P12013	sp|P12013|6PGDH_BACSU 6-phosphogluconate dehydrogenase, NAD(+)-dependent, decarboxylating OS=Bacillus subtilis (strain 168) OX=224308 GN=gntZ PE=1 SV=1	2774100000	99075000	no	yes
P54454	sp|P54454|YQEI_BACSU Probable RNA-binding protein YqeI OS=Bacillus subtilis (strain 168) OX=224308 GN=yqeI PE=4 SV=1	2766800000	461130000	yes	yes
O34484	sp|O34484|MAP12_BACSU Methionine aminopeptidase 2 OS=Bacillus subtilis (strain 168) OX=224308 GN=mapB PE=1 SV=1	2759400000	197100000	no	yes
P38493	sp|P38493|KCY_BACSU Cytidylate kinase OS=Bacillus subtilis (strain 168) OX=224308 GN=cmk PE=1 SV=1	2739000000	210700000	no	yes
P05653	sp|P05653|GYRA_BACSU DNA gyrase subunit A OS=Bacillus subtilis (strain 168) OX=224308 GN=gyrA PE=1 SV=1	2727300000	63426000	yes	yes
P54562	sp|P54562|YQJY_BACSU Uncharacterized protein YqjY OS=Bacillus subtilis (strain 168) OX=224308 GN=yqjY PE=1 SV=1	2718600000	453100000	no	no
P05647	sp|P05647|RL34_BACSU 50S ribosomal protein L34 OS=Bacillus subtilis (strain 168) OX=224308 GN=rpmH PE=1 SV=1	2695700000	2695700000	no	no
P37528	sp|P37528|PDXT_BACSU Pyridoxal 5-phosphate synthase subunit PdxT OS=Bacillus subtilis (strain 168) OX=224308 GN=pdxT PE=1 SV=1	2683500000	223630000	no	yes
P24072	sp|P24072|CHEY_BACSU Chemotaxis protein CheY OS=Bacillus subtilis (strain 168) OX=224308 GN=cheY PE=1 SV=3	2670000000	445000000	no	no
P54947	sp|P54947|YXEH_BACSU Putative phosphatase YxeH OS=Bacillus subtilis (strain 168) OX=224308 GN=yxeH PE=3 SV=1	2667700000	296410000	no	no
Q9KWU4	sp|Q9KWU4|PYC_BACSU Pyruvate carboxylase OS=Bacillus subtilis (strain 168) OX=224308 GN=pyc PE=3 SV=1	2657800000	44297000	no	yes
P40739	sp|P40739|PTV3B_BACSU PTS system beta-glucoside-specific EIIBCA component OS=Bacillus subtilis (strain 168) OX=224308 GN=bglP PE=3 SV=2	2654100000	120640000	no	yes
P55180	sp|P55180|GALE_BACSU UDP-glucose 4-epimerase OS=Bacillus subtilis (strain 168) OX=224308 GN=galE PE=3 SV=1	2617500000	174500000	no	yes
O31749	sp|O31749|PYRH_BACSU Uridylate kinase OS=Bacillus subtilis (strain 168) OX=224308 GN=pyrH PE=1 SV=2	2591100000	235560000	no	yes
P42405	sp|P42405|HPS_BACSU 3-hexulose-6-phosphate synthase OS=Bacillus subtilis (strain 168) OX=224308 GN=hxlA PE=1 SV=2	2588700000	215720000	no	yes
P39215	sp|P39215|MCPB_BACSU Methyl-accepting chemotaxis protein McpB OS=Bacillus subtilis (strain 168) OX=224308 GN=mcpB PE=1 SV=2	2576700000	75784000	yes	yes
O34667	sp|O34667|LUXS_BACSU S-ribosylhomocysteine lyase OS=Bacillus subtilis (strain 168) OX=224308 GN=luxS PE=1 SV=1	2565700000	427610000	no	yes
O34553	sp|O34553|YTSP_BACSU Protein YtsP OS=Bacillus subtilis (strain 168) OX=224308 GN=ytsP PE=3 SV=2	2555300000	365040000	no	yes
P28367	sp|P28367|RF2_BACSU Peptide chain release factor 2 OS=Bacillus subtilis (strain 168) OX=224308 GN=prfB PE=3 SV=2	2543200000	121100000	no	yes
P54616	sp|P54616|FABI_BACSU Enoyl-[acyl-carrier-protein] reductase [NADH] FabI OS=Bacillus subtilis (strain 168) OX=224308 GN=fabI PE=1 SV=2	2540900000	158810000	no	yes
P54382	sp|P54382|FOLD_BACSU Bifunctional protein FolD OS=Bacillus subtilis (strain 168) OX=224308 GN=folD PE=3 SV=1	2503200000	178800000	no	yes
P37494	sp|P37494|YYBJ_BACSU Uncharacterized ABC transporter ATP-binding protein YybJ OS=Bacillus subtilis (strain 168) OX=224308 GN=yybJ PE=3 SV=1	2488100000	207340000	no	yes
P54524	sp|P54524|YQIG_BACSU Probable NADH-dependent flavin oxidoreductase YqiG OS=Bacillus subtilis (strain 168) OX=224308 GN=yqiG PE=3 SV=1	2467200000	123360000	no	yes
O34934	sp|O34934|NADK2_BACSU NAD kinase 2 OS=Bacillus subtilis (strain 168) OX=224308 GN=nadK2 PE=3 SV=1	2459900000	204990000	yes	no
P08750	sp|P08750|DACA_BACSU D-alanyl-D-alanine carboxypeptidase DacA OS=Bacillus subtilis (strain 168) OX=224308 GN=dacA PE=1 SV=3	2448300000	97931000	yes	yes
P13485	sp|P13485|TAGF_BACSU Teichoic acid poly(glycerol phosphate) polymerase OS=Bacillus subtilis (strain 168) OX=224308 GN=tagF PE=1 SV=1	2424900000	49488000	no	yes
P52996	sp|P52996|PANB_BACSU 3-methyl-2-oxobutanoate hydroxymethyltransferase OS=Bacillus subtilis (strain 168) OX=224308 GN=panB PE=3 SV=1	2415000000	219550000	yes	yes
P39576	sp|P39576|ILVE2_BACSU Branched-chain-amino-acid aminotransferase 2 OS=Bacillus subtilis (strain 168) OX=224308 GN=ilvK PE=1 SV=5	2403500000	104500000	no	yes
P37941	sp|P37941|ODBB_BACSU 2-oxoisovalerate dehydrogenase subunit beta OS=Bacillus subtilis (strain 168) OX=224308 GN=bfmBAB PE=1 SV=1	2389200000	132730000	no	no
P37565	sp|P37565|HSLO_BACSU 33 kDa chaperonin OS=Bacillus subtilis (strain 168) OX=224308 GN=hslO PE=1 SV=1	2379100000	169940000	no	yes
P30949	sp|P30949|GSA_BACSU Glutamate-1-semialdehyde 2,1-aminomutase OS=Bacillus subtilis (strain 168) OX=224308 GN=hemL PE=1 SV=1	2371600000	131760000	no	yes
P39793	sp|P39793|PBPA_BACSU Penicillin-binding protein 1A/1B OS=Bacillus subtilis (strain 168) OX=224308 GN=ponA PE=1 SV=1	2359600000	45376000	yes	yes
O34828	sp|O34828|YRZB_BACSU UPF0473 protein YrzB OS=Bacillus subtilis (strain 168) OX=224308 GN=yrzB PE=3 SV=1	2356600000	1178300000	yes	no
O34334	sp|O34334|YJOA_BACSU Uncharacterized protein YjoA OS=Bacillus subtilis (strain 168) OX=224308 GN=yjoA PE=1 SV=1	2346000000	213270000	no	no
O06478	sp|O06478|ALDH5_BACSU Benzaldehyde dehydrogenase YfmT OS=Bacillus subtilis (strain 168) OX=224308 GN=yfmT PE=1 SV=1	2344000000	86815000	no	yes
P37105	sp|P37105|SRP54_BACSU Signal recognition particle protein OS=Bacillus subtilis (strain 168) OX=224308 GN=ffh PE=1 SV=1	2339600000	80676000	no	yes
P50848	sp|P50848|CBP1_BACSU Carboxypeptidase 1 OS=Bacillus subtilis (strain 168) OX=224308 GN=ypwA PE=1 SV=1	2338600000	86614000	no	yes
P42971	sp|P42971|PBPC_BACSU Penicillin-binding protein 3 OS=Bacillus subtilis (strain 168) OX=224308 GN=pbpC PE=3 SV=1	2315300000	64313000	no	yes
O32078	sp|O32078|YUAE_BACSU Uncharacterized protein YuaE OS=Bacillus subtilis (strain 168) OX=224308 GN=yuaE PE=4 SV=1	2314500000	231450000	no	yes
P32396	sp|P32396|HEMH_BACSU Ferrochelatase OS=Bacillus subtilis (strain 168) OX=224308 GN=hemH PE=1 SV=1	2303700000	177210000	no	no
P46318	sp|P46318|PTJB_BACSU Lichenan-specific phosphotransferase enzyme IIB component OS=Bacillus subtilis (strain 168) OX=224308 GN=licB PE=1 SV=1	2298900000	328420000	no	no
P17921	sp|P17921|SYFA_BACSU Phenylalanine--tRNA ligase alpha subunit OS=Bacillus subtilis (strain 168) OX=224308 GN=pheS PE=3 SV=2	2293700000	127430000	yes	yes
Q03222	sp|Q03222|RHO_BACSU Transcription termination factor Rho OS=Bacillus subtilis (strain 168) OX=224308 GN=rho PE=3 SV=3	2284000000	87845000	no	yes
P20691	sp|P20691|AROA_BACSU 3-phosphoshikimate 1-carboxyvinyltransferase OS=Bacillus subtilis (strain 168) OX=224308 GN=aroA PE=3 SV=1	2283100000	108720000	no	yes
O31567	sp|O31567|YFIY_BACSU Probable siderophore-binding lipoprotein YfiY OS=Bacillus subtilis (strain 168) OX=224308 GN=yfiY PE=1 SV=1	2280500000	142530000	no	yes
P96741	sp|P96741|YWTE_BACSU 5-amino-6-(5-phospho-D-ribitylamino)uracil phosphatase YwtE OS=Bacillus subtilis (strain 168) OX=224308 GN=ywtE PE=1 SV=1	2275300000	151690000	no	yes
P17904	sp|P17904|RSBW_BACSU Serine-protein kinase RsbW OS=Bacillus subtilis (strain 168) OX=224308 GN=rsbW PE=1 SV=1	2258700000	225870000	no	no
P05652	sp|P05652|GYRB_BACSU DNA gyrase subunit B OS=Bacillus subtilis (strain 168) OX=224308 GN=gyrB PE=3 SV=1	2258100000	68428000	yes	yes
O07609	sp|O07609|YHFK_BACSU Uncharacterized sugar epimerase YhfK OS=Bacillus subtilis (strain 168) OX=224308 GN=yhfK PE=2 SV=1	2257300000	188110000	no	yes
P17903	sp|P17903|RSBV_BACSU Anti-sigma-B factor antagonist OS=Bacillus subtilis (strain 168) OX=224308 GN=rsbV PE=1 SV=1	2256800000	322400000	yes	yes
P37560	sp|P37560|YABR_BACSU Uncharacterized protein YabR OS=Bacillus subtilis (strain 168) OX=224308 GN=yabR PE=3 SV=1	2255500000	751850000	yes	yes
O34357	sp|O34357|YTPP_BACSU Thioredoxin-like protein YtpP OS=Bacillus subtilis (strain 168) OX=224308 GN=ytpP PE=2 SV=1	2218400000	443690000	no	yes
P37811	sp|P37811|ATPD_BACSU ATP synthase subunit delta OS=Bacillus subtilis (strain 168) OX=224308 GN=atpH PE=1 SV=1	2212000000	184330000	yes	yes
C0SP93	sp|C0SP93|ACCD_BACSU Acetyl-coenzyme A carboxylase carboxyl transferase subunit beta OS=Bacillus subtilis (strain 168) OX=224308 GN=accD PE=1 SV=1	2206900000	169760000	yes	yes
O32052	sp|O32052|YRBF_BACSU Sec translocon accessory complex subunit YrbF OS=Bacillus subtilis (strain 168) OX=224308 GN=yrbF PE=3 SV=1	2205700000	735220000	yes	yes
P28015	sp|P28015|SP5G_BACSU Putative septation protein SpoVG OS=Bacillus subtilis (strain 168) OX=224308 GN=spoVG PE=1 SV=1	2199900000	314270000	no	yes
P18579	sp|P18579|MURB_BACSU UDP-N-acetylenolpyruvoylglucosamine reductase OS=Bacillus subtilis (strain 168) OX=224308 GN=murB PE=3 SV=1	2195200000	146350000	no	yes
P40778	sp|P40778|MURC_BACSU UDP-N-acetylmuramate--L-alanine ligase OS=Bacillus subtilis (strain 168) OX=224308 GN=murC PE=3 SV=2	2191700000	104370000	no	yes
P50727	sp|P50727|FER_BACSU Ferredoxin OS=Bacillus subtilis (strain 168) OX=224308 GN=fer PE=1 SV=2	2189200000	1094600000	yes	no
P49787	sp|P49787|ACCC1_BACSU Biotin carboxylase 1 OS=Bacillus subtilis (strain 168) OX=224308 GN=accC1 PE=3 SV=3	2181900000	103900000	no	yes
P05306	sp|P05306|PTSBC_BACSU PTS system sucrose-specific EIIBC component OS=Bacillus subtilis (strain 168) OX=224308 GN=sacP PE=3 SV=3	2180400000	218040000	no	yes
Q02115	sp|Q02115|TAGU_BACSU Polyisoprenyl-teichoic acid--peptidoglycan teichoic acid transferase TagU OS=Bacillus subtilis (strain 168) OX=224308 GN=tagU PE=1 SV=1	2165300000	144350000	yes	yes
P35136	sp|P35136|SERA_BACSU D-3-phosphoglycerate dehydrogenase OS=Bacillus subtilis (strain 168) OX=224308 GN=serA PE=3 SV=3	2151100000	82733000	no	yes
P54534	sp|P54534|YQIW_BACSU UPF0403 protein YqiW OS=Bacillus subtilis (strain 168) OX=224308 GN=yqiW PE=3 SV=1	2131900000	236880000	no	no
P37810	sp|P37810|ATPG_BACSU ATP synthase gamma chain OS=Bacillus subtilis (strain 168) OX=224308 GN=atpG PE=1 SV=2	2128400000	152030000	yes	yes
P19465	sp|P19465|GCH1_BACSU GTP cyclohydrolase 1 OS=Bacillus subtilis (strain 168) OX=224308 GN=folE PE=1 SV=1	2122800000	212280000	no	yes
P80880	sp|P80880|TRXB_BACSU Thioredoxin reductase OS=Bacillus subtilis (strain 168) OX=224308 GN=trxB PE=1 SV=3	2088400000	130520000	no	yes
Q03224	sp|Q03224|GLPX_BACSU Fructose-1,6-bisphosphatase class 2 OS=Bacillus subtilis (strain 168) OX=224308 GN=glpX PE=1 SV=1	2084600000	160360000	no	yes
P46919	sp|P46919|GPDA_BACSU Glycerol-3-phosphate dehydrogenase [NAD(P)+] OS=Bacillus subtilis (strain 168) OX=224308 GN=gpsA PE=3 SV=2	2080700000	99079000	no	yes
O32047	sp|O32047|SECDF_BACSU Protein translocase subunit SecDF OS=Bacillus subtilis (strain 168) OX=224308 GN=secDF PE=1 SV=2	2042500000	70433000	no	yes
P39605	sp|P39605|NFRA1_BACSU FMN reductase (NADPH) OS=Bacillus subtilis (strain 168) OX=224308 GN=nfrA1 PE=1 SV=1	2016100000	168010000	no	no
O31629	sp|O31629|YJCG_BACSU Putative phosphoesterase YjcG OS=Bacillus subtilis (strain 168) OX=224308 GN=yjcG PE=1 SV=1	2004100000	200410000	no	no
P07819	sp|P07819|SCRB_BACSU Sucrose-6-phosphate hydrolase OS=Bacillus subtilis (strain 168) OX=224308 GN=sacA PE=3 SV=2	1999900000	83331000	yes	yes
P49786	sp|P49786|BCCP_BACSU Biotin carboxyl carrier protein of acetyl-CoA carboxylase OS=Bacillus subtilis (strain 168) OX=224308 GN=accB PE=1 SV=2	1996200000	285160000	no	yes
O34384	sp|O34384|YCEE_BACSU Uncharacterized protein YceE OS=Bacillus subtilis (strain 168) OX=224308 GN=yceE PE=3 SV=1	1984400000	198440000	no	yes
O34833	sp|O34833|YCEH_BACSU Uncharacterized protein YceH OS=Bacillus subtilis (strain 168) OX=224308 GN=yceH PE=3 SV=1	1973200000	78929000	no	yes
P14192	sp|P14192|GLMU_BACSU Bifunctional protein GlmU OS=Bacillus subtilis (strain 168) OX=224308 GN=glmU PE=3 SV=1	1964000000	98200000	no	yes
P37949	sp|P37949|LEPA_BACSU Elongation factor 4 OS=Bacillus subtilis (strain 168) OX=224308 GN=lepA PE=3 SV=2	1959000000	65299000	yes	yes
Q08787	sp|Q08787|SRFAC_BACSU Surfactin synthase subunit 3 OS=Bacillus subtilis (strain 168) OX=224308 GN=srfAC PE=1 SV=2	1948600000	33027000	no	yes
P50743	sp|P50743|DER_BACSU GTPase Der OS=Bacillus subtilis (strain 168) OX=224308 GN=der PE=1 SV=1	1932700000	87849000	yes	yes
O32113	sp|O32113|SUFA_BACSU Uncharacterized protein SufA OS=Bacillus subtilis (strain 168) OX=224308 GN=sufA PE=3 SV=1	1906000000	272280000	no	no
P39214	sp|P39214|MCPA_BACSU Methyl-accepting chemotaxis protein McpA OS=Bacillus subtilis (strain 168) OX=224308 GN=mcpA PE=1 SV=2	1904500000	65672000	no	yes
P37940	sp|P37940|ODBA_BACSU 2-oxoisovalerate dehydrogenase subunit alpha OS=Bacillus subtilis (strain 168) OX=224308 GN=bfmBAA PE=1 SV=1	1896200000	111540000	no	yes
O31718	sp|O31718|YKZG_BACSU UPF0356 protein YkzG OS=Bacillus subtilis (strain 168) OX=224308 GN=ykzG PE=3 SV=1	1891300000	630420000	yes	no
P39578	sp|P39578|DLTD_BACSU Protein DltD OS=Bacillus subtilis (strain 168) OX=224308 GN=dltD PE=3 SV=1	1886700000	85758000	no	yes
P81102	sp|P81102|YODC_BACSU Putative NAD(P)H nitroreductase YodC OS=Bacillus subtilis (strain 168) OX=224308 GN=yodC PE=1 SV=3	1886000000	145080000	no	yes
P71088	sp|P71088|SP0M_BACSU Sporulation-control protein spo0M OS=Bacillus subtilis (strain 168) OX=224308 GN=spo0M PE=1 SV=2	1876900000	156410000	yes	yes
O07020	sp|O07020|LUTA_BACSU Lactate utilization protein A OS=Bacillus subtilis (strain 168) OX=224308 GN=lutA PE=1 SV=1	1864500000	155370000	yes	yes
O34894	sp|O34894|EZRA_BACSU Septation ring formation regulator EzrA OS=Bacillus subtilis (strain 168) OX=224308 GN=ezrA PE=1 SV=1	1861900000	60060000	yes	yes
P37945	sp|P37945|LON1_BACSU Lon protease 1 OS=Bacillus subtilis (strain 168) OX=224308 GN=lon1 PE=1 SV=1	1858900000	50241000	no	yes
O34348	sp|O34348|YFMC_BACSU Fe(3+)-citrate-binding protein YfmC OS=Bacillus subtilis (strain 168) OX=224308 GN=yfmC PE=2 SV=1	1857900000	109290000	no	yes
O32158	sp|O32158|YURQ_BACSU Uncharacterized protein YurQ OS=Bacillus subtilis (strain 168) OX=224308 GN=yurQ PE=4 SV=1	1855000000	264990000	no	no
P05649	sp|P05649|DPO3B_BACSU Beta sliding clamp OS=Bacillus subtilis (strain 168) OX=224308 GN=dnaN PE=1 SV=1	1851300000	80489000	no	yes
P37478	sp|P37478|WALR_BACSU Transcriptional regulatory protein WalR OS=Bacillus subtilis (strain 168) OX=224308 GN=walR PE=1 SV=1	1835600000	152970000	no	yes
O32223	sp|O32223|IOLW_BACSU scyllo-inositol 2-dehydrogenase (NADP(+)) IolW OS=Bacillus subtilis (strain 168) OX=224308 GN=iolW PE=1 SV=1	1832200000	130870000	no	yes
O32072	sp|O32072|YTWF_BACSU Putative sulfurtransferase YtwF OS=Bacillus subtilis (strain 168) OX=224308 GN=ytwF PE=4 SV=2	1827100000	261020000	yes	yes
P54457	sp|P54457|IOJAP_BACSU Ribosomal silencing factor RsfS OS=Bacillus subtilis (strain 168) OX=224308 GN=rsfS PE=3 SV=1	1826900000	228360000	no	yes
O34847	sp|O34847|ACCA_BACSU Acetyl-coenzyme A carboxylase carboxyl transferase subunit alpha OS=Bacillus subtilis (strain 168) OX=224308 GN=accA PE=1 SV=1	1806300000	112890000	yes	yes
C0H3V2	sp|C0H3V2|PTMA_BACSU Mannitol-specific phosphotransferase enzyme IIA component OS=Bacillus subtilis (strain 168) OX=224308 GN=mtlF PE=1 SV=1	1804800000	257820000	no	no
P71084	sp|P71084|GSAB_BACSU Glutamate-1-semialdehyde 2,1-aminomutase 2 OS=Bacillus subtilis (strain 168) OX=224308 GN=gsaB PE=3 SV=2	1798600000	81757000	no	yes
P96583	sp|P96583|TOP3_BACSU DNA topoisomerase 3 OS=Bacillus subtilis (strain 168) OX=224308 GN=topB PE=3 SV=1	1797800000	41809000	yes	yes
P96706	sp|P96706|YDGH_BACSU Putative membrane protein YdgH OS=Bacillus subtilis (strain 168) OX=224308 GN=ydgH PE=1 SV=1	1793200000	66415000	no	yes
P54533	sp|P54533|DLDH2_BACSU Dihydrolipoyl dehydrogenase OS=Bacillus subtilis (strain 168) OX=224308 GN=bfmBC PE=3 SV=1	1792700000	74696000	no	yes
O34525	sp|O34525|SPPA_BACSU Putative signal peptide peptidase SppA OS=Bacillus subtilis (strain 168) OX=224308 GN=sppA PE=1 SV=1	1786700000	119110000	no	yes
O32159	sp|O32159|YURR_BACSU Uncharacterized oxidoreductase YurR OS=Bacillus subtilis (strain 168) OX=224308 GN=yurR PE=3 SV=1	1780700000	104750000	no	no
P0CI74	sp|P0CI74|GPSB_BACSU Cell cycle protein GpsB OS=Bacillus subtilis (strain 168) OX=224308 GN=gpsB PE=1 SV=1	1780100000	445030000	yes	yes
P42976	sp|P42976|DAPB_BACSU 4-hydroxy-tetrahydrodipicolinate reductase OS=Bacillus subtilis (strain 168) OX=224308 GN=dapB PE=3 SV=2	1775700000	98651000	no	no
P39645	sp|P39645|YWFI_BACSU Putative heme-dependent peroxidase YwfI OS=Bacillus subtilis (strain 168) OX=224308 GN=ywfI PE=3 SV=1	1750100000	116670000	no	yes
Q03523	sp|Q03523|MURE_BACSU UDP-N-acetylmuramoyl-L-alanyl-D-glutamate--2,6-diaminopimelate ligase OS=Bacillus subtilis (strain 168) OX=224308 GN=murE PE=3 SV=1	1748600000	69945000	no	yes
P21656	sp|P21656|SYW_BACSU Tryptophan--tRNA ligase OS=Bacillus subtilis (strain 168) OX=224308 GN=trpS PE=1 SV=2	1743800000	124550000	no	yes
O34746	sp|O34746|FABH1_BACSU 3-oxoacyl-[acyl-carrier-protein] synthase 3 protein 1 OS=Bacillus subtilis (strain 168) OX=224308 GN=fabHA PE=2 SV=1	1743400000	108960000	no	no
P39778	sp|P39778|CLPY_BACSU ATP-dependent protease ATPase subunit ClpY OS=Bacillus subtilis (strain 168) OX=224308 GN=clpY PE=1 SV=1	1741800000	72574000	yes	yes
P39610	sp|P39610|PDXK_BACSU Pyridoxine kinase OS=Bacillus subtilis (strain 168) OX=224308 GN=pdxK PE=1 SV=1	1738700000	158060000	no	no
O32169	sp|O32169|METN_BACSU Methionine import ATP-binding protein MetN OS=Bacillus subtilis (strain 168) OX=224308 GN=metN PE=1 SV=1	1738600000	82789000	no	yes
P39596	sp|P39596|EFEM_BACSU Probable iron uptake system component EfeM OS=Bacillus subtilis (strain 168) OX=224308 GN=efeM PE=1 SV=1	1720000000	71667000	no	yes
P25812	sp|P25812|MNMG_BACSU tRNA uridine 5-carboxymethylaminomethyl modification enzyme MnmG OS=Bacillus subtilis (strain 168) OX=224308 GN=mnmG PE=3 SV=1	1719900000	47774000	no	yes
P68575	sp|P68575|SCP1_BACSU SPBc2 prophage-derived stress response protein SCP1 OS=Bacillus subtilis (strain 168) OX=224308 GN=yorD PE=1 SV=1	1705400000	284230000	no	yes
P70996	sp|P70996|YWHD_BACSU Uncharacterized protein YwhD OS=Bacillus subtilis (strain 168) OX=224308 GN=ywhD PE=4 SV=1	1692200000	169220000	no	yes
Q01464	sp|Q01464|MIND_BACSU Septum site-determining protein MinD OS=Bacillus subtilis (strain 168) OX=224308 GN=minD PE=1 SV=1	1675000000	104690000	no	yes
O32039	sp|O32039|SYH_BACSU Histidine--tRNA ligase OS=Bacillus subtilis (strain 168) OX=224308 GN=hisS PE=3 SV=1	1670000000	66800000	no	yes
O32231	sp|O32231|RNR_BACSU Ribonuclease R OS=Bacillus subtilis (strain 168) OX=224308 GN=rnr PE=2 SV=1	1624900000	38689000	no	yes
P17631	sp|P17631|DNAJ_BACSU Chaperone protein DnaJ OS=Bacillus subtilis (strain 168) OX=224308 GN=dnaJ PE=2 SV=3	1610200000	89456000	no	yes
P96613	sp|P96613|MURF_BACSU UDP-N-acetylmuramoyl-tripeptide--D-alanyl-D-alanine ligase OS=Bacillus subtilis (strain 168) OX=224308 GN=murF PE=3 SV=1	1608200000	64326000	no	yes
O34475	sp|O34475|YFKO_BACSU Putative NAD(P)H nitroreductase YfkO OS=Bacillus subtilis (strain 168) OX=224308 GN=yfkO PE=1 SV=1	1604800000	133730000	no	yes
P31104	sp|P31104|AROC_BACSU Chorismate synthase OS=Bacillus subtilis (strain 168) OX=224308 GN=aroC PE=1 SV=3	1601600000	84294000	no	yes
P71066	sp|P71066|YVFG_BACSU Uncharacterized protein YvfG OS=Bacillus subtilis (strain 168) OX=224308 GN=yvfG PE=1 SV=1	1593700000	318750000	yes	yes
Q02114	sp|Q02114|LYTC_BACSU N-acetylmuramoyl-L-alanine amidase LytC OS=Bacillus subtilis (strain 168) OX=224308 GN=lytC PE=1 SV=1	1580200000	65840000	no	yes
Q795Y4	sp|Q795Y4|FDHL_BACSU Putative formate dehydrogenase YrhE OS=Bacillus subtilis (strain 168) OX=224308 GN=yrhE PE=3 SV=1	1580200000	35915000	no	yes
O34454	sp|O34454|YKAA_BACSU UPF0111 protein YkaA OS=Bacillus subtilis (strain 168) OX=224308 GN=ykaA PE=3 SV=1	1571600000	142880000	no	yes
P94421	sp|P94421|YCLQ_BACSU Petrobactin-binding protein YclQ OS=Bacillus subtilis (strain 168) OX=224308 GN=yclQ PE=1 SV=1	1570100000	98134000	no	yes
Q06756	sp|Q06756|ISPF_BACSU 2-C-methyl-D-erythritol 2,4-cyclodiphosphate synthase OS=Bacillus subtilis (strain 168) OX=224308 GN=ispF PE=1 SV=1	1554200000	172690000	no	yes
Q45494	sp|Q45494|YKRA_BACSU Putative phosphatase YkrA OS=Bacillus subtilis (strain 168) OX=224308 GN=ykrA PE=3 SV=1	1553700000	110980000	no	yes
P19079	sp|P19079|CDD_BACSU Cytidine deaminase OS=Bacillus subtilis (strain 168) OX=224308 GN=cdd PE=1 SV=1	1547100000	193380000	no	no
O34751	sp|O34751|YLOV_BACSU Uncharacterized protein YloV OS=Bacillus subtilis (strain 168) OX=224308 GN=yloV PE=4 SV=1	1541000000	59270000	no	yes
P94556	sp|P94556|MURI1_BACSU Glutamate racemase 1 OS=Bacillus subtilis (strain 168) OX=224308 GN=racE PE=1 SV=2	1539600000	102640000	no	no
P71012	sp|P71012|PTF3A_BACSU PTS system fructose-specific EIIABC component OS=Bacillus subtilis (strain 168) OX=224308 GN=fruA PE=1 SV=2	1525600000	80297000	no	yes
P50620	sp|P50620|RIR1_BACSU Ribonucleoside-diphosphate reductase subunit alpha OS=Bacillus subtilis (strain 168) OX=224308 GN=nrdE PE=1 SV=1	1525200000	42368000	yes	yes
P54501	sp|P54501|YQGX_BACSU Probable metallo-hydrolase YqgX OS=Bacillus subtilis (strain 168) OX=224308 GN=yqgX PE=3 SV=1	1513700000	216240000	no	yes
O34814	sp|O34814|FTSE_BACSU Cell division ATP-binding protein FtsE OS=Bacillus subtilis (strain 168) OX=224308 GN=ftsE PE=1 SV=1	1508900000	116070000	no	yes
P42297	sp|P42297|YXIE_BACSU Universal stress protein YxiE OS=Bacillus subtilis (strain 168) OX=224308 GN=yxiE PE=3 SV=1	1500000000	187490000	no	yes
O32028	sp|O32028|MTNN_BACSU 5-methylthioadenosine/S-adenosylhomocysteine nucleosidase OS=Bacillus subtilis (strain 168) OX=224308 GN=mtnN PE=3 SV=1	1490000000	135450000	no	yes
P55179	sp|P55179|PEPT_BACSU Peptidase T OS=Bacillus subtilis (strain 168) OX=224308 GN=pepT PE=3 SV=1	1487800000	87517000	no	yes
O32037	sp|O32037|TCDA_BACSU tRNA threonylcarbamoyladenosine dehydratase OS=Bacillus subtilis (strain 168) OX=224308 GN=tcdA PE=3 SV=3	1485200000	106080000	no	yes
O32163	sp|O32163|SUFU_BACSU Zinc-dependent sulfurtransferase SufU OS=Bacillus subtilis (strain 168) OX=224308 GN=sufU PE=1 SV=1	1476700000	164070000	yes	yes
Q45495	sp|Q45495|DEF2_BACSU Peptide deformylase 2 OS=Bacillus subtilis (strain 168) OX=224308 GN=defB PE=1 SV=1	1472400000	113260000	no	yes
P94521	sp|P94521|YSDC_BACSU Putative aminopeptidase YsdC OS=Bacillus subtilis (strain 168) OX=224308 GN=ysdC PE=1 SV=1	1470600000	77400000	yes	yes
P17620	sp|P17620|RIBBA_BACSU Riboflavin biosynthesis protein RibBA OS=Bacillus subtilis (strain 168) OX=224308 GN=ribBA PE=3 SV=1	1469800000	61243000	no	yes
C0SPB0	sp|C0SPB0|YTCI_BACSU Uncharacterized acyl--CoA ligase YtcI OS=Bacillus subtilis (strain 168) OX=224308 GN=ytcI PE=3 SV=1	1463500000	43045000	no	yes
O31646	sp|O31646|MANA1_BACSU Mannose-6-phosphate isomerase ManA OS=Bacillus subtilis (strain 168) OX=224308 GN=manA PE=2 SV=1	1453300000	76489000	no	yes
P45708	sp|P45708|YNEF_BACSU UPF0154 protein YneF OS=Bacillus subtilis (strain 168) OX=224308 GN=yneF PE=3 SV=1	1452300000	290470000	no	yes
O32001	sp|O32001|YOKF_BACSU SPBc2 prophage-derived endonuclease YokF OS=Bacillus subtilis (strain 168) OX=224308 GN=yokF PE=1 SV=1	1443200000	75957000	no	yes
P54511	sp|P54511|LIPM_BACSU Octanoyltransferase LipM OS=Bacillus subtilis (strain 168) OX=224308 GN=lipM PE=1 SV=2	1439500000	102820000	no	yes
O34789	sp|O34789|YDJI_BACSU Uncharacterized protein YdjI OS=Bacillus subtilis (strain 168) OX=224308 GN=ydjI PE=4 SV=1	1436100000	89755000	no	yes
P37599	sp|P37599|CHEV_BACSU Chemotaxis protein CheV OS=Bacillus subtilis (strain 168) OX=224308 GN=cheV PE=1 SV=1	1433000000	71648000	no	no
P94535	sp|P94535|GLCD_BACSU Glycolate oxidase subunit GlcD OS=Bacillus subtilis (strain 168) OX=224308 GN=glcD PE=3 SV=1	1424200000	54776000	no	yes
O34944	sp|O34944|PEPVL_BACSU Putative dipeptidase YtjP OS=Bacillus subtilis (strain 168) OX=224308 GN=ytjP PE=3 SV=1	1418900000	52553000	no	no
P24137	sp|P24137|OPPF_BACSU Oligopeptide transport ATP-binding protein OppF OS=Bacillus subtilis (strain 168) OX=224308 GN=oppF PE=2 SV=3	1418200000	94546000	no	no
Q03522	sp|Q03522|MURD_BACSU UDP-N-acetylmuramoylalanine--D-glutamate ligase OS=Bacillus subtilis (strain 168) OX=224308 GN=murD PE=3 SV=1	1415600000	56622000	no	yes
P37942	sp|P37942|ODB2_BACSU Lipoamide acyltransferase component of branched-chain alpha-keto acid dehydrogenase complex OS=Bacillus subtilis (strain 168) OX=224308 GN=bfmBB PE=3 SV=1	1413100000	61438000	no	yes
P24073	sp|P24073|FLIY_BACSU Flagellar motor switch phosphatase FliY OS=Bacillus subtilis (strain 168) OX=224308 GN=fliY PE=3 SV=2	1412900000	108680000	no	no
P42182	sp|P42182|ERA_BACSU GTPase Era OS=Bacillus subtilis (strain 168) OX=224308 GN=era PE=1 SV=1	1412300000	94152000	yes	yes
P29072	sp|P29072|CHEA_BACSU Chemotaxis protein CheA OS=Bacillus subtilis (strain 168) OX=224308 GN=cheA PE=1 SV=2	1411200000	52266000	no	no
Q04795	sp|Q04795|AK1_BACSU Aspartokinase 1 OS=Bacillus subtilis (strain 168) OX=224308 GN=dapG PE=3 SV=3	1398800000	69940000	no	yes
P45913	sp|P45913|YQAP_BACSU Uncharacterized protein YqaP OS=Bacillus subtilis (strain 168) OX=224308 GN=yqaP PE=4 SV=1	1392600000	81918000	no	yes
P94463	sp|P94463|FMT_BACSU Methionyl-tRNA formyltransferase OS=Bacillus subtilis (strain 168) OX=224308 GN=fmt PE=3 SV=2	1373000000	65381000	no	no
O06006	sp|O06006|YRAA_BACSU Putative cysteine protease YraA OS=Bacillus subtilis (strain 168) OX=224308 GN=yraA PE=2 SV=2	1361100000	170140000	no	yes
P36948	sp|P36948|RBSC_BACSU Ribose import permease protein RbsC OS=Bacillus subtilis (strain 168) OX=224308 GN=rbsC PE=3 SV=2	1358100000	150900000	yes	no
P54519	sp|P54519|YQHY_BACSU Uncharacterized protein YqhY OS=Bacillus subtilis (strain 168) OX=224308 GN=yqhY PE=3 SV=2	1357700000	193960000	no	no
O34628	sp|O34628|YVLB_BACSU Uncharacterized protein YvlB OS=Bacillus subtilis (strain 168) OX=224308 GN=yvlB PE=4 SV=1	1357500000	79851000	no	yes
P39771	sp|P39771|PURT_BACSU Formate-dependent phosphoribosylglycinamide formyltransferase OS=Bacillus subtilis (strain 168) OX=224308 GN=purT PE=3 SV=2	1350000000	84378000	no	yes
P27623	sp|P27623|TAGD_BACSU Glycerol-3-phosphate cytidylyltransferase OS=Bacillus subtilis (strain 168) OX=224308 GN=tagD PE=1 SV=1	1348200000	168530000	no	yes
Q45480	sp|Q45480|YLYB_BACSU Uncharacterized RNA pseudouridine synthase YlyB OS=Bacillus subtilis (strain 168) OX=224308 GN=ylyB PE=3 SV=3	1345600000	103510000	no	yes
O32023	sp|O32023|YQZC_BACSU Uncharacterized protein YqzC OS=Bacillus subtilis (strain 168) OX=224308 GN=yqzC PE=3 SV=2	1344600000	336150000	no	yes
O34866	sp|O34866|YODJ_BACSU Putative carboxypeptidase YodJ OS=Bacillus subtilis (strain 168) OX=224308 GN=yodJ PE=1 SV=1	1336200000	102780000	no	no
P28264	sp|P28264|FTSA_BACSU Cell division protein FtsA OS=Bacillus subtilis (strain 168) OX=224308 GN=ftsA PE=1 SV=2	1334400000	53377000	no	yes
O32117	sp|O32117|YUTJ_BACSU NADH dehydrogenase-like protein YutJ OS=Bacillus subtilis (strain 168) OX=224308 GN=yutJ PE=3 SV=2	1334000000	74113000	yes	yes
P39814	sp|P39814|TOP1_BACSU DNA topoisomerase 1 OS=Bacillus subtilis (strain 168) OX=224308 GN=topA PE=3 SV=1	1329600000	39106000	no	yes
O35019	sp|O35019|YFKK_BACSU UPF0435 protein YfkK OS=Bacillus subtilis (strain 168) OX=224308 GN=yfkK PE=1 SV=1	1327200000	265450000	no	no
P46347	sp|P46347|YBEY_BACSU Endoribonuclease YbeY OS=Bacillus subtilis (strain 168) OX=224308 GN=ybeY PE=3 SV=3	1316000000	187990000	no	yes
P37580	sp|P37580|FHUD_BACSU Iron(3+)-hydroxamate-binding protein FhuD OS=Bacillus subtilis (strain 168) OX=224308 GN=fhuD PE=1 SV=1	1314800000	73045000	no	yes
P26497	sp|P26497|SP0J_BACSU Stage 0 sporulation protein J OS=Bacillus subtilis (strain 168) OX=224308 GN=spo0J PE=1 SV=2	1308300000	72681000	no	yes
O31775	sp|O31775|YMDB_BACSU 2,3-cyclic-nucleotide 2-phosphodiesterase OS=Bacillus subtilis (strain 168) OX=224308 GN=ymdB PE=1 SV=2	1307700000	87180000	no	yes
P39131	sp|P39131|MNAA_BACSU UDP-N-acetylglucosamine 2-epimerase OS=Bacillus subtilis (strain 168) OX=224308 GN=mnaA PE=1 SV=1	1294200000	58826000	no	yes
P54510	sp|P54510|YQHL_BACSU Uncharacterized protein YqhL OS=Bacillus subtilis (strain 168) OX=224308 GN=yqhL PE=4 SV=2	1293900000	184840000	no	yes
O31509	sp|O31509|YEEI_BACSU Probable transcriptional regulatory protein YeeI OS=Bacillus subtilis (strain 168) OX=224308 GN=yeeI PE=3 SV=3	1286800000	142970000	no	no
O32090	sp|O32090|PNCB_BACSU Nicotinate phosphoribosyltransferase OS=Bacillus subtilis (strain 168) OX=224308 GN=pncB PE=3 SV=1	1284300000	41429000	no	yes
O32264	sp|O32264|TKRA_BACSU Probable 2-ketogluconate reductase OS=Bacillus subtilis (strain 168) OX=224308 GN=yvcT PE=3 SV=1	1283200000	80202000	yes	yes
P54169	sp|P54169|YPGR_BACSU Uncharacterized protein YpgR OS=Bacillus subtilis (strain 168) OX=224308 GN=ypgR PE=4 SV=1	1282100000	61052000	no	yes
P54576	sp|P54576|MCPC_BACSU Methyl-accepting chemotaxis protein McpC OS=Bacillus subtilis (strain 168) OX=224308 GN=mcpC PE=1 SV=2	1280200000	32004000	yes	yes
O31728	sp|O31728|SEPF_BACSU Cell division protein SepF OS=Bacillus subtilis (strain 168) OX=224308 GN=sepF PE=1 SV=3	1277900000	127790000	no	yes
P26907	sp|P26907|GSIB_BACSU Glucose starvation-inducible protein B OS=Bacillus subtilis (strain 168) OX=224308 GN=gsiB PE=1 SV=3	1277800000	127780000	no	no
Q04777	sp|Q04777|ALDC_BACSU Alpha-acetolactate decarboxylase OS=Bacillus subtilis (strain 168) OX=224308 GN=alsD PE=1 SV=1	1273700000	90978000	no	yes
P37585	sp|P37585|MURG_BACSU UDP-N-acetylglucosamine--N-acetylmuramyl-(pentapeptide) pyrophosphoryl-undecaprenol N-acetylglucosamine transferase OS=Bacillus subtilis (strain 168) OX=224308 GN=murG PE=3 SV=3	1267800000	50712000	no	yes
O34527	sp|O34527|CYMR_BACSU HTH-type transcriptional regulator CymR OS=Bacillus subtilis (strain 168) OX=224308 GN=cymR PE=1 SV=2	1266100000	211020000	no	no
O32247	sp|O32247|YVBJ_BACSU Uncharacterized membrane protein YvbJ OS=Bacillus subtilis (strain 168) OX=224308 GN=yvbJ PE=4 SV=1	1261500000	35043000	no	yes
P42973	sp|P42973|BGLA_BACSU Aryl-phospho-beta-D-glucosidase BglA OS=Bacillus subtilis (strain 168) OX=224308 GN=bglA PE=1 SV=1	1261400000	63071000	no	no
P38424	sp|P38424|ENGB_BACSU Probable GTP-binding protein EngB OS=Bacillus subtilis (strain 168) OX=224308 GN=engB PE=1 SV=1	1255700000	125570000	no	yes
O32125	sp|O32125|YUTF_BACSU Acid sugar phosphatase OS=Bacillus subtilis (strain 168) OX=224308 GN=yutF PE=1 SV=1	1223800000	101980000	no	no
O07516	sp|O07516|YHAH_BACSU Uncharacterized membrane protein YhaH OS=Bacillus subtilis (strain 168) OX=224308 GN=yhaH PE=4 SV=1	1223200000	174740000	yes	yes
Q02113	sp|Q02113|CWBA_BACSU Amidase enhancer OS=Bacillus subtilis (strain 168) OX=224308 GN=lytB PE=1 SV=1	1222100000	31335000	no	yes
P94516	sp|P94516|LRGB_BACSU Antiholin-like protein LrgB OS=Bacillus subtilis (strain 168) OX=224308 GN=lrgB PE=3 SV=1	1215200000	151900000	no	no
O34476	sp|O34476|CYSM_BACSU Probable cysteine synthase OS=Bacillus subtilis (strain 168) OX=224308 GN=ytkP PE=3 SV=1	1213700000	71394000	no	no
O34629	sp|O34629|YERH_BACSU Uncharacterized lipoprotein YerH OS=Bacillus subtilis (strain 168) OX=224308 GN=yerH PE=3 SV=1	1203200000	60161000	no	yes
P34956	sp|P34956|QOX1_BACSU Quinol oxidase subunit 1 OS=Bacillus subtilis (strain 168) OX=224308 GN=qoxB PE=3 SV=1	1201000000	109180000	no	yes
P30950	sp|P30950|HEM2_BACSU Delta-aminolevulinic acid dehydratase OS=Bacillus subtilis (strain 168) OX=224308 GN=hemB PE=3 SV=1	1194600000	62872000	no	yes
O32054	sp|O32054|QUEA_BACSU S-adenosylmethionine:tRNA ribosyltransferase-isomerase OS=Bacillus subtilis (strain 168) OX=224308 GN=queA PE=1 SV=1	1190500000	62659000	no	no
P54154	sp|P54154|MSRA_BACSU Peptide methionine sulfoxide reductase MsrA OS=Bacillus subtilis (strain 168) OX=224308 GN=msrA PE=1 SV=1	1184900000	98739000	no	no
O31684	sp|O31684|YKVS_BACSU Uncharacterized protein YkvS OS=Bacillus subtilis (strain 168) OX=224308 GN=ykvS PE=4 SV=2	1170300000	292580000	no	no
O34426	sp|O34426|SPEH_BACSU S-adenosylmethionine decarboxylase proenzyme OS=Bacillus subtilis (strain 168) OX=224308 GN=speH PE=1 SV=2	1168400000	233680000	no	no
P13484	sp|P13484|TAGE_BACSU Poly(glycerol-phosphate) alpha-glucosyltransferase OS=Bacillus subtilis (strain 168) OX=224308 GN=tagE PE=1 SV=1	1166900000	32414000	no	yes
O07621	sp|O07621|HEMAT_BACSU Heme-based aerotactic transducer HemAT OS=Bacillus subtilis (strain 168) OX=224308 GN=hemAT PE=1 SV=1	1166100000	55527000	no	yes
O34483	sp|O34483|HPRK_BACSU HPr kinase/phosphorylase OS=Bacillus subtilis (strain 168) OX=224308 GN=hprK PE=1 SV=3	1160700000	61088000	no	yes
O06746	sp|O06746|YITK_BACSU UPF0234 protein yitk OS=Bacillus subtilis (strain 168) OX=224308 GN=yitK PE=3 SV=1	1159100000	128790000	no	yes
P31847	sp|P31847|YPUA_BACSU Uncharacterized protein YpuA OS=Bacillus subtilis (strain 168) OX=224308 GN=ypuA PE=2 SV=2	1155300000	67957000	no	yes
P71020	sp|P71020|YLMH_BACSU Putative RNA-binding protein YlmH OS=Bacillus subtilis (strain 168) OX=224308 GN=ylmH PE=4 SV=1	1154100000	88774000	no	yes
Q7WY61	sp|Q7WY61|YRZL_BACSU UPF0297 protein YrzL OS=Bacillus subtilis (strain 168) OX=224308 GN=yrzL PE=3 SV=1	1152200000	288060000	no	no
Q04789	sp|Q04789|ILVX_BACSU Acetolactate synthase OS=Bacillus subtilis (strain 168) OX=224308 GN=alsS PE=2 SV=3	1132600000	45303000	no	no
P54507	sp|P54507|TASA_BACSU Major biofilm matrix component OS=Bacillus subtilis (strain 168) OX=224308 GN=tasA PE=1 SV=1	1127500000	66324000	no	yes
O07521	sp|O07521|YHAM_BACSU 3-5 exoribonuclease YhaM OS=Bacillus subtilis (strain 168) OX=224308 GN=yhaM PE=1 SV=1	1108200000	65189000	no	yes
O31689	sp|O31689|YKVY_BACSU Putative dipeptidase YkvY OS=Bacillus subtilis (strain 168) OX=224308 GN=ykvY PE=3 SV=1	1102800000	61266000	no	yes
O31753	sp|O31753|DXR_BACSU 1-deoxy-D-xylulose 5-phosphate reductoisomerase OS=Bacillus subtilis (strain 168) OX=224308 GN=dxr PE=3 SV=2	1102800000	50129000	no	yes
P96605	sp|P96605|YDBJ_BACSU Uncharacterized ABC transporter ATP-binding protein YdbJ OS=Bacillus subtilis (strain 168) OX=224308 GN=ydbJ PE=3 SV=1	1098000000	57792000	yes	yes
P39914	sp|P39914|YTXJ_BACSU Uncharacterized protein YtxJ OS=Bacillus subtilis (strain 168) OX=224308 GN=ytxJ PE=4 SV=1	1090000000	218000000	no	no
O05396	sp|O05396|YRHD_BACSU Uncharacterized protein YrhD OS=Bacillus subtilis (strain 168) OX=224308 GN=yrhD PE=4 SV=1	1083900000	108390000	no	no
O54408	sp|O54408|RELA_BACSU GTP pyrophosphokinase OS=Bacillus subtilis (strain 168) OX=224308 GN=relA PE=1 SV=3	1076100000	25621000	yes	yes
O07638	sp|O07638|YLAN_BACSU UPF0358 protein YlaN OS=Bacillus subtilis (strain 168) OX=224308 GN=ylaN PE=1 SV=1	1060100000	176690000	yes	yes
O05240	sp|O05240|YUGK_BACSU Probable NADH-dependent butanol dehydrogenase 2 OS=Bacillus subtilis (strain 168) OX=224308 GN=yugK PE=3 SV=1	1053100000	55424000	no	no
Q06752	sp|Q06752|SYC_BACSU Cysteine--tRNA ligase OS=Bacillus subtilis (strain 168) OX=224308 GN=cysS PE=1 SV=1	1053100000	39004000	no	yes
O32053	sp|O32053|TGT_BACSU Queuine tRNA-ribosyltransferase OS=Bacillus subtilis (strain 168) OX=224308 GN=tgt PE=3 SV=1	1051100000	50055000	yes	yes
P96707	sp|P96707|YDGI_BACSU Putative NAD(P)H nitroreductase YdgI OS=Bacillus subtilis (strain 168) OX=224308 GN=ydgI PE=3 SV=1	1048700000	80672000	no	no
O31778	sp|O31778|MIAB_BACSU tRNA-2-methylthio-N(6)-dimethylallyladenosine synthase OS=Bacillus subtilis (strain 168) OX=224308 GN=miaB PE=1 SV=1	1046900000	43619000	no	yes
O32175	sp|O32175|YUSI_BACSU Uncharacterized protein YusI OS=Bacillus subtilis (strain 168) OX=224308 GN=yusI PE=3 SV=1	1046800000	149550000	no	yes
P54472	sp|P54472|GCH1L_BACSU GTP cyclohydrolase 1 type 2 homolog OS=Bacillus subtilis (strain 168) OX=224308 GN=yqfO PE=3 SV=2	1046000000	55052000	no	yes
Q796Y8	sp|Q796Y8|BCP_BACSU Peroxiredoxin Bcp OS=Bacillus subtilis (strain 168) OX=224308 GN=ygaF PE=3 SV=1	1038600000	94418000	yes	yes
P24136	sp|P24136|OPPD_BACSU Oligopeptide transport ATP-binding protein OppD OS=Bacillus subtilis (strain 168) OX=224308 GN=oppD PE=2 SV=2	1037100000	47140000	yes	yes
O31766	sp|O31766|YMFH_BACSU Uncharacterized zinc protease YmfH OS=Bacillus subtilis (strain 168) OX=224308 GN=ymfH PE=3 SV=2	1033100000	54375000	yes	yes
P94512	sp|P94512|YSAA_BACSU Putative uncharacterized hydrolase YsaA OS=Bacillus subtilis (strain 168) OX=224308 GN=ysaA PE=3 SV=2	1022700000	92970000	no	no
P94425	sp|P94425|YCNE_BACSU Putative monooxygenase YcnE OS=Bacillus subtilis (strain 168) OX=224308 GN=ycnE PE=1 SV=1	1020800000	170130000	no	no
O31489	sp|O31489|YDCI_BACSU Uncharacterized protein YdcI OS=Bacillus subtilis (strain 168) OX=224308 GN=ydcI PE=4 SV=2	1014700000	23061000	no	yes
O34365	sp|O34365|YTMB_BACSU Uncharacterized protein YtmB OS=Bacillus subtilis (strain 168) OX=224308 GN=ytmB PE=1 SV=1	1012400000	168730000	no	no
O34924	sp|O34924|YTOP_BACSU Putative aminopeptidase YtoP OS=Bacillus subtilis (strain 168) OX=224308 GN=ytoP PE=3 SV=1	1009200000	53118000	yes	yes
P54941	sp|P54941|YXEB_BACSU Iron(3+)-hydroxamate-binding protein YxeB OS=Bacillus subtilis (strain 168) OX=224308 GN=yxeB PE=1 SV=2	1008600000	59332000	no	yes
O31678	sp|O31678|QUEF_BACSU NADPH-dependent 7-cyano-7-deazaguanine reductase OS=Bacillus subtilis (strain 168) OX=224308 GN=queF PE=1 SV=1	1006100000	143720000	no	yes
P54453	sp|P54453|YQEH_BACSU Uncharacterized protein YqeH OS=Bacillus subtilis (strain 168) OX=224308 GN=yqeH PE=1 SV=1	1004200000	59070000	no	yes
P28822	sp|P28822|DHPS_BACSU Dihydropteroate synthase OS=Bacillus subtilis (strain 168) OX=224308 GN=sul PE=3 SV=2	1000000000	55558000	no	no
O07603	sp|O07603|YHFE_BACSU Putative aminopeptidase YhfE OS=Bacillus subtilis (strain 168) OX=224308 GN=yhfE PE=3 SV=1	997620000	62351000	no	yes
P50736	sp|P50736|YPDA_BACSU Uncharacterized protein YpdA OS=Bacillus subtilis (strain 168) OX=224308 GN=ypdA PE=4 SV=2	991470000	55082000	no	no
P50621	sp|P50621|RIR2_BACSU Ribonucleoside-diphosphate reductase subunit beta OS=Bacillus subtilis (strain 168) OX=224308 GN=nrdF PE=1 SV=1	990350000	61897000	yes	no
P42305	sp|P42305|DBPA_BACSU ATP-dependent RNA helicase DbpA OS=Bacillus subtilis (strain 168) OX=224308 GN=dbpA PE=1 SV=2	983770000	33923000	no	yes
P54473	sp|P54473|ISPH_BACSU 4-hydroxy-3-methylbut-2-enyl diphosphate reductase OS=Bacillus subtilis (strain 168) OX=224308 GN=ispH PE=3 SV=2	982470000	57792000	no	no
O31571	sp|O31571|YFHC_BACSU Putative NAD(P)H nitroreductase YfhC OS=Bacillus subtilis (strain 168) OX=224308 GN=yfhC PE=3 SV=1	974630000	97463000	no	yes
O31857	sp|O31857|BSHB2_BACSU Probable N-acetyl-alpha-D-glucosaminyl L-malate deacetylase 2 OS=Bacillus subtilis (strain 168) OX=224308 GN=bshB2 PE=3 SV=2	972200000	81016000	no	no
O31777	sp|O31777|BIOF1_BACSU 8-amino-7-oxononanoate synthase 1 OS=Bacillus subtilis (strain 168) OX=224308 GN=kbl PE=3 SV=1	969820000	44083000	no	yes
O32022	sp|O32022|YQZD_BACSU Uncharacterized protein YqzD OS=Bacillus subtilis (strain 168) OX=224308 GN=yqzD PE=4 SV=1	969010000	161500000	no	yes
P71086	sp|P71086|PERR_BACSU Peroxide operon regulator OS=Bacillus subtilis (strain 168) OX=224308 GN=perR PE=1 SV=1	968190000	121020000	no	no
O31779	sp|O31779|YMCA_BACSU Uncharacterized protein YmcA OS=Bacillus subtilis (strain 168) OX=224308 GN=ymcA PE=1 SV=1	964910000	160820000	no	yes
P37537	sp|P37537|KTHY_BACSU Thymidylate kinase OS=Bacillus subtilis (strain 168) OX=224308 GN=tmk PE=3 SV=2	964260000	74174000	no	no
Q07876	sp|Q07876|RSMH_BACSU Ribosomal RNA small subunit methyltransferase H OS=Bacillus subtilis (strain 168) OX=224308 GN=rsmH PE=3 SV=2	963700000	56688000	no	yes
P46323	sp|P46323|CINA_BACSU Putative competence-damage inducible protein OS=Bacillus subtilis (strain 168) OX=224308 GN=cinA PE=3 SV=3	963160000	50692000	no	yes
O31806	sp|O31806|YNDB_BACSU Uncharacterized protein YndB OS=Bacillus subtilis (strain 168) OX=224308 GN=yndB PE=1 SV=1	955310000	119410000	no	yes
O32232	sp|O32232|EST_BACSU Carboxylesterase OS=Bacillus subtilis (strain 168) OX=224308 GN=est PE=2 SV=2	949310000	67808000	no	no
P54380	sp|P54380|SYGA_BACSU Glycine--tRNA ligase alpha subunit OS=Bacillus subtilis (strain 168) OX=224308 GN=glyQ PE=3 SV=1	947980000	55764000	no	yes
P54452	sp|P54452|YQEG_BACSU Uncharacterized protein YqeG OS=Bacillus subtilis (strain 168) OX=224308 GN=yqeG PE=4 SV=1	946040000	105120000	no	yes
P42962	sp|P42962|YCSE_BACSU 5-amino-6-(5-phospho-D-ribitylamino)uracil phosphatase YcsE OS=Bacillus subtilis (strain 168) OX=224308 GN=ycsE PE=1 SV=2	945490000	72730000	no	no
P37481	sp|P37481|YYCC_BACSU Uncharacterized protein YycC OS=Bacillus subtilis (strain 168) OX=224308 GN=yycC PE=2 SV=2	943660000	471830000	no	no
P32731	sp|P32731|RBFA_BACSU Ribosome-binding factor A OS=Bacillus subtilis (strain 168) OX=224308 GN=rbfA PE=3 SV=1	934470000	155740000	yes	yes
O34743	sp|O34743|YLBA_BACSU Uncharacterized protein YlbA OS=Bacillus subtilis (strain 168) OX=224308 GN=ylbA PE=4 SV=1	931050000	116380000	no	no
O07532	sp|O07532|LYTF_BACSU Peptidoglycan endopeptidase LytF OS=Bacillus subtilis (strain 168) OX=224308 GN=lytF PE=1 SV=2	930690000	33239000	no	yes
P54518	sp|P54518|YQHT_BACSU Uncharacterized peptidase YqhT OS=Bacillus subtilis (strain 168) OX=224308 GN=yqhT PE=3 SV=1	925900000	48732000	no	no
P80876	sp|P80876|GS18_BACSU General stress protein 18 OS=Bacillus subtilis (strain 168) OX=224308 GN=yfkM PE=1 SV=3	918730000	114840000	no	no
O31593	sp|O31593|YHBJ_BACSU Putative efflux system component YhbJ OS=Bacillus subtilis (strain 168) OX=224308 GN=yhbJ PE=3 SV=1	916730000	130960000	yes	yes
P96499	sp|P96499|TAGV_BACSU Polyisoprenyl-teichoic acid--peptidoglycan teichoic acid transferase TagV OS=Bacillus subtilis (strain 168) OX=224308 GN=tagV PE=1 SV=1	904800000	53223000	no	yes
P39156	sp|P39156|YWLF_BACSU Putative sugar phosphate isomerase YwlF OS=Bacillus subtilis (strain 168) OX=224308 GN=ywlF PE=2 SV=1	897480000	112190000	no	no
P54479	sp|P54479|ZUR_BACSU Zinc-specific metallo-regulatory protein OS=Bacillus subtilis (strain 168) OX=224308 GN=zur PE=1 SV=2	895020000	111880000	no	no
Q45063	sp|Q45063|YNER_BACSU Uncharacterized protein YneR OS=Bacillus subtilis (strain 168) OX=224308 GN=yneR PE=3 SV=1	892130000	223030000	yes	no
P46922	sp|P46922|OPUAC_BACSU Glycine betaine-binding protein OpuAC OS=Bacillus subtilis (strain 168) OX=224308 GN=opuAC PE=1 SV=1	887710000	73976000	no	yes
P54470	sp|P54470|PDRP_BACSU Putative pyruvate, phosphate dikinase regulatory protein OS=Bacillus subtilis (strain 168) OX=224308 GN=yqfL PE=1 SV=1	886980000	52176000	no	yes
P37470	sp|P37470|PTH_BACSU Peptidyl-tRNA hydrolase OS=Bacillus subtilis (strain 168) OX=224308 GN=spoVC PE=3 SV=1	875040000	72920000	no	no
P46343	sp|P46343|PHOL_BACSU PhoH-like protein OS=Bacillus subtilis (strain 168) OX=224308 GN=phoH PE=3 SV=3	873850000	45992000	yes	yes
P37876	sp|P37876|YTXK_BACSU Uncharacterized protein YtxK OS=Bacillus subtilis (strain 168) OX=224308 GN=ytxK PE=4 SV=2	869660000	54354000	no	yes
P46319	sp|P46319|PTJA_BACSU Lichenan-specific phosphotransferase enzyme IIA component OS=Bacillus subtilis (strain 168) OX=224308 GN=licA PE=2 SV=1	867170000	123880000	no	no
O07607	sp|O07607|YHFI_BACSU Probable metallo-hydrolase YhfI OS=Bacillus subtilis (strain 168) OX=224308 GN=yhfI PE=3 SV=1	864250000	78568000	no	no
P51835	sp|P51835|FTSY_BACSU Signal recognition particle receptor FtsY OS=Bacillus subtilis (strain 168) OX=224308 GN=ftsY PE=1 SV=2	863420000	53964000	no	yes
P39816	sp|P39816|PTW3C_BACSU Putative PTS system glucosamine-specific EIICBA component OS=Bacillus subtilis (strain 168) OX=224308 GN=gamP PE=3 SV=2	861220000	45327000	no	no
O35020	sp|O35020|MNMA_BACSU tRNA-specific 2-thiouridylase MnmA OS=Bacillus subtilis (strain 168) OX=224308 GN=mnmA PE=3 SV=4	855810000	45043000	no	yes
P80238	sp|P80238|GS26_BACSU General stress protein 26 OS=Bacillus subtilis (strain 168) OX=224308 GN=ydaG PE=1 SV=2	849340000	106170000	no	yes
O07617	sp|O07617|PHOE_BACSU Uncharacterized phosphatase PhoE OS=Bacillus subtilis (strain 168) OX=224308 GN=phoE PE=3 SV=1	849030000	65310000	no	no
P80241	sp|P80241|G17M_BACSU General stress protein 17M OS=Bacillus subtilis (strain 168) OX=224308 GN=yflT PE=1 SV=2	837040000	119580000	no	yes
Q01625	sp|Q01625|MISCA_BACSU Membrane protein insertase MisCA OS=Bacillus subtilis (strain 168) OX=224308 GN=misCA PE=1 SV=2	835820000	83582000	no	yes
P35163	sp|P35163|RESD_BACSU Transcriptional regulatory protein ResD OS=Bacillus subtilis (strain 168) OX=224308 GN=resD PE=3 SV=2	831540000	59396000	yes	yes
P80862	sp|P80862|SERC_BACSU Phosphoserine aminotransferase OS=Bacillus subtilis (strain 168) OX=224308 GN=serC PE=1 SV=2	829170000	59226000	no	yes
P19466	sp|P19466|MTRB_BACSU Transcription attenuation protein MtrB OS=Bacillus subtilis (strain 168) OX=224308 GN=mtrB PE=1 SV=1	826510000	206630000	no	no
O34666	sp|O34666|CTPA_BACSU Carboxy-terminal processing protease CtpA OS=Bacillus subtilis (strain 168) OX=224308 GN=ctpA PE=2 SV=1	818190000	34091000	no	yes
P71018	sp|P71018|PLSX_BACSU Phosphate acyltransferase OS=Bacillus subtilis (strain 168) OX=224308 GN=plsX PE=1 SV=2	814630000	42875000	no	yes
O34328	sp|O34328|KGUA_BACSU Guanylate kinase OS=Bacillus subtilis (strain 168) OX=224308 GN=gmk PE=3 SV=2	813730000	73975000	no	no
P94558	sp|P94558|IXTPA_BACSU dITP/XTP pyrophosphatase OS=Bacillus subtilis (strain 168) OX=224308 GN=ysnA PE=3 SV=1	813730000	90415000	no	yes
O34452	sp|O34452|YRRB_BACSU TPR repeat-containing protein YrrB OS=Bacillus subtilis (strain 168) OX=224308 GN=yrrB PE=1 SV=1	813110000	81311000	no	yes
P54173	sp|P54173|YPJQ_BACSU Uncharacterized protein YpjQ OS=Bacillus subtilis (strain 168) OX=224308 GN=ypjQ PE=1 SV=1	810690000	135120000	no	no
P37552	sp|P37552|RIDA_BACSU 2-iminobutanoate/2-iminopropanoate deaminase OS=Bacillus subtilis (strain 168) OX=224308 GN=yabJ PE=1 SV=3	808860000	161770000	no	no
P37541	sp|P37541|YAAT_BACSU Stage 0 sporulation protein YaaT OS=Bacillus subtilis (strain 168) OX=224308 GN=yaaT PE=4 SV=1	791190000	41642000	no	no
P50619	sp|P50619|YMAB_BACSU Uncharacterized protein YmaB OS=Bacillus subtilis (strain 168) OX=224308 GN=ymaB PE=4 SV=1	789510000	56394000	no	no
P50840	sp|P50840|YPSC_BACSU Putative RNA methyltransferase YpsC OS=Bacillus subtilis (strain 168) OX=224308 GN=ypsC PE=3 SV=1	784980000	37380000	no	yes
O34507	sp|O34507|PRKC_BACSU Serine/threonine-protein kinase PrkC OS=Bacillus subtilis (strain 168) OX=224308 GN=prkC PE=1 SV=1	784880000	28031000	no	no
O34872	sp|O34872|YTIB_BACSU Putative carbonic anhydrase YtiB OS=Bacillus subtilis (strain 168) OX=224308 GN=ytiB PE=3 SV=1	784000000	78400000	no	yes
P94551	sp|P94551|ETFA_BACSU Electron transfer flavoprotein subunit alpha OS=Bacillus subtilis (strain 168) OX=224308 GN=etfA PE=3 SV=1	781640000	43425000	yes	yes
P39802	sp|P39802|CHEW_BACSU Chemotaxis protein CheW OS=Bacillus subtilis (strain 168) OX=224308 GN=cheW PE=1 SV=1	780480000	86720000	yes	no
P37557	sp|P37557|YABO_BACSU Uncharacterized protein YabO OS=Bacillus subtilis (strain 168) OX=224308 GN=yabO PE=4 SV=1	780010000	156000000	no	yes
P94431	sp|P94431|YCNI_BACSU Uncharacterized protein YcnI OS=Bacillus subtilis (strain 168) OX=224308 GN=ycnI PE=2 SV=1	778730000	111250000	no	yes
O07636	sp|O07636|YLAL_BACSU Uncharacterized protein YlaL OS=Bacillus subtilis (strain 168) OX=224308 GN=ylaL PE=4 SV=1	773360000	85929000	yes	yes
O31610	sp|O31610|YJBL_BACSU UPF0738 protein YjbL OS=Bacillus subtilis (strain 168) OX=224308 GN=yjbL PE=3 SV=1	772520000	128750000	no	no
P19670	sp|P19670|MURA2_BACSU UDP-N-acetylglucosamine 1-carboxyvinyltransferase 2 OS=Bacillus subtilis (strain 168) OX=224308 GN=murAB PE=1 SV=4	772250000	36774000	yes	yes
O32033	sp|O32033|URK_BACSU Uridine kinase OS=Bacillus subtilis (strain 168) OX=224308 GN=udk PE=3 SV=1	770980000	64248000	no	no
Q45066	sp|Q45066|PARC_BACSU DNA topoisomerase 4 subunit A OS=Bacillus subtilis (strain 168) OX=224308 GN=parC PE=3 SV=2	768740000	21964000	yes	yes
O31657	sp|O31657|HTPX_BACSU Protease HtpX homolog OS=Bacillus subtilis (strain 168) OX=224308 GN=htpX PE=3 SV=1	768720000	109820000	no	yes
P96603	sp|P96603|DCTA_BACSU C4-dicarboxylate transport protein OS=Bacillus subtilis (strain 168) OX=224308 GN=dctA PE=2 SV=1	763890000	47743000	no	no
O32106	sp|O32106|AMPA_BACSU Probable cytosol aminopeptidase OS=Bacillus subtilis (strain 168) OX=224308 GN=pepA PE=3 SV=1	762350000	31765000	yes	yes
O34805	sp|O34805|YVRC_BACSU Uncharacterized ABC transporter substrate-binding lipoprotein YvrC OS=Bacillus subtilis (strain 168) OX=224308 GN=yvrC PE=3 SV=1	761940000	50796000	no	yes
O31703	sp|O31703|MOEA_BACSU Molybdopterin molybdenumtransferase OS=Bacillus subtilis (strain 168) OX=224308 GN=moeA PE=3 SV=1	751290000	32665000	no	yes
P37474	sp|P37474|MFD_BACSU Transcription-repair-coupling factor OS=Bacillus subtilis (strain 168) OX=224308 GN=mfd PE=3 SV=1	748850000	11346000	no	yes
O31498	sp|O31498|DNLJ_BACSU DNA ligase OS=Bacillus subtilis (strain 168) OX=224308 GN=ligA PE=3 SV=1	748470000	17821000	yes	no
P54608	sp|P54608|YHCX_BACSU Hydrolase YhcX OS=Bacillus subtilis (strain 168) OX=224308 GN=yhcX PE=3 SV=2	746960000	35570000	no	yes
O34996	sp|O34996|DPO1_BACSU DNA polymerase I OS=Bacillus subtilis (strain 168) OX=224308 GN=polA PE=3 SV=1	743670000	14032000	no	yes
O31710	sp|O31710|YKNX_BACSU Putative efflux system component YknX OS=Bacillus subtilis (strain 168) OX=224308 GN=yknX PE=1 SV=1	742870000	33767000	no	yes
P46208	sp|P46208|HTPG_BACSU Chaperone protein HtpG OS=Bacillus subtilis (strain 168) OX=224308 GN=htpG PE=3 SV=1	741930000	21821000	yes	yes
O32208	sp|O32208|YVGL_BACSU Putative ABC transporter substrate-binding lipoprotein YvgL OS=Bacillus subtilis (strain 168) OX=224308 GN=yvgL PE=3 SV=1	736210000	56632000	no	no
P31080	sp|P31080|LEXA_BACSU LexA repressor OS=Bacillus subtilis (strain 168) OX=224308 GN=lexA PE=1 SV=1	736160000	105170000	no	no
P28619	sp|P28619|RNPH_BACSU Ribonuclease PH OS=Bacillus subtilis (strain 168) OX=224308 GN=rph PE=1 SV=1	734340000	61195000	no	yes
O31545	sp|O31545|YFJO_BACSU Uncharacterized RNA methyltransferase YfjO OS=Bacillus subtilis (strain 168) OX=224308 GN=yfjO PE=3 SV=1	734040000	28232000	no	yes
O34687	sp|O34687|RL32_BACSU 50S ribosomal protein L32 OS=Bacillus subtilis (strain 168) OX=224308 GN=rpmF PE=1 SV=3	727520000	363760000	yes	yes
P39153	sp|P39153|SUA5_BACSU Threonylcarbamoyl-AMP synthase OS=Bacillus subtilis (strain 168) OX=224308 GN=ywlC PE=1 SV=1	724660000	38140000	no	yes
O34812	sp|O34812|YFMJ_BACSU Putative NADP-dependent oxidoreductase YfmJ OS=Bacillus subtilis (strain 168) OX=224308 GN=yfmJ PE=2 SV=1	724290000	45268000	no	yes
P39138	sp|P39138|ARGI_BACSU Arginase OS=Bacillus subtilis (strain 168) OX=224308 GN=rocF PE=1 SV=1	721840000	65622000	no	yes
Q08432	sp|Q08432|CBL_BACSU Cystathionine beta-lyase PatB OS=Bacillus subtilis (strain 168) OX=224308 GN=patB PE=1 SV=1	719230000	37854000	no	no
O34607	sp|O34607|SDHAA_BACSU Probable L-serine dehydratase, alpha chain OS=Bacillus subtilis (strain 168) OX=224308 GN=sdaAA PE=3 SV=1	715830000	65075000	no	yes
O32221	sp|O32221|COPZ_BACSU Copper chaperone CopZ OS=Bacillus subtilis (strain 168) OX=224308 GN=copZ PE=1 SV=1	715360000	178840000	no	no
P37468	sp|P37468|RSMA_BACSU Ribosomal RNA small subunit methyltransferase A OS=Bacillus subtilis (strain 168) OX=224308 GN=rsmA PE=1 SV=1	712690000	41923000	no	yes
Q7WY78	sp|Q7WY78|TAGT_BACSU Polyisoprenyl-teichoic acid--peptidoglycan teichoic acid transferase TagT OS=Bacillus subtilis (strain 168) OX=224308 GN=tagT PE=1 SV=2	711390000	50814000	no	yes
P54520	sp|P54520|NUSB_BACSU Transcription antitermination protein NusB OS=Bacillus subtilis (strain 168) OX=224308 GN=nusB PE=3 SV=2	708720000	177180000	no	yes
P19080	sp|P19080|AROH_BACSU Chorismate mutase AroH OS=Bacillus subtilis (strain 168) OX=224308 GN=aroH PE=1 SV=2	707340000	101050000	no	no
O32218	sp|O32218|BDBD_BACSU Disulfide bond formation protein D OS=Bacillus subtilis (strain 168) OX=224308 GN=bdbD PE=1 SV=1	707250000	54404000	no	yes
P54476	sp|P54476|END4_BACSU Probable endonuclease 4 OS=Bacillus subtilis (strain 168) OX=224308 GN=nfo PE=3 SV=1	707230000	64293000	no	yes
P32726	sp|P32726|RIMP_BACSU Ribosome maturation factor RimP OS=Bacillus subtilis (strain 168) OX=224308 GN=rimP PE=3 SV=1	707140000	88392000	yes	no
O06967	sp|O06967|BMRA_BACSU Multidrug resistance ABC transporter ATP-binding/permease protein BmrA OS=Bacillus subtilis (strain 168) OX=224308 GN=bmrA PE=1 SV=1	707130000	22098000	no	yes
P39821	sp|P39821|PROA_BACSU Gamma-glutamyl phosphate reductase OS=Bacillus subtilis (strain 168) OX=224308 GN=proA PE=3 SV=3	706270000	28251000	no	no
P50829	sp|P50829|YPQE_BACSU Putative phosphotransferase enzyme IIA component YpqE OS=Bacillus subtilis (strain 168) OX=224308 GN=ypqE PE=3 SV=1	705760000	141150000	no	no
P42954	sp|P42954|TAGH_BACSU Teichoic acids export ATP-binding protein TagH OS=Bacillus subtilis (strain 168) OX=224308 GN=tagH PE=1 SV=1	705410000	27131000	yes	yes
P39617	sp|P39617|YWDI_BACSU Uncharacterized protein YwdI OS=Bacillus subtilis (strain 168) OX=224308 GN=ywdI PE=2 SV=1	702730000	140550000	no	yes
P37815	sp|P37815|ATPL_BACSU ATP synthase subunit c OS=Bacillus subtilis (strain 168) OX=224308 GN=atpE PE=1 SV=1	702260000	234090000	no	no
C0SP94	sp|C0SP94|YHFQ_BACSU Putative ABC transporter substrate-binding lipoprotein YhfQ OS=Bacillus subtilis (strain 168) OX=224308 GN=yhfQ PE=1 SV=1	698680000	38816000	yes	yes
P35159	sp|P35159|RLUB_BACSU Ribosomal large subunit pseudouridine synthase B OS=Bacillus subtilis (strain 168) OX=224308 GN=rluB PE=1 SV=2	698590000	53738000	yes	yes
P39586	sp|P39586|YWBC_BACSU Uncharacterized protein YwbC OS=Bacillus subtilis (strain 168) OX=224308 GN=ywbC PE=3 SV=1	697280000	139460000	no	no
P80242	sp|P80242|OHRB_BACSU Organic hydroperoxide resistance protein OhrB OS=Bacillus subtilis (strain 168) OX=224308 GN=ohrB PE=1 SV=3	694780000	99254000	no	no
P37538	sp|P37538|DARA_BACSU Cyclic di-AMP receptor A OS=Bacillus subtilis (strain 168) OX=224308 GN=darA PE=1 SV=1	688510000	172130000	no	yes
O32034	sp|O32034|YRRO_BACSU Uncharacterized protease YrrO OS=Bacillus subtilis (strain 168) OX=224308 GN=yrrO PE=3 SV=1	686350000	31198000	no	no
P54565	sp|P54565|YQKB_BACSU Uncharacterized protein YqkB OS=Bacillus subtilis (strain 168) OX=224308 GN=yqkB PE=4 SV=1	686120000	171530000	no	yes
P42318	sp|P42318|YXJG_BACSU Uncharacterized protein YxjG OS=Bacillus subtilis (strain 168) OX=224308 GN=yxjG PE=4 SV=3	685060000	36056000	no	no
O34750	sp|O34750|YFML_BACSU Probable ATP-dependent RNA helicase YfmL OS=Bacillus subtilis (strain 168) OX=224308 GN=yfmL PE=1 SV=1	683350000	34167000	no	yes
P42400	sp|P42400|YCKB_BACSU Probable ABC transporter extracellular-binding protein YckB OS=Bacillus subtilis (strain 168) OX=224308 GN=yckB PE=1 SV=2	682730000	52518000	no	yes
P54395	sp|P54395|YPMA_BACSU Uncharacterized protein YpmA OS=Bacillus subtilis (strain 168) OX=224308 GN=ypmA PE=4 SV=1	681380000	170340000	no	no
O05236	sp|O05236|YUGG_BACSU Uncharacterized HTH-type transcriptional regulator YugG OS=Bacillus subtilis (strain 168) OX=224308 GN=yugG PE=4 SV=2	680210000	68021000	yes	no
P40779	sp|P40779|YTXG_BACSU UPF0478 protein YtxG OS=Bacillus subtilis (strain 168) OX=224308 GN=ytxG PE=3 SV=2	671720000	83966000	no	no
Q01466	sp|Q01466|MREC_BACSU Cell shape-determining protein MreC OS=Bacillus subtilis (strain 168) OX=224308 GN=mreC PE=1 SV=3	671660000	51666000	yes	yes
O34876	sp|O34876|FTSX_BACSU Cell division protein FtsX OS=Bacillus subtilis (strain 168) OX=224308 GN=ftsX PE=1 SV=1	661690000	94527000	no	yes
P39062	sp|P39062|ACSA_BACSU Acetyl-coenzyme A synthetase OS=Bacillus subtilis (strain 168) OX=224308 GN=acsA PE=1 SV=1	660900000	22790000	no	yes
P17731	sp|P17731|HIS8_BACSU Histidinol-phosphate aminotransferase OS=Bacillus subtilis (strain 168) OX=224308 GN=hisC PE=3 SV=3	654880000	43659000	no	yes
Q08788	sp|Q08788|SRFAD_BACSU Surfactin synthase thioesterase subunit OS=Bacillus subtilis (strain 168) OX=224308 GN=srfAD PE=1 SV=3	653470000	72608000	no	no
P52998	sp|P52998|PANC_BACSU Pantothenate synthetase OS=Bacillus subtilis (strain 168) OX=224308 GN=panC PE=3 SV=1	650900000	40681000	no	yes
P05648	sp|P05648|DNAA_BACSU Chromosomal replication initiator protein DnaA OS=Bacillus subtilis (strain 168) OX=224308 GN=dnaA PE=1 SV=1	648520000	23162000	no	yes
P39594	sp|P39594|THIE_BACSU Thiamine-phosphate synthase OS=Bacillus subtilis (strain 168) OX=224308 GN=thiE PE=1 SV=1	647200000	64720000	no	no
P96729	sp|P96729|YWSB_BACSU Cell wall-binding protein YwsB OS=Bacillus subtilis (strain 168) OX=224308 GN=ywsB PE=1 SV=1	645080000	92155000	no	yes
O31714	sp|O31714|K1PF_BACSU 1-phosphofructokinase OS=Bacillus subtilis (strain 168) OX=224308 GN=fruK PE=3 SV=1	643870000	71541000	no	no
Q45498	sp|Q45498|YKTB_BACSU UPF0637 protein YktB OS=Bacillus subtilis (strain 168) OX=224308 GN=yktB PE=1 SV=1	636690000	70743000	no	yes
P32395	sp|P32395|DCUP_BACSU Uroporphyrinogen decarboxylase OS=Bacillus subtilis (strain 168) OX=224308 GN=hemE PE=1 SV=1	635620000	37389000	no	no
O31989	sp|O31989|SUNI_BACSU Sublancin immunity protein SunI OS=Bacillus subtilis (strain 168) OX=224308 GN=sunI PE=1 SV=1	634630000	105770000	no	no
O34634	sp|O34634|YQGF_BACSU Putative pre-16S rRNA nuclease OS=Bacillus subtilis (strain 168) OX=224308 GN=yrrK PE=1 SV=1	634320000	63432000	no	no
Q06753	sp|Q06753|YACO_BACSU Putative TrmH family tRNA/rRNA methyltransferase YacO OS=Bacillus subtilis (strain 168) OX=224308 GN=yacO PE=3 SV=2	630990000	48537000	yes	yes
P94462	sp|P94462|DEF1_BACSU Peptide deformylase 1 OS=Bacillus subtilis (strain 168) OX=224308 GN=defA PE=3 SV=1	628470000	78559000	no	no
Q9JMQ2	sp|Q9JMQ2|PPAX_BACSU Pyrophosphatase PpaX OS=Bacillus subtilis (strain 168) OX=224308 GN=ppaX PE=1 SV=1	617100000	51425000	no	no
P94515	sp|P94515|LRGA_BACSU Antiholin-like protein LrgA OS=Bacillus subtilis (strain 168) OX=224308 GN=lrgA PE=3 SV=1	615570000	615570000	no	no
P19994	sp|P19994|MAP11_BACSU Methionine aminopeptidase 1 OS=Bacillus subtilis (strain 168) OX=224308 GN=map PE=1 SV=1	605560000	50463000	no	yes
O34782	sp|O34782|YVRD_BACSU Uncharacterized oxidoreductase YvrD OS=Bacillus subtilis (strain 168) OX=224308 GN=yvrD PE=3 SV=1	605280000	46560000	no	no
P42957	sp|P42957|MTLD_BACSU Mannitol-1-phosphate 5-dehydrogenase OS=Bacillus subtilis (strain 168) OX=224308 GN=mtlD PE=3 SV=2	603110000	30156000	no	yes
O06724	sp|O06724|YISK_BACSU Uncharacterized protein YisK OS=Bacillus subtilis (strain 168) OX=224308 GN=yisK PE=2 SV=1	602640000	37665000	no	yes
P42411	sp|P42411|RSBT_BACSU Serine/threonine-protein kinase RsbT OS=Bacillus subtilis (strain 168) OX=224308 GN=rsbT PE=1 SV=1	602600000	66955000	no	no
P54586	sp|P54586|YHCB_BACSU Uncharacterized protein YhcB OS=Bacillus subtilis (strain 168) OX=224308 GN=yhcB PE=4 SV=1	601560000	100260000	no	no
O06976	sp|O06976|CRH_BACSU HPr-like protein Crh OS=Bacillus subtilis (strain 168) OX=224308 GN=crh PE=1 SV=1	594630000	198210000	no	no
P54571	sp|P54571|MLEN_BACSU Malate-2H(+)/Na(+)-lactate antiporter OS=Bacillus subtilis (strain 168) OX=224308 GN=mleN PE=1 SV=1	594570000	74321000	yes	yes
O07615	sp|O07615|YHFP_BACSU Putative quinone oxidoreductase YhfP OS=Bacillus subtilis (strain 168) OX=224308 GN=yhfP PE=1 SV=1	591840000	28183000	no	yes
Q45065	sp|Q45065|YNET_BACSU Uncharacterized protein YneT OS=Bacillus subtilis (strain 168) OX=224308 GN=yneT PE=4 SV=1	590160000	98360000	no	no
P94550	sp|P94550|ETFB_BACSU Electron transfer flavoprotein subunit beta OS=Bacillus subtilis (strain 168) OX=224308 GN=etfB PE=3 SV=1	588910000	42065000	yes	yes
P94464	sp|P94464|RSMB_BACSU Probable ribosomal RNA small subunit methyltransferase B OS=Bacillus subtilis (strain 168) OX=224308 GN=rsmB PE=3 SV=2	587920000	21775000	no	yes
P39456	sp|P39456|TCYC_BACSU L-cystine import ATP-binding protein TcyC OS=Bacillus subtilis (strain 168) OX=224308 GN=tcyC PE=1 SV=4	583100000	58310000	no	yes
P06534	sp|P06534|SP0A_BACSU Stage 0 sporulation protein A OS=Bacillus subtilis (strain 168) OX=224308 GN=spo0A PE=1 SV=1	581130000	38742000	no	yes
O34758	sp|O34758|MLTG_BACSU Endolytic murein transglycosylase OS=Bacillus subtilis (strain 168) OX=224308 GN=mltG PE=3 SV=1	578010000	32111000	no	yes
P94428	sp|P94428|GABD_BACSU Succinate-semialdehyde dehydrogenase [NADP(+)] OS=Bacillus subtilis (strain 168) OX=224308 GN=gabD PE=1 SV=1	575360000	28768000	no	no
O34841	sp|O34841|YOEB_BACSU Uncharacterized protein YoeB OS=Bacillus subtilis (strain 168) OX=224308 GN=yoeB PE=1 SV=2	574680000	57468000	no	yes
P40409	sp|P40409|FEUA_BACSU Iron-uptake system-binding protein OS=Bacillus subtilis (strain 168) OX=224308 GN=feuA PE=1 SV=1	573660000	35854000	no	yes
P37569	sp|P37569|MCSA_BACSU Protein-arginine kinase activator protein OS=Bacillus subtilis (strain 168) OX=224308 GN=mcsA PE=1 SV=1	571980000	51998000	no	no
Q04805	sp|Q04805|YMXG_BACSU Uncharacterized zinc protease YmxG OS=Bacillus subtilis (strain 168) OX=224308 GN=ymxG PE=3 SV=3	570980000	25953000	no	yes
P54550	sp|P54550|NAMA_BACSU NADPH dehydrogenase OS=Bacillus subtilis (strain 168) OX=224308 GN=namA PE=1 SV=3	570460000	33557000	no	no
P51833	sp|P51833|RNC_BACSU Ribonuclease 3 OS=Bacillus subtilis (strain 168) OX=224308 GN=rnc PE=1 SV=2	569030000	43772000	no	yes
O31771	sp|O31771|YMFM_BACSU Uncharacterized membrane protein YmfM OS=Bacillus subtilis (strain 168) OX=224308 GN=ymfM PE=4 SV=3	568080000	40577000	no	yes
P46918	sp|P46918|GGAB_BACSU Minor teichoic acid biosynthesis protein GgaB OS=Bacillus subtilis (strain 168) OX=224308 GN=ggaB PE=3 SV=1	561140000	14767000	no	yes
O34522	sp|O34522|TRMB_BACSU tRNA (guanine-N(7)-)-methyltransferase OS=Bacillus subtilis (strain 168) OX=224308 GN=trmB PE=1 SV=1	557160000	42858000	no	yes
P51785	sp|P51785|ILVD_BACSU Dihydroxy-acid dehydratase OS=Bacillus subtilis (strain 168) OX=224308 GN=ilvD PE=1 SV=4	555210000	26439000	no	yes
P33189	sp|P33189|YHXA_BACSU Uncharacterized aminotransferase YhxA OS=Bacillus subtilis (strain 168) OX=224308 GN=yhxA PE=3 SV=4	554530000	22181000	no	yes
P70948	sp|P70948|YITV_BACSU Putative esterase YitV OS=Bacillus subtilis (strain 168) OX=224308 GN=yitV PE=4 SV=2	551040000	42387000	no	yes
O32161	sp|O32161|YURT_BACSU Uncharacterized protein YurT OS=Bacillus subtilis (strain 168) OX=224308 GN=yurT PE=3 SV=1	550880000	91813000	no	yes
P54160	sp|P54160|YPBS_BACSU Uncharacterized protein YpbS OS=Bacillus subtilis (strain 168) OX=224308 GN=ypbS PE=4 SV=1	550550000	183520000	yes	yes
P54607	sp|P54607|YHCW_BACSU Putative phosphatase YhcW OS=Bacillus subtilis (strain 168) OX=224308 GN=yhcW PE=3 SV=1	548630000	45719000	no	no
Q45598	sp|Q45598|YYDD_BACSU Uncharacterized protein YydD OS=Bacillus subtilis (strain 168) OX=224308 GN=yydD PE=4 SV=1	548580000	17143000	yes	yes
P06628	sp|P06628|SP0F_BACSU Sporulation initiation phosphotransferase F OS=Bacillus subtilis (strain 168) OX=224308 GN=spo0F PE=1 SV=1	547980000	60887000	no	no
P94360	sp|P94360|MSMX_BACSU Maltodextrin import ATP-binding protein MsmX OS=Bacillus subtilis (strain 168) OX=224308 GN=msmX PE=3 SV=1	545080000	28688000	no	no
O31942	sp|O31942|YONS_BACSU SPBc2 prophage-derived uncharacterized lipoprotein YonS OS=Bacillus subtilis (strain 168) OX=224308 GN=yonS PE=3 SV=1	544170000	60463000	no	no
P25813	sp|P25813|RSMG_BACSU Ribosomal RNA small subunit methyltransferase G OS=Bacillus subtilis (strain 168) OX=224308 GN=rsmG PE=1 SV=1	543320000	41794000	no	yes
O34863	sp|O34863|UVRA_BACSU UvrABC system protein A OS=Bacillus subtilis (strain 168) OX=224308 GN=uvrA PE=3 SV=1	542050000	12319000	no	yes
O34693	sp|O34693|YLOA_BACSU Uncharacterized protein YloA OS=Bacillus subtilis (strain 168) OX=224308 GN=yloA PE=2 SV=1	541460000	15470000	no	yes
O34939	sp|O34939|YDIO_BACSU Probable BsuMI modification methylase subunit YdiO OS=Bacillus subtilis (strain 168) OX=224308 GN=ydiO PE=2 SV=1	540590000	22525000	no	yes
P70947	sp|P70947|YITU_BACSU 5-amino-6-(5-phospho-D-ribitylamino)uracil phosphatase YitU OS=Bacillus subtilis (strain 168) OX=224308 GN=yitU PE=1 SV=1	538960000	53896000	no	no
O31590	sp|O31590|TRML_BACSU Putative tRNA (cytidine(34)-2-O)-methyltransferase OS=Bacillus subtilis (strain 168) OX=224308 GN=cspR PE=3 SV=2	533780000	59309000	no	no
P16524	sp|P16524|DAPX_BACSU Probable N-acetyl-LL-diaminopimelate aminotransferase OS=Bacillus subtilis (strain 168) OX=224308 GN=dapX PE=1 SV=3	533500000	22229000	yes	no
O31764	sp|O31764|YMFF_BACSU Probable inactive metalloprotease YmfF OS=Bacillus subtilis (strain 168) OX=224308 GN=ymfF PE=3 SV=2	530400000	26520000	yes	yes
O34768	sp|O34768|YDJE_BACSU Uncharacterized sugar kinase YdjE OS=Bacillus subtilis (strain 168) OX=224308 GN=ydjE PE=3 SV=1	528660000	31098000	no	no
O34617	sp|O34617|RLMN_BACSU Probable dual-specificity RNA methyltransferase RlmN OS=Bacillus subtilis (strain 168) OX=224308 GN=rlmN PE=3 SV=1	525720000	25034000	no	yes
O06974	sp|O06974|GNGF_BACSU Gluconeogenesis factor OS=Bacillus subtilis (strain 168) OX=224308 GN=mgfK PE=3 SV=1	522730000	32671000	no	no
P54155	sp|P54155|MSRB_BACSU Peptide methionine sulfoxide reductase MsrB OS=Bacillus subtilis (strain 168) OX=224308 GN=msrB PE=1 SV=1	522030000	65254000	no	yes
Q9R9I1	sp|Q9R9I1|HTRB_BACSU Serine protease Do-like HtrB OS=Bacillus subtilis (strain 168) OX=224308 GN=htrB PE=2 SV=1	521750000	34784000	no	yes
P39598	sp|P39598|YWBO_BACSU Uncharacterized protein YwbO OS=Bacillus subtilis (strain 168) OX=224308 GN=ywbO PE=4 SV=1	519070000	43256000	no	no
O34318	sp|O34318|YLOU_BACSU Uncharacterized protein YloU OS=Bacillus subtilis (strain 168) OX=224308 GN=yloU PE=3 SV=1	516150000	129040000	no	no
P40750	sp|P40750|PBPD_BACSU Penicillin-binding protein 4 OS=Bacillus subtilis (strain 168) OX=224308 GN=pbpD PE=1 SV=2	515960000	16124000	no	yes
P37948	sp|P37948|GLPT_BACSU Glycerol-3-phosphate transporter OS=Bacillus subtilis (strain 168) OX=224308 GN=glpT PE=3 SV=1	515460000	34364000	no	yes
P38021	sp|P38021|OAT_BACSU Ornithine aminotransferase OS=Bacillus subtilis (strain 168) OX=224308 GN=rocD PE=1 SV=2	513830000	28546000	no	yes
P13792	sp|P13792|PHOP_BACSU Alkaline phosphatase synthesis transcriptional regulatory protein PhoP OS=Bacillus subtilis (strain 168) OX=224308 GN=phoP PE=1 SV=4	510810000	39293000	no	yes
O06476	sp|O06476|YFMR_BACSU Uncharacterized ABC transporter ATP-binding protein YfmR OS=Bacillus subtilis (strain 168) OX=224308 GN=yfmR PE=3 SV=1	508660000	16408000	no	yes
P16616	sp|P16616|HEM3_BACSU Porphobilinogen deaminase OS=Bacillus subtilis (strain 168) OX=224308 GN=hemC PE=3 SV=3	508290000	36306000	no	yes
P54716	sp|P54716|GLVA_BACSU Maltose-6-phosphate glucosidase OS=Bacillus subtilis (strain 168) OX=224308 GN=glvA PE=1 SV=1	502110000	21831000	no	no
P54574	sp|P54574|FUR_BACSU Ferric uptake regulation protein OS=Bacillus subtilis (strain 168) OX=224308 GN=fur PE=1 SV=2	497160000	82860000	yes	no
P70949	sp|P70949|SUFT_BACSU Fe-S protein maturation auxiliary factor YitW OS=Bacillus subtilis (strain 168) OX=224308 GN=yitW PE=3 SV=2	494820000	247410000	no	no
O34512	sp|O34512|YFMM_BACSU Uncharacterized ABC transporter ATP-binding protein YfmM OS=Bacillus subtilis (strain 168) OX=224308 GN=yfmM PE=3 SV=2	490660000	19626000	no	yes
O31776	sp|O31776|TDH_BACSU L-threonine 3-dehydrogenase OS=Bacillus subtilis (strain 168) OX=224308 GN=tdh PE=3 SV=1	488410000	44401000	no	no
P39575	sp|P39575|GALT_BACSU Galactose-1-phosphate uridylyltransferase OS=Bacillus subtilis (strain 168) OX=224308 GN=galT PE=3 SV=2	486300000	17368000	no	no
P54460	sp|P54460|PRMA_BACSU Ribosomal protein L11 methyltransferase OS=Bacillus subtilis (strain 168) OX=224308 GN=prmA PE=3 SV=2	485970000	53996000	no	no
P37570	sp|P37570|MCSB_BACSU Protein-arginine kinase OS=Bacillus subtilis (strain 168) OX=224308 GN=mcsB PE=1 SV=1	485220000	28542000	no	no
O05389	sp|O05389|YRBE_BACSU Uncharacterized oxidoreductase YrbE OS=Bacillus subtilis (strain 168) OX=224308 GN=yrbE PE=3 SV=2	483720000	25459000	no	yes
P54522	sp|P54522|EX7S_BACSU Exodeoxyribonuclease 7 small subunit OS=Bacillus subtilis (strain 168) OX=224308 GN=xseB PE=3 SV=3	483550000	96711000	no	no
O06747	sp|O06747|YITL_BACSU Uncharacterized protein YitL OS=Bacillus subtilis (strain 168) OX=224308 GN=yitL PE=4 SV=2	483500000	34536000	no	yes
O07585	sp|O07585|YHDP_BACSU UPF0053 protein YhdP OS=Bacillus subtilis (strain 168) OX=224308 GN=yhdP PE=3 SV=1	483500000	26861000	no	no
P37958	sp|P37958|MECA1_BACSU Adapter protein MecA 1 OS=Bacillus subtilis (strain 168) OX=224308 GN=mecA PE=1 SV=1	481580000	43780000	no	no
O34703	sp|O34703|YJOB_BACSU Uncharacterized ATPase YjoB OS=Bacillus subtilis (strain 168) OX=224308 GN=yjoB PE=1 SV=1	481070000	24054000	no	yes
O34599	sp|O34599|ISCS1_BACSU Putative cysteine desulfurase IscS 1 OS=Bacillus subtilis (strain 168) OX=224308 GN=iscS1 PE=3 SV=2	479810000	34272000	no	yes
O32076	sp|O32076|YUAG_BACSU Uncharacterized protein YuaG OS=Bacillus subtilis (strain 168) OX=224308 GN=yuaG PE=4 SV=1	478720000	15443000	no	yes
O31602	sp|O31602|SPX_BACSU Regulatory protein Spx OS=Bacillus subtilis (strain 168) OX=224308 GN=spxA PE=1 SV=1	478000000	59750000	no	no
P32397	sp|P32397|PPOX_BACSU Protoporphyrinogen oxidase OS=Bacillus subtilis (strain 168) OX=224308 GN=hemY PE=1 SV=1	477500000	19100000	yes	no
P39760	sp|P39760|KTRC_BACSU Ktr system potassium uptake protein C OS=Bacillus subtilis (strain 168) OX=224308 GN=ktrC PE=3 SV=1	472040000	39336000	yes	no
O34860	sp|O34860|RSBRB_BACSU RsbT co-antagonist protein RsbRB OS=Bacillus subtilis (strain 168) OX=224308 GN=rsbRB PE=1 SV=1	471980000	31465000	yes	no
P39762	sp|P39762|AMPS_BACSU Aminopeptidase AmpS OS=Bacillus subtilis (strain 168) OX=224308 GN=ampS PE=3 SV=3	471120000	29445000	no	yes
P94588	sp|P94588|YWPF_BACSU Uncharacterized protein YwpF OS=Bacillus subtilis (strain 168) OX=224308 GN=ywpF PE=4 SV=1	469300000	52144000	no	no
P37522	sp|P37522|SOJ_BACSU Sporulation initiation inhibitor protein Soj OS=Bacillus subtilis (strain 168) OX=224308 GN=soj PE=1 SV=1	468950000	46895000	yes	yes
O05519	sp|O05519|YDIF_BACSU Uncharacterized ABC transporter ATP-binding protein YdiF OS=Bacillus subtilis (strain 168) OX=224308 GN=ydiF PE=3 SV=2	468480000	15616000	no	yes
P25148	sp|P25148|GSPA_BACSU General stress protein A OS=Bacillus subtilis (strain 168) OX=224308 GN=gspA PE=1 SV=2	465660000	29104000	no	no
P45941	sp|P45941|YQCF_BACSU Antitoxin YqcF OS=Bacillus subtilis (strain 168) OX=224308 GN=yqcF PE=1 SV=1	465220000	66460000	no	no
O34392	sp|O34392|YTRE_BACSU ABC transporter ATP-binding protein YtrE OS=Bacillus subtilis (strain 168) OX=224308 GN=ytrE PE=2 SV=1	463950000	42177000	no	no
P16336	sp|P16336|SECY_BACSU Protein translocase subunit SecY OS=Bacillus subtilis (strain 168) OX=224308 GN=secY PE=3 SV=1	462950000	38579000	no	yes
P54564	sp|P54564|YQKA_BACSU UPF0157 protein YqkA OS=Bacillus subtilis (strain 168) OX=224308 GN=yqkA PE=3 SV=1	460040000	20911000	no	yes
Q59192	sp|Q59192|PARE_BACSU DNA topoisomerase 4 subunit B OS=Bacillus subtilis (strain 168) OX=224308 GN=parE PE=3 SV=2	457520000	13072000	yes	yes
P39765	sp|P39765|PYRR_BACSU Bifunctional protein PyrR OS=Bacillus subtilis (strain 168) OX=224308 GN=pyrR PE=1 SV=2	457470000	45747000	no	yes
O31576	sp|O31576|YFHH_BACSU Uncharacterized protein YfhH OS=Bacillus subtilis (strain 168) OX=224308 GN=yfhH PE=1 SV=1	455520000	91105000	no	yes
P28611	sp|P28611|MOTA_BACSU Motility protein A OS=Bacillus subtilis (strain 168) OX=224308 GN=motA PE=3 SV=1	455020000	56878000	no	no
P37556	sp|P37556|YABN_BACSU Uncharacterized protein YabN OS=Bacillus subtilis (strain 168) OX=224308 GN=yabN PE=4 SV=1	452740000	19684000	no	yes
O31502	sp|O31502|DAGK_BACSU Diacylglycerol kinase OS=Bacillus subtilis (strain 168) OX=224308 GN=dagK PE=1 SV=1	449190000	24955000	no	no
P54569	sp|P54569|YQKF_BACSU Uncharacterized oxidoreductase YqkF OS=Bacillus subtilis (strain 168) OX=224308 GN=yqkF PE=3 SV=1	446870000	27930000	no	no
P37550	sp|P37550|ISPE_BACSU 4-diphosphocytidyl-2-C-methyl-D-erythritol kinase OS=Bacillus subtilis (strain 168) OX=224308 GN=ispE PE=3 SV=1	446600000	31900000	yes	no
P39577	sp|P39577|DLTE_BACSU Uncharacterized oxidoreductase DltE OS=Bacillus subtilis (strain 168) OX=224308 GN=dltE PE=3 SV=2	446580000	37215000	no	no
P31113	sp|P31113|MENG_BACSU Demethylmenaquinone methyltransferase OS=Bacillus subtilis (strain 168) OX=224308 GN=menG PE=1 SV=1	446040000	40549000	no	no
P12878	sp|P12878|RS14_BACSU 30S ribosomal protein S14 OS=Bacillus subtilis (strain 168) OX=224308 GN=rpsN1 PE=1 SV=3	444810000	444810000	yes	yes
P55342	sp|P55342|BSHC_BACSU Putative cysteine ligase BshC OS=Bacillus subtilis (strain 168) OX=224308 GN=bshC PE=1 SV=3	444380000	14335000	no	yes
O31754	sp|O31754|RASP_BACSU Regulator of sigma-W protease RasP OS=Bacillus subtilis (strain 168) OX=224308 GN=rasP PE=1 SV=1	442670000	21080000	yes	yes
O05392	sp|O05392|RUVA_BACSU Holliday junction ATP-dependent DNA helicase RuvA OS=Bacillus subtilis (strain 168) OX=224308 GN=ruvA PE=3 SV=2	442580000	49175000	no	yes
P42412	sp|P42412|IOLA_BACSU Malonate-semialdehyde dehydrogenase OS=Bacillus subtilis (strain 168) OX=224308 GN=iolA PE=1 SV=1	441950000	16998000	no	yes
O31546	sp|O31546|DUS2_BACSU Probable tRNA-dihydrouridine synthase 2 OS=Bacillus subtilis (strain 168) OX=224308 GN=dus2 PE=3 SV=1	440030000	20954000	no	yes
P29252	sp|P29252|HPPK_BACSU 2-amino-4-hydroxy-6-hydroxymethyldihydropteridine pyrophosphokinase OS=Bacillus subtilis (strain 168) OX=224308 GN=folK PE=3 SV=2	437150000	48572000	no	no
Q07868	sp|Q07868|PBPB_BACSU Penicillin-binding protein 2B OS=Bacillus subtilis (strain 168) OX=224308 GN=pbpB PE=1 SV=2	437110000	10407000	yes	yes
O31743	sp|O31743|RBGA_BACSU Ribosome biogenesis GTPase A OS=Bacillus subtilis (strain 168) OX=224308 GN=rbgA PE=1 SV=1	436560000	25680000	no	yes
P37551	sp|P37551|PURR_BACSU Pur operon repressor OS=Bacillus subtilis (strain 168) OX=224308 GN=purR PE=1 SV=1	435460000	33497000	no	yes
P94549	sp|P94549|FADB_BACSU Probable enoyl-CoA hydratase OS=Bacillus subtilis (strain 168) OX=224308 GN=fadB PE=2 SV=1	434650000	27166000	no	yes
P54378	sp|P54378|GCST_BACSU Aminomethyltransferase OS=Bacillus subtilis (strain 168) OX=224308 GN=gcvT PE=1 SV=2	433400000	21670000	no	yes
P37960	sp|P37960|MRGA_BACSU Metalloregulation DNA-binding stress protein OS=Bacillus subtilis (strain 168) OX=224308 GN=mrgA PE=1 SV=2	432130000	54016000	no	no
O34448	sp|O34448|YOPQ_BACSU SPBc2 prophage-derived uncharacterized protein YopQ OS=Bacillus subtilis (strain 168) OX=224308 GN=yopQ PE=4 SV=1	431830000	13930000	no	yes
P18156	sp|P18156|GLPF_BACSU Glycerol uptake facilitator protein OS=Bacillus subtilis (strain 168) OX=224308 GN=glpF PE=2 SV=2	428970000	71494000	no	no
P54462	sp|P54462|MTAB_BACSU Threonylcarbamoyladenosine tRNA methylthiotransferase MtaB OS=Bacillus subtilis (strain 168) OX=224308 GN=mtaB PE=1 SV=1	428940000	18649000	yes	yes
O05521	sp|O05521|REX_BACSU Redox-sensing transcriptional repressor Rex OS=Bacillus subtilis (strain 168) OX=224308 GN=rex PE=1 SV=1	428670000	28578000	no	yes
Q45600	sp|Q45600|YYDB_BACSU Uncharacterized metallophosphoesterase-like protein YydB OS=Bacillus subtilis (strain 168) OX=224308 GN=yydB PE=3 SV=1	428390000	17849000	yes	no
O34600	sp|O34600|NRNA_BACSU Bifunctional oligoribonuclease and PAP phosphatase NrnA OS=Bacillus subtilis (strain 168) OX=224308 GN=nrnA PE=1 SV=1	427990000	38909000	no	no
O35025	sp|O35025|YDIR_BACSU Type-2 restriction enzyme BsuMI component YdiR OS=Bacillus subtilis (strain 168) OX=224308 GN=ydiR PE=2 SV=1	427620000	26727000	no	no
P46337	sp|P46337|IOLR_BACSU HTH-type transcriptional regulator IolR OS=Bacillus subtilis (strain 168) OX=224308 GN=iolR PE=4 SV=1	427610000	30544000	no	yes
P51834	sp|P51834|SMC_BACSU Chromosome partition protein Smc OS=Bacillus subtilis (strain 168) OX=224308 GN=smc PE=1 SV=3	426970000	6188000	no	yes
P39574	sp|P39574|GAL1_BACSU Galactokinase OS=Bacillus subtilis (strain 168) OX=224308 GN=galK PE=3 SV=1	423300000	21165000	no	yes
P21885	sp|P21885|SPEA_BACSU Arginine decarboxylase OS=Bacillus subtilis (strain 168) OX=224308 GN=speA PE=1 SV=2	421930000	28129000	no	no
P28819	sp|P28819|PABA_BACSU Aminodeoxychorismate/anthranilate synthase component 2 OS=Bacillus subtilis (strain 168) OX=224308 GN=pabA PE=2 SV=1	421750000	42175000	no	no
O07584	sp|O07584|PLSC_BACSU 1-acyl-sn-glycerol-3-phosphate acyltransferase OS=Bacillus subtilis (strain 168) OX=224308 GN=plsC PE=1 SV=1	420370000	42037000	no	yes
O05515	sp|O05515|TSAE_BACSU tRNA threonylcarbamoyladenosine biosynthesis protein TsaE OS=Bacillus subtilis (strain 168) OX=224308 GN=tsaE PE=1 SV=1	419300000	52413000	no	yes
O34635	sp|O34635|SDHAB_BACSU Probable L-serine dehydratase, beta chain OS=Bacillus subtilis (strain 168) OX=224308 GN=sdaAB PE=3 SV=1	416790000	29771000	no	no
O34949	sp|O34949|YKOM_BACSU Uncharacterized HTH-type transcriptional regulator YkoM OS=Bacillus subtilis (strain 168) OX=224308 GN=ykoM PE=4 SV=1	415290000	41529000	no	yes
O31698	sp|O31698|YKUL_BACSU CBS domain-containing protein YkuL OS=Bacillus subtilis (strain 168) OX=224308 GN=ykuL PE=1 SV=1	415070000	59295000	no	no
P54421	sp|P54421|LYTE_BACSU Probable peptidoglycan endopeptidase LytE OS=Bacillus subtilis (strain 168) OX=224308 GN=lytE PE=1 SV=1	414860000	21834000	no	yes
Q07428	sp|Q07428|NRGB_BACSU Nitrogen regulatory PII-like protein OS=Bacillus subtilis (strain 168) OX=224308 GN=nrgB PE=1 SV=1	413830000	45981000	no	yes
O31673	sp|O31673|CLPE_BACSU ATP-dependent Clp protease ATP-binding subunit ClpE OS=Bacillus subtilis (strain 168) OX=224308 GN=clpE PE=1 SV=1	413620000	10606000	no	no
O34759	sp|O34759|YDJO_BACSU Uncharacterized protein YdjO OS=Bacillus subtilis (strain 168) OX=224308 GN=ydjO PE=4 SV=1	413020000	82604000	yes	no
P94478	sp|P94478|HFLX_BACSU GTPase HflX OS=Bacillus subtilis (strain 168) OX=224308 GN=hflX PE=3 SV=2	411970000	17912000	no	no
P39841	sp|P39841|MANA3_BACSU Putative mannose-6-phosphate isomerase YvyI OS=Bacillus subtilis (strain 168) OX=224308 GN=yvyI PE=1 SV=1	410620000	22812000	no	yes
O32035	sp|O32035|YRRN_BACSU Uncharacterized protease YrrN OS=Bacillus subtilis (strain 168) OX=224308 GN=yrrN PE=3 SV=1	410310000	29308000	no	no
O31630	sp|O31630|YJCH_BACSU Uncharacterized protein YjcH OS=Bacillus subtilis (strain 168) OX=224308 GN=yjcH PE=4 SV=1	409940000	34161000	no	no
O34580	sp|O34580|PCRA_BACSU ATP-dependent DNA helicase PcrA OS=Bacillus subtilis (strain 168) OX=224308 GN=pcrA PE=1 SV=1	409840000	9107500	no	yes
P37573	sp|P37573|DISA_BACSU DNA integrity scanning protein DisA OS=Bacillus subtilis (strain 168) OX=224308 GN=disA PE=1 SV=1	408680000	21510000	no	yes
O32000	sp|O32000|YOKG_BACSU SPBc2 prophage-derived pesticidal crystal protein-like YokG OS=Bacillus subtilis (strain 168) OX=224308 GN=yokG PE=3 SV=1	406600000	22589000	no	no
O34916	sp|O34916|DAPEL_BACSU N-acetyldiaminopimelate deacetylase OS=Bacillus subtilis (strain 168) OX=224308 GN=ykuR PE=1 SV=1	405260000	31174000	no	no
O34496	sp|O34496|YTPQ_BACSU UPF0354 protein YtpQ OS=Bacillus subtilis (strain 168) OX=224308 GN=ytpQ PE=3 SV=1	402500000	28750000	no	yes
O32224	sp|O32224|AZOR2_BACSU FMN-dependent NADH-azoreductase 2 OS=Bacillus subtilis (strain 168) OX=224308 GN=azoR2 PE=1 SV=1	400920000	33410000	yes	yes
P12047	sp|P12047|PUR8_BACSU Adenylosuccinate lyase OS=Bacillus subtilis (strain 168) OX=224308 GN=purB PE=1 SV=1	400840000	14316000	no	yes
O32219	sp|O32219|CADA_BACSU Cadmium, zinc and cobalt-transporting ATPase OS=Bacillus subtilis (strain 168) OX=224308 GN=cadA PE=1 SV=1	399850000	12898000	no	no
O31705	sp|O31705|MOAE_BACSU Molybdopterin synthase catalytic subunit OS=Bacillus subtilis (strain 168) OX=224308 GN=moaE PE=3 SV=1	399840000	44426000	no	no
Q06754	sp|Q06754|YACL_BACSU Uncharacterized PIN and TRAM-domain containing protein YacL OS=Bacillus subtilis (strain 168) OX=224308 GN=yacL PE=2 SV=2	399400000	33284000	no	yes
P54374	sp|P54374|AROE_BACSU Shikimate dehydrogenase (NADP(+)) OS=Bacillus subtilis (strain 168) OX=224308 GN=aroE PE=3 SV=2	398310000	30639000	no	no
O32099	sp|O32099|BZRD_BACSU Benzil reductase ((S)-benzoin forming) OS=Bacillus subtilis (strain 168) OX=224308 GN=yueD PE=3 SV=1	397980000	28427000	no	yes
O31458	sp|O31458|GAMA_BACSU Probable glucosamine-6-phosphate deaminase 2 OS=Bacillus subtilis (strain 168) OX=224308 GN=gamA PE=3 SV=1	397720000	30594000	no	no
O31672	sp|O31672|MHQR_BACSU HTH-type transcriptional regulator MhqR OS=Bacillus subtilis (strain 168) OX=224308 GN=mhqR PE=2 SV=1	397110000	66185000	no	no
P54488	sp|P54488|YQGFA_BACSU Uncharacterized protein YqgF OS=Bacillus subtilis (strain 168) OX=224308 GN=yqgF PE=3 SV=1	395520000	10987000	no	yes
P23448	sp|P23448|FLIG_BACSU Flagellar motor switch protein FliG OS=Bacillus subtilis (strain 168) OX=224308 GN=fliG PE=3 SV=1	394540000	23209000	no	yes
P54535	sp|P54535|ARTP_BACSU Arginine-binding extracellular protein ArtP OS=Bacillus subtilis (strain 168) OX=224308 GN=artP PE=1 SV=1	393900000	26260000	no	yes
P23973	sp|P23973|MENF_BACSU Isochorismate synthase MenF OS=Bacillus subtilis (strain 168) OX=224308 GN=menF PE=3 SV=2	389310000	13425000	no	yes
P31112	sp|P31112|HEPS1_BACSU Heptaprenyl diphosphate synthase component 1 OS=Bacillus subtilis (strain 168) OX=224308 GN=hepS PE=1 SV=1	387140000	29780000	no	yes
P54471	sp|P54471|TRMK_BACSU tRNA (adenine(22)-N(1))-methyltransferase OS=Bacillus subtilis (strain 168) OX=224308 GN=trmK PE=1 SV=2	386990000	42999000	no	no
O05398	sp|O05398|YRHF_BACSU Uncharacterized protein YrhF OS=Bacillus subtilis (strain 168) OX=224308 GN=yrhF PE=4 SV=1	385590000	55085000	no	yes
P06574	sp|P06574|RPSB_BACSU RNA polymerase sigma-B factor OS=Bacillus subtilis (strain 168) OX=224308 GN=sigB PE=1 SV=3	383070000	27362000	yes	yes
O31850	sp|O31850|YOJN_BACSU Uncharacterized protein YojN OS=Bacillus subtilis (strain 168) OX=224308 GN=yojN PE=3 SV=1	381680000	27263000	no	no
P54570	sp|P54570|ADPP_BACSU ADP-ribose pyrophosphatase OS=Bacillus subtilis (strain 168) OX=224308 GN=nudF PE=1 SV=1	381320000	38132000	no	yes
P96622	sp|P96622|ENDOA_BACSU Endoribonuclease EndoA OS=Bacillus subtilis (strain 168) OX=224308 GN=ndoA PE=1 SV=1	380040000	54292000	no	no
O07543	sp|O07543|YHEB_BACSU UPF0754 membrane protein YheB OS=Bacillus subtilis (strain 168) OX=224308 GN=yheB PE=3 SV=1	377530000	16414000	no	no
P10725	sp|P10725|ALR1_BACSU Alanine racemase 1 OS=Bacillus subtilis (strain 168) OX=224308 GN=alr1 PE=3 SV=2	377070000	15711000	no	yes
P04990	sp|P04990|THRC_BACSU Threonine synthase OS=Bacillus subtilis (strain 168) OX=224308 GN=thrC PE=3 SV=1	375100000	19742000	no	yes
O34784	sp|O34784|YOBI_BACSU Uncharacterized membrane protein YobI OS=Bacillus subtilis (strain 168) OX=224308 GN=yobI PE=4 SV=1	373860000	5265700	no	no
Q45597	sp|Q45597|F16PC_BACSU Fructose-1,6-bisphosphatase class 3 OS=Bacillus subtilis (strain 168) OX=224308 GN=fbp PE=1 SV=2	372690000	10353000	yes	yes
Q07836	sp|Q07836|WAPI_BACSU Immunity protein WapI OS=Bacillus subtilis (strain 168) OX=224308 GN=wapI PE=1 SV=1	372070000	41341000	no	no
O32031	sp|O32031|YRRS_BACSU Uncharacterized membrane protein YrrS OS=Bacillus subtilis (strain 168) OX=224308 GN=yrrS PE=4 SV=1	369460000	33588000	no	no
O32437	sp|O32437|COMZ_BACSU ComG operon repressor OS=Bacillus subtilis (strain 168) OX=224308 GN=comZ PE=4 SV=2	367280000	183640000	yes	no
P46338	sp|P46338|PSTS_BACSU Phosphate-binding protein PstS OS=Bacillus subtilis (strain 168) OX=224308 GN=pstS PE=3 SV=1	367150000	30596000	no	no
O32065	sp|O32065|YTZB_BACSU Uncharacterized protein YtzB OS=Bacillus subtilis (strain 168) OX=224308 GN=ytzB PE=4 SV=1	365370000	73075000	no	no
P80871	sp|P80871|GS14_BACSU General stress protein 14 OS=Bacillus subtilis (strain 168) OX=224308 GN=ywrO PE=1 SV=2	363820000	30319000	no	no
P46344	sp|P46344|PGPH_BACSU Cyclic-di-AMP phosphodiesterase PgpH OS=Bacillus subtilis (strain 168) OX=224308 GN=pgpH PE=3 SV=2	363190000	11716000	no	no
P23447	sp|P23447|FLIF_BACSU Flagellar M-ring protein OS=Bacillus subtilis (strain 168) OX=224308 GN=fliF PE=3 SV=2	361740000	16443000	yes	yes
O34990	sp|O34990|PURU_BACSU Formyltetrahydrofolate deformylase OS=Bacillus subtilis (strain 168) OX=224308 GN=purU PE=3 SV=2	360850000	32805000	no	yes
O06973	sp|O06973|YVCJ_BACSU Nucleotide-binding protein YvcJ OS=Bacillus subtilis (strain 168) OX=224308 GN=yvcJ PE=1 SV=1	357310000	21018000	no	no
O31801;O34919	sp|O31801|YNCF_BACSU Probable deoxyuridine 5-triphosphate nucleotidohydrolase YncF OS=Bacillus subtilis (strain 168) OX=224308 GN=yncF PE=1 SV=1;sp|O34919|YOSS_BACSU SPBc2 prophage-derived deoxyuridine 5-triphosphate nucleotidohydrolase YosS OS=Bacillus	357310000	44664000	no	no
P49851	sp|P49851|YKHA_BACSU Uncharacterized acyl-CoA thioester hydrolase YkhA OS=Bacillus subtilis (strain 168) OX=224308 GN=ykhA PE=3 SV=2	357280000	39698000	no	yes
P42958	sp|P42958|TTUC_BACSU Probable tartrate dehydrogenase/decarboxylase OS=Bacillus subtilis (strain 168) OX=224308 GN=ycsA PE=3 SV=4	357050000	27465000	no	no
P50831	sp|P50831|YPVA_BACSU Probable ATP-dependent helicase YpvA OS=Bacillus subtilis (strain 168) OX=224308 GN=ypvA PE=3 SV=1	356900000	11513000	no	yes
O31475	sp|O31475|FENR1_BACSU Ferredoxin--NADP reductase 1 OS=Bacillus subtilis (strain 168) OX=224308 GN=ycgT PE=1 SV=1	355950000	19775000	no	yes
P70945	sp|P70945|YITS_BACSU DegV domain-containing protein YitS OS=Bacillus subtilis (strain 168) OX=224308 GN=yitS PE=3 SV=1	351670000	27052000	no	yes
P54389	sp|P54389|YPIA_BACSU TPR repeat-containing protein YpiA OS=Bacillus subtilis (strain 168) OX=224308 GN=ypiA PE=4 SV=1	351480000	16737000	no	yes
C0SPB4	sp|C0SPB4|YHAQ_BACSU Uncharacterized ABC transporter ATP-binding protein YhaQ OS=Bacillus subtilis (strain 168) OX=224308 GN=yhaQ PE=3 SV=1	351350000	19519000	no	no
P37566	sp|P37566|YACD_BACSU Putative peptidyl-prolyl cis-trans isomerase YacD OS=Bacillus subtilis (strain 168) OX=224308 GN=yacD PE=3 SV=1	348420000	20495000	yes	yes
P94584	sp|P94584|FABZ_BACSU 3-hydroxyacyl-[acyl-carrier-protein] dehydratase FabZ OS=Bacillus subtilis (strain 168) OX=224308 GN=fabZ PE=3 SV=2	348030000	58005000	yes	no
O07604	sp|O07604|YHFF_BACSU Uncharacterized protein YhfF OS=Bacillus subtilis (strain 168) OX=224308 GN=yhfF PE=4 SV=1	347010000	43377000	no	no
O31709	sp|O31709|YKNW_BACSU Membrane protein YknW OS=Bacillus subtilis (strain 168) OX=224308 GN=yknW PE=1 SV=1	344210000	49173000	no	no
P28823	sp|P28823|FOLB_BACSU Dihydroneopterin aldolase OS=Bacillus subtilis (strain 168) OX=224308 GN=folB PE=3 SV=1	344190000	38243000	no	no
O32093	sp|O32093|YUEH_BACSU Uncharacterized protein YueH OS=Bacillus subtilis (strain 168) OX=224308 GN=yueH PE=4 SV=1	343510000	85877000	no	no
P13799	sp|P13799|DEGS_BACSU Signal transduction histidine-protein kinase/phosphatase DegS OS=Bacillus subtilis (strain 168) OX=224308 GN=degS PE=1 SV=2	342370000	14885000	no	no
P39738	sp|P39738|FLID_BACSU Flagellar hook-associated protein 2 OS=Bacillus subtilis (strain 168) OX=224308 GN=fliD PE=1 SV=2	338140000	14089000	no	yes
O34593	sp|O34593|YJQA_BACSU Uncharacterized protein YjqA OS=Bacillus subtilis (strain 168) OX=224308 GN=yjqA PE=4 SV=1	337120000	48159000	no	yes
P37547	sp|P37547|RNM5_BACSU Ribonuclease M5 OS=Bacillus subtilis (strain 168) OX=224308 GN=rnmV PE=1 SV=1	336420000	42052000	no	no
P94538	sp|P94538|YSGA_BACSU Uncharacterized tRNA/rRNA methyltransferase YsgA OS=Bacillus subtilis (strain 168) OX=224308 GN=ysgA PE=3 SV=2	335890000	55982000	no	no
O34689	sp|O34689|MHQA_BACSU Putative ring-cleaving dioxygenase MhqA OS=Bacillus subtilis (strain 168) OX=224308 GN=mhqA PE=2 SV=1	334170000	25706000	no	no
P24277	sp|P24277|RECR_BACSU Recombination protein RecR OS=Bacillus subtilis (strain 168) OX=224308 GN=recR PE=3 SV=2	330100000	30009000	no	yes
Q45577	sp|Q45577|YBEC_BACSU Probable amino acid-proton symporter YbeC OS=Bacillus subtilis (strain 168) OX=224308 GN=ybeC PE=3 SV=3	329860000	23561000	no	yes
P42980	sp|P42980|MGSA_BACSU Methylglyoxal synthase OS=Bacillus subtilis (strain 168) OX=224308 GN=mgsA PE=1 SV=1	328360000	41045000	no	no
O32246	sp|O32246|YVBI_BACSU Uncharacterized protein YvbI OS=Bacillus subtilis (strain 168) OX=224308 GN=yvbI PE=4 SV=1	328350000	65669000	no	no
O32049	sp|O32049|COMN_BACSU Post-transcriptional regulator ComN OS=Bacillus subtilis (strain 168) OX=224308 GN=comN PE=1 SV=1	328000000	65599000	no	no
O34762	sp|O34762|OHRA_BACSU Organic hydroperoxide resistance protein OhrA OS=Bacillus subtilis (strain 168) OX=224308 GN=ohrA PE=2 SV=1	328000000	36444000	no	no
P09122	sp|P09122|DPO3X_BACSU DNA polymerase III subunit gamma/tau OS=Bacillus subtilis (strain 168) OX=224308 GN=dnaX PE=3 SV=3	327300000	11286000	no	yes
O34909	sp|O34909|YERA_BACSU Putative adenine deaminase YerA OS=Bacillus subtilis (strain 168) OX=224308 GN=yerA PE=1 SV=1	326890000	12107000	no	yes
Q45068	sp|Q45068|ALST_BACSU Amino-acid carrier protein AlsT OS=Bacillus subtilis (strain 168) OX=224308 GN=alsT PE=2 SV=1	326810000	27234000	no	yes
P42955	sp|P42955|YSLB_BACSU Uncharacterized protein YslB OS=Bacillus subtilis (strain 168) OX=224308 GN=yslB PE=1 SV=1	326570000	54428000	no	yes
P71082	sp|P71082|YGAD_BACSU Putative multidrug export ATP-binding/permease protein YgaD OS=Bacillus subtilis (strain 168) OX=224308 GN=ygaD PE=3 SV=2	324630000	9837400	no	no
P32728	sp|P32728|YLXR_BACSU Uncharacterized protein YlxR OS=Bacillus subtilis (strain 168) OX=224308 GN=ylxR PE=4 SV=1	322040000	64408000	no	yes
Q08429	sp|Q08429|KAPB_BACSU Kinase-associated lipoprotein B OS=Bacillus subtilis (strain 168) OX=224308 GN=kapB PE=1 SV=1	321010000	32101000	no	yes
O32082	sp|O32082|YUBF_BACSU Uncharacterized membrane protein YubF OS=Bacillus subtilis (strain 168) OX=224308 GN=yubF PE=4 SV=1	318100000	106030000	no	yes
P54523	sp|P54523|DXS_BACSU 1-deoxy-D-xylulose-5-phosphate synthase OS=Bacillus subtilis (strain 168) OX=224308 GN=dxs PE=3 SV=1	318060000	12233000	no	yes
P25811	sp|P25811|MNME_BACSU tRNA modification GTPase MnmE OS=Bacillus subtilis (strain 168) OX=224308 GN=mnmE PE=3 SV=1	317620000	15125000	no	yes
P54575	sp|P54575|RIBC_BACSU Bifunctional riboflavin kinase/FMN adenylyltransferase OS=Bacillus subtilis (strain 168) OX=224308 GN=ribC PE=3 SV=2	317490000	19843000	no	yes
O32213	sp|O32213|CYSI_BACSU Sulfite reductase [NADPH] hemoprotein beta-component OS=Bacillus subtilis (strain 168) OX=224308 GN=cysI PE=1 SV=1	317460000	9337000	no	no
O34450	sp|O34450|NAGA_BACSU N-acetylglucosamine-6-phosphate deacetylase OS=Bacillus subtilis (strain 168) OX=224308 GN=nagA PE=1 SV=1	316750000	16671000	no	no
P70964	sp|P70964|CSBD_BACSU Stress response protein CsbD OS=Bacillus subtilis (strain 168) OX=224308 GN=csbD PE=1 SV=1	316540000	105510000	no	no
C0H410	sp|C0H410|YKZW_BACSU Uncharacterized protein YkzW OS=Bacillus subtilis (strain 168) OX=224308 GN=ykzW PE=4 SV=1	316350000	158170000	no	no
O31636	sp|O31636|YJCN_BACSU Uncharacterized protein YjcN OS=Bacillus subtilis (strain 168) OX=224308 GN=yjcN PE=3 SV=1	313930000	62786000	yes	no
P94544	sp|P94544|POLX_BACSU DNA polymerase/3-5 exonuclease PolX OS=Bacillus subtilis (strain 168) OX=224308 GN=polX PE=1 SV=1	312630000	9194900	no	yes
P40767	sp|P40767|CWLO_BACSU Peptidoglycan DL-endopeptidase CwlO OS=Bacillus subtilis (strain 168) OX=224308 GN=cwlO PE=1 SV=2	311890000	16415000	no	no
P80877	sp|P80877|METE_BACSU 5-methyltetrahydropteroyltriglutamate--homocysteine methyltransferase OS=Bacillus subtilis (strain 168) OX=224308 GN=metE PE=1 SV=4	311780000	6928400	no	no
P94424	sp|P94424|NFRA2_BACSU FMN reductase [NAD(P)H] OS=Bacillus subtilis (strain 168) OX=224308 GN=nfrA2 PE=1 SV=1	311520000	51920000	no	no
P37524	sp|P37524|NOC_BACSU Nucleoid occlusion protein OS=Bacillus subtilis (strain 168) OX=224308 GN=noc PE=1 SV=1	310640000	18273000	no	no
P39644	sp|P39644|BACG_BACSU NADPH-dependent reductase BacG OS=Bacillus subtilis (strain 168) OX=224308 GN=bacG PE=1 SV=1	308680000	28062000	no	no
P96712	sp|P96712|BMR3_BACSU Multidrug resistance protein 3 OS=Bacillus subtilis (strain 168) OX=224308 GN=bmr3 PE=1 SV=1	307260000	20484000	no	no
P54592	sp|P54592|YHCH_BACSU Uncharacterized ABC transporter ATP-binding protein YhcH OS=Bacillus subtilis (strain 168) OX=224308 GN=yhcH PE=3 SV=1	307090000	20472000	no	yes
P12011	sp|P12011|GNTK_BACSU Gluconokinase OS=Bacillus subtilis (strain 168) OX=224308 GN=gntK PE=3 SV=1	303840000	12154000	no	yes
O31858	sp|O31858|YOJF_BACSU Uncharacterized protein YojF OS=Bacillus subtilis (strain 168) OX=224308 GN=yojF PE=1 SV=1	303820000	43403000	no	yes
O34885	sp|O34885|YDIS_BACSU Type-2 restriction enzyme BsuMI component YdiS OS=Bacillus subtilis (strain 168) OX=224308 GN=ydiS PE=2 SV=1	303250000	18953000	yes	yes
O31675	sp|O31675|QUEC_BACSU 7-cyano-7-deazaguanine synthase OS=Bacillus subtilis (strain 168) OX=224308 GN=queC PE=1 SV=1	303010000	23308000	no	no
P39614	sp|P39614|YWDF_BACSU Uncharacterized glycosyltransferase YwdF OS=Bacillus subtilis (strain 168) OX=224308 GN=ywdF PE=3 SV=1	302790000	21628000	no	yes
P42956	sp|P42956|PTMCB_BACSU PTS system mannitol-specific EIICB component OS=Bacillus subtilis (strain 168) OX=224308 GN=mtlA PE=3 SV=4	300750000	23135000	no	no
O32126	sp|O32126|YUTE_BACSU UPF0331 protein YutE OS=Bacillus subtilis (strain 168) OX=224308 GN=yutE PE=1 SV=1	300470000	50078000	no	yes
P39737	sp|P39737|YVYC_BACSU Uncharacterized protein YvyC OS=Bacillus subtilis (strain 168) OX=224308 GN=yvyC PE=1 SV=1	299290000	42756000	no	no
P45744	sp|P45744|DHBC_BACSU Isochorismate synthase DhbC OS=Bacillus subtilis (strain 168) OX=224308 GN=dhbC PE=1 SV=2	297740000	11910000	no	no
O34355	sp|O34355|YTCJ_BACSU Putative amidohydrolase YtcJ OS=Bacillus subtilis (strain 168) OX=224308 GN=ytcJ PE=3 SV=1	297730000	11909000	no	yes
O34660	sp|O34660|ALDH4_BACSU Putative aldehyde dehydrogenase DhaS OS=Bacillus subtilis (strain 168) OX=224308 GN=dhaS PE=3 SV=1	296020000	11386000	no	yes
O32214	sp|O32214|CYSJ_BACSU Sulfite reductase [NADPH] flavoprotein alpha-component OS=Bacillus subtilis (strain 168) OX=224308 GN=cysJ PE=1 SV=1	295060000	11348000	no	yes
P94545	sp|P94545|MUTS2_BACSU Endonuclease MutS2 OS=Bacillus subtilis (strain 168) OX=224308 GN=mutSB PE=3 SV=2	294350000	8919800	yes	yes
P25814	sp|P25814|RNPA_BACSU Ribonuclease P protein component OS=Bacillus subtilis (strain 168) OX=224308 GN=rnpA PE=1 SV=2	293620000	36702000	no	yes
O07081	sp|O07081|YRDC_BACSU Uncharacterized isochorismatase family protein YrdC OS=Bacillus subtilis (strain 168) OX=224308 GN=yrdC PE=3 SV=1	293020000	32557000	no	no
O32044	sp|O32044|RECJ_BACSU Single-stranded-DNA-specific exonuclease RecJ OS=Bacillus subtilis (strain 168) OX=224308 GN=recJ PE=3 SV=1	292950000	7709100	no	yes
P40737	sp|P40737|YXXD_BACSU Antitoxin YxxD OS=Bacillus subtilis (strain 168) OX=224308 GN=yxxD PE=1 SV=1	292710000	32523000	no	no
C0SP86	sp|C0SP86|SFTA_BACSU DNA translocase SftA OS=Bacillus subtilis (strain 168) OX=224308 GN=sftA PE=1 SV=1	290310000	5278400	no	yes
O31446	sp|O31446|YBFF_BACSU Uncharacterized protein YbfF OS=Bacillus subtilis (strain 168) OX=224308 GN=ybfF PE=4 SV=1	286260000	20447000	no	yes
P54439	sp|P54439|YRKL_BACSU Uncharacterized NAD(P)H oxidoreductase YrkL OS=Bacillus subtilis (strain 168) OX=224308 GN=yrkL PE=3 SV=2	283980000	35498000	no	yes
P26935	sp|P26935|IOLG_BACSU Inositol 2-dehydrogenase/D-chiro-inositol 3-dehydrogenase OS=Bacillus subtilis (strain 168) OX=224308 GN=iolG PE=1 SV=2	282800000	16635000	no	no
Q797E6	sp|Q797E6|FRA_BACSU Intracellular iron chaperone frataxin OS=Bacillus subtilis (strain 168) OX=224308 GN=fra PE=1 SV=1	280230000	28023000	no	no
O06986	sp|O06986|YVDD_BACSU LOG family protein YvdD OS=Bacillus subtilis (strain 168) OX=224308 GN=yvdD PE=1 SV=1	278780000	46464000	no	no
O31635	sp|O31635|YJCM_BACSU Uncharacterized protein YjcM OS=Bacillus subtilis (strain 168) OX=224308 GN=yjcM PE=3 SV=1	278210000	13911000	yes	yes
O05265	sp|O05265|IOLU_BACSU scyllo-inositol 2-dehydrogenase (NADP(+)) IolU OS=Bacillus subtilis (strain 168) OX=224308 GN=iolU PE=1 SV=2	277870000	19848000	no	no
P42319	sp|P42319|YXJH_BACSU Uncharacterized protein YxjH OS=Bacillus subtilis (strain 168) OX=224308 GN=yxjH PE=4 SV=4	276640000	15369000	no	yes
O32238	sp|O32238|YVAP_BACSU Uncharacterized HTH-type transcriptional regulator YvaP OS=Bacillus subtilis (strain 168) OX=224308 GN=yvaP PE=4 SV=2	275870000	30652000	no	no
Q45499	sp|Q45499|SUHB_BACSU Inositol-1-monophosphatase OS=Bacillus subtilis (strain 168) OX=224308 GN=suhB PE=3 SV=1	275180000	19656000	no	no
P23545	sp|P23545|PHOR_BACSU Alkaline phosphatase synthesis sensor protein PhoR OS=Bacillus subtilis (strain 168) OX=224308 GN=phoR PE=1 SV=1	275090000	8336000	no	no
O07624	sp|O07624|YWIB_BACSU Uncharacterized beta-barrel protein YwiB OS=Bacillus subtilis (strain 168) OX=224308 GN=ywiB PE=1 SV=1	272770000	30308000	no	yes
O07587	sp|O07587|AAT3_BACSU Putative aspartate aminotransferase YhdR OS=Bacillus subtilis (strain 168) OX=224308 GN=yhdR PE=3 SV=1	272340000	9726500	no	yes
O05516	sp|O05516|TSAB_BACSU tRNA threonylcarbamoyladenosine biosynthesis protein TsaB OS=Bacillus subtilis (strain 168) OX=224308 GN=tsaB PE=1 SV=1	272160000	18144000	no	yes
O31740	sp|O31740|RIMM_BACSU Ribosome maturation factor RimM OS=Bacillus subtilis (strain 168) OX=224308 GN=rimM PE=3 SV=1	272080000	30231000	yes	yes
P54455	sp|P54455|NADD_BACSU Nicotinate-nucleotide adenylyltransferase OS=Bacillus subtilis (strain 168) OX=224308 GN=nadD PE=1 SV=1	271890000	30210000	no	no
O34595	sp|O34595|THII_BACSU Probable tRNA sulfurtransferase OS=Bacillus subtilis (strain 168) OX=224308 GN=thiI PE=3 SV=2	270050000	15885000	no	yes
Q45614	sp|Q45614|WALK_BACSU Sensor histidine kinase WalK OS=Bacillus subtilis (strain 168) OX=224308 GN=walK PE=1 SV=1	267640000	7434600	yes	yes
O32188	sp|O32188|YUSV_BACSU Probable siderophore transport system ATP-binding protein YusV OS=Bacillus subtilis (strain 168) OX=224308 GN=yusV PE=1 SV=1	267350000	24305000	no	no
P39761	sp|P39761|ADEC_BACSU Adenine deaminase OS=Bacillus subtilis (strain 168) OX=224308 GN=adeC PE=1 SV=2	266820000	11601000	no	yes
O31503	sp|O31503|RLMCD_BACSU 23S rRNA (uracil-C(5))-methyltransferase RlmCD OS=Bacillus subtilis (strain 168) OX=224308 GN=rlmCD PE=1 SV=1	266250000	11094000	no	no
O31847	sp|O31847|YOZO_BACSU Uncharacterized protein YozO OS=Bacillus subtilis (strain 168) OX=224308 GN=yozO PE=4 SV=1	266120000	38017000	yes	yes
O34627	sp|O34627|PHOT_BACSU Blue-light photoreceptor OS=Bacillus subtilis (strain 168) OX=224308 GN=pfyP PE=1 SV=1	265960000	24178000	no	yes
O07605	sp|O07605|GLTT_BACSU Proton/sodium-glutamate symport protein OS=Bacillus subtilis (strain 168) OX=224308 GN=gltT PE=3 SV=1	265540000	22128000	no	yes
P71067	sp|P71067|LUTP_BACSU L-lactate permease OS=Bacillus subtilis (strain 168) OX=224308 GN=lutP PE=1 SV=2	264690000	14705000	no	no
P54495	sp|P54495|GLK_BACSU Glucokinase OS=Bacillus subtilis (strain 168) OX=224308 GN=glcK PE=1 SV=2	264220000	20325000	no	yes
P54377	sp|P54377|GCSPB_BACSU Probable glycine dehydrogenase (decarboxylating) subunit 2 OS=Bacillus subtilis (strain 168) OX=224308 GN=gcvPB PE=3 SV=1	263780000	12561000	yes	yes
P39634	sp|P39634|ROCA_BACSU 1-pyrroline-5-carboxylate dehydrogenase OS=Bacillus subtilis (strain 168) OX=224308 GN=rocA PE=2 SV=1	262300000	11923000	yes	yes
P32398	sp|P32398|YHGD_BACSU Uncharacterized HTH-type transcriptional regulator YhgD OS=Bacillus subtilis (strain 168) OX=224308 GN=yhgD PE=4 SV=1	262180000	18727000	no	yes
O34779	sp|O34779|PRPC_BACSU Protein phosphatase PrpC OS=Bacillus subtilis (strain 168) OX=224308 GN=prpC PE=1 SV=1	261970000	17465000	no	yes
C0SPB1	sp|C0SPB1|YUKJ_BACSU Uncharacterized protein YukJ OS=Bacillus subtilis (strain 168) OX=224308 GN=yukJ PE=4 SV=1	260080000	23644000	no	no
P71013	sp|P71013|LEPT_BACSU Signal peptidase I T OS=Bacillus subtilis (strain 168) OX=224308 GN=sipT PE=1 SV=1	258900000	19915000	no	yes
O32101	sp|O32101|YUEB_BACSU ESX secretion system protein YueB OS=Bacillus subtilis (strain 168) OX=224308 GN=yueB PE=1 SV=1	257720000	4772600	no	yes
P94388	sp|P94388|CAH_BACSU Cephalosporin-C deacetylase OS=Bacillus subtilis (strain 168) OX=224308 GN=cah PE=1 SV=1	257390000	15141000	no	no
P42108	sp|P42108|YXAI_BACSU Uncharacterized protein YxaI OS=Bacillus subtilis (strain 168) OX=224308 GN=yxaI PE=4 SV=1	257000000	36714000	no	no
P54383	sp|P54383|ISPA_BACSU Farnesyl diphosphate synthase OS=Bacillus subtilis (strain 168) OX=224308 GN=ispA PE=3 SV=2	255710000	15982000	no	yes
P05650	sp|P05650|RLBA_BACSU Probable ribosome maturation protein RlbA OS=Bacillus subtilis (strain 168) OX=224308 GN=rlbA PE=4 SV=1	255460000	63866000	no	no
O34445	sp|O34445|YLBN_BACSU Uncharacterized protein YlbN OS=Bacillus subtilis (strain 168) OX=224308 GN=ylbN PE=4 SV=1	252410000	36059000	yes	yes
O34798	sp|O34798|PDAC_BACSU Peptidoglycan-N-acetylmuramic acid deacetylase PdaC OS=Bacillus subtilis (strain 168) OX=224308 GN=pdaC PE=1 SV=1	251910000	9688800	no	yes
O05251	sp|O05251|MALR_BACSU Transcriptional regulatory protein MalR OS=Bacillus subtilis (strain 168) OX=224308 GN=malR PE=3 SV=1	250820000	20902000	no	yes
P94504	sp|P94504|YVRH_BACSU Transcriptional regulatory protein YvrH OS=Bacillus subtilis (strain 168) OX=224308 GN=yvrH PE=3 SV=4	249010000	24901000	no	no
O35005	sp|O35005|YTRF_BACSU ABC transporter permease YtrF OS=Bacillus subtilis (strain 168) OX=224308 GN=ytrF PE=2 SV=1	247490000	14558000	no	yes
O06975	sp|O06975|WHIA_BACSU Probable cell division protein WhiA OS=Bacillus subtilis (strain 168) OX=224308 GN=whiA PE=2 SV=1	246940000	12347000	no	yes
O34469	sp|O34469|YEEB_BACSU Putative ATP-dependent helicase YeeB OS=Bacillus subtilis (strain 168) OX=224308 GN=yeeB PE=3 SV=2	246370000	6317100	no	yes
O34305	sp|O34305|YTOQ_BACSU Uncharacterized protein YtoQ OS=Bacillus subtilis (strain 168) OX=224308 GN=ytoQ PE=4 SV=1	245970000	24597000	no	no
P70994	sp|P70994|4OT_BACSU 2-hydroxymuconate tautomerase OS=Bacillus subtilis (strain 168) OX=224308 GN=ywhB PE=1 SV=3	245750000	61436000	no	yes
P37104	sp|P37104|YLXM_BACSU UPF0122 protein YlxM OS=Bacillus subtilis (strain 168) OX=224308 GN=ylxM PE=3 SV=1	245530000	40922000	yes	no
O07581	sp|O07581|YHDL_BACSU Probable anti-sigma-M factor YhdL OS=Bacillus subtilis (strain 168) OX=224308 GN=yhdL PE=1 SV=1	245270000	11679000	no	yes
P54503	sp|P54503|MGSR_BACSU Regulatory protein MgsR OS=Bacillus subtilis (strain 168) OX=224308 GN=mgsR PE=1 SV=2	244720000	40786000	no	no
Q7WY72	sp|Q7WY72|REMA_BACSU Extracellular matrix regulatory protein A OS=Bacillus subtilis (strain 168) OX=224308 GN=remA PE=1 SV=1	244590000	48918000	no	no
P94474	sp|P94474|YEAC_BACSU Uncharacterized protein YeaC OS=Bacillus subtilis (strain 168) OX=224308 GN=yeaC PE=3 SV=2	243440000	12813000	no	no
P31102	sp|P31102|AROB_BACSU 3-dehydroquinate synthase OS=Bacillus subtilis (strain 168) OX=224308 GN=aroB PE=3 SV=1	243270000	10577000	no	no
O32280	sp|O32280|YWZC_BACSU UPF0741 protein YwzC OS=Bacillus subtilis (strain 168) OX=224308 GN=ywzC PE=3 SV=1	243020000	48604000	no	yes
P23453	sp|P23453|FLIM_BACSU Flagellar motor switch protein FliM OS=Bacillus subtilis (strain 168) OX=224308 GN=fliM PE=1 SV=1	242630000	18664000	no	yes
O32127	sp|O32127|YUTD_BACSU Uncharacterized protein YutD OS=Bacillus subtilis (strain 168) OX=224308 GN=yutD PE=1 SV=2	241670000	40278000	no	no
P39848	sp|P39848|LYTD_BACSU Beta-N-acetylglucosaminidase OS=Bacillus subtilis (strain 168) OX=224308 GN=lytD PE=1 SV=1	241490000	5138000	no	yes
Q04385	sp|Q04385|YGXA_BACSU Uncharacterized protein YgxA OS=Bacillus subtilis (strain 168) OX=224308 GN=ygxA PE=4 SV=2	241390000	13410000	no	no
P16440	sp|P16440|RISA_BACSU Riboflavin synthase OS=Bacillus subtilis (strain 168) OX=224308 GN=ribE PE=1 SV=2	240080000	20007000	no	yes
P37529	sp|P37529|DCK_BACSU Deoxyadenosine/deoxycytidine kinase OS=Bacillus subtilis (strain 168) OX=224308 GN=dck PE=1 SV=1	239720000	23972000	no	yes
Q45549	sp|Q45549|NRDR_BACSU Transcriptional repressor NrdR OS=Bacillus subtilis (strain 168) OX=224308 GN=nrdR PE=3 SV=2	239510000	29939000	yes	no
O31441	sp|O31441|YBYB_BACSU Uncharacterized protein YbyB OS=Bacillus subtilis (strain 168) OX=224308 GN=ybyB PE=3 SV=1	238760000	47751000	no	no
P32436	sp|P32436|DEGV_BACSU Protein DegV OS=Bacillus subtilis (strain 168) OX=224308 GN=degV PE=1 SV=2	236400000	18185000	no	yes
P17893	sp|P17893|ARGR_BACSU Arginine repressor OS=Bacillus subtilis (strain 168) OX=224308 GN=argR PE=1 SV=1	236240000	33748000	no	yes
P37545	sp|P37545|YABD_BACSU Uncharacterized metal-dependent hydrolase YabD OS=Bacillus subtilis (strain 168) OX=224308 GN=yabD PE=3 SV=1	235690000	18130000	no	no
P39739	sp|P39739|FLIS_BACSU Flagellar secretion chaperone FliS OS=Bacillus subtilis (strain 168) OX=224308 GN=fliS PE=1 SV=1	235630000	33661000	no	no
P54532	sp|P54532|BUK_BACSU Probable butyrate kinase OS=Bacillus subtilis (strain 168) OX=224308 GN=buk PE=3 SV=2	235610000	10244000	yes	no
P42409	sp|P42409|RSBRA_BACSU RsbT co-antagonist protein RsbRA OS=Bacillus subtilis (strain 168) OX=224308 GN=rsbRA PE=1 SV=1	231710000	16551000	yes	yes
O34331	sp|O34331|YLBH_BACSU Putative rRNA methyltransferase YlbH OS=Bacillus subtilis (strain 168) OX=224308 GN=ylbH PE=3 SV=2	230000000	25555000	no	yes
O32187	sp|O32187|YUSU_BACSU Uncharacterized protein YusU OS=Bacillus subtilis (strain 168) OX=224308 GN=yusU PE=4 SV=1	229080000	28635000	no	no
O31711	sp|O31711|YKNY_BACSU Uncharacterized ABC transporter ATP-binding protein YknY OS=Bacillus subtilis (strain 168) OX=224308 GN=yknY PE=1 SV=1	228770000	22877000	no	no
P54512	sp|P54512|MNTR_BACSU HTH-type transcriptional regulator MntR OS=Bacillus subtilis (strain 168) OX=224308 GN=mntR PE=1 SV=2	228700000	28588000	no	yes
O34725	sp|O34725|YJHA_BACSU Uncharacterized lipoprotein YjhA OS=Bacillus subtilis (strain 168) OX=224308 GN=yjhA PE=1 SV=1	226520000	22652000	no	yes
P45861	sp|P45861|YWJA_BACSU Uncharacterized ABC transporter ATP-binding protein YwjA OS=Bacillus subtilis (strain 168) OX=224308 GN=ywjA PE=3 SV=1	226220000	8700700	no	yes
O32068	sp|O32068|YTZG_BACSU Uncharacterized RNA pseudouridine synthase YtzG OS=Bacillus subtilis (strain 168) OX=224308 GN=ytzG PE=3 SV=2	223810000	15986000	no	no
O34594	sp|O34594|CY551_BACSU Cytochrome c-551 OS=Bacillus subtilis (strain 168) OX=224308 GN=cccB PE=1 SV=1	222940000	55735000	no	no
P37542	sp|P37542|YABA_BACSU Initiation-control protein YabA OS=Bacillus subtilis (strain 168) OX=224308 GN=yabA PE=1 SV=1	222010000	37002000	no	no
O31601	sp|O31601|YJBC_BACSU Putative acetyltransferase YjbC OS=Bacillus subtilis (strain 168) OX=224308 GN=yjbC PE=2 SV=2	221460000	17035000	no	yes
P71037	sp|P71037|YWNB_BACSU Uncharacterized protein YwnB OS=Bacillus subtilis (strain 168) OX=224308 GN=ywnB PE=4 SV=1	220870000	15777000	no	no
O34358	sp|O34358|HTRA_BACSU Serine protease Do-like HtrA OS=Bacillus subtilis (strain 168) OX=224308 GN=htrA PE=2 SV=2	220300000	12239000	no	no
C0H3X4	sp|C0H3X4|YEZG_BACSU Probable antitoxin YezG OS=Bacillus subtilis (strain 168) OX=224308 GN=yezG PE=1 SV=1	219650000	21965000	no	no
O31741	sp|O31741|TRMD_BACSU tRNA (guanine-N(1)-)-methyltransferase OS=Bacillus subtilis (strain 168) OX=224308 GN=trmD PE=3 SV=1	219470000	19952000	no	no
O31534	sp|O31534|HMOA_BACSU Heme-degrading monooxygenase HmoA OS=Bacillus subtilis (strain 168) OX=224308 GN=hmoA PE=1 SV=2	218500000	36417000	no	no
O32239	sp|O32239|YVAQ_BACSU Putative sensory transducer protein YvaQ OS=Bacillus subtilis (strain 168) OX=224308 GN=yvaQ PE=3 SV=1	218420000	9496700	yes	no
P39587	sp|P39587|YWBD_BACSU Putative ribosomal RNA large subunit methyltransferase YwbD OS=Bacillus subtilis (strain 168) OX=224308 GN=ywbD PE=3 SV=1	218410000	10400000	no	yes
P54461	sp|P54461|RSME_BACSU Ribosomal RNA small subunit methyltransferase E OS=Bacillus subtilis (strain 168) OX=224308 GN=rsmE PE=1 SV=1	218240000	14549000	no	no
P06567	sp|P06567|DNAI_BACSU Primosomal protein DnaI OS=Bacillus subtilis (strain 168) OX=224308 GN=dnaI PE=1 SV=1	216990000	12055000	no	no
Q795R8	sp|Q795R8|YTFP_BACSU Uncharacterized protein YtfP OS=Bacillus subtilis (strain 168) OX=224308 GN=ytfP PE=4 SV=2	215900000	11363000	yes	yes
O34470	sp|O34470|YLBL_BACSU Uncharacterized protein YlbL OS=Bacillus subtilis (strain 168) OX=224308 GN=ylbL PE=1 SV=2	215740000	10787000	no	yes
O34557	sp|O34557|RPE_BACSU Ribulose-phosphate 3-epimerase OS=Bacillus subtilis (strain 168) OX=224308 GN=rpe PE=3 SV=1	215560000	26944000	no	no
O31612	sp|O31612|NADK1_BACSU NAD kinase 1 OS=Bacillus subtilis (strain 168) OX=224308 GN=ppnKA PE=1 SV=1	214850000	15347000	no	no
O07523	sp|O07523|YHAP_BACSU Uncharacterized protein YhaP OS=Bacillus subtilis (strain 168) OX=224308 GN=yhaP PE=1 SV=2	213910000	19446000	no	yes
O32222	sp|O32222|CSOR_BACSU Copper-sensing transcriptional repressor CsoR OS=Bacillus subtilis (strain 168) OX=224308 GN=csoR PE=1 SV=1	213690000	53423000	no	no
O32245	sp|O32245|YVBH_BACSU Uncharacterized protein YvbH OS=Bacillus subtilis (strain 168) OX=224308 GN=yvbH PE=4 SV=1	213550000	16427000	no	yes
P42419	sp|P42419|IOLI_BACSU Inosose isomerase OS=Bacillus subtilis (strain 168) OX=224308 GN=iolI PE=1 SV=1	212570000	13286000	no	no
O34468	sp|O34468|YLBP_BACSU Uncharacterized N-acetyltransferase YlbP OS=Bacillus subtilis (strain 168) OX=224308 GN=ylbP PE=1 SV=2	212270000	26534000	no	no
Q797B3	sp|Q797B3|LTAS1_BACSU Lipoteichoic acid synthase 1 OS=Bacillus subtilis (strain 168) OX=224308 GN=ltaS1 PE=1 SV=1	211930000	7307900	no	no
O32091	sp|O32091|PNCA_BACSU Uncharacterized isochorismatase family protein PncA OS=Bacillus subtilis (strain 168) OX=224308 GN=pncA PE=3 SV=1	210370000	21037000	no	no
P28628	sp|P28628|LEPS_BACSU Signal peptidase I S OS=Bacillus subtilis (strain 168) OX=224308 GN=sipS PE=1 SV=1	210220000	15016000	no	yes
P54159	sp|P54159|YPBR_BACSU Uncharacterized protein YpbR OS=Bacillus subtilis (strain 168) OX=224308 GN=ypbR PE=4 SV=1	209430000	2755700	no	yes
O31818	sp|O31818|YNZC_BACSU UPF0291 protein YnzC OS=Bacillus subtilis (strain 168) OX=224308 GN=ynzC PE=1 SV=1	209240000	69747000	no	yes
Q795M6	sp|Q795M6|YUGH_BACSU Putative aminotransferase YugH OS=Bacillus subtilis (strain 168) OX=224308 GN=yugH PE=3 SV=1	208730000	12278000	no	no
P46911	sp|P46911|QCRA_BACSU Menaquinol-cytochrome c reductase iron-sulfur subunit OS=Bacillus subtilis (strain 168) OX=224308 GN=qcrA PE=3 SV=1	208460000	23162000	no	no
P13267	sp|P13267|DPO3_BACSU DNA polymerase III PolC-type OS=Bacillus subtilis (strain 168) OX=224308 GN=polC PE=1 SV=2	207810000	2734300	no	yes
O32067	sp|O32067|YTZE_BACSU Uncharacterized HTH-type transcriptional regulator YtzE OS=Bacillus subtilis (strain 168) OX=224308 GN=ytzE PE=1 SV=1	206870000	68955000	no	no
P40735	sp|P40735|ECFA1_BACSU Energy-coupling factor transporter ATP-binding protein EcfA1 OS=Bacillus subtilis (strain 168) OX=224308 GN=ecfA PE=3 SV=3	205780000	13718000	no	no
Q794W0	sp|Q794W0|YYCH_BACSU Two-component system WalR/WalK regulatory protein YycH OS=Bacillus subtilis (strain 168) OX=224308 GN=yycH PE=1 SV=1	205690000	8570400	yes	yes
Q06798	sp|Q06798|RL332_BACSU 50S ribosomal protein L33 2 OS=Bacillus subtilis (strain 168) OX=224308 GN=rpmGB PE=3 SV=1	204580000	102290000	no	no
P23630	sp|P23630|DCDA_BACSU Diaminopimelate decarboxylase OS=Bacillus subtilis (strain 168) OX=224308 GN=lysA PE=3 SV=5	204570000	8523800	no	no
P32729	sp|P32729|YLXQ_BACSU Probable ribosomal protein YlxQ OS=Bacillus subtilis (strain 168) OX=224308 GN=rplGA PE=1 SV=1	203870000	50967000	yes	no
P94534	sp|P94534|GLCF_BACSU Probable glycolate oxidase iron-sulfur subunit OS=Bacillus subtilis (strain 168) OX=224308 GN=glcF PE=4 SV=1	202640000	9211100	no	no
O32036	sp|O32036|YRRM_BACSU Putative O-methyltransferase YrrM OS=Bacillus subtilis (strain 168) OX=224308 GN=yrrM PE=1 SV=1	202550000	18414000	no	no
P94479	sp|P94479|YNBB_BACSU Uncharacterized protein YnbB OS=Bacillus subtilis (strain 168) OX=224308 GN=ynbB PE=4 SV=2	202510000	9204800	yes	yes
P21203	sp|P21203|PHEA_BACSU Prephenate dehydratase OS=Bacillus subtilis (strain 168) OX=224308 GN=pheA PE=4 SV=1	202190000	20219000	no	no
P19672	sp|P19672|YQXC_BACSU Putative rRNA methyltransferase YqxC OS=Bacillus subtilis (strain 168) OX=224308 GN=yqxC PE=3 SV=3	200390000	14314000	no	yes
P54166	sp|P54166|UGTP_BACSU Processive diacylglycerol beta-glucosyltransferase OS=Bacillus subtilis (strain 168) OX=224308 GN=ugtP PE=1 SV=1	200230000	8009100	no	no
P54499	sp|P54499|YQGV_BACSU UPF0045 protein YqgV OS=Bacillus subtilis (strain 168) OX=224308 GN=yqgV PE=3 SV=2	200090000	100040000	no	no
O31773	sp|O31773|PBPX_BACSU Putative penicillin-binding protein PbpX OS=Bacillus subtilis (strain 168) OX=224308 GN=pbpX PE=2 SV=1	199700000	10510000	no	yes
P14204	sp|P14204|CMPA_BACSU Transcriptional regulatory protein ComA OS=Bacillus subtilis (strain 168) OX=224308 GN=comA PE=1 SV=1	199460000	14247000	no	no
O35004	sp|O35004|YDJH_BACSU UPF0603 protein YdjH OS=Bacillus subtilis (strain 168) OX=224308 GN=ydjH PE=3 SV=1	198330000	15256000	no	no
O34391	sp|O34391|XLYB_BACSU N-acetylmuramoyl-L-alanine amidase XlyB OS=Bacillus subtilis (strain 168) OX=224308 GN=xlyB PE=3 SV=1	197710000	13181000	no	no
O31609	sp|O31609|YJBK_BACSU Putative triphosphatase YjbK OS=Bacillus subtilis (strain 168) OX=224308 GN=yjbK PE=1 SV=1	196540000	28077000	no	no
P39217	sp|P39217|TLPB_BACSU Methyl-accepting chemotaxis protein TlpB OS=Bacillus subtilis (strain 168) OX=224308 GN=tlpB PE=3 SV=1	194810000	6957400	no	yes
P39822	sp|P39822|PSD_BACSU Phosphatidylserine decarboxylase proenzyme OS=Bacillus subtilis (strain 168) OX=224308 GN=psd PE=1 SV=1	194720000	12981000	no	no
P39593	sp|P39593|THIM_BACSU Hydroxyethylthiazole kinase OS=Bacillus subtilis (strain 168) OX=224308 GN=thiM PE=1 SV=1	193710000	17610000	no	no
O31454	sp|O31454|YBFN_BACSU Uncharacterized protein YbfN OS=Bacillus subtilis (strain 168) OX=224308 GN=ybfN PE=4 SV=1	193660000	32276000	no	no
O34680	sp|O34680|YDIP_BACSU Probable BsuMI modification methylase subunit YdiP OS=Bacillus subtilis (strain 168) OX=224308 GN=ydiP PE=2 SV=1	193660000	9683000	no	no
O34614	sp|O34614|YTQB_BACSU Putative rRNA methylase YtqB OS=Bacillus subtilis (strain 168) OX=224308 GN=ytqB PE=3 SV=1	192390000	21377000	no	yes
P54465	sp|P54465|YQEZ_BACSU Uncharacterized protein YqeZ OS=Bacillus subtilis (strain 168) OX=224308 GN=yqeZ PE=4 SV=1	192280000	12017000	no	no
P96631	sp|P96631|IMMR_BACSU HTH-type transcriptional regulator ImmR OS=Bacillus subtilis (strain 168) OX=224308 GN=immR PE=1 SV=1	190910000	31819000	no	no
P39740	sp|P39740|FLIT_BACSU Flagellar protein FliT OS=Bacillus subtilis (strain 168) OX=224308 GN=fliT PE=1 SV=1	190730000	27247000	no	no
O31484	sp|O31484|YCZJ_BACSU Uncharacterized protein YczJ OS=Bacillus subtilis (strain 168) OX=224308 GN=yczJ PE=4 SV=1	190160000	23770000	no	no
O31504	sp|O31504|YEEA_BACSU Putative DNA methyltransferase YeeA OS=Bacillus subtilis (strain 168) OX=224308 GN=yeeA PE=4 SV=1	189050000	3635600	no	yes
O34412	sp|O34412|YLBF_BACSU Regulatory protein YlbF OS=Bacillus subtilis (strain 168) OX=224308 GN=ylbF PE=4 SV=1	188150000	26879000	no	yes
O34558	sp|O34558|YOPR_BACSU SPBc2 prophage-derived uncharacterized protein YopR OS=Bacillus subtilis (strain 168) OX=224308 GN=yopR PE=4 SV=2	187580000	9379000	no	no
O31949	sp|O31949|YONI_BACSU SPBc2 prophage-derived uncharacterized protein YonI OS=Bacillus subtilis (strain 168) OX=224308 GN=yonI PE=4 SV=1	187220000	18722000	no	yes
P54530	sp|P54530|PTB_BACSU Probable phosphate butyryltransferase OS=Bacillus subtilis (strain 168) OX=224308 GN=yqiS PE=3 SV=2	186210000	10345000	no	yes
P70970	sp|P70970|ECFA2_BACSU Energy-coupling factor transporter ATP-binding protein EcfA2 OS=Bacillus subtilis (strain 168) OX=224308 GN=ecfAB PE=3 SV=1	186090000	11631000	no	no
P70955	sp|P70955|NATR_BACSU Transcriptional regulatory protein NatR OS=Bacillus subtilis (strain 168) OX=224308 GN=natR PE=1 SV=1	184630000	14202000	no	no
P32393	sp|P32393|COMEB_BACSU ComE operon protein 2 OS=Bacillus subtilis (strain 168) OX=224308 GN=comEB PE=3 SV=1	184000000	16727000	no	yes
O34353	sp|O34353|YDJN_BACSU Uncharacterized protein YdjN OS=Bacillus subtilis (strain 168) OX=224308 GN=ydjN PE=3 SV=1	183710000	9669000	no	yes
P06533	sp|P06533|SINR_BACSU HTH-type transcriptional regulator SinR OS=Bacillus subtilis (strain 168) OX=224308 GN=sinR PE=1 SV=1	183350000	26193000	no	no
O34797	sp|O34797|COAD_BACSU Phosphopantetheine adenylyltransferase OS=Bacillus subtilis (strain 168) OX=224308 GN=coaD PE=1 SV=1	182380000	26054000	no	yes
P54423	sp|P54423|WPRA_BACSU Cell wall-associated protease OS=Bacillus subtilis (strain 168) OX=224308 GN=wprA PE=1 SV=2	182110000	4046900	no	yes
P28612	sp|P28612|MOTB_BACSU Motility protein B OS=Bacillus subtilis (strain 168) OX=224308 GN=motB PE=3 SV=1	181670000	16515000	no	yes
P39812	sp|P39812|GLTA_BACSU Glutamate synthase [NADPH] large chain OS=Bacillus subtilis (strain 168) OX=224308 GN=gltA PE=2 SV=3	180430000	2073900	no	yes
O35007	sp|O35007|YVRP_BACSU Putative efflux system protein YvrP OS=Bacillus subtilis (strain 168) OX=224308 GN=yvrP PE=3 SV=1	179330000	12809000	no	yes
O34564	sp|O34564|YKUU_BACSU Putative peroxiredoxin YkuU OS=Bacillus subtilis (strain 168) OX=224308 GN=ykuU PE=3 SV=1	179100000	17910000	no	no
O06474	sp|O06474|YFMP_BACSU HTH-type transcriptional regulator YfmP OS=Bacillus subtilis (strain 168) OX=224308 GN=yfmP PE=2 SV=1	178670000	35734000	no	no
P14203	sp|P14203|YUXH_BACSU Uncharacterized protein YuxH OS=Bacillus subtilis (strain 168) OX=224308 GN=yuxH PE=4 SV=1	178440000	8110900	no	no
P39155	sp|P39155|PAP_BACSU Protein-arginine-phosphatase OS=Bacillus subtilis (strain 168) OX=224308 GN=ywlE PE=1 SV=1	177860000	19762000	no	no
P94420	sp|P94420|YCLP_BACSU Petrobactin import ATP-binding protein YclP OS=Bacillus subtilis (strain 168) OX=224308 GN=yclP PE=1 SV=1	176940000	11796000	no	no
P23970	sp|P23970|MEND_BACSU 2-succinyl-5-enolpyruvyl-6-hydroxy-3-cyclohexene-1-carboxylate synthase OS=Bacillus subtilis (strain 168) OX=224308 GN=menD PE=1 SV=3	176110000	5503500	no	yes
O31848	sp|O31848|YOZC_BACSU Uncharacterized protein YozC OS=Bacillus subtilis (strain 168) OX=224308 GN=yozC PE=4 SV=1	175080000	87542000	no	yes
P37535	sp|P37535|YAAN_BACSU Uncharacterized protein YaaN OS=Bacillus subtilis (strain 168) OX=224308 GN=yaaN PE=3 SV=1	175070000	7294700	no	yes
O31727	sp|O31727|PLPHP_BACSU Pyridoxal phosphate homeostasis protein OS=Bacillus subtilis (strain 168) OX=224308 GN=ylmE PE=3 SV=1	174390000	24913000	no	no
Q07833	sp|Q07833|WAPA_BACSU tRNA nuclease WapA OS=Bacillus subtilis (strain 168) OX=224308 GN=wapA PE=1 SV=2	174200000	1361000	yes	yes
P42963	sp|P42963|PXPA_BACSU 5-oxoprolinase subunit A OS=Bacillus subtilis (strain 168) OX=224308 GN=pxpA PE=1 SV=4	173450000	11564000	no	no
O34538	sp|O34538|YCDA_BACSU Uncharacterized lipoprotein YcdA OS=Bacillus subtilis (strain 168) OX=224308 GN=ycdA PE=1 SV=1	173400000	7539300	no	no
Q01620	sp|Q01620|JAG_BACSU Protein jag OS=Bacillus subtilis (strain 168) OX=224308 GN=jag PE=4 SV=1	173070000	10181000	no	no
P96672	sp|P96672|YDEO_BACSU UPF0750 membrane protein YdeO OS=Bacillus subtilis (strain 168) OX=224308 GN=ydeO PE=3 SV=1	172440000	24634000	no	no
O32254	sp|O32254|YVBT_BACSU Uncharacterized protein YvbT OS=Bacillus subtilis (strain 168) OX=224308 GN=yvbT PE=4 SV=1	171530000	10090000	no	no
P12669	sp|P12669|NIN_BACSU DNA-entry nuclease inhibitor OS=Bacillus subtilis (strain 168) OX=224308 GN=nin PE=1 SV=1	171530000	24504000	no	no
O31611	sp|O31611|YJBM_BACSU GTP pyrophosphokinase YjbM OS=Bacillus subtilis (strain 168) OX=224308 GN=yjbM PE=1 SV=1	169990000	12142000	no	yes
P54390	sp|P54390|YPIB_BACSU UPF0302 protein YpiB OS=Bacillus subtilis (strain 168) OX=224308 GN=ypiB PE=3 SV=1	168650000	15331000	yes	no
O34442	sp|O34442|MGTE_BACSU Magnesium transporter MgtE OS=Bacillus subtilis (strain 168) OX=224308 GN=mgtE PE=3 SV=1	167500000	8375200	no	no
P54556	sp|P54556|COAA_BACSU Pantothenate kinase OS=Bacillus subtilis (strain 168) OX=224308 GN=coaA PE=3 SV=2	166850000	10428000	no	yes
P96648	sp|P96648|YDDK_BACSU Uncharacterized protein YddK OS=Bacillus subtilis (strain 168) OX=224308 GN=yddK PE=4 SV=1	166760000	16676000	no	yes
P42979	sp|P42979|YPJD_BACSU Uncharacterized protein YpjD OS=Bacillus subtilis (strain 168) OX=224308 GN=ypjD PE=1 SV=1	166720000	41681000	no	no
O34530	sp|O34530|RSGA_BACSU Small ribosomal subunit biogenesis GTPase RsgA OS=Bacillus subtilis (strain 168) OX=224308 GN=rsgA PE=1 SV=1	166580000	12814000	no	no
O34874	sp|O34874|ISCS2_BACSU Putative cysteine desulfurase IscS 2 OS=Bacillus subtilis (strain 168) OX=224308 GN=iscS2 PE=3 SV=1	166410000	7924400	no	no
O35041	sp|O35041|YFJT_BACSU Uncharacterized protein YfjT OS=Bacillus subtilis (strain 168) OX=224308 GN=yfjT PE=4 SV=1	166160000	41540000	no	yes
O07552	sp|O07552|NHAX_BACSU Stress response protein NhaX OS=Bacillus subtilis (strain 168) OX=224308 GN=nhaX PE=2 SV=2	165170000	18352000	no	no
O32220	sp|O32220|COPA_BACSU Copper-exporting P-type ATPase OS=Bacillus subtilis (strain 168) OX=224308 GN=copA PE=1 SV=2	164390000	6088600	no	no
Q45539	sp|Q45539|CSBB_BACSU Putative glycosyltransferase CsbB OS=Bacillus subtilis (strain 168) OX=224308 GN=csbB PE=2 SV=1	164330000	10955000	no	no
O05520	sp|O05520|MOAC_BACSU Cyclic pyranopterin monophosphate synthase OS=Bacillus subtilis (strain 168) OX=224308 GN=moaC PE=3 SV=1	164290000	16429000	no	yes
P96503	sp|P96503|FLIW_BACSU Flagellar assembly factor FliW OS=Bacillus subtilis (strain 168) OX=224308 GN=fliW PE=1 SV=1	163190000	32637000	no	no
O35042	sp|O35042|YOCC_BACSU Uncharacterized protein YocC OS=Bacillus subtilis (strain 168) OX=224308 GN=yocC PE=4 SV=1	161670000	14697000	no	no
O32114	sp|O32114|DAPF_BACSU Diaminopimelate epimerase OS=Bacillus subtilis (strain 168) OX=224308 GN=dapF PE=3 SV=1	159330000	15933000	no	no
P46317	sp|P46317|PTJC_BACSU Lichenan permease IIC component OS=Bacillus subtilis (strain 168) OX=224308 GN=licC PE=2 SV=1	159210000	11372000	no	no
O07009	sp|O07009|CYCB_BACSU Cyclodextrin-binding protein OS=Bacillus subtilis (strain 168) OX=224308 GN=cycB PE=1 SV=1	159040000	8370500	no	yes
O31644	sp|O31644|MANR_BACSU Transcriptional regulator ManR OS=Bacillus subtilis (strain 168) OX=224308 GN=manR PE=1 SV=2	157590000	4775600	no	no
P32732	sp|P32732|TRUB_BACSU tRNA pseudouridine synthase B OS=Bacillus subtilis (strain 168) OX=224308 GN=truB PE=3 SV=2	157100000	9241000	no	yes
P27620	sp|P27620|TAGA_BACSU N-acetylglucosaminyldiphosphoundecaprenol N-acetyl-beta-D-mannosaminyltransferase OS=Bacillus subtilis (strain 168) OX=224308 GN=tagA PE=1 SV=1	156980000	11213000	no	no
P39820	sp|P39820|PROB_BACSU Glutamate 5-kinase 1 OS=Bacillus subtilis (strain 168) OX=224308 GN=proB PE=1 SV=3	156520000	7826000	no	no
P21458	sp|P21458|SP3E_BACSU DNA translocase SpoIIIE OS=Bacillus subtilis (strain 168) OX=224308 GN=spoIIIE PE=1 SV=3	156010000	4105400	no	yes
P42418	sp|P42418|IOLH_BACSU Protein IolH OS=Bacillus subtilis (strain 168) OX=224308 GN=iolH PE=4 SV=1	155100000	9694000	no	yes
O31581	sp|O31581|YFHM_BACSU AB hydrolase superfamily protein YfhM OS=Bacillus subtilis (strain 168) OX=224308 GN=yfhM PE=3 SV=1	155050000	8160300	no	no
P23449	sp|P23449|FLIH_BACSU Probable flagellar assembly protein FliH OS=Bacillus subtilis (strain 168) OX=224308 GN=fliH PE=3 SV=2	154900000	12908000	no	yes
O05518	sp|O05518|TSAD_BACSU tRNA N6-adenosine threonylcarbamoyltransferase OS=Bacillus subtilis (strain 168) OX=224308 GN=tsaD PE=1 SV=1	154880000	11063000	no	yes
P37944	sp|P37944|AROK_BACSU Shikimate kinase OS=Bacillus subtilis (strain 168) OX=224308 GN=aroK PE=3 SV=2	154070000	14006000	no	yes
P39580	sp|P39580|DLTB_BACSU Protein DltB OS=Bacillus subtilis (strain 168) OX=224308 GN=dltB PE=3 SV=1	153320000	11794000	no	yes
P55339	sp|P55339|ECSA_BACSU ABC-type transporter ATP-binding protein EcsA OS=Bacillus subtilis (strain 168) OX=224308 GN=ecsA PE=1 SV=1	153320000	13939000	yes	no
P71070	sp|P71070|YUKC_BACSU ESX secretion system protein YukC OS=Bacillus subtilis (strain 168) OX=224308 GN=yukC PE=3 SV=1	151580000	6590200	no	no
O07529	sp|O07529|AZR_BACSU FMN-dependent NADPH-azoreductase OS=Bacillus subtilis (strain 168) OX=224308 GN=azr PE=1 SV=1	151540000	18942000	no	no
P11045	sp|P11045|DYR_BACSU Dihydrofolate reductase OS=Bacillus subtilis (strain 168) OX=224308 GN=dfrA PE=1 SV=2	151000000	15100000	no	no
O32182	sp|O32182|YUSP_BACSU Uncharacterized MFS-type transporter YusP OS=Bacillus subtilis (strain 168) OX=224308 GN=yusP PE=3 SV=1	150980000	8388000	no	no
O05505	sp|O05505|PTEB_BACSU PTS system oligo-beta-mannoside-specific EIIB component OS=Bacillus subtilis (strain 168) OX=224308 GN=gmuB PE=1 SV=1	150250000	30049000	no	no
O31669	sp|O31669|MTND_BACSU Acireductone dioxygenase OS=Bacillus subtilis (strain 168) OX=224308 GN=mtnD PE=3 SV=1	149390000	14939000	no	no
O31642	sp|O31642|YJDA_BACSU Uncharacterized oxidoreductase YjdA OS=Bacillus subtilis (strain 168) OX=224308 GN=yjdA PE=3 SV=1	149140000	12428000	no	no
O32233	sp|O32233|SECG_BACSU Probable protein-export membrane protein SecG OS=Bacillus subtilis (strain 168) OX=224308 GN=secG PE=2 SV=1	148910000	37226000	no	no
P37954	sp|P37954|UVRB_BACSU UvrABC system protein B OS=Bacillus subtilis (strain 168) OX=224308 GN=uvrB PE=1 SV=2	148610000	3810500	no	yes
Q45612	sp|Q45612|YYCI_BACSU Two-component system WalR/WalK regulatory protein YycI OS=Bacillus subtilis (strain 168) OX=224308 GN=yycI PE=1 SV=1	148380000	9892100	no	no
P19582	sp|P19582|DHOM_BACSU Homoserine dehydrogenase OS=Bacillus subtilis (strain 168) OX=224308 GN=hom PE=1 SV=2	148310000	7062100	yes	no
O34764	sp|O34764|SAT1_BACSU Sulfate adenylyltransferase OS=Bacillus subtilis (strain 168) OX=224308 GN=sat PE=2 SV=1	148230000	5701000	no	yes
P08495	sp|P08495|AK2_BACSU Aspartokinase 2 OS=Bacillus subtilis (strain 168) OX=224308 GN=lysC PE=1 SV=2	147430000	5670400	no	no
Q796V8	sp|Q796V8|HEMZ_BACSU Oxygen-independent coproporphyrinogen-III oxidase-like protein HemZ OS=Bacillus subtilis (strain 168) OX=224308 GN=hemZ PE=2 SV=1	146620000	5865000	no	yes
P39810	sp|P39810|FLGK_BACSU Flagellar hook-associated protein 1 OS=Bacillus subtilis (strain 168) OX=224308 GN=flgK PE=3 SV=2	146530000	6105500	no	no
P30300	sp|P30300|GLPP_BACSU Glycerol uptake operon antiterminator regulatory protein OS=Bacillus subtilis (strain 168) OX=224308 GN=glpP PE=2 SV=1	146360000	12197000	no	yes
P24219	sp|P24219|RP54_BACSU RNA polymerase sigma-54 factor OS=Bacillus subtilis (strain 168) OX=224308 GN=sigL PE=3 SV=1	146350000	5853900	no	yes
O34434	sp|O34434|YDJG_BACSU Uncharacterized protein YdjG OS=Bacillus subtilis (strain 168) OX=224308 GN=ydjG PE=4 SV=1	145500000	7274900	no	no
O32248	sp|O32248|YVBK_BACSU Uncharacterized N-acetyltransferase YvbK OS=Bacillus subtilis (strain 168) OX=224308 GN=yvbK PE=1 SV=1	145370000	18172000	no	no
O34844	sp|O34844|YODB_BACSU HTH-type transcriptional regulator YodB OS=Bacillus subtilis (strain 168) OX=224308 GN=yodB PE=1 SV=1	145260000	18157000	no	no
P35164	sp|P35164|RESE_BACSU Sensor histidine kinase ResE OS=Bacillus subtilis (strain 168) OX=224308 GN=resE PE=1 SV=1	145090000	4836300	no	no
O32230	sp|O32230|SSRP_BACSU SsrA-binding protein OS=Bacillus subtilis (strain 168) OX=224308 GN=smpB PE=1 SV=1	145080000	29016000	no	yes
P31114	sp|P31114|HEPS2_BACSU Heptaprenyl diphosphate synthase component 2 OS=Bacillus subtilis (strain 168) OX=224308 GN=hepT PE=1 SV=1	145070000	9671000	yes	no
P50834	sp|P50834|YPPF_BACSU Uncharacterized protein YppF OS=Bacillus subtilis (strain 168) OX=224308 GN=yppF PE=4 SV=1	144980000	36246000	yes	no
P37582	sp|P37582|GLNR_BACSU HTH-type transcriptional regulator GlnR OS=Bacillus subtilis (strain 168) OX=224308 GN=glnR PE=1 SV=1	144890000	20698000	no	no
P45902	sp|P45902|YQAE_BACSU Uncharacterized HTH-type transcriptional regulator YqaE OS=Bacillus subtilis (strain 168) OX=224308 GN=yqaE PE=4 SV=1	144670000	20667000	no	no
Q00777	sp|Q00777|P5CR3_BACSU Pyrroline-5-carboxylate reductase 3 OS=Bacillus subtilis (strain 168) OX=224308 GN=proG PE=3 SV=2	144610000	13146000	no	no
P45873	sp|P45873|PRMC_BACSU Release factor glutamine methyltransferase OS=Bacillus subtilis (strain 168) OX=224308 GN=prmC PE=3 SV=1	143650000	8978000	no	no
O31472	sp|O31472|YCGE_BACSU Uncharacterized HTH-type transcriptional regulator YcgE OS=Bacillus subtilis (strain 168) OX=224308 GN=ycgE PE=4 SV=2	143510000	17939000	no	no
O34521	sp|O34521|PTWCB_BACSU PTS system N-acetylglucosamine-specific EIICB component OS=Bacillus subtilis (strain 168) OX=224308 GN=nagP PE=3 SV=1	143030000	13003000	no	yes
P54182	sp|P54182|YPOP_BACSU Uncharacterized HTH-type transcriptional regulator YpoP OS=Bacillus subtilis (strain 168) OX=224308 GN=ypoP PE=4 SV=1	142340000	17793000	no	yes
Q02112	sp|Q02112|LYTA_BACSU Membrane-bound protein LytA OS=Bacillus subtilis (strain 168) OX=224308 GN=lytA PE=2 SV=1	142250000	35563000	no	no
P37967	sp|P37967|PNBA_BACSU Para-nitrobenzyl esterase OS=Bacillus subtilis (strain 168) OX=224308 GN=pnbA PE=1 SV=2	141940000	6452000	no	yes
P71038	sp|P71038|YWNC_BACSU Uncharacterized protein YwnC OS=Bacillus subtilis (strain 168) OX=224308 GN=ywnC PE=4 SV=1	140870000	46958000	no	no
P17869	sp|P17869|RPSH_BACSU RNA polymerase sigma-H factor OS=Bacillus subtilis (strain 168) OX=224308 GN=sigH PE=1 SV=1	139890000	9326200	yes	no
O31767	sp|O31767|YMFI_BACSU Uncharacterized oxidoreductase YmfI OS=Bacillus subtilis (strain 168) OX=224308 GN=ymfI PE=3 SV=2	139300000	9950300	no	no
O34752	sp|O34752|LGT_BACSU Phosphatidylglycerol--prolipoprotein diacylglyceryl transferase OS=Bacillus subtilis (strain 168) OX=224308 GN=lgt PE=1 SV=1	139020000	15447000	no	no
O34952	sp|O34952|LTAS2_BACSU Lipoteichoic acid synthase 2 OS=Bacillus subtilis (strain 168) OX=224308 GN=ltaS2 PE=1 SV=1	138370000	4324200	no	no
P35620	sp|P35620|FLHA_BACSU Flagellar biosynthesis protein FlhA OS=Bacillus subtilis (strain 168) OX=224308 GN=flhA PE=1 SV=2	137410000	5974300	no	no
O07614	sp|O07614|YHFO_BACSU Uncharacterized N-acetyltransferase YhfO OS=Bacillus subtilis (strain 168) OX=224308 GN=yhfO PE=3 SV=1	136860000	22809000	no	no
O34994	sp|O34994|CCPN_BACSU Transcriptional repressor CcpN OS=Bacillus subtilis (strain 168) OX=224308 GN=ccpN PE=1 SV=1	136040000	10465000	no	no
P39119	sp|P39119|CISY_BACSU Citrate synthase 1 OS=Bacillus subtilis (strain 168) OX=224308 GN=citA PE=1 SV=2	133400000	6352500	no	no
P37564	sp|P37564|COAX_BACSU Type III pantothenate kinase OS=Bacillus subtilis (strain 168) OX=224308 GN=coaX PE=1 SV=3	132240000	16530000	no	yes
P42200	sp|P42200|TCYB_BACSU L-cystine transport system permease protein TcyB OS=Bacillus subtilis (strain 168) OX=224308 GN=tcyB PE=1 SV=1	132120000	18874000	no	no
O31796	sp|O31796|HFQ_BACSU RNA-binding protein Hfq OS=Bacillus subtilis (strain 168) OX=224308 GN=hfq PE=1 SV=1	131800000	26359000	no	no
P54548	sp|P54548|RNZ_BACSU Ribonuclease Z OS=Bacillus subtilis (strain 168) OX=224308 GN=rnz PE=1 SV=1	131330000	8208100	no	no
O31790	sp|O31790|YMAD_BACSU Uncharacterized protein YmaD OS=Bacillus subtilis (strain 168) OX=224308 GN=ymaD PE=3 SV=1	131300000	18757000	no	yes
P42242	sp|P42242|YCBJ_BACSU Uncharacterized protein YcbJ OS=Bacillus subtilis (strain 168) OX=224308 GN=ycbJ PE=3 SV=2	131230000	7719500	no	no
O34946	sp|O34946|ZNUC_BACSU High-affinity zinc uptake system ATP-binding protein ZnuC OS=Bacillus subtilis (strain 168) OX=224308 GN=znuC PE=1 SV=1	130660000	10051000	no	no
O31562	sp|O31562|YFIT_BACSU Putative metal-dependent hydrolase YfiT OS=Bacillus subtilis (strain 168) OX=224308 GN=yfiT PE=1 SV=1	130340000	13034000	no	no
P46921	sp|P46921|OPUAB_BACSU Glycine betaine transport system permease protein OpuAB OS=Bacillus subtilis (strain 168) OX=224308 GN=opuAB PE=1 SV=1	130200000	26040000	yes	no
O68260	sp|O68260|YOYC_BACSU Uncharacterized protein YoyC OS=Bacillus subtilis (strain 168) OX=224308 GN=yoyC PE=4 SV=1	129970000	32493000	no	no
P42982	sp|P42982|BSHA_BACSU N-acetyl-alpha-D-glucosaminyl L-malate synthase OS=Bacillus subtilis (strain 168) OX=224308 GN=bshA PE=1 SV=2	129090000	6147200	no	yes
P96705	sp|P96705|YDGG_BACSU Uncharacterized HTH-type transcriptional regulator YdgG OS=Bacillus subtilis (strain 168) OX=224308 GN=ydgG PE=4 SV=1	128930000	18419000	no	no
O34457	sp|O34457|MOAB_BACSU Molybdenum cofactor biosynthesis protein B OS=Bacillus subtilis (strain 168) OX=224308 GN=moaB PE=3 SV=1	128850000	12885000	no	yes
O35046	sp|O35046|YOCD_BACSU Putative carboxypeptidase YocD OS=Bacillus subtilis (strain 168) OX=224308 GN=yocD PE=3 SV=1	127900000	11628000	no	yes
P38049	sp|P38049|HMOB_BACSU Heme-degrading monooxygenase HmoB OS=Bacillus subtilis (strain 168) OX=224308 GN=hmoB PE=1 SV=1	127720000	21286000	no	yes
P34958	sp|P34958|QOX3_BACSU Quinol oxidase subunit 3 OS=Bacillus subtilis (strain 168) OX=224308 GN=qoxC PE=3 SV=1	126820000	31705000	no	no
P54942	sp|P54942|YXEC_BACSU Uncharacterized protein YxeC OS=Bacillus subtilis (strain 168) OX=224308 GN=yxeC PE=4 SV=2	126790000	63396000	no	no
P16618	sp|P16618|HEM1_BACSU Glutamyl-tRNA reductase OS=Bacillus subtilis (strain 168) OX=224308 GN=hemA PE=1 SV=1	125630000	4653000	no	no
P27621	sp|P27621|TAGB_BACSU Teichoic acid glycerol-phosphate primase OS=Bacillus subtilis (strain 168) OX=224308 GN=tagB PE=1 SV=1	125470000	5974800	no	no
Q45585	sp|Q45585|SIGW_BACSU ECF RNA polymerase sigma factor SigW OS=Bacillus subtilis (strain 168) OX=224308 GN=sigW PE=1 SV=1	124730000	17819000	no	no
O31726	sp|O31726|POLOX_BACSU Polyphenol oxidase OS=Bacillus subtilis (strain 168) OX=224308 GN=ylmD PE=3 SV=1	124520000	9578400	no	yes
C0SPA7	sp|C0SPA7|YUKB_BACSU ESX secretion system protein YukB OS=Bacillus subtilis (strain 168) OX=224308 GN=yukB PE=3 SV=1	124170000	1571800	no	no
O34766	sp|O34766|YOPS_BACSU SPBc2 prophage-derived uncharacterized HTH-type transcriptional regulator YopS OS=Bacillus subtilis (strain 168) OX=224308 GN=yopS PE=4 SV=1	124090000	31023000	no	no
P39753	sp|P39753|FLHP_BACSU Flagellar hook-basal body complex protein FlhP OS=Bacillus subtilis (strain 168) OX=224308 GN=flhP PE=3 SV=3	124020000	11274000	no	no
P96615	sp|P96615|YDBS_BACSU UPF0699 transmembrane protein YdbS OS=Bacillus subtilis (strain 168) OX=224308 GN=ydbS PE=3 SV=1	122310000	20385000	no	no
P94507	sp|P94507|UPPP_BACSU Undecaprenyl-diphosphatase OS=Bacillus subtilis (strain 168) OX=224308 GN=uppP PE=3 SV=2	122240000	10187000	no	no
P54376	sp|P54376|GCSPA_BACSU Probable glycine dehydrogenase (decarboxylating) subunit 1 OS=Bacillus subtilis (strain 168) OX=224308 GN=gcvPA PE=3 SV=2	122170000	8145000	yes	yes
P42972	sp|P42972|YCSN_BACSU Uncharacterized oxidoreductase YcsN OS=Bacillus subtilis (strain 168) OX=224308 GN=ycsN PE=3 SV=1	121950000	7173500	no	no
O34400	sp|O34400|YFKA_BACSU Putative protein YfkA OS=Bacillus subtilis (strain 168) OX=224308 GN=yfkA PE=3 SV=2	121860000	9373900	no	yes
O34968	sp|O34968|YERB_BACSU Putative lipoprotein YerB OS=Bacillus subtilis (strain 168) OX=224308 GN=yerB PE=1 SV=1	121850000	6413200	no	no
P17906	sp|P17906|RSBX_BACSU Phosphoserine phosphatase RsbX OS=Bacillus subtilis (strain 168) OX=224308 GN=rsbX PE=1 SV=1	121780000	11071000	no	no
P37572	sp|P37572|RADA_BACSU DNA repair protein RadA OS=Bacillus subtilis (strain 168) OX=224308 GN=radA PE=1 SV=1	121560000	5285300	no	yes
P45709	sp|P45709|CCDB_BACSU Protein CcdB OS=Bacillus subtilis (strain 168) OX=224308 GN=ccdB PE=3 SV=1	121410000	17345000	no	no
O34977	sp|O34977|YTHP_BACSU Uncharacterized ABC transporter ATP-binding protein YthP OS=Bacillus subtilis (strain 168) OX=224308 GN=ythP PE=3 SV=1	120500000	10954000	no	no
Q796K8	sp|Q796K8|PBPH_BACSU Penicillin-binding protein H OS=Bacillus subtilis (strain 168) OX=224308 GN=pbpH PE=1 SV=3	120000000	3157800	no	yes
P45868	sp|P45868|MAO2_BACSU Probable NAD-dependent malic enzyme 2 OS=Bacillus subtilis (strain 168) OX=224308 GN=maeA PE=1 SV=1	119840000	4438300	no	no
O34641	sp|O34641|YTRB_BACSU ABC transporter ATP-binding protein YtrB OS=Bacillus subtilis (strain 168) OX=224308 GN=ytrB PE=2 SV=1	119760000	7044800	no	no
O31607	sp|O31607|TRHBO_BACSU Group 2 truncated hemoglobin YjbI OS=Bacillus subtilis (strain 168) OX=224308 GN=yjbI PE=1 SV=1	119600000	14950000	no	no
P08064	sp|P08064|DHSC_BACSU Succinate dehydrogenase cytochrome b558 subunit OS=Bacillus subtilis (strain 168) OX=224308 GN=sdhC PE=1 SV=2	118990000	16999000	no	no
O34542	sp|O34542|YFLK_BACSU Uncharacterized protein YflK OS=Bacillus subtilis (strain 168) OX=224308 GN=yflK PE=4 SV=1	117960000	8425500	no	no
O34967	sp|O34967|RL31B_BACSU 50S ribosomal protein L31 type B OS=Bacillus subtilis (strain 168) OX=224308 GN=rpmE2 PE=1 SV=1	117070000	29268000	yes	no
O32115	sp|O32115|YUTK_BACSU Uncharacterized transporter YutK OS=Bacillus subtilis (strain 168) OX=224308 GN=yutK PE=3 SV=1	116030000	8925100	no	yes
P17618	sp|P17618|RIBD_BACSU Riboflavin biosynthesis protein RibD OS=Bacillus subtilis (strain 168) OX=224308 GN=ribD PE=1 SV=1	115810000	5035400	no	no
O31785	sp|O31785|PKSS_BACSU Polyketide biosynthesis cytochrome P450 PksS OS=Bacillus subtilis (strain 168) OX=224308 GN=pksS PE=1 SV=2	115580000	5025000	no	yes
P42105	sp|P42105|YXAF_BACSU Uncharacterized HTH-type transcriptional regulator YxaF OS=Bacillus subtilis (strain 168) OX=224308 GN=yxaF PE=1 SV=2	114490000	12721000	no	no
O34424	sp|O34424|YTEJ_BACSU Uncharacterized membrane protein YteJ OS=Bacillus subtilis (strain 168) OX=224308 GN=yteJ PE=4 SV=1	114090000	16299000	no	no
O34528	sp|O34528|YRVN_BACSU Uncharacterized AAA domain-containing protein YrvN OS=Bacillus subtilis (strain 168) OX=224308 GN=yrvN PE=3 SV=1	113990000	5428100	no	yes
O05234	sp|O05234|YUGE_BACSU Uncharacterized protein YugE OS=Bacillus subtilis (strain 168) OX=224308 GN=yugE PE=4 SV=2	113630000	22725000	no	no
O06972	sp|O06972|YVCI_BACSU Uncharacterized Nudix hydrolase YvcI OS=Bacillus subtilis (strain 168) OX=224308 GN=yvcI PE=3 SV=1	113120000	14140000	no	yes
Q01463	sp|Q01463|MINC_BACSU Septum site-determining protein MinC OS=Bacillus subtilis (strain 168) OX=224308 GN=minC PE=1 SV=1	112520000	9376400	no	no
P94541	sp|P94541|RNH3_BACSU Ribonuclease HIII OS=Bacillus subtilis (strain 168) OX=224308 GN=rnhC PE=1 SV=2	112510000	6618300	no	yes
P70962	sp|P70962|RAPB_BACSU Response regulator aspartate phosphatase B OS=Bacillus subtilis (strain 168) OX=224308 GN=rapB PE=3 SV=1	112190000	4674400	no	no
P23452	sp|P23452|FLIL_BACSU Flagellar protein FliL OS=Bacillus subtilis (strain 168) OX=224308 GN=fliL PE=3 SV=1	111800000	18634000	no	no
O34659	sp|O34659|CDAR_BACSU CdaA regulatory protein CdaR OS=Bacillus subtilis (strain 168) OX=224308 GN=cdaR PE=1 SV=2	111660000	4652500	no	yes
P12048	sp|P12048|PUR9_BACSU Bifunctional purine biosynthesis protein PurH OS=Bacillus subtilis (strain 168) OX=224308 GN=purH PE=3 SV=2	111360000	3839900	no	no
O05496	sp|O05496|YDHE_BACSU Uncharacterized UDP-glucosyltransferase YdhE OS=Bacillus subtilis (strain 168) OX=224308 GN=ydhE PE=3 SV=2	111060000	4828500	no	no
P96621	sp|P96621|ENDAI_BACSU Antitoxin EndoAI OS=Bacillus subtilis (strain 168) OX=224308 GN=ndoAI PE=1 SV=1	110900000	22181000	no	no
P39757	sp|P39757|MOAA_BACSU GTP 3,8-cyclase OS=Bacillus subtilis (strain 168) OX=224308 GN=moaA PE=3 SV=1	110420000	5811400	no	yes
P70976	sp|P70976|YBAJ_BACSU Uncharacterized methyltransferase YbaJ OS=Bacillus subtilis (strain 168) OX=224308 GN=ybaJ PE=3 SV=2	110220000	11022000	no	no
P40399	sp|P40399|RSBU_BACSU Phosphoserine phosphatase RsbU OS=Bacillus subtilis (strain 168) OX=224308 GN=rsbU PE=1 SV=3	110010000	5500500	no	no
P12044	sp|P12044|PURE_BACSU N5-carboxyaminoimidazole ribonucleotide mutase OS=Bacillus subtilis (strain 168) OX=224308 GN=purE PE=3 SV=1	109480000	13684000	no	no
O35013	sp|O35013|YTKD_BACSU Putative 8-oxo-dGTP diphosphatase YtkD OS=Bacillus subtilis (strain 168) OX=224308 GN=ytkD PE=1 SV=1	109180000	12131000	no	yes
P39583	sp|P39583|YWAC_BACSU GTP pyrophosphokinase YwaC OS=Bacillus subtilis (strain 168) OX=224308 GN=ywaC PE=1 SV=1	108640000	7242600	no	no
P39209	sp|P39209|TLPC_BACSU Methyl-accepting chemotaxis protein TlpC OS=Bacillus subtilis (strain 168) OX=224308 GN=tlpC PE=3 SV=3	108220000	4705200	no	no
P37484	sp|P37484|GDPP_BACSU Cyclic-di-AMP phosphodiesterase GdpP OS=Bacillus subtilis (strain 168) OX=224308 GN=gdpP PE=1 SV=1	107880000	3720000	no	no
C0SP78	sp|C0SP78|MNEP_BACSU Manganese efflux system protein MneP OS=Bacillus subtilis (strain 168) OX=224308 GN=mneP PE=2 SV=1	107860000	7704500	no	no
O31641	sp|O31641|YJCS_BACSU Uncharacterized protein YjcS OS=Bacillus subtilis (strain 168) OX=224308 GN=yjcS PE=1 SV=1	107600000	15372000	no	no
O31706	sp|O31706|MOAD_BACSU Molybdopterin synthase sulfur carrier subunit OS=Bacillus subtilis (strain 168) OX=224308 GN=moaD PE=3 SV=1	107510000	35837000	no	no
P54491	sp|P54491|YQGN_BACSU Uncharacterized protein YqgN OS=Bacillus subtilis (strain 168) OX=224308 GN=yqgN PE=1 SV=1	107510000	10751000	no	no
O31639	sp|O31639|YJCQ_BACSU Uncharacterized protein YjcQ OS=Bacillus subtilis (strain 168) OX=224308 GN=yjcQ PE=1 SV=1	107310000	26827000	no	no
O34453	sp|O34453|NOSO_BACSU Nitric oxide synthase oxygenase OS=Bacillus subtilis (strain 168) OX=224308 GN=nos PE=1 SV=2	106730000	4640400	no	no
P96670	sp|P96670|YDEM_BACSU Uncharacterized protein YdeM OS=Bacillus subtilis (strain 168) OX=224308 GN=ydeM PE=4 SV=1	106290000	15184000	no	no
Q05865	sp|Q05865|FOLC_BACSU Dihydrofolate synthase/folylpolyglutamate synthase OS=Bacillus subtilis (strain 168) OX=224308 GN=folC PE=3 SV=2	106260000	5903100	no	yes
P31105	sp|P31105|CHER_BACSU Chemotaxis protein methyltransferase OS=Bacillus subtilis (strain 168) OX=224308 GN=cheR PE=1 SV=4	106060000	6628700	no	yes
O31738	sp|O31738|YLQC_BACSU UPF0109 protein YlqC OS=Bacillus subtilis (strain 168) OX=224308 GN=ylqC PE=3 SV=1	105970000	35323000	no	no
P37466	sp|P37466|VEG_BACSU Protein Veg OS=Bacillus subtilis (strain 168) OX=224308 GN=veg PE=1 SV=1	105140000	35045000	no	no
O31717	sp|O31717|YKPB_BACSU Uncharacterized oxidoreductase YkpB OS=Bacillus subtilis (strain 168) OX=224308 GN=ykpB PE=3 SV=1	104650000	5508000	no	no
P35146	sp|P35146|AROD_BACSU 3-dehydroquinate dehydratase OS=Bacillus subtilis (strain 168) OX=224308 GN=aroD PE=3 SV=1	104530000	7466200	no	yes
Q05522	sp|Q05522|CHEB_BACSU Protein-glutamate methylesterase/protein-glutamine glutaminase OS=Bacillus subtilis (strain 168) OX=224308 GN=cheB PE=3 SV=2	103790000	4942600	no	yes
O32083	sp|O32083|LYTG_BACSU Exo-glucosaminidase LytG OS=Bacillus subtilis (strain 168) OX=224308 GN=lytG PE=1 SV=1	103720000	6914800	no	yes
O34510	sp|O34510|YFMF_BACSU Fe(3+)-citrate import ATP-binding protein YfmF OS=Bacillus subtilis (strain 168) OX=224308 GN=yfmF PE=3 SV=1	102560000	10256000	no	no
P06629	sp|P06629|YWJG_BACSU Uncharacterized protein YwjG OS=Bacillus subtilis (strain 168) OX=224308 GN=ywjG PE=4 SV=1	101970000	10197000	no	yes
P70993	sp|P70993|YWHA_BACSU Uncharacterized HTH-type transcriptional regulator YwhA OS=Bacillus subtilis (strain 168) OX=224308 GN=ywhA PE=4 SV=1	101680000	12711000	no	no
P42961	sp|P42961|YCSD_BACSU Uncharacterized protein YcsD OS=Bacillus subtilis (strain 168) OX=224308 GN=ycsD PE=3 SV=2	101670000	16945000	yes	no
P96501	sp|P96501|FLGL_BACSU Flagellar hook-associated protein 3 OS=Bacillus subtilis (strain 168) OX=224308 GN=flgL PE=3 SV=1	101470000	5968900	no	no
O31751	sp|O31751|ISPT_BACSU Isoprenyl transferase OS=Bacillus subtilis (strain 168) OX=224308 GN=uppS PE=3 SV=1	100780000	8398300	yes	no
P39597	sp|P39597|EFEN_BACSU Probable deferrochelatase/peroxidase EfeN OS=Bacillus subtilis (strain 168) OX=224308 GN=efeN PE=1 SV=1	100640000	5031800	no	yes
P42953	sp|P42953|TAGG_BACSU Teichoic acid translocation permease protein TagG OS=Bacillus subtilis (strain 168) OX=224308 GN=tagG PE=1 SV=1	100470000	12558000	no	no
P39070	sp|P39070|CLPQ_BACSU ATP-dependent protease subunit ClpQ OS=Bacillus subtilis (strain 168) OX=224308 GN=clpQ PE=1 SV=1	100270000	14324000	yes	no
P42234	sp|P42234|CATE_BACSU Catalase-2 OS=Bacillus subtilis (strain 168) OX=224308 GN=katE PE=3 SV=2	100040000	2703700	no	no
Q45593	sp|Q45593|YYDI_BACSU Probable peptide export ATP-binding protein YydI OS=Bacillus subtilis (strain 168) OX=224308 GN=yydI PE=2 SV=1	100010000	6667600	yes	no
C0H3Z3	sp|C0H3Z3|YJZI_BACSU Uncharacterized protein YjzI OS=Bacillus subtilis (strain 168) OX=224308 GN=yjzI PE=4 SV=1	99959000	49979000	no	no
O34932	sp|O34932|COAE_BACSU Dephospho-CoA kinase OS=Bacillus subtilis (strain 168) OX=224308 GN=coaE PE=3 SV=1	99791000	7127900	no	no
P94417	sp|P94417|AK3_BACSU Aspartokinase 3 OS=Bacillus subtilis (strain 168) OX=224308 GN=yclM PE=1 SV=1	98977000	3959100	no	no
O31677	sp|O31677|QUEE_BACSU 7-carboxy-7-deazaguanine synthase OS=Bacillus subtilis (strain 168) OX=224308 GN=queE PE=1 SV=1	98938000	7067000	no	no
O31798	sp|O31798|YMZA_BACSU Uncharacterized protein YmzA OS=Bacillus subtilis (strain 168) OX=224308 GN=ymzA PE=4 SV=1	98935000	32978000	no	no
Q03221	sp|Q03221|KITH_BACSU Thymidine kinase OS=Bacillus subtilis (strain 168) OX=224308 GN=tdk PE=3 SV=2	98911000	16485000	no	no
P37539	sp|P37539|YAAR_BACSU Uncharacterized protein YaaR OS=Bacillus subtilis (strain 168) OX=224308 GN=yaaR PE=4 SV=1	98456000	12307000	no	no
P42415	sp|P42415|IOLD_BACSU 3D-(3,5/4)-trihydroxycyclohexane-1,2-dione hydrolase OS=Bacillus subtilis (strain 168) OX=224308 GN=iolD PE=1 SV=2	98368000	3643300	no	yes
P54161	sp|P54161|EX53_BACSU 5-3 exonuclease OS=Bacillus subtilis (strain 168) OX=224308 GN=ypcP PE=1 SV=1	97500000	6500000	no	no
O32181	sp|O32181|YUSO_BACSU Uncharacterized HTH-type transcriptional regulator YusO OS=Bacillus subtilis (strain 168) OX=224308 GN=yusO PE=1 SV=1	96773000	10753000	no	yes
P32437	sp|P32437|YVYE_BACSU IMPACT family member YvyE OS=Bacillus subtilis (strain 168) OX=224308 GN=yvyE PE=3 SV=2	96611000	6900800	no	yes
P37507	sp|P37507|YYAQ_BACSU Uncharacterized protein YyaQ OS=Bacillus subtilis (strain 168) OX=224308 GN=yyaQ PE=4 SV=1	96289000	12036000	no	no
P94459	sp|P94459|PPSD_BACSU Plipastatin synthase subunit D OS=Bacillus subtilis (strain 168) OX=224308 GN=ppsD PE=1 SV=2	96089000	533830	no	no
O34777	sp|O34777|OHRR_BACSU Organic hydroperoxide resistance transcriptional regulator OS=Bacillus subtilis (strain 168) OX=224308 GN=ohrR PE=1 SV=1	95533000	11942000	no	yes
P50833	sp|P50833|YPPE_BACSU Uncharacterized protein YppE OS=Bacillus subtilis (strain 168) OX=224308 GN=yppE PE=1 SV=1	95510000	13644000	no	no
O34596	sp|O34596|YOBK_BACSU Antitoxin YobK OS=Bacillus subtilis (strain 168) OX=224308 GN=yobK PE=1 SV=1	95415000	11927000	no	no
P54396	sp|P54396|YPMB_BACSU Uncharacterized protein YpmB OS=Bacillus subtilis (strain 168) OX=224308 GN=ypmB PE=1 SV=1	95372000	11921000	yes	yes
P24138	sp|P24138|OPPB_BACSU Oligopeptide transport system permease protein OppB OS=Bacillus subtilis (strain 168) OX=224308 GN=oppB PE=2 SV=2	94505000	23626000	no	no
P14205	sp|P14205|COMA2_BACSU Putative esterase ComA2 OS=Bacillus subtilis (strain 168) OX=224308 GN=yuxO PE=3 SV=2	93994000	18799000	no	no
C0H3R3	sp|C0H3R3|YVZF_BACSU Uncharacterized protein YvzF OS=Bacillus subtilis (strain 168) OX=224308 GN=yvzF PE=4 SV=1	93426000	46713000	no	yes
P42414	sp|P42414|IOLC_BACSU 5-dehydro-2-deoxygluconokinase OS=Bacillus subtilis (strain 168) OX=224308 GN=iolC PE=1 SV=1	92627000	4631400	no	yes
O34979	sp|O34979|YVRO_BACSU Uncharacterized ABC transporter ATP-binding protein YvrO OS=Bacillus subtilis (strain 168) OX=224308 GN=yvrO PE=3 SV=2	92591000	6613600	no	yes
O34774	sp|O34774|YOBJ_BACSU Uncharacterized protein YobJ OS=Bacillus subtilis (strain 168) OX=224308 GN=yobJ PE=4 SV=1	92459000	7112200	no	no
P94439	sp|P94439|LNRK_BACSU Transcriptional regulatory protein LnrK OS=Bacillus subtilis (strain 168) OX=224308 GN=lnrK PE=1 SV=1	92454000	5438500	no	no
P94573	sp|P94573|YWOC_BACSU Uncharacterized isochorismatase family protein YwoC OS=Bacillus subtilis (strain 168) OX=224308 GN=ywoC PE=3 SV=2	92097000	11512000	no	no
P16655	sp|P16655|DIVIB_BACSU Cell division protein DivIB OS=Bacillus subtilis (strain 168) OX=224308 GN=divIB PE=1 SV=1	91179000	7598200	no	yes
O07001	sp|O07001|YVDT_BACSU Uncharacterized HTH-type transcriptional regulator YvdT OS=Bacillus subtilis (strain 168) OX=224308 GN=yvdT PE=1 SV=1	90591000	8235500	no	no
P96676	sp|P96676|YDES_BACSU Uncharacterized HTH-type transcriptional regulator YdeS OS=Bacillus subtilis (strain 168) OX=224308 GN=ydeS PE=4 SV=1	90405000	10045000	no	no
P37469	sp|P37469|DNAC_BACSU Replicative DNA helicase OS=Bacillus subtilis (strain 168) OX=224308 GN=dnaC PE=1 SV=2	89902000	3908800	no	no
P42413	sp|P42413|IOLB_BACSU 5-deoxy-glucuronate isomerase OS=Bacillus subtilis (strain 168) OX=224308 GN=iolB PE=1 SV=2	89722000	8156500	no	yes
O32118	sp|O32118|YUZD_BACSU Putative disulfide oxidoreductase YuzD OS=Bacillus subtilis (strain 168) OX=224308 GN=yuzD PE=4 SV=1	89693000	12813000	no	no
P39157	sp|P39157|YWLG_BACSU UPF0340 protein YwlG OS=Bacillus subtilis (strain 168) OX=224308 GN=ywlG PE=2 SV=1	89666000	8966600	no	no
O31628	sp|O31628|YJCF_BACSU Uncharacterized N-acetyltransferase YjcF OS=Bacillus subtilis (strain 168) OX=224308 GN=yjcF PE=1 SV=1	89178000	22295000	yes	yes
P39648	sp|P39648|LIPL_BACSU Octanoyl-[GcvH]:protein N-octanoyltransferase OS=Bacillus subtilis (strain 168) OX=224308 GN=lipL PE=1 SV=1	88377000	5523600	no	no
P96650	sp|P96650|YDDM_BACSU Uncharacterized protein YddM OS=Bacillus subtilis (strain 168) OX=224308 GN=yddM PE=4 SV=1	88062000	5503900	no	no
P11742	sp|P11742|OGT_BACSU Methylated-DNA--protein-cysteine methyltransferase, constitutive OS=Bacillus subtilis (strain 168) OX=224308 GN=ogt PE=1 SV=1	88014000	6286700	no	yes
P40403	sp|P40403|CHEC_BACSU CheY-P phosphatase CheC OS=Bacillus subtilis (strain 168) OX=224308 GN=cheC PE=1 SV=1	87819000	10977000	no	no
P28820	sp|P28820|PABB_BACSU Aminodeoxychorismate synthase component 1 OS=Bacillus subtilis (strain 168) OX=224308 GN=pabB PE=1 SV=1	87295000	4594500	no	yes
O31618	sp|O31618|THIG_BACSU Thiazole synthase OS=Bacillus subtilis (strain 168) OX=224308 GN=thiG PE=1 SV=1	87199000	5813300	no	no
O06733	sp|O06733|YISX_BACSU Uncharacterized protein YisX OS=Bacillus subtilis (strain 168) OX=224308 GN=yisX PE=4 SV=1	86945000	10868000	no	no
P54458	sp|P54458|YQEM_BACSU Putative methyltransferase YqeM OS=Bacillus subtilis (strain 168) OX=224308 GN=yqeM PE=3 SV=1	86581000	7215100	no	no
Q02886	sp|Q02886|DINB_BACSU Protein DinB OS=Bacillus subtilis (strain 168) OX=224308 GN=dinB PE=3 SV=2	86084000	9564800	no	no
O07597	sp|O07597|DAAA_BACSU D-alanine aminotransferase OS=Bacillus subtilis (strain 168) OX=224308 GN=dat PE=3 SV=1	85621000	5708100	no	no
P42085	sp|P42085|XPT_BACSU Xanthine phosphoribosyltransferase OS=Bacillus subtilis (strain 168) OX=224308 GN=xpt PE=1 SV=1	85424000	9491500	no	no
O34623	sp|O34623|DPO3A_BACSU DNA polymerase III subunit alpha OS=Bacillus subtilis (strain 168) OX=224308 GN=dnaE PE=3 SV=1	84723000	1366500	no	yes
O07548	sp|O07548|YHEG_BACSU Uncharacterized protein YheG OS=Bacillus subtilis (strain 168) OX=224308 GN=yheG PE=4 SV=1	84006000	8400600	no	no
O34632	sp|O34632|SIRB_BACSU Sirohydrochlorin ferrochelatase OS=Bacillus subtilis (strain 168) OX=224308 GN=sirB PE=2 SV=1	83842000	5988700	no	no
P26379	sp|P26379|PTFA_BACSU PTS system fructose-specific EIIA component OS=Bacillus subtilis (strain 168) OX=224308 GN=levD PE=1 SV=1	83610000	11944000	no	no
P37946	sp|P37946|ILVA_BACSU L-threonine dehydratase biosynthetic IlvA OS=Bacillus subtilis (strain 168) OX=224308 GN=ilvA PE=3 SV=1	83415000	3626700	no	yes
P96723	sp|P96723|YWQK_BACSU Putative antitoxin YwqK OS=Bacillus subtilis (strain 168) OX=224308 GN=ywqK PE=1 SV=1	83371000	11910000	no	no
P11469	sp|P11469|YSMA_BACSU Uncharacterized protein YsmA OS=Bacillus subtilis (strain 168) OX=224308 GN=ysmA PE=4 SV=1	83309000	10414000	no	yes
P17622	sp|P17622|RIBT_BACSU Protein RibT OS=Bacillus subtilis (strain 168) OX=224308 GN=ribT PE=1 SV=1	83049000	9227600	no	no
P45743	sp|P45743|DHBB_BACSU Isochorismatase OS=Bacillus subtilis (strain 168) OX=224308 GN=dhbB PE=1 SV=1	82693000	4864300	no	no
P97247	sp|P97247|YSMB_BACSU Uncharacterized HTH-type transcriptional regulator YsmB OS=Bacillus subtilis (strain 168) OX=224308 GN=ysmB PE=4 SV=1	82178000	13696000	no	yes
O34327	sp|O34327|RAPJ_BACSU Response regulator aspartate phosphatase J OS=Bacillus subtilis (strain 168) OX=224308 GN=rapJ PE=1 SV=1	82065000	4103300	no	no
P96711	sp|P96711|ARAR_BACSU Arabinose metabolism transcriptional repressor OS=Bacillus subtilis (strain 168) OX=224308 GN=araR PE=1 SV=3	81996000	4823300	no	yes
O34790	sp|O34790|PCRB_BACSU Heptaprenylglyceryl phosphate synthase OS=Bacillus subtilis (strain 168) OX=224308 GN=pcrB PE=1 SV=1	81937000	11705000	no	no
P35155	sp|P35155|SCPB_BACSU Segregation and condensation protein B OS=Bacillus subtilis (strain 168) OX=224308 GN=scpB PE=1 SV=1	81411000	7401000	no	no
P71015	sp|P71015|GBSR_BACSU HTH-type transcriptional repressor GbsR OS=Bacillus subtilis (strain 168) OX=224308 GN=gbsR PE=3 SV=1	80854000	5390300	no	no
O34399	sp|O34399|GLTB_BACSU Glutamate synthase [NADPH] small chain OS=Bacillus subtilis (strain 168) OX=224308 GN=gltB PE=2 SV=2	80368000	3494300	no	yes
C0H447	sp|C0H447|YPZJ_BACSU Uncharacterized protein YpzJ OS=Bacillus subtilis (strain 168) OX=224308 GN=ypzJ PE=4 SV=1	80315000	13386000	no	no
P20668	sp|P20668|GLTC_BACSU HTH-type transcriptional regulator GltC OS=Bacillus subtilis (strain 168) OX=224308 GN=gltC PE=1 SV=3	80191000	4717100	no	yes
P54549	sp|P54549|YQJL_BACSU Uncharacterized protein YqjL OS=Bacillus subtilis (strain 168) OX=224308 GN=yqjL PE=4 SV=1	80137000	8013700	no	no
P0CI79	sp|P0CI79|TYSY1_BACSU Thymidylate synthase 1 OS=Bacillus subtilis (strain 168) OX=224308 GN=thyA1 PE=1 SV=1	79792000	5699400	no	no
P68569	sp|P68569|BDBA_BACSU SPBc2 prophage-derived disulfide bond formation protein A OS=Bacillus subtilis (strain 168) OX=224308 GN=bdbA PE=3 SV=1	79501000	9937600	no	no
P54428	sp|P54428|YRKA_BACSU UPF0053 protein YrkA OS=Bacillus subtilis (strain 168) OX=224308 GN=yrkA PE=3 SV=2	78635000	4138700	no	no
P94576	sp|P94576|YWOF_BACSU Uncharacterized protein YwoF OS=Bacillus subtilis (strain 168) OX=224308 GN=ywoF PE=3 SV=1	78619000	3573600	no	no
P94559	sp|P94559|YSNB_BACSU Putative metallophosphoesterase YsnB OS=Bacillus subtilis (strain 168) OX=224308 GN=ysnB PE=3 SV=2	78450000	7131800	no	no
P42310	sp|P42310|YXIS_BACSU Uncharacterized protein YxiS OS=Bacillus subtilis (strain 168) OX=224308 GN=yxiS PE=4 SV=2	78420000	26140000	no	no
P54394	sp|P54394|DING_BACSU 3-5 exonuclease DinG OS=Bacillus subtilis (strain 168) OX=224308 GN=dinG PE=3 SV=1	78340000	1703000	no	yes
O31911	sp|O31911|YORB_BACSU SPBc2 prophage-derived uncharacterized protein YorB OS=Bacillus subtilis (strain 168) OX=224308 GN=yorB PE=4 SV=1	78033000	11148000	no	no
P42250	sp|P42250|YCBR_BACSU Uncharacterized protein YcbR OS=Bacillus subtilis (strain 168) OX=224308 GN=ycbR PE=4 SV=2	77713000	5550900	no	no
P23451	sp|P23451|FLIK_BACSU Probable flagellar hook-length control protein OS=Bacillus subtilis (strain 168) OX=224308 GN=fliK PE=3 SV=2	76824000	2478200	no	no
P54304	sp|P54304|YQER_BACSU Oxygen-independent coproporphyrinogen-III oxidase-like protein YqeR OS=Bacillus subtilis (strain 168) OX=224308 GN=hemN PE=2 SV=3	76723000	3836200	no	no
P94548	sp|P94548|FADR_BACSU Fatty acid metabolism regulator protein OS=Bacillus subtilis (strain 168) OX=224308 GN=fadR PE=1 SV=1	76550000	7655000	no	no
P80873	sp|P80873|GS39_BACSU General stress protein 39 OS=Bacillus subtilis (strain 168) OX=224308 GN=ydaD PE=1 SV=3	76491000	5463600	no	no
O31993	sp|O31993|YOLB_BACSU SPBc2 prophage-derived uncharacterized protein YolB OS=Bacillus subtilis (strain 168) OX=224308 GN=yolB PE=4 SV=1	76283000	12714000	no	no
C0SP95	sp|C0SP95|YCNJ_BACSU Copper transport protein YcnJ OS=Bacillus subtilis (strain 168) OX=224308 GN=ycnJ PE=1 SV=1	76234000	3049400	no	no
O31570	sp|O31570|YFHB_BACSU Uncharacterized isomerase YfhB OS=Bacillus subtilis (strain 168) OX=224308 GN=yfhB PE=3 SV=1	76114000	4757100	no	no
O32236	sp|O32236|RGHR_BACSU HTH-type transcriptional repressor RghR OS=Bacillus subtilis (strain 168) OX=224308 GN=rghR PE=1 SV=1	76100000	10871000	yes	no
O31697	sp|O31697|YKZF_BACSU Uncharacterized protein YkzF OS=Bacillus subtilis (strain 168) OX=224308 GN=ykzF PE=1 SV=1	76007000	15201000	no	no
P23789	sp|P23789|XRE_BACSU HTH-type transcriptional regulator Xre OS=Bacillus subtilis (strain 168) OX=224308 GN=xre PE=1 SV=1	75488000	10784000	no	no
O05394	sp|O05394|MCCB_BACSU Cystathionine gamma-lyase OS=Bacillus subtilis (strain 168) OX=224308 GN=mccB PE=1 SV=1	75279000	4705000	no	no
P96667	sp|P96667|YDEJ_BACSU Uncharacterized lipoprotein YdeJ OS=Bacillus subtilis (strain 168) OX=224308 GN=ydeJ PE=3 SV=1	75216000	5785800	no	no
P42420	sp|P42420|IOLJ_BACSU 6-phospho-5-dehydro-2-deoxy-D-gluconate aldolase OS=Bacillus subtilis (strain 168) OX=224308 GN=iolJ PE=1 SV=1	74338000	3912500	no	yes
P42416	sp|P42416|IOLE_BACSU Inosose dehydratase OS=Bacillus subtilis (strain 168) OX=224308 GN=iolE PE=1 SV=1	73629000	5259200	no	no
P42239	sp|P42239|YCBG_BACSU Uncharacterized HTH-type transcriptional regulator YcbG OS=Bacillus subtilis (strain 168) OX=224308 GN=ycbG PE=4 SV=2	73482000	5248700	no	no
P54327	sp|P54327|XKDG_BACSU Phage-like element PBSX protein XkdG OS=Bacillus subtilis (strain 168) OX=224308 GN=xkdG PE=1 SV=1	73138000	4875900	no	no
P50734	sp|P50734|MECA2_BACSU Adapter protein MecA 2 OS=Bacillus subtilis (strain 168) OX=224308 GN=mecB PE=1 SV=1	73087000	18272000	no	no
O32055	sp|O32055|RUVB_BACSU Holliday junction ATP-dependent DNA helicase RuvB OS=Bacillus subtilis (strain 168) OX=224308 GN=ruvB PE=1 SV=2	72868000	4048200	no	no
O34969	sp|O34969|YFJR_BACSU Uncharacterized oxidoreductase YfjR OS=Bacillus subtilis (strain 168) OX=224308 GN=yfjR PE=3 SV=2	72826000	5201900	no	no
P80874	sp|P80874|GS69_BACSU Aldo-keto reductase YhdN OS=Bacillus subtilis (strain 168) OX=224308 GN=yhdN PE=1 SV=2	72632000	4035100	no	no
O32168	sp|O32168|METP_BACSU Methionine import system permease protein MetP OS=Bacillus subtilis (strain 168) OX=224308 GN=metP PE=1 SV=1	72194000	10313000	no	no
P55340	sp|P55340|ECSB_BACSU Protein EcsB OS=Bacillus subtilis (strain 168) OX=224308 GN=ecsB PE=4 SV=1	71376000	5490500	no	no
O31578	sp|O31578|YFHJ_BACSU Uncharacterized protein YfhJ OS=Bacillus subtilis (strain 168) OX=224308 GN=yfhJ PE=4 SV=1	71292000	10185000	yes	no
P39582	sp|P39582|MENA_BACSU 1,4-dihydroxy-2-naphthoate octaprenyltransferase OS=Bacillus subtilis (strain 168) OX=224308 GN=menA PE=3 SV=1	70845000	7871700	no	no
P37544	sp|P37544|RSMI_BACSU Ribosomal RNA small subunit methyltransferase I OS=Bacillus subtilis (strain 168) OX=224308 GN=rsmI PE=3 SV=1	70195000	6381400	no	yes
P96655	sp|P96655|YDDR_BACSU UPF0173 protein YddR OS=Bacillus subtilis (strain 168) OX=224308 GN=yddR PE=3 SV=1	70108000	6373400	no	no
O31744	sp|O31744|RNH2_BACSU Ribonuclease HII OS=Bacillus subtilis (strain 168) OX=224308 GN=rnhB PE=1 SV=1	69699000	5361500	no	no
O35008	sp|O35008|YTQA_BACSU Uncharacterized protein YtqA OS=Bacillus subtilis (strain 168) OX=224308 GN=ytqA PE=3 SV=1	69539000	3659900	no	no
O05494	sp|O05494|YDHC_BACSU Uncharacterized HTH-type transcriptional regulator YdhC OS=Bacillus subtilis (strain 168) OX=224308 GN=ydhC PE=4 SV=1	68900000	5300000	no	no
O31820	sp|O31820|YNEN_BACSU Thioredoxin-like protein YneN OS=Bacillus subtilis (strain 168) OX=224308 GN=yneN PE=3 SV=1	68820000	7646600	no	no
P37530	sp|P37530|DGK_BACSU Deoxyguanosine kinase OS=Bacillus subtilis (strain 168) OX=224308 GN=dgk PE=1 SV=1	68699000	5284500	no	no
O31712	sp|O31712|YKNZ_BACSU Uncharacterized ABC transporter permease YknZ OS=Bacillus subtilis (strain 168) OX=224308 GN=yknZ PE=1 SV=1	68518000	5709900	no	no
O05503	sp|O05503|YDHK_BACSU Uncharacterized protein YdhK OS=Bacillus subtilis (strain 168) OX=224308 GN=ydhK PE=1 SV=1	68314000	8539200	no	no
O05250	sp|O05250|MALK_BACSU Sensor histidine kinase MalK OS=Bacillus subtilis (strain 168) OX=224308 GN=malK PE=3 SV=1	68263000	2202000	no	no
P42100	sp|P42100|GLXK_BACSU Glycerate kinase OS=Bacillus subtilis (strain 168) OX=224308 GN=glxK PE=3 SV=2	68229000	3249000	no	no
O08336	sp|O08336|CYPB_BACSU Bifunctional cytochrome P450/NADPH--P450 reductase 2 OS=Bacillus subtilis (strain 168) OX=224308 GN=cypB PE=1 SV=1	68120000	1098700	no	no
Q45589	sp|Q45589|CDAA_BACSU Cyclic di-AMP synthase CdaA OS=Bacillus subtilis (strain 168) OX=224308 GN=cdaA PE=1 SV=3	67045000	5157300	no	no
O34375	sp|O34375|MINJ_BACSU Cell division topological determinant MinJ OS=Bacillus subtilis (strain 168) OX=224308 GN=minJ PE=1 SV=1	66654000	4443600	no	no
O32002	sp|O32002|YOKE_BACSU SPBc2 prophage-derived uncharacterized protein YokE OS=Bacillus subtilis (strain 168) OX=224308 GN=yokE PE=4 SV=1	66015000	7335100	no	no
P39809	sp|P39809|FLGM_BACSU Negative regulator of flagellin synthesis OS=Bacillus subtilis (strain 168) OX=224308 GN=flgM PE=3 SV=1	65994000	9427700	no	no
Q45601	sp|Q45601|RLMH_BACSU Ribosomal RNA large subunit methyltransferase H OS=Bacillus subtilis (strain 168) OX=224308 GN=rlmH PE=1 SV=1	65944000	7327100	no	yes
P46322	sp|P46322|PGSA_BACSU CDP-diacylglycerol--glycerol-3-phosphate 3-phosphatidyltransferase OS=Bacillus subtilis (strain 168) OX=224308 GN=pgsA PE=3 SV=3	65937000	9419600	no	no
O05399	sp|O05399|YRHG_BACSU Uncharacterized transporter YrhG OS=Bacillus subtilis (strain 168) OX=224308 GN=yrhG PE=3 SV=1	65759000	10960000	no	no
P54604	sp|P54604|YHCT_BACSU Uncharacterized RNA pseudouridine synthase YhcT OS=Bacillus subtilis (strain 168) OX=224308 GN=yhcT PE=3 SV=2	65754000	4696700	no	yes
O06744	sp|O06744|YITI_BACSU Uncharacterized N-acetyltransferase YitI OS=Bacillus subtilis (strain 168) OX=224308 GN=yitI PE=3 SV=3	65181000	10863000	no	no
O32133	sp|O32133|YUND_BACSU Uncharacterized metallophosphoesterase YunD OS=Bacillus subtilis (strain 168) OX=224308 GN=yunD PE=3 SV=1	65106000	2959400	yes	no
P35166	sp|P35166|RSIX_BACSU Anti-sigma-X factor RsiX OS=Bacillus subtilis (strain 168) OX=224308 GN=rsiX PE=1 SV=2	64886000	4055400	no	yes
P21204	sp|P21204|YSZB_BACSU UPF0735 ACT domain-containing protein YszB OS=Bacillus subtilis (strain 168) OX=224308 GN=yszB PE=3 SV=1	64632000	8078900	no	no
O05220	sp|O05220|YWRF_BACSU Uncharacterized protein YwrF OS=Bacillus subtilis (strain 168) OX=224308 GN=ywrF PE=3 SV=1	64346000	5849600	no	no
P39132	sp|P39132|YHBE_BACSU Uncharacterized protein YhbE OS=Bacillus subtilis (strain 168) OX=224308 GN=yhbE PE=4 SV=2	64044000	5337000	no	no
P0CI75	sp|P0CI75|BIRA_BACSU Bifunctional ligase/repressor BirA OS=Bacillus subtilis (strain 168) OX=224308 GN=birA PE=1 SV=1	64036000	3370300	no	no
O31844	sp|O31844|CZRA_BACSU HTH-type transcriptional repressor CzrA OS=Bacillus subtilis (strain 168) OX=224308 GN=czrA PE=1 SV=1	63762000	12752000	no	no
O05508	sp|O05508|GMUD_BACSU 6-phospho-beta-glucosidase GmuD OS=Bacillus subtilis (strain 168) OX=224308 GN=gmuD PE=1 SV=1	63182000	2256500	yes	yes
O34555	sp|O34555|YOED_BACSU Uncharacterized protein YoeD OS=Bacillus subtilis (strain 168) OX=224308 GN=yoeD PE=4 SV=1	62514000	12503000	no	no
P60495	sp|P60495|PXPB_BACSU 5-oxoprolinase subunit B OS=Bacillus subtilis (strain 168) OX=224308 GN=pxpB PE=1 SV=1	62283000	10381000	no	no
P37546	sp|P37546|YABE_BACSU Uncharacterized protein YabE OS=Bacillus subtilis (strain 168) OX=224308 GN=yabE PE=4 SV=1	62182000	2703600	no	no
P06535	sp|P06535|SP0B_BACSU Sporulation initiation phosphotransferase B OS=Bacillus subtilis (strain 168) OX=224308 GN=spo0B PE=1 SV=1	61846000	5622400	no	yes
O31417	sp|O31417|YAZB_BACSU Uncharacterized HTH-type transcriptional regulator YazB OS=Bacillus subtilis (strain 168) OX=224308 GN=yazB PE=4 SV=1	61652000	15413000	no	no
P45862	sp|P45862|YWJB_BACSU Uncharacterized protein YwjB OS=Bacillus subtilis (strain 168) OX=224308 GN=ywjB PE=4 SV=1	61619000	10270000	no	no
O31656	sp|O31656|YKRK_BACSU Uncharacterized protein YkrK OS=Bacillus subtilis (strain 168) OX=224308 GN=ykrK PE=4 SV=1	61618000	5134800	no	no
P37502	sp|P37502|YYBB_BACSU Probable metallo-hydrolase YybB OS=Bacillus subtilis (strain 168) OX=224308 GN=yybB PE=3 SV=1	61544000	4396000	no	no
P37813	sp|P37813|ATP6_BACSU ATP synthase subunit a OS=Bacillus subtilis (strain 168) OX=224308 GN=atpB PE=1 SV=1	61241000	12248000	no	no
P96582	sp|P96582|LRPC_BACSU HTH-type transcriptional regulator LrpC OS=Bacillus subtilis (strain 168) OX=224308 GN=lrpC PE=1 SV=2	61089000	6787700	no	no
O05256	sp|O05256|MAEN_BACSU Na(+)-malate symporter OS=Bacillus subtilis (strain 168) OX=224308 GN=maeN PE=3 SV=1	60726000	5520500	no	yes
O31575	sp|O31575|RECX_BACSU Regulatory protein RecX OS=Bacillus subtilis (strain 168) OX=224308 GN=recX PE=3 SV=1	60149000	4296400	no	no
P54467	sp|P54467|YQFB_BACSU Uncharacterized protein YqfB OS=Bacillus subtilis (strain 168) OX=224308 GN=yqfB PE=4 SV=2	60146000	15037000	yes	yes
O31864	sp|O31864|YOZE_BACSU UPF0346 protein YozE OS=Bacillus subtilis (strain 168) OX=224308 GN=yozE PE=1 SV=1	60132000	30066000	no	no
O34441	sp|O34441|YLOC_BACSU UPF0701 protein YloC OS=Bacillus subtilis (strain 168) OX=224308 GN=yloC PE=3 SV=1	60119000	2862800	no	yes
O05506	sp|O05506|PTEA_BACSU PTS system oligo-beta-mannoside-specific EIIA component OS=Bacillus subtilis (strain 168) OX=224308 GN=gmuA PE=1 SV=2	60025000	10004000	no	no
P96591	sp|P96591|YDAP_BACSU Putative thiamine pyrophosphate-containing protein YdaP OS=Bacillus subtilis (strain 168) OX=224308 GN=ydaP PE=2 SV=1	59976000	2142000	no	no
Q06750	sp|Q06750|CYSE_BACSU Serine acetyltransferase OS=Bacillus subtilis (strain 168) OX=224308 GN=cysE PE=1 SV=1	59236000	5385100	no	no
O34436	sp|O34436|PIT_BACSU Probable low-affinity inorganic phosphate transporter OS=Bacillus subtilis (strain 168) OX=224308 GN=pit PE=3 SV=2	59202000	11840000	no	no
Q45064	sp|Q45064|PLSY_BACSU Glycerol-3-phosphate acyltransferase OS=Bacillus subtilis (strain 168) OX=224308 GN=plsY PE=1 SV=1	59023000	19674000	no	no
O32176	sp|O32176|FADE_BACSU Probable acyl-CoA dehydrogenase OS=Bacillus subtilis (strain 168) OX=224308 GN=fadE PE=2 SV=1	58881000	1840000	no	yes
O07015	sp|O07015|RSBQ_BACSU Sigma factor SigB regulation protein RsbQ OS=Bacillus subtilis (strain 168) OX=224308 GN=rsbQ PE=1 SV=1	58638000	5330700	no	no
P96659	sp|P96659|YDEB_BACSU Putative transcription factor YdeB OS=Bacillus subtilis (strain 168) OX=224308 GN=ydeB PE=3 SV=1	58637000	6515200	no	no
O31480	sp|O31480|YCZG_BACSU Uncharacterized HTH-type transcriptional regulator YczG OS=Bacillus subtilis (strain 168) OX=224308 GN=yczG PE=4 SV=1	58276000	9712600	no	no
P11044	sp|P11044|TYSY2_BACSU Thymidylate synthase 2 OS=Bacillus subtilis (strain 168) OX=224308 GN=thyA2 PE=1 SV=1	57974000	5270300	no	no
P46905	sp|P46905|YCCK_BACSU Uncharacterized oxidoreductase YccK OS=Bacillus subtilis (strain 168) OX=224308 GN=yccK PE=3 SV=2	57763000	3850900	no	no
O35033	sp|O35033|COABC_BACSU Probable coenzyme A biosynthesis bifunctional protein CoaBC OS=Bacillus subtilis (strain 168) OX=224308 GN=coaBC PE=3 SV=1	57761000	2625500	no	yes
P38491	sp|P38491|YPFA_BACSU Uncharacterized protein YpfA OS=Bacillus subtilis (strain 168) OX=224308 GN=ypfA PE=1 SV=1	57559000	6395400	no	no
Q45588	sp|Q45588|RSIW_BACSU Anti-sigma-W factor RsiW OS=Bacillus subtilis (strain 168) OX=224308 GN=rsiW PE=1 SV=2	57466000	7183300	no	no
O06480	sp|O06480|YFNB_BACSU Putative HAD-hydrolase YfnB OS=Bacillus subtilis (strain 168) OX=224308 GN=yfnB PE=1 SV=1	57441000	4786700	no	no
P54529	sp|P54529|YQIR_BACSU Putative sigma L-dependent transcriptional regulator YqiR OS=Bacillus subtilis (strain 168) OX=224308 GN=yqiR PE=4 SV=1	57312000	1302500	no	no
O34658	sp|O34658|YLBG_BACSU UPF0298 protein YlbG OS=Bacillus subtilis (strain 168) OX=224308 GN=ylbG PE=3 SV=1	57303000	14326000	no	yes
P54593	sp|P54593|YHCI_BACSU Uncharacterized protein YhcI OS=Bacillus subtilis (strain 168) OX=224308 GN=yhcI PE=4 SV=1	56892000	8127400	no	yes
P70972	sp|P70972|ECFT_BACSU Energy-coupling factor transporter transmembrane protein EcfT OS=Bacillus subtilis (strain 168) OX=224308 GN=ecfT PE=1 SV=3	56823000	4735300	no	no
P40768	sp|P40768|YTKA_BACSU Uncharacterized protein YtkA OS=Bacillus subtilis (strain 168) OX=224308 GN=ytkA PE=4 SV=2	56717000	9452900	no	no
P21884	sp|P21884|YKYA_BACSU Uncharacterized lipoprotein YkyA OS=Bacillus subtilis (strain 168) OX=224308 GN=ykyA PE=3 SV=3	56539000	3769300	no	yes
P54537	sp|P54537|ARTM_BACSU Arginine transport ATP-binding protein ArtM OS=Bacillus subtilis (strain 168) OX=224308 GN=artM PE=1 SV=1	56030000	5093600	no	yes
P37540	sp|P37540|HOLB_BACSU DNA polymerase III subunit delta OS=Bacillus subtilis (strain 168) OX=224308 GN=holB PE=3 SV=1	56008000	2435100	yes	no
P54552	sp|P54552|P5CR2_BACSU Pyrroline-5-carboxylate reductase 2 OS=Bacillus subtilis (strain 168) OX=224308 GN=proI PE=3 SV=1	55753000	3716900	no	yes
O34707	sp|O34707|YTPB_BACSU Tetraprenyl-beta-curcumene synthase OS=Bacillus subtilis (strain 168) OX=224308 GN=ytpB PE=1 SV=1	55404000	3462800	no	no
O34940	sp|O34940|YVRE_BACSU Putative sugar lactone lactonase YvrE OS=Bacillus subtilis (strain 168) OX=224308 GN=yvrE PE=3 SV=1	55279000	3071000	no	no
P54480	sp|P54480|YQFW_BACSU Putative nucleotidase YqfW OS=Bacillus subtilis (strain 168) OX=224308 GN=yqfW PE=3 SV=1	55188000	5017100	no	no
P39606	sp|P39606|YWCH_BACSU Uncharacterized protein YwcH OS=Bacillus subtilis (strain 168) OX=224308 GN=ywcH PE=4 SV=1	54690000	4206900	no	no
Q45497	sp|Q45497|YKTA_BACSU UPF0223 protein YktA OS=Bacillus subtilis (strain 168) OX=224308 GN=yktA PE=3 SV=1	54581000	54581000	no	no
O34308	sp|O34308|YTKK_BACSU Putative oxidoreductase YtkK OS=Bacillus subtilis (strain 168) OX=224308 GN=ytkK PE=3 SV=1	54267000	3391700	no	yes
P54162	sp|P54162|RNHL_BACSU 14.7 kDa ribonuclease H-like protein OS=Bacillus subtilis (strain 168) OX=224308 GN=rnhA PE=1 SV=1	54219000	7745600	no	no
C0H3X7	sp|C0H3X7|MPRF_BACSU Phosphatidylglycerol lysyltransferase OS=Bacillus subtilis (strain 168) OX=224308 GN=mprF PE=1 SV=1	53962000	1498900	no	no
P37253	sp|P37253|ILVC_BACSU Ketol-acid reductoisomerase (NADP(+)) OS=Bacillus subtilis (strain 168) OX=224308 GN=ilvC PE=1 SV=1	53920000	2567600	yes	yes
O31829	sp|O31829|YOAF_BACSU Uncharacterized protein YoaF OS=Bacillus subtilis (strain 168) OX=224308 GN=yoaF PE=4 SV=1	53643000	10729000	no	no
O34717	sp|O34717|FADH_BACSU Probable 2,4-dienoyl-CoA reductase OS=Bacillus subtilis (strain 168) OX=224308 GN=fadH PE=2 SV=1	53206000	4092800	no	no
O05522	sp|O05522|TATAY_BACSU Sec-independent protein translocase protein TatAy OS=Bacillus subtilis (strain 168) OX=224308 GN=tatAy PE=1 SV=1	53183000	17728000	no	yes
P94443	sp|P94443|PADR_BACSU Negative transcription regulator PadR OS=Bacillus subtilis (strain 168) OX=224308 GN=padR PE=4 SV=1	52859000	3775700	no	no
O34341	sp|O34341|YEBC_BACSU Uncharacterized protein YebC OS=Bacillus subtilis (strain 168) OX=224308 GN=yebC PE=4 SV=2	52491000	7498700	no	no
O34960	sp|O34960|YJGB_BACSU Uncharacterized protein YjgB OS=Bacillus subtilis (strain 168) OX=224308 GN=yjgB PE=1 SV=1	52388000	4029800	no	no
O34577	sp|O34577|CYSC1_BACSU Probable adenylyl-sulfate kinase OS=Bacillus subtilis (strain 168) OX=224308 GN=cysC PE=2 SV=1	52344000	5816000	no	no
P23445	sp|P23445|FLII_BACSU Flagellum-specific ATP synthase OS=Bacillus subtilis (strain 168) OX=224308 GN=fliI PE=3 SV=2	52317000	2491300	no	no
P39759	sp|P39759|YKQA_BACSU Putative gamma-glutamylcyclotransferase YkqA OS=Bacillus subtilis (strain 168) OX=224308 GN=ykqA PE=1 SV=1	52187000	2609300	no	yes
O31418	sp|O31418|MRNC_BACSU Mini-ribonuclease 3 OS=Bacillus subtilis (strain 168) OX=224308 GN=mrnC PE=1 SV=1	52138000	8689600	no	no
P18256	sp|P18256|SYT2_BACSU Threonine--tRNA ligase 2 OS=Bacillus subtilis (strain 168) OX=224308 GN=thrZ PE=2 SV=2	51929000	1483700	no	yes
P20692	sp|P20692|TYRA_BACSU Prephenate dehydrogenase OS=Bacillus subtilis (strain 168) OX=224308 GN=tyrA PE=3 SV=2	51719000	2873300	no	yes
O32152	sp|O32152|YURK_BACSU Uncharacterized HTH-type transcriptional regulator YurK OS=Bacillus subtilis (strain 168) OX=224308 GN=yurK PE=1 SV=1	51643000	3972500	no	no
O34377;O31999	sp|O34377|YOBM_BACSU Uncharacterized protein YobM OS=Bacillus subtilis (strain 168) OX=224308 GN=yobM PE=4 SV=2;sp|O31999|YOKH_BACSU SPBc2 prophage-derived uncharacterized protein YokH OS=Bacillus subtilis (strain 168) OX=224308 GN=yokH PE=4 SV=1	51641000	5164100	no	no
P37543	sp|P37543|YABB_BACSU Uncharacterized protein YabB OS=Bacillus subtilis (strain 168) OX=224308 GN=yabB PE=4 SV=1	51460000	3027100	no	yes
P24139	sp|P24139|OPPC_BACSU Oligopeptide transport system permease protein OppC OS=Bacillus subtilis (strain 168) OX=224308 GN=oppC PE=2 SV=1	51384000	4671300	yes	no
P23454	sp|P23454|YLXF_BACSU FlaA locus 22.9 kDa protein OS=Bacillus subtilis (strain 168) OX=224308 GN=ylxF PE=4 SV=2	51264000	5126400	yes	yes
O31488	sp|O31488|YDAN_BACSU Uncharacterized protein YdaN OS=Bacillus subtilis (strain 168) OX=224308 GN=ydaN PE=3 SV=1	51020000	1645800	no	yes
P12667	sp|P12667|NUCA_BACSU DNA-entry nuclease OS=Bacillus subtilis (strain 168) OX=224308 GN=nucA PE=4 SV=2	50881000	5653500	no	no
O35000	sp|O35000|NAGB_BACSU Glucosamine-6-phosphate deaminase 1 OS=Bacillus subtilis (strain 168) OX=224308 GN=nagB PE=1 SV=1	50025000	4168700	no	no
P54585	sp|P54585|YHCA_BACSU Uncharacterized MFS-type transporter YhcA OS=Bacillus subtilis (strain 168) OX=224308 GN=yhcA PE=3 SV=2	50001000	4166700	no	no
P94434	sp|P94434|YCNL_BACSU Uncharacterized protein YcnL OS=Bacillus subtilis (strain 168) OX=224308 GN=ycnL PE=2 SV=1	49978000	9995500	no	no
O32229	sp|O32229|YVAG_BACSU Uncharacterized oxidoreductase YvaG OS=Bacillus subtilis (strain 168) OX=224308 GN=yvaG PE=3 SV=1	49933000	4993300	no	no
P54952	sp|P54952|YXEM_BACSU Probable amino-acid-binding protein YxeM OS=Bacillus subtilis (strain 168) OX=224308 GN=yxeM PE=1 SV=1	49908000	3839000	no	yes
P94542	sp|P94542|ZAPA_BACSU Cell division protein ZapA OS=Bacillus subtilis (strain 168) OX=224308 GN=zapA PE=1 SV=1	49902000	12475000	no	no
P96652	sp|P96652|LRPA_BACSU HTH-type transcriptional regulator LrpA OS=Bacillus subtilis (strain 168) OX=224308 GN=lrpA PE=4 SV=1	49849000	4984900	no	no
O34817	sp|O34817|YVOA_BACSU HTH-type transcriptional repressor YvoA OS=Bacillus subtilis (strain 168) OX=224308 GN=yvoA PE=1 SV=1	49650000	4137500	no	no
P40405	sp|P40405|SWRB_BACSU Swarming motility protein SwrB OS=Bacillus subtilis (strain 168) OX=224308 GN=swrB PE=4 SV=2	49633000	8272200	no	no
O32172	sp|O32172|YUSF_BACSU Uncharacterized protein YusF OS=Bacillus subtilis (strain 168) OX=224308 GN=yusF PE=4 SV=1	49484000	4948400	no	no
P24500	sp|P24500|FLGB_BACSU Flagellar basal body rod protein FlgB OS=Bacillus subtilis (strain 168) OX=224308 GN=flgB PE=1 SV=1	49435000	9887000	no	no
Q06755	sp|Q06755|ISPD_BACSU 2-C-methyl-D-erythritol 4-phosphate cytidylyltransferase OS=Bacillus subtilis (strain 168) OX=224308 GN=ispD PE=1 SV=2	49070000	4089200	no	no
P40950	sp|P40950|YUXN_BACSU Uncharacterized HTH-type transcriptional regulator YuxN OS=Bacillus subtilis (strain 168) OX=224308 GN=yuxN PE=4 SV=2	48949000	3765300	no	yes
P54521	sp|P54521|EX7L_BACSU Exodeoxyribonuclease 7 large subunit OS=Bacillus subtilis (strain 168) OX=224308 GN=xseA PE=3 SV=2	48890000	1810700	no	no
C0H406	sp|C0H406|YKZT_BACSU Uncharacterized protein YkzT OS=Bacillus subtilis (strain 168) OX=224308 GN=ykzT PE=4 SV=1	48510000	16170000	no	no
O34700	sp|O34700|YEBG_BACSU Uncharacterized protein YebG OS=Bacillus subtilis (strain 168) OX=224308 GN=yebG PE=4 SV=1	48501000	12125000	no	no
P40773	sp|P40773|YFJL_BACSU Uncharacterized protein YfjL OS=Bacillus subtilis (strain 168) OX=224308 GN=yfjL PE=4 SV=2	47848000	3987400	no	no
O31582	sp|O31582|YFHO_BACSU Uncharacterized protein YfhO OS=Bacillus subtilis (strain 168) OX=224308 GN=yfhO PE=4 SV=2	47809000	1258100	no	no
P12049	sp|P12049|PURS_BACSU Phosphoribosylformylglycinamidine synthase subunit PurS OS=Bacillus subtilis (strain 168) OX=224308 GN=purS PE=1 SV=1	47433000	9486500	no	no
O34912	sp|O34912|HIS2_BACSU Histidine biosynthesis bifunctional protein HisIE OS=Bacillus subtilis (strain 168) OX=224308 GN=hisI PE=3 SV=1	47004000	4273100	no	no
O05509	sp|O05509|GMUR_BACSU HTH-type transcriptional regulator GmuR OS=Bacillus subtilis (strain 168) OX=224308 GN=gmuR PE=1 SV=1	46754000	5194900	no	no
P55189	sp|P55189|YBAR_BACSU Putative sulfate transporter YbaR OS=Bacillus subtilis (strain 168) OX=224308 GN=ybaR PE=3 SV=2	46621000	3885100	no	no
Q45584	sp|Q45584|YBBK_BACSU Uncharacterized protein YbbK OS=Bacillus subtilis (strain 168) OX=224308 GN=ybbK PE=4 SV=2	46496000	5166300	no	no
P46333	sp|P46333|CSBC_BACSU Probable metabolite transport protein CsbC OS=Bacillus subtilis (strain 168) OX=224308 GN=csbC PE=1 SV=3	46421000	5157800	no	no
P45942	sp|P45942|YQCG_BACSU Ribonuclease YqcG OS=Bacillus subtilis (strain 168) OX=224308 GN=yqcG PE=1 SV=1	45860000	1993900	no	no
O34835	sp|O34835|FAPR_BACSU Transcription factor FapR OS=Bacillus subtilis (strain 168) OX=224308 GN=fapR PE=1 SV=1	45731000	5716400	no	no
O34669	sp|O34669|YOCH_BACSU Cell wall-binding protein YocH OS=Bacillus subtilis (strain 168) OX=224308 GN=yocH PE=1 SV=1	45282000	3018800	no	no
P80878	sp|P80878|MCAT_BACSU Probable manganese catalase OS=Bacillus subtilis (strain 168) OX=224308 GN=ydbD PE=1 SV=1	45217000	3478200	no	no
P54515	sp|P54515|YQHQ_BACSU Uncharacterized protein YqhQ OS=Bacillus subtilis (strain 168) OX=224308 GN=yqhQ PE=4 SV=2	45100000	2652900	no	no
O31974	sp|O31974|YOMK_BACSU SPBc2 prophage-derived uncharacterized protein YomK OS=Bacillus subtilis (strain 168) OX=224308 GN=yomK PE=4 SV=1	44947000	5618300	no	no
P24009	sp|P24009|COXX2_BACSU Protoheme IX farnesyltransferase 2 OS=Bacillus subtilis (strain 168) OX=224308 GN=ctaB2 PE=1 SV=2	44450000	8890000	no	no
P94569	sp|P94569|YSOA_BACSU TPR repeat-containing protein YsoA OS=Bacillus subtilis (strain 168) OX=224308 GN=ysoA PE=4 SV=2	44248000	2949900	no	no
P94520	sp|P94520|YSDB_BACSU Sigma-w pathway protein YsdB OS=Bacillus subtilis (strain 168) OX=224308 GN=ysdB PE=2 SV=1	44189000	5523600	no	yes
P17894	sp|P17894|RECN_BACSU DNA repair protein RecN OS=Bacillus subtilis (strain 168) OX=224308 GN=recN PE=3 SV=2	44138000	1337500	no	yes
P54485	sp|P54485|YQGB_BACSU Uncharacterized protein YqgB OS=Bacillus subtilis (strain 168) OX=224308 GN=yqgB PE=4 SV=2	44095000	3674500	no	yes
P71043	sp|P71043|YWNH_BACSU Putative phosphinothricin acetyltransferase YwnH OS=Bacillus subtilis (strain 168) OX=224308 GN=ywnH PE=1 SV=1	43979000	4886500	no	no
Q45599	sp|Q45599|YYDC_BACSU Uncharacterized protein YydC OS=Bacillus subtilis (strain 168) OX=224308 GN=yydC PE=4 SV=1	43702000	4370200	no	no
O32253	sp|O32253|CGGR_BACSU Central glycolytic genes regulator OS=Bacillus subtilis (strain 168) OX=224308 GN=cggR PE=1 SV=1	43134000	1875400	no	yes
O34705	sp|O34705|PLBAC_BACSU Phospholipase YtpA OS=Bacillus subtilis (strain 168) OX=224308 GN=ytpA PE=1 SV=1	42991000	2866100	no	no
P39641	sp|P39641|BACD_BACSU Alanine--anticapsin ligase OS=Bacillus subtilis (strain 168) OX=224308 GN=bacD PE=1 SV=1	42660000	2133000	no	no
P96688	sp|P96688|NAP_BACSU Uncharacterized carboxylesterase nap OS=Bacillus subtilis (strain 168) OX=224308 GN=nap PE=1 SV=1	42556000	3039700	no	yes
O06475	sp|O06475|YFMQ_BACSU Uncharacterized protein YfmQ OS=Bacillus subtilis (strain 168) OX=224308 GN=yfmQ PE=4 SV=1	42489000	4721100	no	no
O31459	sp|O31459|YBGA_BACSU Uncharacterized HTH-type transcriptional regulator YbgA OS=Bacillus subtilis (strain 168) OX=224308 GN=ybgA PE=4 SV=1	42379000	3259900	no	no
P42246	sp|P42246|YCBN_BACSU Uncharacterized ABC transporter ATP-binding protein YcbN OS=Bacillus subtilis (strain 168) OX=224308 GN=ycbN PE=3 SV=4	41940000	2330000	no	no
P25499	sp|P25499|HRCA_BACSU Heat-inducible transcription repressor HrcA OS=Bacillus subtilis (strain 168) OX=224308 GN=hrcA PE=3 SV=1	41866000	1744400	no	no
P71042	sp|P71042|YWNG_BACSU Uncharacterized protein YwnG OS=Bacillus subtilis (strain 168) OX=224308 GN=ywnG PE=4 SV=1	41655000	10414000	no	no
P54493	sp|P54493|GLUP_BACSU Rhomboid protease GluP OS=Bacillus subtilis (strain 168) OX=224308 GN=gluP PE=1 SV=2	41137000	2285400	no	no
P37872	sp|P37872|YBXB_BACSU Uncharacterized protein YbxB OS=Bacillus subtilis (strain 168) OX=224308 GN=ybxB PE=3 SV=1	41135000	4113500	no	no
C0SP89	sp|C0SP89|YOAH_BACSU Putative methyl-accepting chemotaxis protein YoaH OS=Bacillus subtilis (strain 168) OX=224308 GN=yoaH PE=2 SV=1	40947000	1780300	no	no
P39595	sp|P39595|EFEU_BACSU Ferrous iron permease EfeU OS=Bacillus subtilis (strain 168) OX=224308 GN=efeU PE=1 SV=2	40880000	2920000	no	no
O31910	sp|O31910|YORC_BACSU SPBc2 prophage-derived uncharacterized protein YorC OS=Bacillus subtilis (strain 168) OX=224308 GN=yorC PE=4 SV=1	40834000	5104300	no	no
Q796Z1	sp|Q796Z1|YGAC_BACSU UPF0374 protein YgaC OS=Bacillus subtilis (strain 168) OX=224308 GN=ygaC PE=3 SV=2	40558000	3119900	no	no
O34592	sp|O34592|YDJP_BACSU AB hydrolase superfamily protein YdjP OS=Bacillus subtilis (strain 168) OX=224308 GN=ydjP PE=2 SV=1	40441000	4044100	no	no
P96574	sp|P96574|MTLR_BACSU Transcriptional regulator MtlR OS=Bacillus subtilis (strain 168) OX=224308 GN=mtlR PE=2 SV=1	40056000	1178100	no	no
P54391	sp|P54391|YPIF_BACSU Uncharacterized protein YpiF OS=Bacillus subtilis (strain 168) OX=224308 GN=ypiF PE=4 SV=1	40055000	5006900	no	no
P54167	sp|P54167|METAA_BACSU Homoserine O-acetyltransferase OS=Bacillus subtilis (strain 168) OX=224308 GN=metAA PE=3 SV=3	39919000	2217700	no	yes
O34664	sp|O34664|THIN_BACSU Thiamine pyrophosphokinase OS=Bacillus subtilis (strain 168) OX=224308 GN=thiN PE=1 SV=1	39782000	3315200	no	no
P54456	sp|P54456|YQEK_BACSU Uncharacterized protein YqeK OS=Bacillus subtilis (strain 168) OX=224308 GN=yqeK PE=4 SV=1	39674000	3306200	no	no
P35162	sp|P35162|RESC_BACSU Cytochrome c biogenesis protein ResC OS=Bacillus subtilis (strain 168) OX=224308 GN=resC PE=3 SV=2	39576000	3044300	no	no
O34418	sp|O34418|YFKI_BACSU Uncharacterized protein YfkI OS=Bacillus subtilis (strain 168) OX=224308 GN=yfkI PE=3 SV=1	39468000	9866900	no	no
P33911	sp|P33911|CSRA_BACSU Translational regulator CsrA OS=Bacillus subtilis (strain 168) OX=224308 GN=csrA PE=1 SV=1	39284000	7856800	no	no
O31594	sp|O31594|YHZC_BACSU Uncharacterized protein YhzC OS=Bacillus subtilis (strain 168) OX=224308 GN=yhzC PE=4 SV=1	39059000	9764700	no	no
O34827	sp|O34827|YKUM_BACSU Uncharacterized HTH-type transcriptional regulator YkuM OS=Bacillus subtilis (strain 168) OX=224308 GN=ykuM PE=3 SV=1	39007000	2437900	no	no
O31702	sp|O31702|MOEB_BACSU Molybdopterin-synthase adenylyltransferase OS=Bacillus subtilis (strain 168) OX=224308 GN=moeB PE=3 SV=1	38951000	2434500	no	yes
P96589	sp|P96589|KIMA_BACSU Potassium transporter KimA OS=Bacillus subtilis (strain 168) OX=224308 GN=kimA PE=1 SV=1	37872000	1993300	no	no
P54517	sp|P54517|AROQ_BACSU 3-dehydroquinate dehydratase OS=Bacillus subtilis (strain 168) OX=224308 GN=yqhS PE=1 SV=1	37866000	6310900	no	no
P49938	sp|P49938|FHUC_BACSU Iron(3+)-hydroxamate import ATP-binding protein FhuC OS=Bacillus subtilis (strain 168) OX=224308 GN=fhuC PE=3 SV=1	37844000	2911100	no	yes
P23478	sp|P23478|ADDA_BACSU ATP-dependent helicase/nuclease subunit A OS=Bacillus subtilis (strain 168) OX=224308 GN=addA PE=1 SV=2	37799000	547810	no	no
O34570	sp|O34570|THPR_BACSU RNA 2,3-cyclic phosphodiesterase OS=Bacillus subtilis (strain 168) OX=224308 GN=ytlP PE=1 SV=1	37766000	3776600	no	no
O31997	sp|O31997|YOKJ_BACSU Antitoxin YokJ OS=Bacillus subtilis (strain 168) OX=224308 GN=yokJ PE=1 SV=1	37667000	4708400	no	yes
P52035	sp|P52035|BSAA_BACSU Glutathione peroxidase homolog BsaA OS=Bacillus subtilis (strain 168) OX=224308 GN=bsaA PE=3 SV=1	37606000	4700700	no	no
Q795Q5	sp|Q795Q5|YTTA_BACSU Uncharacterized membrane protein YttA OS=Bacillus subtilis (strain 168) OX=224308 GN=yttA PE=2 SV=2	37569000	3415400	no	yes
P39807	sp|P39807|YVYF_BACSU Uncharacterized protein YvyF OS=Bacillus subtilis (strain 168) OX=224308 GN=yvyF PE=4 SV=1	37444000	4160400	no	no
P42312	sp|P42312|NUPG_BACSU Purine nucleoside transport protein NupG OS=Bacillus subtilis (strain 168) OX=224308 GN=nupG PE=1 SV=2	37417000	4677100	no	no
O34809	sp|O34809|YCEG_BACSU Uncharacterized protein YceG OS=Bacillus subtilis (strain 168) OX=224308 GN=yceG PE=4 SV=1	37410000	1206800	no	no
P42404	sp|P42404|PHI_BACSU 3-hexulose-6-phosphate isomerase OS=Bacillus subtilis (strain 168) OX=224308 GN=hxlB PE=1 SV=1	37078000	6179700	no	no
O34921	sp|O34921|YTOI_BACSU Uncharacterized protein YtoI OS=Bacillus subtilis (strain 168) OX=224308 GN=ytoI PE=4 SV=1	37011000	1609200	no	no
O32045	sp|O32045|YRVD_BACSU Uncharacterized protein YrvD OS=Bacillus subtilis (strain 168) OX=224308 GN=yrvD PE=4 SV=1	36927000	9231700	no	no
P39667	sp|P39667|NADR_BACSU Transcription repressor NadR OS=Bacillus subtilis (strain 168) OX=224308 GN=nadR PE=1 SV=2	36867000	3686700	no	yes
O06980	sp|O06980|YVCR_BACSU Uncharacterized ABC transporter ATP-binding protein YvcR OS=Bacillus subtilis (strain 168) OX=224308 GN=yvcR PE=3 SV=1	36558000	2437200	no	no
P50843	sp|P50843|KDUI_BACSU 4-deoxy-L-threo-5-hexosulose-uronate ketol-isomerase OS=Bacillus subtilis (strain 168) OX=224308 GN=kduI PE=2 SV=1	36530000	2148800	no	no
O34989	sp|O34989|YVRG_BACSU Sensor histidine kinase YvrG OS=Bacillus subtilis (strain 168) OX=224308 GN=yvrG PE=3 SV=2	36453000	1041500	no	yes
O32003	sp|O32003|YOKD_BACSU SPBc2 prophage-derived aminoglycoside N(3)-acetyltransferase-like protein YokD OS=Bacillus subtilis (strain 168) OX=224308 GN=yokD PE=1 SV=1	36040000	2772300	no	no
O06714	sp|O06714|SBCC_BACSU Nuclease SbcCD subunit C OS=Bacillus subtilis (strain 168) OX=224308 GN=sbcC PE=3 SV=3	35982000	620380	no	no
Q7WY76	sp|Q7WY76|YEZE_BACSU Uncharacterized HTH-type transcriptional regulator YezE OS=Bacillus subtilis (strain 168) OX=224308 GN=yezE PE=4 SV=1	35925000	2763500	no	no
P32959	sp|P32959|PBPE_BACSU Penicillin-binding protein 4* OS=Bacillus subtilis (strain 168) OX=224308 GN=pbpE PE=1 SV=1	35802000	1627400	no	no
P39764	sp|P39764|KINC_BACSU Sporulation kinase C OS=Bacillus subtilis (strain 168) OX=224308 GN=kinC PE=3 SV=1	35588000	1423500	no	no
O08455	sp|O08455|YHAN_BACSU Uncharacterized protein YhaN OS=Bacillus subtilis (strain 168) OX=224308 GN=yhaN PE=2 SV=1	35515000	710300	no	no
O34618	sp|O34618|YTNA_BACSU Uncharacterized amino acid permease YtnA OS=Bacillus subtilis (strain 168) OX=224308 GN=ytnA PE=3 SV=1	35500000	2958300	no	yes
Q07683	sp|Q07683|ANSR_BACSU HTH-type transcriptional regulator AnsR OS=Bacillus subtilis (strain 168) OX=224308 GN=ansR PE=4 SV=1	35476000	11825000	no	no
Q45582	sp|Q45582|MURQ_BACSU N-acetylmuramic acid 6-phosphate etherase OS=Bacillus subtilis (strain 168) OX=224308 GN=murQ PE=1 SV=2	35397000	1966500	no	no
P39141	sp|P39141|NUPC_BACSU Nucleoside permease NupC OS=Bacillus subtilis (strain 168) OX=224308 GN=nupC PE=2 SV=4	35380000	2948300	no	no
O32075	sp|O32075|YUAI_BACSU Uncharacterized N-acetyltransferase YuaI OS=Bacillus subtilis (strain 168) OX=224308 GN=yuaI PE=3 SV=1	35294000	5041900	no	no
O31928	sp|O31928|YOPJ_BACSU SPBc2 prophage-derived uncharacterized protein YopJ OS=Bacillus subtilis (strain 168) OX=224308 GN=yopJ PE=4 SV=1	35289000	4411200	no	no
P39651	sp|P39651|YWFO_BACSU Uncharacterized protein YwfO OS=Bacillus subtilis (strain 168) OX=224308 GN=ywfO PE=4 SV=2	35187000	1407500	no	no
Q9JMQ1	sp|Q9JMQ1|EXUR_BACSU Probable HTH-type transcriptional repressor ExuR OS=Bacillus subtilis (strain 168) OX=224308 GN=exuR PE=2 SV=1	35141000	2067100	no	no
Q7WY77	sp|Q7WY77|PXPC_BACSU 5-oxoprolinase subunit C OS=Bacillus subtilis (strain 168) OX=224308 GN=pxpC PE=1 SV=2	34991000	2058300	no	no
P96719	sp|P96719|YWQG_BACSU Uncharacterized protein YwqG OS=Bacillus subtilis (strain 168) OX=224308 GN=ywqG PE=1 SV=1	34848000	6969700	no	no
P80872	sp|P80872|G16O_BACSU General stress protein 16O OS=Bacillus subtilis (strain 168) OX=224308 GN=yocK PE=1 SV=3	34532000	3453200	no	no
Q45061	sp|Q45061|YNEP_BACSU Putative acyl-CoA thioesterase YneP OS=Bacillus subtilis (strain 168) OX=224308 GN=yneP PE=3 SV=2	34368000	4909700	no	yes
P96579	sp|P96579|YDAF_BACSU Putative ribosomal N-acetyltransferase YdaF OS=Bacillus subtilis (strain 168) OX=224308 GN=ydaF PE=1 SV=1	34341000	3434100	no	no
P37486	sp|P37486|YYBR_BACSU Uncharacterized HTH-type transcriptional regulator YybR OS=Bacillus subtilis (strain 168) OX=224308 GN=yybR PE=1 SV=1	34279000	3427900	no	no
Q45057	sp|Q45057|YNEB_BACSU Resolvase homolog YneB OS=Bacillus subtilis (strain 168) OX=224308 GN=yneB PE=2 SV=1	34054000	2619500	no	no
P50830	sp|P50830|YPRA_BACSU Uncharacterized ATP-dependent helicase YprA OS=Bacillus subtilis (strain 168) OX=224308 GN=yprA PE=3 SV=1	33751000	843770	no	no
P54333	sp|P54333|XKDN_BACSU Phage-like element PBSX protein XkdN OS=Bacillus subtilis (strain 168) OX=224308 GN=xkdN PE=4 SV=2	33729000	4818500	no	no
P12043	sp|P12043|PUR5_BACSU Phosphoribosylformylglycinamidine cyclo-ligase OS=Bacillus subtilis (strain 168) OX=224308 GN=purM PE=3 SV=2	33721000	2408700	no	no
P96597	sp|P96597|YDBB_BACSU Uncharacterized protein YdbB OS=Bacillus subtilis (strain 168) OX=224308 GN=ydbB PE=3 SV=1	33660000	6732000	no	no
O34533	sp|O34533|YTCD_BACSU Uncharacterized HTH-type transcriptional regulator YtcD OS=Bacillus subtilis (strain 168) OX=224308 GN=ytcD PE=1 SV=1	33602000	3733600	no	no
P35161	sp|P35161|RESB_BACSU Cytochrome c biogenesis protein ResB OS=Bacillus subtilis (strain 168) OX=224308 GN=resB PE=4 SV=1	33426000	1453300	no	no
P24011	sp|P24011|COX2_BACSU Cytochrome c oxidase subunit 2 OS=Bacillus subtilis (strain 168) OX=224308 GN=ctaC PE=3 SV=2	33369000	1756300	no	no
O05227	sp|O05227|MRPG_BACSU Na(+)/H(+) antiporter subunit G OS=Bacillus subtilis (strain 168) OX=224308 GN=mrpG PE=1 SV=1	33096000	5516000	no	yes
P32730	sp|P32730|YLXP_BACSU Uncharacterized protein YlxP OS=Bacillus subtilis (strain 168) OX=224308 GN=ylxP PE=4 SV=1	32993000	8248300	no	no
O32193	sp|O32193|CSSS_BACSU Sensor histidine kinase CssS OS=Bacillus subtilis (strain 168) OX=224308 GN=cssS PE=1 SV=2	32976000	1319100	no	no
P96616	sp|P96616|YDBT_BACSU UPF0699 transmembrane protein YdbT OS=Bacillus subtilis (strain 168) OX=224308 GN=ydbT PE=3 SV=1	32960000	1498200	no	no
P50733	sp|P50733|YPBG_BACSU Uncharacterized protein YpbG OS=Bacillus subtilis (strain 168) OX=224308 GN=ypbG PE=2 SV=1	32890000	2740900	no	no
P97030	sp|P97030|QUEG_BACSU Epoxyqueuosine reductase OS=Bacillus subtilis (strain 168) OX=224308 GN=queG PE=1 SV=2	32789000	1639400	no	no
P32960	sp|P32960|RACX_BACSU Probable amino-acid racemase OS=Bacillus subtilis (strain 168) OX=224308 GN=racX PE=2 SV=2	32468000	2951700	no	no
P50846	sp|P50846|ALKH_BACSU KHG/KDPG aldolase OS=Bacillus subtilis (strain 168) OX=224308 GN=kdgA PE=2 SV=1	32248000	3583100	no	no
O31535	sp|O31535|YETH_BACSU Uncharacterized protein YetH OS=Bacillus subtilis (strain 168) OX=224308 GN=yetH PE=4 SV=1	32244000	6448800	no	no
O06490	sp|O06490|YETN_BACSU Uncharacterized protein YetN OS=Bacillus subtilis (strain 168) OX=224308 GN=yetN PE=4 SV=1	32055000	1393700	no	no
C0SPB8	sp|C0SPB8|YVAV_BACSU Putative HTH-type transcriptional regulator YvaV OS=Bacillus subtilis (strain 168) OX=224308 GN=yvaV PE=3 SV=1	32047000	3560800	no	no
O34586	sp|O34586|YLBC_BACSU Uncharacterized membrane protein YlbC OS=Bacillus subtilis (strain 168) OX=224308 GN=ylbC PE=4 SV=1	31971000	1682700	no	no
O32080	sp|O32080|KTRA_BACSU Ktr system potassium uptake protein A OS=Bacillus subtilis (strain 168) OX=224308 GN=ktrA PE=1 SV=1	31793000	2649400	no	yes
O07014	sp|O07014|RSBP_BACSU Phosphoserine phosphatase RsbP OS=Bacillus subtilis (strain 168) OX=224308 GN=rsbP PE=1 SV=1	31576000	1973500	no	yes
P94352	sp|P94352|YXJI_BACSU Uncharacterized protein YxjI OS=Bacillus subtilis (strain 168) OX=224308 GN=yxjI PE=3 SV=1	31489000	3148900	no	yes
P54178	sp|P54178|SCO1_BACSU SCO1 protein homolog OS=Bacillus subtilis (strain 168) OX=224308 GN=ypmQ PE=1 SV=2	31461000	3495600	no	no
P23479	sp|P23479|SBCD_BACSU Nuclease SbcCD subunit D OS=Bacillus subtilis (strain 168) OX=224308 GN=sbcD PE=3 SV=5	31364000	1742500	no	yes
P96596	sp|P96596|YDBA_BACSU Uncharacterized protein YdbA OS=Bacillus subtilis (strain 168) OX=224308 GN=ydbA PE=4 SV=1	31271000	2405500	no	no
P45919	sp|P45919|YQBC_BACSU Uncharacterized protein YqbC OS=Bacillus subtilis (strain 168) OX=224308 GN=yqbC PE=4 SV=1	31084000	2391100	no	no
P54459	sp|P54459|YQEN_BACSU Uncharacterized protein YqeN OS=Bacillus subtilis (strain 168) OX=224308 GN=yqeN PE=1 SV=1	30986000	1408500	no	yes
P39615	sp|P39615|UNG_BACSU Uracil-DNA glycosylase OS=Bacillus subtilis (strain 168) OX=224308 GN=ung PE=1 SV=1	30938000	2209800	no	no
P10726	sp|P10726|RPSD_BACSU RNA polymerase sigma-D factor OS=Bacillus subtilis (strain 168) OX=224308 GN=sigD PE=1 SV=2	30860000	2057300	yes	no
P37533	sp|P37533|YAAL_BACSU Uncharacterized protein YaaL OS=Bacillus subtilis (strain 168) OX=224308 GN=yaaL PE=4 SV=1	30857000	15428000	no	no
P39788	sp|P39788|END3_BACSU Endonuclease III OS=Bacillus subtilis (strain 168) OX=224308 GN=nth PE=3 SV=1	30797000	4399600	no	no
P94415	sp|P94415|RAPC_BACSU Response regulator aspartate phosphatase C OS=Bacillus subtilis (strain 168) OX=224308 GN=rapC PE=3 SV=1	30784000	1231300	no	no
O35014	sp|O35014|YKUI_BACSU Uncharacterized EAL-domain containing protein YkuI OS=Bacillus subtilis (strain 168) OX=224308 GN=ykuI PE=1 SV=1	30139000	1435200	no	no
O07598	sp|O07598|YHAA_BACSU Putative amidohydrolase YhaA OS=Bacillus subtilis (strain 168) OX=224308 GN=yhaA PE=3 SV=3	30043000	1581200	no	no
P37563	sp|P37563|TILS_BACSU tRNA(Ile)-lysidine synthase OS=Bacillus subtilis (strain 168) OX=224308 GN=tilS PE=1 SV=2	29753000	1487700	no	yes
P80869	sp|P80869|DHG2_BACSU Glucose 1-dehydrogenase 2 OS=Bacillus subtilis (strain 168) OX=224308 GN=ycdF PE=1 SV=2	29635000	3292800	no	no
P23455	sp|P23455|YLXG_BACSU FlaA locus uncharacterized protein YlxG OS=Bacillus subtilis (strain 168) OX=224308 GN=ylxG PE=3 SV=1	29520000	4920000	no	no
O31701	sp|O31701|MOBA_BACSU Probable molybdenum cofactor guanylyltransferase OS=Bacillus subtilis (strain 168) OX=224308 GN=mobA PE=3 SV=1	29220000	2922000	no	no
P39067	sp|P39067|ACUC_BACSU Acetoin utilization protein AcuC OS=Bacillus subtilis (strain 168) OX=224308 GN=acuC PE=3 SV=1	29138000	2428100	no	no
O32046	sp|O32046|YRVC_BACSU Uncharacterized protein YrvC OS=Bacillus subtilis (strain 168) OX=224308 GN=yrvC PE=4 SV=1	28980000	4140000	no	no
O34497	sp|O34497|YKGA_BACSU Uncharacterized protein YkgA OS=Bacillus subtilis (strain 168) OX=224308 GN=ykgA PE=3 SV=2	28603000	1505400	no	no
P54568	sp|P54568|YQKE_BACSU Uncharacterized protein YqkE OS=Bacillus subtilis (strain 168) OX=224308 GN=yqkE PE=4 SV=1	28523000	14261000	no	no
P42410	sp|P42410|RSBS_BACSU RsbT antagonist protein RsbS OS=Bacillus subtilis (strain 168) OX=224308 GN=rsbS PE=1 SV=1	28317000	9438900	no	no
P96718	sp|P96718|YWQF_BACSU UDP-glucose 6-dehydrogenase YwqF OS=Bacillus subtilis (strain 168) OX=224308 GN=ywqF PE=1 SV=1	28160000	1005700	no	no
O34712	sp|O34712|YTRA_BACSU HTH-type transcriptional repressor YtrA OS=Bacillus subtilis (strain 168) OX=224308 GN=ytrA PE=2 SV=1	27963000	3495400	no	no
P39756	sp|P39756|FDHD_BACSU Sulfur carrier protein FdhD OS=Bacillus subtilis (strain 168) OX=224308 GN=fdhD PE=3 SV=1	27959000	2150700	no	no
P54156	sp|P54156|YPLP_BACSU Putative sigma L-dependent transcriptional regulator YplP OS=Bacillus subtilis (strain 168) OX=224308 GN=yplP PE=4 SV=1	27926000	1642700	no	no
P39066	sp|P39066|ACUB_BACSU Acetoin utilization protein AcuB OS=Bacillus subtilis (strain 168) OX=224308 GN=acuB PE=4 SV=1	27821000	2140000	no	no
P05651	sp|P05651|RECF_BACSU DNA replication and repair protein RecF OS=Bacillus subtilis (strain 168) OX=224308 GN=recF PE=3 SV=2	27790000	1263200	yes	no
O34966	sp|O34966|ZNUA_BACSU High-affinity zinc uptake system binding-protein ZnuA OS=Bacillus subtilis (strain 168) OX=224308 GN=znuA PE=1 SV=1	27782000	2137100	no	yes
P94517	sp|P94517|YSCB_BACSU Uncharacterized protein YscB OS=Bacillus subtilis (strain 168) OX=224308 GN=yscB PE=3 SV=2	27754000	3083800	no	no
P54948	sp|P54948|YXEI_BACSU Uncharacterized protein YxeI OS=Bacillus subtilis (strain 168) OX=224308 GN=yxeI PE=1 SV=2	27645000	1843000	no	no
P39604	sp|P39604|RODA_BACSU Peptidoglycan glycosyltransferase RodA OS=Bacillus subtilis (strain 168) OX=224308 GN=rodA PE=1 SV=1	27612000	3451500	no	no
P54538	sp|P54538|YQJA_BACSU Uncharacterized protein YqjA OS=Bacillus subtilis (strain 168) OX=224308 GN=yqjA PE=4 SV=2	27443000	2286900	no	no
P54536	sp|P54536|ARTQ_BACSU Arginine transport system permease protein ArtQ OS=Bacillus subtilis (strain 168) OX=224308 GN=artQ PE=1 SV=1	27343000	3417900	no	no
O07582	sp|O07582|SIGM_BACSU ECF RNA polymerase sigma factor SigM OS=Bacillus subtilis (strain 168) OX=224308 GN=sigM PE=1 SV=1	27136000	2713600	no	no
P13714	sp|P13714|LDH_BACSU L-lactate dehydrogenase OS=Bacillus subtilis (strain 168) OX=224308 GN=ldh PE=1 SV=3	27089000	2462600	no	no
C0H3S9	sp|C0H3S9|YBZH_BACSU Uncharacterized HTH-type transcriptional regulator YbzH OS=Bacillus subtilis (strain 168) OX=224308 GN=ybzH PE=4 SV=1	27047000	4507800	no	no
P96704	sp|P96704|YDGF_BACSU Uncharacterized transporter YdgF OS=Bacillus subtilis (strain 168) OX=224308 GN=ydgF PE=3 SV=1	26851000	2441000	no	no
O31608	sp|O31608|YJBJ_BACSU Putative murein lytic transglycosylase YjbJ OS=Bacillus subtilis (strain 168) OX=224308 GN=yjbJ PE=3 SV=1	26800000	3828600	no	no
P54179	sp|P54179|YPMS_BACSU Uncharacterized protein YpmS OS=Bacillus subtilis (strain 168) OX=224308 GN=ypmS PE=4 SV=1	26787000	2976300	no	no
O31975	sp|O31975|YOMJ_BACSU SPBc2 prophage-derived uncharacterized membrane protein YomJ OS=Bacillus subtilis (strain 168) OX=224308 GN=yomJ PE=4 SV=1	26755000	2972800	no	no
P49850	sp|P49850|MUTL_BACSU DNA mismatch repair protein MutL OS=Bacillus subtilis (strain 168) OX=224308 GN=mutL PE=1 SV=1	26754000	922550	no	no
O05413	sp|O05413|NMO_BACSU Probable nitronate monooxygenase OS=Bacillus subtilis (strain 168) OX=224308 GN=yrpB PE=3 SV=1	26715000	1781000	no	no
O06989	sp|O06989|MDXE_BACSU Maltodextrin-binding protein MdxE OS=Bacillus subtilis (strain 168) OX=224308 GN=mdxE PE=1 SV=1	26660000	1211800	no	no
P23974	sp|P23974|MENH_BACSU Putative 2-succinyl-6-hydroxy-2,4-cyclohexadiene-1-carboxylate synthase OS=Bacillus subtilis (strain 168) OX=224308 GN=menH PE=3 SV=2	26603000	1773500	no	no
P94591	sp|P94591|GLCR_BACSU HTH-type transcriptional repressor GlcR OS=Bacillus subtilis (strain 168) OX=224308 GN=glcR PE=1 SV=2	26316000	1644700	no	no
P05096	sp|P05096|DNAG_BACSU DNA primase OS=Bacillus subtilis (strain 168) OX=224308 GN=dnaG PE=1 SV=2	26187000	793560	no	no
O05217	sp|O05217|YWRC_BACSU Uncharacterized HTH-type transcriptional regulator YwrC OS=Bacillus subtilis (strain 168) OX=224308 GN=ywrC PE=4 SV=1	26042000	2893600	no	no
P54331	sp|P54331|XKDK_BACSU Phage-like element PBSX protein XkdK OS=Bacillus subtilis (strain 168) OX=224308 GN=xkdK PE=3 SV=2	25672000	1426200	no	no
O31463	sp|O31463|HMT_BACSU Homocysteine S-methyltransferase YbgG OS=Bacillus subtilis (strain 168) OX=224308 GN=ybgG PE=4 SV=1	25506000	1500400	no	no
P36843	sp|P36843|ARGJ_BACSU Arginine biosynthesis bifunctional protein ArgJ OS=Bacillus subtilis (strain 168) OX=224308 GN=argJ PE=3 SV=2	25439000	1106100	no	no
P96598	sp|P96598|YDBC_BACSU Uncharacterized protein YdbC OS=Bacillus subtilis (strain 168) OX=224308 GN=ydbC PE=4 SV=1	25320000	3617200	no	no
P37515	sp|P37515|MAA_BACSU Probable maltose O-acetyltransferase OS=Bacillus subtilis (strain 168) OX=224308 GN=maa PE=3 SV=1	24975000	3121800	no	no
P71036	sp|P71036|YWNA_BACSU Putative HTH-type transcriptional regulator YwnA OS=Bacillus subtilis (strain 168) OX=224308 GN=ywnA PE=1 SV=1	24867000	2763000	no	yes
O31795	sp|O31795|MIAA_BACSU tRNA dimethylallyltransferase OS=Bacillus subtilis (strain 168) OX=224308 GN=miaA PE=3 SV=2	24761000	1547600	no	no
O31838	sp|O31838|YOZI_BACSU Uncharacterized protein YozI OS=Bacillus subtilis (strain 168) OX=224308 GN=yozI PE=4 SV=1	24675000	4934900	no	no
C0H405	sp|C0H405|YKZS_BACSU Uncharacterized protein YkzS OS=Bacillus subtilis (strain 168) OX=224308 GN=ykzS PE=4 SV=1	24600000	6150000	no	no
O31666	sp|O31666|MTNW_BACSU 2,3-diketo-5-methylthiopentyl-1-phosphate enolase OS=Bacillus subtilis (strain 168) OX=224308 GN=mtnW PE=1 SV=2	24452000	1438400	no	no
P46917	sp|P46917|GGAA_BACSU Minor teichoic acid biosynthesis protein GgaA OS=Bacillus subtilis (strain 168) OX=224308 GN=ggaA PE=3 SV=1	24379000	937670	no	no
O34471	sp|O34471|YTLQ_BACSU Uncharacterized protein YtlQ OS=Bacillus subtilis (strain 168) OX=224308 GN=ytlQ PE=4 SV=1	24320000	1520000	no	no
O31691	sp|O31691|GLCT_BACSU PtsGHI operon antiterminator OS=Bacillus subtilis (strain 168) OX=224308 GN=glcT PE=1 SV=3	24260000	1516300	no	no
O31513	sp|O31513|YESJ_BACSU Uncharacterized N-acetyltransferase YesJ OS=Bacillus subtilis (strain 168) OX=224308 GN=yesJ PE=3 SV=1	24256000	2425600	no	no
O05248	sp|O05248|YUGP_BACSU Putative membrane protease YugP OS=Bacillus subtilis (strain 168) OX=224308 GN=yugP PE=4 SV=1	24209000	2200800	no	no
P12046	sp|P12046|PUR7_BACSU Phosphoribosylaminoimidazole-succinocarboxamide synthase OS=Bacillus subtilis (strain 168) OX=224308 GN=purC PE=1 SV=1	23951000	1596700	no	no
O34403	sp|O34403|FPG_BACSU Formamidopyrimidine-DNA glycosylase OS=Bacillus subtilis (strain 168) OX=224308 GN=mutM PE=3 SV=4	23879000	1326600	no	no
O31584	sp|O31584|MUTY_BACSU Adenine DNA glycosylase OS=Bacillus subtilis (strain 168) OX=224308 GN=mutY PE=2 SV=1	23626000	1125100	no	no
O05507	sp|O05507|PTEC_BACSU PTS system oligo-beta-mannoside-specific EIIC component OS=Bacillus subtilis (strain 168) OX=224308 GN=gmuC PE=1 SV=1	23397000	2924600	no	no
C0SP91	sp|C0SP91|YYCJ_BACSU Putative metallo-hydrolase YycJ OS=Bacillus subtilis (strain 168) OX=224308 GN=yycJ PE=2 SV=1	23295000	1663900	no	no
O31461	sp|O31461|ILVE1_BACSU Branched-chain-amino-acid transaminase 1 OS=Bacillus subtilis (strain 168) OX=224308 GN=ilvE PE=1 SV=1	23230000	1451900	no	no
P39789	sp|P39789|YPOC_BACSU Uncharacterized protein YpoC OS=Bacillus subtilis (strain 168) OX=224308 GN=ypoC PE=1 SV=1	23172000	2317200	no	no
O32294	sp|O32294|RAPG_BACSU Response regulator aspartate phosphatase G OS=Bacillus subtilis (strain 168) OX=224308 GN=rapG PE=2 SV=1	23149000	1157400	no	no
P17585	sp|P17585|AADK_BACSU Aminoglycoside 6-adenylyltransferase OS=Bacillus subtilis (strain 168) OX=224308 GN=aadK PE=1 SV=1	23140000	1361200	no	no
C0H452	sp|C0H452|YQZL_BACSU Uncharacterized protein YqzL OS=Bacillus subtilis (strain 168) OX=224308 GN=yqzL PE=4 SV=1	23135000	11567000	no	no
O07595	sp|O07595|NPD_BACSU NAD-dependent protein deacetylase OS=Bacillus subtilis (strain 168) OX=224308 GN=cobB PE=3 SV=1	23125000	1778900	no	no
O31856	sp|O31856|RSBRC_BACSU RsbT co-antagonist protein RsbRC OS=Bacillus subtilis (strain 168) OX=224308 GN=rsbRC PE=1 SV=1	22972000	1531400	no	no
Q06004	sp|Q06004|DHSO_BACSU Sorbitol dehydrogenase OS=Bacillus subtilis (strain 168) OX=224308 GN=gutB PE=1 SV=3	22924000	1348500	no	no
P45453	sp|P45453|COMX_BACSU Competence pheromone OS=Bacillus subtilis (strain 168) OX=224308 GN=comX PE=1 SV=1	22821000	7607000	no	no
O35006	sp|O35006|HIS4_BACSU 1-(5-phosphoribosyl)-5-[(5-phosphoribosylamino)methylideneamino] imidazole-4-carboxamide isomerase OS=Bacillus subtilis (strain 168) OX=224308 GN=hisA PE=3 SV=1	22809000	1520600	no	no
P11065	sp|P11065|HPR_BACSU HTH-type transcriptional regulator Hpr OS=Bacillus subtilis (strain 168) OX=224308 GN=hpr PE=1 SV=1	22791000	2279100	no	yes
P36944	sp|P36944|RBSR_BACSU Ribose operon repressor OS=Bacillus subtilis (strain 168) OX=224308 GN=rbsR PE=4 SV=2	22418000	1179900	no	no
O32204	sp|O32204|ARCD_BACSU Putative arginine/ornithine antiporter OS=Bacillus subtilis (strain 168) OX=224308 GN=yvsH PE=3 SV=1	22384000	2798000	no	no
P42981	sp|P42981|BSHB1_BACSU N-acetyl-alpha-D-glucosaminyl L-malate deacetylase 1 OS=Bacillus subtilis (strain 168) OX=224308 GN=bshB1 PE=3 SV=2	22359000	1597100	no	yes
P37512	sp|P37512|YYAL_BACSU Uncharacterized protein YyaL OS=Bacillus subtilis (strain 168) OX=224308 GN=yyaL PE=4 SV=1	22230000	673650	no	yes
O31667	sp|O31667|MTNX_BACSU 2-hydroxy-3-keto-5-methylthiopentenyl-1-phosphate phosphatase OS=Bacillus subtilis (strain 168) OX=224308 GN=mtnX PE=1 SV=1	22203000	1850300	no	no
O07586	sp|O07586|CUER_BACSU HTH-type transcriptional regulator CueR OS=Bacillus subtilis (strain 168) OX=224308 GN=cueR PE=4 SV=1	22177000	2464100	no	no
O07920	sp|O07920|AZLB_BACSU Transcriptional regulator AzlB OS=Bacillus subtilis (strain 168) OX=224308 GN=azlB PE=4 SV=1	22123000	2212300	no	no
P39796	sp|P39796|TRER_BACSU HTH-type transcriptional regulator TreR OS=Bacillus subtilis (strain 168) OX=224308 GN=treR PE=1 SV=2	22092000	1578000	no	yes
O06979	sp|O06979|YVCQ_BACSU Sensor histidine kinase YvcQ OS=Bacillus subtilis (strain 168) OX=224308 GN=yvcQ PE=3 SV=1	22082000	1051500	no	no
O34514	sp|O34514|MENC_BACSU o-succinylbenzoate synthase OS=Bacillus subtilis (strain 168) OX=224308 GN=menC PE=1 SV=1	21977000	1098800	no	no
P42403	sp|P42403|BGLC_BACSU Aryl-phospho-beta-D-glucosidase BglC OS=Bacillus subtilis (strain 168) OX=224308 GN=bglC PE=1 SV=1	21718000	944270	no	no
O32177	sp|O32177|FADA_BACSU 3-ketoacyl-CoA thiolase OS=Bacillus subtilis (strain 168) OX=224308 GN=fadA PE=2 SV=1	21653000	984220	no	no
O31544	sp|O31544|YFJP_BACSU Putative DNA-3-methyladenine glycosylase YfjP OS=Bacillus subtilis (strain 168) OX=224308 GN=yfjP PE=3 SV=1	21625000	1201400	no	no
P54504	sp|P54504|RSBRD_BACSU RsbT co-antagonist protein RsbRD OS=Bacillus subtilis (strain 168) OX=224308 GN=rsbRD PE=1 SV=2	21550000	1346800	no	no
P35156	sp|P35156|YPUI_BACSU Uncharacterized protein YpuI OS=Bacillus subtilis (strain 168) OX=224308 GN=ypuI PE=4 SV=1	21475000	3067900	no	no
O05269	sp|O05269|GUAC_BACSU GMP reductase OS=Bacillus subtilis (strain 168) OX=224308 GN=guaC PE=2 SV=2	21442000	1191200	no	no
P54431	sp|P54431|YRKD_BACSU Uncharacterized protein YrkD OS=Bacillus subtilis (strain 168) OX=224308 GN=yrkD PE=4 SV=1	21375000	5343700	no	no
P12041	sp|P12041|PURQ_BACSU Phosphoribosylformylglycinamidine synthase subunit PurQ OS=Bacillus subtilis (strain 168) OX=224308 GN=purQ PE=1 SV=1	21334000	1939400	no	no
O34589	sp|O34589|FLAW_BACSU Probable flavodoxin 2 OS=Bacillus subtilis (strain 168) OX=224308 GN=ykuP PE=3 SV=2	21270000	4254100	no	no
P39805	sp|P39805|LICT_BACSU Transcription antiterminator LicT OS=Bacillus subtilis (strain 168) OX=224308 GN=licT PE=1 SV=1	21085000	1506100	no	no
P94357	sp|P94357|YXKD_BACSU UPF0750 membrane protein YxkD OS=Bacillus subtilis (strain 168) OX=224308 GN=yxkD PE=3 SV=1	20808000	1734000	no	no
O31849	sp|O31849|YOJO_BACSU Uncharacterized protein YojO OS=Bacillus subtilis (strain 168) OX=224308 GN=yojO PE=3 SV=2	20575000	605150	no	no
P45860	sp|P45860|CLS1_BACSU Probable cardiolipin synthase YwiE OS=Bacillus subtilis (strain 168) OX=224308 GN=ywiE PE=2 SV=1	20267000	921220	no	no
P94422	sp|P94422|YCNB_BACSU Uncharacterized MFS-type transporter YcnB OS=Bacillus subtilis (strain 168) OX=224308 GN=ycnB PE=3 SV=1	20176000	1834200	no	no
O31574	sp|O31574|YFHF_BACSU Epimerase family protein YfhF OS=Bacillus subtilis (strain 168) OX=224308 GN=yfhF PE=3 SV=1	20164000	1260300	no	no
P54591	sp|P54591|YHCG_BACSU Uncharacterized ABC transporter ATP-binding protein YhcG OS=Bacillus subtilis (strain 168) OX=224308 GN=yhcG PE=3 SV=1	20018000	2001800	no	no
O31452	sp|O31452|YBFK_BACSU Carboxylesterase YbfK OS=Bacillus subtilis (strain 168) OX=224308 GN=ybfK PE=1 SV=1	19953000	1108500	no	no
P24501	sp|P24501|FLGC_BACSU Flagellar basal-body rod protein FlgC OS=Bacillus subtilis (strain 168) OX=224308 GN=flgC PE=3 SV=1	19907000	2211900	no	no
P37525	sp|P37525|REMB_BACSU Extracellular matrix regulatory protein B OS=Bacillus subtilis (strain 168) OX=224308 GN=remB PE=4 SV=2	19879000	3313200	no	no
O06968	sp|O06968|YVCD_BACSU TPR repeat-containing protein YvcD OS=Bacillus subtilis (strain 168) OX=224308 GN=yvcD PE=4 SV=1	19841000	1167100	no	no
C0H423	sp|C0H423|YOZV_BACSU Uncharacterized membrane protein YozV OS=Bacillus subtilis (strain 168) OX=224308 GN=yozV PE=4 SV=1	19782000	9890900	no	no
Q02169	sp|Q02169|NTPPA_BACSU dTTP/UTP pyrophosphatase OS=Bacillus subtilis (strain 168) OX=224308 GN=maf PE=1 SV=1	19705000	2189400	no	yes
P94392	sp|P94392|PUTP_BACSU High-affinity proline transporter PutP OS=Bacillus subtilis (strain 168) OX=224308 GN=putP PE=1 SV=3	19695000	1969500	no	no
O34899	sp|O34899|PDUO_BACSU Corrinoid adenosyltransferase OS=Bacillus subtilis (strain 168) OX=224308 GN=yvqK PE=1 SV=2	19586000	2448200	no	no
O31935	sp|O31935|YOPC_BACSU SPBc2 prophage-derived uncharacterized protein YopC OS=Bacillus subtilis (strain 168) OX=224308 GN=yopC PE=4 SV=1	19491000	779640	no	no
O32030	sp|O32030|YRZA_BACSU Uncharacterized protein YrzA OS=Bacillus subtilis (strain 168) OX=224308 GN=yrzA PE=4 SV=1	19408000	3881700	no	no
P54544	sp|P54544|MISCB_BACSU Membrane protein insertase MisCB OS=Bacillus subtilis (strain 168) OX=224308 GN=misCB PE=1 SV=1	19270000	3211700	no	no
P94571	sp|P94571|BCRC_BACSU Undecaprenyl-diphosphatase BcrC OS=Bacillus subtilis (strain 168) OX=224308 GN=bcrC PE=1 SV=1	19233000	3205500	no	no
P26380	sp|P26380|PTFB_BACSU PTS system fructose-specific EIIB component OS=Bacillus subtilis (strain 168) OX=224308 GN=levE PE=1 SV=1	19222000	1922200	no	yes
O31638	sp|O31638|YJCP_BACSU Uncharacterized protein YjcP OS=Bacillus subtilis (strain 168) OX=224308 GN=yjcP PE=4 SV=1	19205000	2400700	no	no
P96684	sp|P96684|YDFG_BACSU Uncharacterized protein YdfG OS=Bacillus subtilis (strain 168) OX=224308 GN=ydfG PE=4 SV=1	19191000	2132300	no	yes
P42298	sp|P42298|YXIF_BACSU Uncharacterized protein YxiF OS=Bacillus subtilis (strain 168) OX=224308 GN=yxiF PE=4 SV=1	19150000	2127800	no	no
O32135	sp|O32135|YUNF_BACSU UPF0759 protein YunF OS=Bacillus subtilis (strain 168) OX=224308 GN=yunF PE=3 SV=2	19005000	1187800	no	no
P42422	sp|P42422|YXDK_BACSU Sensor histidine kinase YxdK OS=Bacillus subtilis (strain 168) OX=224308 GN=yxdK PE=3 SV=1	18998000	1461400	no	no
Q45591	sp|Q45591|YYDK_BACSU Uncharacterized HTH-type transcriptional regulator YydK OS=Bacillus subtilis (strain 168) OX=224308 GN=yydK PE=1 SV=2	18945000	1353200	no	no
O32197	sp|O32197|LIAR_BACSU Transcriptional regulatory protein LiaR OS=Bacillus subtilis (strain 168) OX=224308 GN=liaR PE=2 SV=1	18681000	1698300	yes	no
O05514	sp|O05514|THIL_BACSU Thiamine-monophosphate kinase OS=Bacillus subtilis (strain 168) OX=224308 GN=thiL PE=3 SV=2	18549000	1426800	no	no
P39146	sp|P39146|COMFB_BACSU ComF operon protein 2 OS=Bacillus subtilis (strain 168) OX=224308 GN=comFB PE=1 SV=1	18504000	4626100	no	no
P39787	sp|P39787|DNAD_BACSU DNA replication protein DnaD OS=Bacillus subtilis (strain 168) OX=224308 GN=dnaD PE=1 SV=1	18489000	1848900	yes	no
P39752	sp|P39752|FLHO_BACSU Flagellar hook-basal body complex protein FlhO OS=Bacillus subtilis (strain 168) OX=224308 GN=flhO PE=3 SV=2	18387000	1021500	no	no
Q99027	sp|Q99027|COMP_BACSU Sensor histidine kinase ComP OS=Bacillus subtilis (strain 168) OX=224308 GN=comP PE=2 SV=3	18376000	510440	no	no
P55069	sp|P55069|CITM_BACSU Mg(2+)/citrate complex secondary transporter OS=Bacillus subtilis (strain 168) OX=224308 GN=citM PE=1 SV=1	18310000	2288700	no	no
Q07867	sp|Q07867|FTSL_BACSU Cell division protein FtsL OS=Bacillus subtilis (strain 168) OX=224308 GN=ftsL PE=1 SV=1	18235000	2279400	no	no
P37503	sp|P37503|YYBA_BACSU Uncharacterized HTH-type transcriptional regulator YybA OS=Bacillus subtilis (strain 168) OX=224308 GN=yybA PE=4 SV=1	18191000	2273900	no	no
O32086	sp|O32086|YUBA_BACSU Putative transport protein YubA OS=Bacillus subtilis (strain 168) OX=224308 GN=yubA PE=3 SV=1	18127000	1066300	no	no
P10943	sp|P10943|HUTP_BACSU Hut operon positive regulatory protein OS=Bacillus subtilis (strain 168) OX=224308 GN=hutP PE=1 SV=4	18064000	2258000	no	no
C0H3Y9	sp|C0H3Y9|YJZE_BACSU Uncharacterized protein YjzE OS=Bacillus subtilis (strain 168) OX=224308 GN=yjzE PE=4 SV=1	18003000	3600700	no	no
O31655	sp|O31655|RSGI_BACSU Anti-sigma-I factor RsgI OS=Bacillus subtilis (strain 168) OX=224308 GN=rsgI PE=1 SV=1	17808000	848000	no	no
P46331	sp|P46331|YXBG_BACSU Uncharacterized oxidoreductase YxbG OS=Bacillus subtilis (strain 168) OX=224308 GN=yxbG PE=3 SV=2	17706000	1106700	no	no
P96608	sp|P96608|YDBM_BACSU Putative acyl-CoA dehydrogenase YdbM OS=Bacillus subtilis (strain 168) OX=224308 GN=ydbM PE=2 SV=1	17601000	926360	no	yes
O07596	sp|O07596|YHEN_BACSU Putative polysaccharide deacetylase YheN OS=Bacillus subtilis (strain 168) OX=224308 GN=yheN PE=3 SV=1	17375000	1241100	no	no
Q45544	sp|Q45544|YLXX_BACSU UPF0749 protein YlxX OS=Bacillus subtilis (strain 168) OX=224308 GN=ylxX PE=3 SV=3	17370000	1447500	no	no
P94560	sp|P94560|YSNF_BACSU Stress response protein YsnF OS=Bacillus subtilis (strain 168) OX=224308 GN=ysnF PE=2 SV=3	17241000	1149400	no	no
P94490	sp|P94490|XYLR_BACSU Xylose repressor OS=Bacillus subtilis (strain 168) OX=224308 GN=xylR PE=3 SV=3	17203000	1433600	no	no
P39065	sp|P39065|ACUA_BACSU Acetoin utilization protein AcuA OS=Bacillus subtilis (strain 168) OX=224308 GN=acuA PE=1 SV=1	17150000	2143800	no	no
O34808	sp|O34808|UXAC_BACSU Uronate isomerase OS=Bacillus subtilis (strain 168) OX=224308 GN=uxaC PE=2 SV=1	17102000	633390	no	no
P94475	sp|P94475|YEAD_BACSU Uncharacterized protein YeaD OS=Bacillus subtilis (strain 168) OX=224308 GN=yeaD PE=4 SV=2	17062000	812500	no	no
P14951	sp|P14951|UVRC_BACSU UvrABC system protein C OS=Bacillus subtilis (strain 168) OX=224308 GN=uvrC PE=3 SV=2	17039000	532460	no	no
P96575	sp|P96575|YDAB_BACSU Putative acyl--CoA ligase YdaB OS=Bacillus subtilis (strain 168) OX=224308 GN=ydaB PE=3 SV=2	17032000	896410	no	yes
P46334	sp|P46334|YXCD_BACSU Uncharacterized protein YxcD OS=Bacillus subtilis (strain 168) OX=224308 GN=yxcD PE=4 SV=1	17020000	5673400	no	no
O06728	sp|O06728|YISP_BACSU Putative phytoene/squalene synthase YisP OS=Bacillus subtilis (strain 168) OX=224308 GN=yisP PE=1 SV=2	17012000	1134100	no	no
P94585	sp|P94585|MSCL_BACSU Large-conductance mechanosensitive channel OS=Bacillus subtilis (strain 168) OX=224308 GN=mscL PE=3 SV=1	16903000	5634200	no	no
C0H3V8	sp|C0H3V8|YYZM_BACSU Uncharacterized protein YyzM OS=Bacillus subtilis (strain 168) OX=224308 GN=yyzM PE=4 SV=1	16826000	5608800	no	no
P39808	sp|P39808|YVYG_BACSU Uncharacterized protein YvyG OS=Bacillus subtilis (strain 168) OX=224308 GN=yvyG PE=1 SV=1	16497000	2062200	no	no
Q7WY60	sp|Q7WY60|MRPE_BACSU Na(+)/H(+) antiporter subunit E OS=Bacillus subtilis (strain 168) OX=224308 GN=mrpE PE=1 SV=2	16486000	2747700	no	no
P94362	sp|P94362|YXKI_BACSU Putative membrane metalloprotease YxkI OS=Bacillus subtilis (strain 168) OX=224308 GN=yxkI PE=3 SV=1	16317000	582750	no	no
O31996	sp|O31996|YOKK_BACSU SPBc2 prophage-derived uncharacterized protein YokK OS=Bacillus subtilis (strain 168) OX=224308 GN=yokK PE=4 SV=1	16028000	1457100	no	no
P96618	sp|P96618|ACPS_BACSU Holo-[acyl-carrier-protein] synthase OS=Bacillus subtilis (strain 168) OX=224308 GN=acpS PE=1 SV=1	15954000	1772700	no	no
Q7WY74	sp|Q7WY74|YGZB_BACSU UPF0295 protein YgzB OS=Bacillus subtilis (strain 168) OX=224308 GN=ygzB PE=3 SV=1	15817000	3163400	no	no
P54527	sp|P54527|YQIK_BACSU Uncharacterized protein YqiK OS=Bacillus subtilis (strain 168) OX=224308 GN=yqiK PE=4 SV=2	15674000	1119600	no	no
O32107	sp|O32107|YUID_BACSU Uncharacterized membrane protein YuiD OS=Bacillus subtilis (strain 168) OX=224308 GN=yuiD PE=4 SV=1	15643000	3128600	no	no
P75030	sp|P75030|URE3_BACSU Urease subunit gamma OS=Bacillus subtilis (strain 168) OX=224308 GN=ureA PE=1 SV=1	15444000	2574100	no	no
O34803	sp|O34803|YEAA_BACSU Uncharacterized protein YeaA OS=Bacillus subtilis (strain 168) OX=224308 GN=yeaA PE=4 SV=1	15410000	811050	no	no
O32095	sp|O32095|YUEF_BACSU Putative transport protein YueF OS=Bacillus subtilis (strain 168) OX=224308 GN=yueF PE=3 SV=1	15186000	2169500	no	no
P16497	sp|P16497|KINA_BACSU Sporulation kinase A OS=Bacillus subtilis (strain 168) OX=224308 GN=kinA PE=1 SV=2	15137000	409110	no	no
P50844	sp|P50844|KDGR_BACSU HTH-type transcriptional regulator KdgR OS=Bacillus subtilis (strain 168) OX=224308 GN=kdgR PE=1 SV=1	14977000	881020	no	no
O34992	sp|O34992|OPUCA_BACSU Glycine betaine/carnitine/choline transport ATP-binding protein OpuCA OS=Bacillus subtilis (strain 168) OX=224308 GN=opuCA PE=1 SV=1	14877000	708420	no	no
O31761	sp|O31761|YMFC_BACSU Uncharacterized HTH-type transcriptional regulator YmfC OS=Bacillus subtilis (strain 168) OX=224308 GN=ymfC PE=4 SV=1	14804000	1345800	no	yes
P94514	sp|P94514|LYTT_BACSU Sensory transduction protein LytT OS=Bacillus subtilis (strain 168) OX=224308 GN=lytT PE=3 SV=1	14730000	1133100	no	no
P38022	sp|P38022|ROCR_BACSU Arginine utilization regulatory protein RocR OS=Bacillus subtilis (strain 168) OX=224308 GN=rocR PE=1 SV=2	14650000	636970	no	yes
P45871	sp|P45871|YWKD_BACSU Uncharacterized protein YwkD OS=Bacillus subtilis (strain 168) OX=224308 GN=ywkD PE=4 SV=1	14445000	1605000	no	no
P39115	sp|P39115|EXPZ_BACSU Nucleotide-binding protein ExpZ OS=Bacillus subtilis (strain 168) OX=224308 GN=expZ PE=1 SV=2	14418000	497170	no	no
O34882	sp|O34882|YOLI_BACSU Probable tautomerase YolI OS=Bacillus subtilis (strain 168) OX=224308 GN=yolI PE=3 SV=1	14335000	2867100	no	no
P39071	sp|P39071|DHBA_BACSU 2,3-dihydro-2,3-dihydroxybenzoate dehydrogenase OS=Bacillus subtilis (strain 168) OX=224308 GN=dhbA PE=1 SV=3	14310000	1192500	no	no
P23308	sp|P23308|SINI_BACSU Protein SinI OS=Bacillus subtilis (strain 168) OX=224308 GN=sinI PE=1 SV=1	14289000	3572300	no	no
P94377	sp|P94377|CATX_BACSU Catalase X OS=Bacillus subtilis (strain 168) OX=224308 GN=katX PE=3 SV=1	14220000	568810	no	no
P24010	sp|P24010|COX1_BACSU Cytochrome c oxidase subunit 1 OS=Bacillus subtilis (strain 168) OX=224308 GN=ctaD PE=3 SV=3	14104000	1084900	no	no
P96720	sp|P96720|YWQH_BACSU Uncharacterized protein YwqH OS=Bacillus subtilis (strain 168) OX=224308 GN=ywqH PE=4 SV=1	14093000	2013200	no	no
P42977	sp|P42977|CCA_BACSU CCA-adding enzyme OS=Bacillus subtilis (strain 168) OX=224308 GN=cca PE=3 SV=2	14066000	669830	no	no
P39763	sp|P39763|MREBH_BACSU Cell shape-determining protein MreBH OS=Bacillus subtilis (strain 168) OX=224308 GN=mreBH PE=1 SV=1	13941000	820090	no	no
O34536	sp|O34536|YFMK_BACSU Uncharacterized N-acetyltransferase YfmK OS=Bacillus subtilis (strain 168) OX=224308 GN=yfmK PE=3 SV=1	13906000	1738200	no	no
O31671	sp|O31671|KIND_BACSU Sporulation kinase D OS=Bacillus subtilis (strain 168) OX=224308 GN=kinD PE=1 SV=1	13903000	479420	no	no
P94593	sp|P94593|YWQA_BACSU Uncharacterized ATP-dependent helicase YwqA OS=Bacillus subtilis (strain 168) OX=224308 GN=ywqA PE=3 SV=2	13879000	375120	no	yes
O32436	sp|O32436|MED_BACSU Transcriptional activator protein med OS=Bacillus subtilis (strain 168) OX=224308 GN=med PE=3 SV=1	13869000	1155800	no	yes
P46324	sp|P46324|YVRN_BACSU Uncharacterized ABC transporter permease YvrN OS=Bacillus subtilis (strain 168) OX=224308 GN=yvrN PE=3 SV=3	13599000	1511000	no	no
C0H412	sp|C0H412|SWRD_BACSU Swarming motility protein SwrD OS=Bacillus subtilis (strain 168) OX=224308 GN=swrD PE=1 SV=1	13578000	4526100	no	no
O34976	sp|O34976|YOCL_BACSU Uncharacterized protein YocL OS=Bacillus subtilis (strain 168) OX=224308 GN=yocL PE=4 SV=1	13551000	3387800	no	no
P54514	sp|P54514|YQHP_BACSU Uncharacterized protein YqhP OS=Bacillus subtilis (strain 168) OX=224308 GN=yqhP PE=4 SV=1	13487000	2697500	no	no
O07522	sp|O07522|YHAO_BACSU Uncharacterized metallophosphoesterase YhaO OS=Bacillus subtilis (strain 168) OX=224308 GN=yhaO PE=2 SV=1	13462000	747870	no	no
O32207	sp|O32207|YVGK_BACSU Uncharacterized protein YvgK OS=Bacillus subtilis (strain 168) OX=224308 GN=yvgK PE=4 SV=1	13414000	958150	no	no
O35016	sp|O35016|YFKJ_BACSU Low molecular weight protein-tyrosine-phosphatase YfkJ OS=Bacillus subtilis (strain 168) OX=224308 GN=yfkJ PE=1 SV=1	13381000	1911600	no	no
P46335	sp|P46335|YXCE_BACSU Uncharacterized protein YxcE OS=Bacillus subtilis (strain 168) OX=224308 GN=yxcE PE=4 SV=1	13381000	1911600	no	yes
P35154	sp|P35154|SCPA_BACSU Segregation and condensation protein A OS=Bacillus subtilis (strain 168) OX=224308 GN=scpA PE=1 SV=1	13378000	955570	no	no
C0SPA5	sp|C0SPA5|ADHA_BACSU Probable formaldehyde dehydrogenase AdhA OS=Bacillus subtilis (strain 168) OX=224308 GN=adhA PE=2 SV=1	13354000	834610	no	no
P0CI76	sp|P0CI76|RTP_BACSU Replication termination protein OS=Bacillus subtilis (strain 168) OX=224308 GN=rtp PE=1 SV=1	13273000	2654700	no	no
P42959	sp|P42959|LEPU_BACSU Signal peptidase I U OS=Bacillus subtilis (strain 168) OX=224308 GN=sipU PE=1 SV=1	13234000	1203100	no	yes
P94389	sp|P94389|YCGL_BACSU Uncharacterized protein YcgL OS=Bacillus subtilis (strain 168) OX=224308 GN=ycgL PE=4 SV=1	13221000	881400	no	no
O31852	sp|O31852|CWLS_BACSU D-gamma-glutamyl-meso-diaminopimelic acid endopeptidase CwlS OS=Bacillus subtilis (strain 168) OX=224308 GN=cwlS PE=1 SV=1	13218000	550740	no	no
O32057	sp|O32057|YRZF_BACSU Putative serine/threonine-protein kinase YrzF OS=Bacillus subtilis (strain 168) OX=224308 GN=yrzF PE=3 SV=2	13072000	1005500	no	no
O06977	sp|O06977|YVCN_BACSU Uncharacterized acetyltransferase YvcN OS=Bacillus subtilis (strain 168) OX=224308 GN=yvcN PE=3 SV=1	13036000	1629500	no	no
O05401	sp|O05401|YRHK_BACSU Uncharacterized protein YrhK OS=Bacillus subtilis (strain 168) OX=224308 GN=yrhK PE=4 SV=1	12960000	2160000	no	no
P54596	sp|P54596|TCYP_BACSU L-cystine uptake protein TcyP OS=Bacillus subtilis (strain 168) OX=224308 GN=tcyP PE=1 SV=1	12867000	804160	no	no
O05406	sp|O05406|YRHP_BACSU Uncharacterized membrane protein YrhP OS=Bacillus subtilis (strain 168) OX=224308 GN=yrhP PE=3 SV=2	12803000	1600400	no	no
P39633	sp|P39633|DHE2_BACSU Catabolic NAD-specific glutamate dehydrogenase RocG OS=Bacillus subtilis (strain 168) OX=224308 GN=rocG PE=1 SV=3	12784000	581080	no	yes
P94394	sp|P94394|YCGQ_BACSU UPF0703 protein YcgQ OS=Bacillus subtilis (strain 168) OX=224308 GN=ycgQ PE=3 SV=1	12726000	795370	no	no
O35043	sp|O35043|YFKC_BACSU Uncharacterized MscS family protein YfkC OS=Bacillus subtilis (strain 168) OX=224308 GN=yfkC PE=2 SV=1	12717000	748070	no	no
P54555	sp|P54555|SDHD_BACSU Probable D-serine dehydratase OS=Bacillus subtilis (strain 168) OX=224308 GN=dsdA PE=3 SV=2	12556000	523190	no	no
O32171	sp|O32171|YUSE_BACSU Thioredoxin-like protein YusE OS=Bacillus subtilis (strain 168) OX=224308 GN=yusE PE=4 SV=1	12520000	3130000	no	no
O31845	sp|O31845|YOZB_BACSU Uncharacterized membrane protein YozB OS=Bacillus subtilis (strain 168) OX=224308 GN=yozB PE=4 SV=1	12285000	2457000	no	no
P45947	sp|P45947|ARSC_BACSU Arsenate reductase OS=Bacillus subtilis (strain 168) OX=224308 GN=arsC PE=1 SV=1	12285000	1535600	no	no
P21340	sp|P21340|PAIA_BACSU Spermidine/spermine N(1)-acetyltransferase OS=Bacillus subtilis (strain 168) OX=224308 GN=paiA PE=1 SV=3	12215000	1357300	no	no
O34910	sp|O34910|YOBT_BACSU Uncharacterized protein YobT OS=Bacillus subtilis (strain 168) OX=224308 GN=yobT PE=3 SV=1	12165000	1351700	no	no
P54566	sp|P54566|YQKC_BACSU Uncharacterized protein YqkC OS=Bacillus subtilis (strain 168) OX=224308 GN=yqkC PE=4 SV=1	12150000	4050000	no	no
P12039	sp|P12039|PUR2_BACSU Phosphoribosylamine--glycine ligase OS=Bacillus subtilis (strain 168) OX=224308 GN=purD PE=1 SV=1	12050000	523910	no	no
Q9K2S2	sp|Q9K2S2|MRPA_BACSU Na(+)/H(+) antiporter subunit A OS=Bacillus subtilis (strain 168) OX=224308 GN=mrpA PE=1 SV=2	11956000	629290	yes	no
P37536	sp|P37536|YAAO_BACSU Uncharacterized protein YaaO OS=Bacillus subtilis (strain 168) OX=224308 GN=yaaO PE=3 SV=1	11831000	563380	no	no
O34520	sp|O34520|HIS1_BACSU ATP phosphoribosyltransferase OS=Bacillus subtilis (strain 168) OX=224308 GN=hisG PE=1 SV=1	11722000	732630	no	no
P37965	sp|P37965|GLPQ_BACSU Glycerophosphodiester phosphodiesterase OS=Bacillus subtilis (strain 168) OX=224308 GN=glpQ PE=1 SV=1	11688000	556580	no	yes
O34464	sp|O34464|YCEK_BACSU Uncharacterized HTH-type transcriptional regulator YceK OS=Bacillus subtilis (strain 168) OX=224308 GN=yceK PE=4 SV=1	11656000	1457000	no	no
Q45514	sp|Q45514|SAPB_BACSU Protein SapB OS=Bacillus subtilis (strain 168) OX=224308 GN=sapB PE=1 SV=1	11601000	1054600	no	no
P40761	sp|P40761|YUXK_BACSU Uncharacterized protein YuxK OS=Bacillus subtilis (strain 168) OX=224308 GN=yuxK PE=3 SV=1	11585000	1448100	no	yes
P42421	sp|P42421|YXDJ_BACSU Transcriptional regulatory protein YxdJ OS=Bacillus subtilis (strain 168) OX=224308 GN=yxdJ PE=3 SV=1	11497000	884350	no	no
O31564	sp|O31564|YFIV_BACSU Uncharacterized HTH-type transcriptional regulator YfiV OS=Bacillus subtilis (strain 168) OX=224308 GN=yfiV PE=4 SV=1	11451000	1041000	no	no
P37471	sp|P37471|DIVIC_BACSU Cell division protein DivIC OS=Bacillus subtilis (strain 168) OX=224308 GN=divIC PE=1 SV=1	11142000	2785500	no	no
P96708	sp|P96708|YDGJ_BACSU Uncharacterized HTH-type transcriptional regulator YdgJ OS=Bacillus subtilis (strain 168) OX=224308 GN=ydgJ PE=4 SV=1	11075000	1384400	no	no
P12042	sp|P12042|PURL_BACSU Phosphoribosylformylglycinamidine synthase subunit PurL OS=Bacillus subtilis (strain 168) OX=224308 GN=purL PE=1 SV=2	10921000	312030	no	no
O05267	sp|O05267|YUMB_BACSU NADH dehydrogenase-like protein YumB OS=Bacillus subtilis (strain 168) OX=224308 GN=yumB PE=3 SV=1	10839000	570470	no	no
O31456	sp|O31456|YBFP_BACSU Uncharacterized HTH-type transcriptional regulator YbfP OS=Bacillus subtilis (strain 168) OX=224308 GN=ybfP PE=3 SV=1	10792000	981070	no	no
P71083	sp|P71083|YGAE_BACSU UPF0421 protein YgaE OS=Bacillus subtilis (strain 168) OX=224308 GN=ygaE PE=3 SV=1	10693000	972100	no	yes
P42437	sp|P42437|NASF_BACSU Uroporphyrinogen-III C-methyltransferase OS=Bacillus subtilis (strain 168) OX=224308 GN=nasF PE=2 SV=1	10670000	395170	no	yes
P39840	sp|P39840|GALM_BACSU Aldose 1-epimerase OS=Bacillus subtilis (strain 168) OX=224308 GN=galM PE=1 SV=2	10606000	589230	no	no
P96703	sp|P96703|YDGE_BACSU Uncharacterized N-acetyltransferase YdgE OS=Bacillus subtilis (strain 168) OX=224308 GN=ydgE PE=3 SV=1	10477000	1047700	no	no
P40871	sp|P40871|DHBE_BACSU 2,3-dihydroxybenzoate-AMP ligase OS=Bacillus subtilis (strain 168) OX=224308 GN=dhbE PE=1 SV=2	10422000	416880	no	no
O34683	sp|O34683|HIS7_BACSU Imidazoleglycerol-phosphate dehydratase OS=Bacillus subtilis (strain 168) OX=224308 GN=hisB PE=3 SV=1	10372000	1152400	no	no
O07573	sp|O07573|NSRR_BACSU HTH-type transcriptional regulator NsrR OS=Bacillus subtilis (strain 168) OX=224308 GN=nsrR PE=4 SV=1	10346000	1149600	no	no
P39839	sp|P39839|YUXL_BACSU Uncharacterized peptidase YuxL OS=Bacillus subtilis (strain 168) OX=224308 GN=yuxL PE=3 SV=3	10304000	332380	no	yes
P46912	sp|P46912|QCRB_BACSU Menaquinol-cytochrome c reductase cytochrome b subunit OS=Bacillus subtilis (strain 168) OX=224308 GN=qcrB PE=1 SV=1	10207000	1020700	no	no
P39803	sp|P39803|YITT_BACSU UPF0750 membrane protein YitT OS=Bacillus subtilis (strain 168) OX=224308 GN=yitT PE=3 SV=2	10110000	919130	no	no
O07085	sp|O07085|CZCO_BACSU Uncharacterized oxidoreductase CzcO OS=Bacillus subtilis (strain 168) OX=224308 GN=czcO PE=1 SV=1	10104000	481160	no	no
P25972	sp|P25972|PYRE_BACSU Orotate phosphoribosyltransferase OS=Bacillus subtilis (strain 168) OX=224308 GN=pyrE PE=3 SV=1	10089000	1261100	no	no
P94592	sp|P94592|YWPJ_BACSU Phosphatase YwpJ OS=Bacillus subtilis (strain 168) OX=224308 GN=ywpJ PE=1 SV=2	10009000	714950	no	no
O32192	sp|O32192|CSSR_BACSU Transcriptional regulatory protein CssR OS=Bacillus subtilis (strain 168) OX=224308 GN=cssR PE=1 SV=1	9886900	760530	no	no
P42966	sp|P42966|YCSI_BACSU Putative hydro-lyase YcsI OS=Bacillus subtilis (strain 168) OX=224308 GN=ycsI PE=3 SV=4	9871100	897380	no	no
C0SPC1	sp|C0SPC1|YTMP_BACSU Putative phosphotransferase YtmP OS=Bacillus subtilis (strain 168) OX=224308 GN=ytmP PE=3 SV=1	9783000	1087000	no	no
P42101	sp|P42101|GS30_BACSU General stress protein 30 OS=Bacillus subtilis (strain 168) OX=224308 GN=yxaB PE=1 SV=5	9721700	511670	no	no
O31543	sp|O31543|YFJQ_BACSU Putative metal ion transporter YfjQ OS=Bacillus subtilis (strain 168) OX=224308 GN=yfjQ PE=3 SV=1	9712300	511170	no	no
O31875	sp|O31875|NRDEB_BACSU Ribonucleoside-diphosphate reductase NrdEB subunit alpha OS=Bacillus subtilis (strain 168) OX=224308 GN=nrdEB PE=3 SV=2	9627400	165990	no	no
P71054	sp|P71054|EPSE_BACSU Putative glycosyltransferase EpsE OS=Bacillus subtilis (strain 168) OX=224308 GN=epsE PE=2 SV=2	9574400	563200	no	yes
O34385	sp|O34385|MNTA_BACSU Manganese-binding lipoprotein MntA OS=Bacillus subtilis (strain 168) OX=224308 GN=mntA PE=2 SV=1	9566400	478320	no	yes
O05517	sp|O05517|RIMI_BACSU Putative [ribosomal protein S18]-alanine N-acetyltransferase OS=Bacillus subtilis (strain 168) OX=224308 GN=rimI PE=3 SV=1	9444100	1180500	no	no
O07639	sp|O07639|FTSW_BACSU Probable peptidoglycan glycosyltransferase FtsW OS=Bacillus subtilis (strain 168) OX=224308 GN=ftsW PE=1 SV=1	9386100	1340900	no	no
P54590	sp|P54590|YHCF_BACSU Uncharacterized HTH-type transcriptional regulator YhcF OS=Bacillus subtilis (strain 168) OX=224308 GN=yhcF PE=4 SV=1	9363900	851270	no	no
O32041	sp|O32041|YRVJ_BACSU Putative N-acetylmuramoyl-L-alanine amidase YrvJ OS=Bacillus subtilis (strain 168) OX=224308 GN=yrvJ PE=3 SV=1	9349300	346270	yes	no
P94447	sp|P94447|YRBC_BACSU Probable transcriptional regulatory protein YrbC OS=Bacillus subtilis (strain 168) OX=224308 GN=yrbC PE=3 SV=2	9337000	1037400	no	no
O07541	sp|O07541|YHAZ_BACSU Uncharacterized protein YhaZ OS=Bacillus subtilis (strain 168) OX=224308 GN=yhaZ PE=2 SV=1	9296600	422570	no	no
O32283	sp|O32283|YXZF_BACSU Uncharacterized protein YxzF OS=Bacillus subtilis (strain 168) OX=224308 GN=yxzF PE=4 SV=1	9244800	9244800	no	no
O07600	sp|O07600|FABH2_BACSU 3-oxoacyl-[acyl-carrier-protein] synthase 3 protein 2 OS=Bacillus subtilis (strain 168) OX=224308 GN=fabHB PE=2 SV=1	9234700	577170	no	no
P12045	sp|P12045|PURK_BACSU N5-carboxyaminoimidazole ribonucleotide synthase OS=Bacillus subtilis (strain 168) OX=224308 GN=purK PE=3 SV=2	9205900	511440	no	no
O31606	sp|O31606|YJBH_BACSU UPF0413 protein YjbH OS=Bacillus subtilis (strain 168) OX=224308 GN=yjbH PE=1 SV=2	9194600	574660	no	no
P07600	sp|P07600|TRPB_BACSU Tryptophan synthase beta chain OS=Bacillus subtilis (strain 168) OX=224308 GN=trpB PE=3 SV=2	9144300	457220	no	no
P96682	sp|P96682|YDFE_BACSU Uncharacterized protein YdfE OS=Bacillus subtilis (strain 168) OX=224308 GN=ydfE PE=3 SV=1	9140000	1142500	no	no
P70995	sp|P70995|YWHC_BACSU Putative zinc metalloprotease YwhC OS=Bacillus subtilis (strain 168) OX=224308 GN=ywhC PE=3 SV=1	9113700	1822700	no	no
P94363	sp|P94363|CIMH_BACSU Citrate/malate transporter OS=Bacillus subtilis (strain 168) OX=224308 GN=cimH PE=1 SV=1	9094500	826770	no	no
P45711	sp|P45711|YNEK_BACSU Uncharacterized protein YneK OS=Bacillus subtilis (strain 168) OX=224308 GN=yneK PE=4 SV=2	8997300	1124700	no	no
O34481	sp|O34481|RECDL_BACSU ATP-dependent RecD-like DNA helicase OS=Bacillus subtilis (strain 168) OX=224308 GN=yrrC PE=3 SV=1	8985500	195340	no	no
P42244	sp|P42244|YCBL_BACSU Uncharacterized transcriptional regulatory protein YcbL OS=Bacillus subtilis (strain 168) OX=224308 GN=ycbL PE=3 SV=3	8845800	680440	no	no
O32105	sp|O32105|YUIF_BACSU Putative amino acid transporter YuiF OS=Bacillus subtilis (strain 168) OX=224308 GN=yuiF PE=4 SV=1	8842400	1105300	no	no
P55343	sp|P55343|MRAZ_BACSU Transcriptional regulator MraZ OS=Bacillus subtilis (strain 168) OX=224308 GN=mraZ PE=3 SV=1	8739500	1248500	no	no
O32212	sp|O32212|NHAK_BACSU Sodium, potassium, lithium and rubidium/H(+) antiporter OS=Bacillus subtilis (strain 168) OX=224308 GN=nhaK PE=1 SV=1	8737000	336040	no	no
O31930	sp|O31930|YOPH_BACSU SPBc2 prophage-derived uncharacterized protein YopH OS=Bacillus subtilis (strain 168) OX=224308 GN=yopH PE=4 SV=1	8642800	864280	no	no
P68579	sp|P68579|SUNT_BACSU SPBc2 prophage-derived sublancin-168-processing and transport ATP-binding protein SunT OS=Bacillus subtilis (strain 168) OX=224308 GN=sunT PE=3 SV=1	8613900	226680	no	no
P28670	sp|P28670|YOXC_BACSU Uncharacterized protein YoxC OS=Bacillus subtilis (strain 168) OX=224308 GN=yoxC PE=4 SV=1	8595800	1228000	no	no
P54724	sp|P54724|YFIH_BACSU Uncharacterized protein YfiH OS=Bacillus subtilis (strain 168) OX=224308 GN=yfiH PE=4 SV=2	8583000	476830	no	no
P39137	sp|P39137|ROCE_BACSU Amino-acid permease RocE OS=Bacillus subtilis (strain 168) OX=224308 GN=rocE PE=2 SV=1	8546900	854690	no	no
O34306	sp|O34306|YFLH_BACSU Uncharacterized protein YflH OS=Bacillus subtilis (strain 168) OX=224308 GN=yflH PE=1 SV=1	8500400	1700100	no	no
O31588	sp|O31588|YHZB_BACSU Uncharacterized protein YhzB OS=Bacillus subtilis (strain 168) OX=224308 GN=yhzB PE=4 SV=1	8481200	706760	no	no
P39804	sp|P39804|IPI_BACSU Intracellular proteinase inhibitor OS=Bacillus subtilis (strain 168) OX=224308 GN=ipi PE=1 SV=1	8345000	1390800	no	no
O34648	sp|O34648|YVLD_BACSU Uncharacterized membrane protein YvlD OS=Bacillus subtilis (strain 168) OX=224308 GN=yvlD PE=3 SV=1	8289400	8289400	no	no
O31631	sp|O31631|METI_BACSU Cystathionine gamma-synthase/O-acetylhomoserine (thiol)-lyase OS=Bacillus subtilis (strain 168) OX=224308 GN=metI PE=1 SV=1	8125700	386940	no	no
P50740	sp|P50740|IDI2_BACSU Isopentenyl-diphosphate delta-isomerase OS=Bacillus subtilis (strain 168) OX=224308 GN=fni PE=1 SV=2	8070000	384280	no	no
P35165	sp|P35165|SIGX_BACSU ECF RNA polymerase sigma factor SigX OS=Bacillus subtilis (strain 168) OX=224308 GN=sigX PE=1 SV=2	8050000	805000	no	no
O31500	sp|O31500|YERO_BACSU Uncharacterized HTH-type transcriptional regulator YerO OS=Bacillus subtilis (strain 168) OX=224308 GN=yerO PE=4 SV=1	7950500	467680	no	no
O34926	sp|O34926|CYPX_BACSU Pulcherriminic acid synthase OS=Bacillus subtilis (strain 168) OX=224308 GN=cypX PE=1 SV=1	7860800	341770	no	no
P71058	sp|P71058|EPSI_BACSU Putative pyruvyl transferase EpsI OS=Bacillus subtilis (strain 168) OX=224308 GN=epsI PE=2 SV=1	7856000	392800	no	no
P37568	sp|P37568|CTSR_BACSU Transcriptional regulator CtsR OS=Bacillus subtilis (strain 168) OX=224308 GN=ctsR PE=1 SV=1	7722700	858070	no	no
P35528	sp|P35528|FLIP_BACSU Flagellar biosynthetic protein FliP OS=Bacillus subtilis (strain 168) OX=224308 GN=fliP PE=3 SV=1	7666300	958290	no	no
P04948	sp|P04948|KHSE_BACSU Homoserine kinase OS=Bacillus subtilis (strain 168) OX=224308 GN=thrB PE=3 SV=2	7573800	445520	no	no
O05411	sp|O05411|YRPD_BACSU Uncharacterized protein YrpD OS=Bacillus subtilis (strain 168) OX=224308 GN=yrpD PE=4 SV=1	7503900	577230	no	no
O34383	sp|O34383|YOCR_BACSU Uncharacterized sodium-dependent transporter YocR OS=Bacillus subtilis (strain 168) OX=224308 GN=yocR PE=3 SV=1	7495200	749520	no	no
P07908	sp|P07908|DNAB_BACSU Replication initiation and membrane attachment protein OS=Bacillus subtilis (strain 168) OX=224308 GN=dnaB PE=1 SV=1	7463200	248770	no	no
P54718	sp|P54718|YFIB_BACSU Uncharacterized ABC transporter ATP-binding protein YfiB OS=Bacillus subtilis (strain 168) OX=224308 GN=yfiB PE=3 SV=1	7383000	273450	no	no
P96602	sp|P96602|DCTR_BACSU Probable C4-dicarboxylate response regulator DctR OS=Bacillus subtilis (strain 168) OX=224308 GN=dctR PE=3 SV=1	7369500	669950	no	no
P54164	sp|P54164|YPEP_BACSU Uncharacterized protein YpeP OS=Bacillus subtilis (strain 168) OX=224308 GN=ypeP PE=4 SV=2	7264400	605370	no	no
P94476	sp|P94476|YEBA_BACSU Uncharacterized protein YebA OS=Bacillus subtilis (strain 168) OX=224308 GN=yebA PE=4 SV=2	7223700	225740	no	no
P46903	sp|P46903|NATA_BACSU ABC transporter ATP-binding protein NatA OS=Bacillus subtilis (strain 168) OX=224308 GN=natA PE=1 SV=1	7101000	645540	no	yes
P00497	sp|P00497|PUR1_BACSU Amidophosphoribosyltransferase OS=Bacillus subtilis (strain 168) OX=224308 GN=purF PE=1 SV=2	7008000	350400	no	no
O07561	sp|O07561|YHJG_BACSU Uncharacterized aromatic compound monooxygenase YhjG OS=Bacillus subtilis (strain 168) OX=224308 GN=yhjG PE=3 SV=1	6958200	278330	no	no
O34681	sp|O34681|YJGD_BACSU Uncharacterized protein YjgD OS=Bacillus subtilis (strain 168) OX=224308 GN=yjgD PE=4 SV=1	6941800	495840	no	no
P23477	sp|P23477|ADDB_BACSU ATP-dependent helicase/deoxyribonuclease subunit B OS=Bacillus subtilis (strain 168) OX=224308 GN=addB PE=1 SV=2	6935700	111870	no	yes
O31632	sp|O31632|METC_BACSU Cystathionine beta-lyase MetC OS=Bacillus subtilis (strain 168) OX=224308 GN=metC PE=1 SV=1	6921400	407140	no	no
P37508	sp|P37508|YYAP_BACSU Uncharacterized protein YyaP OS=Bacillus subtilis (strain 168) OX=224308 GN=yyaP PE=1 SV=1	6917100	768560	no	no
P46352	sp|P46352|XERD_BACSU Tyrosine recombinase XerD OS=Bacillus subtilis (strain 168) OX=224308 GN=xerD PE=3 SV=3	6906100	406240	no	no
P25151	sp|P25151|SYY2_BACSU Tyrosine--tRNA ligase 2 OS=Bacillus subtilis (strain 168) OX=224308 GN=tyrS2 PE=3 SV=2	6786300	323160	no	yes
O31650	sp|O31650|YJDI_BACSU Putative Cys-tRNA(Pro)/Cys-tRNA(Cys) deacylase YjdI OS=Bacillus subtilis (strain 168) OX=224308 GN=yjdI PE=3 SV=1	6778700	753180	no	no
O05216	sp|O05216|YWRB_BACSU Uncharacterized transporter YwrB OS=Bacillus subtilis (strain 168) OX=224308 GN=ywrB PE=3 SV=1	6672200	1668000	no	no
P54954	sp|P54954|YXEO_BACSU Probable amino-acid import ATP-binding protein YxeO OS=Bacillus subtilis (strain 168) OX=224308 GN=yxeO PE=1 SV=1	6529100	544090	no	no
P54587	sp|P54587|YHCC_BACSU Uncharacterized protein YhcC OS=Bacillus subtilis (strain 168) OX=224308 GN=yhcC PE=4 SV=1	6472900	809120	no	no
O07533	sp|O07533|YHAR_BACSU Putative enoyl-CoA hydratase/isomerase YhaR OS=Bacillus subtilis (strain 168) OX=224308 GN=yhaR PE=3 SV=4	6462000	538500	no	yes
P50729	sp|P50729|RECS_BACSU Probable ATP-dependent DNA helicase RecS OS=Bacillus subtilis (strain 168) OX=224308 GN=recS PE=3 SV=1	6368800	265360	no	no
P49936	sp|P49936|FHUB_BACSU Iron(3+)-hydroxamate import system permease protein FhuB OS=Bacillus subtilis (strain 168) OX=224308 GN=fhuB PE=3 SV=1	6284900	419000	no	no
P96578	sp|P96578|DLYKI_BACSU Probable D-lyxose ketol-isomerase OS=Bacillus subtilis (strain 168) OX=224308 GN=ydaE PE=1 SV=1	6242300	624230	no	no
P42964	sp|P42964|YCSG_BACSU Uncharacterized membrane protein YcsG OS=Bacillus subtilis (strain 168) OX=224308 GN=ycsG PE=3 SV=4	6240400	567310	yes	yes
Q01960	sp|Q01960|FLHF_BACSU Flagellar biosynthesis protein FlhF OS=Bacillus subtilis (strain 168) OX=224308 GN=flhF PE=1 SV=1	6221200	282780	no	no
O05523	sp|O05523|TATCY_BACSU Sec-independent protein translocase protein TatCy OS=Bacillus subtilis (strain 168) OX=224308 GN=tatC2 PE=1 SV=1	6194900	1548700	no	no
O32029	sp|O32029|YRRT_BACSU Uncharacterized methyltransferase YrrT OS=Bacillus subtilis (strain 168) OX=224308 GN=yrrT PE=2 SV=1	6177600	686400	no	no
O34760	sp|O34760|YTNP_BACSU Probable quorum-quenching lactonase YtnP OS=Bacillus subtilis (strain 168) OX=224308 GN=ytnP PE=1 SV=2	6088900	608890	no	no
O07012	sp|O07012|BGAL2_BACSU Beta-galactosidase GanA OS=Bacillus subtilis (strain 168) OX=224308 GN=ganA PE=1 SV=2	6087400	184470	no	no
P24809	sp|P24809|YQXJ_BACSU Uncharacterized protein YqxJ OS=Bacillus subtilis (strain 168) OX=224308 GN=yqxJ PE=4 SV=1	6083700	760470	no	no
P40775	sp|P40775|YDJM_BACSU Uncharacterized protein YdjM OS=Bacillus subtilis (strain 168) OX=224308 GN=ydjM PE=2 SV=2	6071800	867400	no	no
P96673	sp|P96673|YDEP_BACSU Uncharacterized HTH-type transcriptional regulator YdeP OS=Bacillus subtilis (strain 168) OX=224308 GN=ydeP PE=4 SV=2	6027400	1205500	no	no
O34867	sp|O34867|YLQH_BACSU Uncharacterized protein YlqH OS=Bacillus subtilis (strain 168) OX=224308 GN=ylqH PE=4 SV=1	6009600	1201900	no	no
P37454	sp|P37454|EXOA_BACSU Exodeoxyribonuclease OS=Bacillus subtilis (strain 168) OX=224308 GN=exoA PE=1 SV=1	5891600	420830	no	no
P39116	sp|P39116|PLY_BACSU Pectate lyase OS=Bacillus subtilis (strain 168) OX=224308 GN=pel PE=1 SV=1	5862200	325680	no	yes
O31812	sp|O31812|YNDH_BACSU Uncharacterized protein YndH OS=Bacillus subtilis (strain 168) OX=224308 GN=yndH PE=4 SV=1	5812100	484340	no	no
O06965	sp|O06965|YVCA_BACSU Putative lipoprotein YvcA OS=Bacillus subtilis (strain 168) OX=224308 GN=yvcA PE=2 SV=2	5735400	358460	no	no
O34842	sp|O34842|MHQD_BACSU Putative hydrolase MhqD OS=Bacillus subtilis (strain 168) OX=224308 GN=mhqD PE=2 SV=1	5648400	513490	no	no
C0H3Y1	sp|C0H3Y1|YHZD_BACSU Uncharacterized protein YhzD OS=Bacillus subtilis (strain 168) OX=224308 GN=yhzD PE=4 SV=1	5637400	1409400	no	no
P96686	sp|P96686|YDFI_BACSU Transcriptional regulatory protein YdfI OS=Bacillus subtilis (strain 168) OX=224308 GN=ydfI PE=3 SV=1	5617800	468150	no	no
O31723	sp|O31723|YLMA_BACSU Uncharacterized ABC transporter ATP-binding protein YlmA OS=Bacillus subtilis (strain 168) OX=224308 GN=ylmA PE=2 SV=2	5525200	425020	no	no
P37482	sp|P37482|YYCB_BACSU Uncharacterized transporter YycB OS=Bacillus subtilis (strain 168) OX=224308 GN=yycB PE=2 SV=1	5464900	546490	no	no
O31834	sp|O31834|YOZG_BACSU Uncharacterized HTH-type transcriptional regulator YozG OS=Bacillus subtilis (strain 168) OX=224308 GN=yozG PE=4 SV=1	5447100	778150	no	no
P71071	sp|P71071|YUKD_BACSU ESX secretion system protein YukD OS=Bacillus subtilis (strain 168) OX=224308 GN=yukD PE=1 SV=1	5369900	894980	no	no
P54715	sp|P54715|PTOCB_BACSU PTS system maltose-specific EIICB component OS=Bacillus subtilis (strain 168) OX=224308 GN=malP PE=1 SV=1	5362600	487510	no	no
O06743	sp|O06743|YITH_BACSU Uncharacterized N-acetyltransferase YitH OS=Bacillus subtilis (strain 168) OX=224308 GN=yitH PE=3 SV=1	5319800	295540	no	no
P39216	sp|P39216|TLPA_BACSU Methyl-accepting chemotaxis protein TlpA OS=Bacillus subtilis (strain 168) OX=224308 GN=tlpA PE=3 SV=1	5314900	166090	no	no
P94405	sp|P94405|YCLC_BACSU Phenolic acid decarboxylase OS=Bacillus subtilis (strain 168) OX=224308 GN=bsdC PE=1 SV=1	5237800	227730	no	no
O34653	sp|O34653|DES_BACSU Fatty acid desaturase OS=Bacillus subtilis (strain 168) OX=224308 GN=des PE=2 SV=1	5235100	475920	no	no
P94391	sp|P94391|ROCA2_BACSU 1-pyrroline-5-carboxylate dehydrogenase 2 OS=Bacillus subtilis (strain 168) OX=224308 GN=putC PE=2 SV=2	5220500	186450	yes	yes
C0H3Z7	sp|C0H3Z7|YKZM_BACSU Uncharacterized protein YkzM OS=Bacillus subtilis (strain 168) OX=224308 GN=ykzM PE=4 SV=1	5011100	1670400	no	no
O05501	sp|O05501|YDHI_BACSU Uncharacterized protein YdhI OS=Bacillus subtilis (strain 168) OX=224308 GN=ydhI PE=4 SV=1	4990900	499090	no	no
P71041	sp|P71041|YWNF_BACSU Uncharacterized protein YwnF OS=Bacillus subtilis (strain 168) OX=224308 GN=ywnF PE=4 SV=1	4982400	553600	no	no
P96604	sp|P96604|YDBI_BACSU Putative transport protein YdbI OS=Bacillus subtilis (strain 168) OX=224308 GN=ydbI PE=3 SV=1	4922000	703150	no	no
O34908	sp|O34908|YKOX_BACSU Uncharacterized membrane protein YkoX OS=Bacillus subtilis (strain 168) OX=224308 GN=ykoX PE=3 SV=1	4909000	701290	no	no
P39063	sp|P39063|YTXD_BACSU Uncharacterized protein YtxD OS=Bacillus subtilis (strain 168) OX=224308 GN=ytxD PE=3 SV=1	4898200	489820	no	no
O31654	sp|O31654|SIGI_BACSU RNA polymerase sigma factor SigI OS=Bacillus subtilis (strain 168) OX=224308 GN=sigI PE=1 SV=1	4850800	373140	no	no
O34714	sp|O34714|OXDC_BACSU Oxalate decarboxylase OxdC OS=Bacillus subtilis (strain 168) OX=224308 GN=oxdC PE=1 SV=1	4772300	280720	no	no
P17868	sp|P17868|YQXD_BACSU UPF0178 protein YqxD OS=Bacillus subtilis (strain 168) OX=224308 GN=yqxD PE=3 SV=2	4764600	529400	no	no
O31615	sp|O31615|YJBQ_BACSU Putative Na(+)/H(+) antiporter YjbQ OS=Bacillus subtilis (strain 168) OX=224308 GN=yjbQ PE=3 SV=1	4754700	226420	no	no
O31568	sp|O31568|YFIZ_BACSU Probable siderophore transport system permease protein YfiZ OS=Bacillus subtilis (strain 168) OX=224308 GN=yfiZ PE=1 SV=1	4669800	518870	no	no
O31995	sp|O31995|YOKL_BACSU SPBc2 prophage-derived uncharacterized N-acetyltransferase YokL OS=Bacillus subtilis (strain 168) OX=224308 GN=yokL PE=3 SV=1	4608100	418920	no	no
O34756	sp|O34756|YJKB_BACSU Putative ABC transporter ATP-binding protein YjkB OS=Bacillus subtilis (strain 168) OX=224308 GN=yjkB PE=3 SV=1	4516700	376390	no	no
C0SP82	sp|C0SP82|YOAE_BACSU Probable oxidoreductase YoaE OS=Bacillus subtilis (strain 168) OX=224308 GN=yoaE PE=3 SV=1	4458000	135090	no	no
P54551	sp|P54551|YQJN_BACSU Uncharacterized protein YqjN OS=Bacillus subtilis (strain 168) OX=224308 GN=yqjN PE=4 SV=2	4267900	133370	no	no
P37519	sp|P37519|YYAE_BACSU Probable oxidoreductase YyaE OS=Bacillus subtilis (strain 168) OX=224308 GN=yyaE PE=3 SV=1	4254600	151950	no	no
P54950	sp|P54950|YXEK_BACSU Putative monooxygenase YxeK OS=Bacillus subtilis (strain 168) OX=224308 GN=yxeK PE=3 SV=1	4228900	162650	no	no
P35160	sp|P35160|RESA_BACSU Thiol-disulfide oxidoreductase ResA OS=Bacillus subtilis (strain 168) OX=224308 GN=resA PE=1 SV=2	4184400	418440	no	no
O32092	sp|O32092|YUEI_BACSU Uncharacterized protein YueI OS=Bacillus subtilis (strain 168) OX=224308 GN=yueI PE=1 SV=1	4084100	583440	no	no
P54451	sp|P54451|YQEF_BACSU Uncharacterized lipoprotein YqeF OS=Bacillus subtilis (strain 168) OX=224308 GN=yqeF PE=3 SV=1	3885000	242820	no	no
P38050	sp|P38050|PBPF_BACSU Penicillin-binding protein 1F OS=Bacillus subtilis (strain 168) OX=224308 GN=pbpF PE=2 SV=2	3817400	88777	no	no
O34775	sp|O34775|YOST_BACSU SPBc2 prophage-derived putative transcriptional regulator YosT OS=Bacillus subtilis (strain 168) OX=224308 GN=yosT PE=4 SV=1	3758700	417640	no	no
P71046	sp|P71046|YWGA_BACSU Uncharacterized protein YwgA OS=Bacillus subtilis (strain 168) OX=224308 GN=ywgA PE=4 SV=1	3580300	447540	no	no
O34748	sp|O34748|RECQ_BACSU Probable ATP-dependent DNA helicase RecQ OS=Bacillus subtilis (strain 168) OX=224308 GN=recQ PE=3 SV=1	3566000	108060	no	no
P39140	sp|P39140|DEOR_BACSU Deoxyribonucleoside regulator OS=Bacillus subtilis (strain 168) OX=224308 GN=deoR PE=1 SV=1	3489400	183650	no	no
P39601	sp|P39601|YWCC_BACSU Uncharacterized HTH-type transcriptional regulator YwcC OS=Bacillus subtilis (strain 168) OX=224308 GN=ywcC PE=4 SV=2	3415000	243930	no	no
P96633	sp|P96633|YDCP_BACSU Putative uncharacterized protein YdcP OS=Bacillus subtilis (strain 168) OX=224308 GN=ydcP PE=4 SV=1	3407900	425990	no	no
O34829	sp|O34829|MSMR_BACSU Uncharacterized HTH-type transcriptional regulator MsmR OS=Bacillus subtilis (strain 168) OX=224308 GN=msmR PE=4 SV=1	3372700	187370	no	no
P54174	sp|P54174|YPKP_BACSU Uncharacterized protein YpkP OS=Bacillus subtilis (strain 168) OX=224308 GN=ypkP PE=4 SV=2	3301100	275090	no	no
O34815	sp|O34815|YOAD_BACSU Putative 2-hydroxyacid dehydrogenase YoaD OS=Bacillus subtilis (strain 168) OX=224308 GN=yoaD PE=2 SV=1	3248000	180450	no	no
P54332;P45929	sp|P54332|XKDM_BACSU Phage-like element PBSX protein XkdM OS=Bacillus subtilis (strain 168) OX=224308 GN=xkdM PE=1 SV=1;sp|P45929|YQBM_BACSU Uncharacterized protein YqbM OS=Bacillus subtilis (strain 168) OX=224308 GN=yqbM PE=4 SV=3	3087300	343040	no	no
P71047	sp|P71047|YWGB_BACSU Putative HTH-type transcriptional regulator YwgB OS=Bacillus subtilis (strain 168) OX=224308 GN=ywgB PE=4 SV=1	3017400	274310	no	no
P96714	sp|P96714|YWQB_BACSU Uncharacterized protein YwqB OS=Bacillus subtilis (strain 168) OX=224308 GN=ywqB PE=4 SV=2	2949600	109240	no	no
O34309	sp|O34309|PPS_BACSU Putative phosphoenolpyruvate synthase OS=Bacillus subtilis (strain 168) OX=224308 GN=pps PE=3 SV=1	2939800	66814	no	no
P71040	sp|P71040|CLSA_BACSU Major cardiolipin synthase ClsA OS=Bacillus subtilis (strain 168) OX=224308 GN=clsA PE=1 SV=2	2902300	138200	no	no
O32178	sp|O32178|FADN_BACSU Probable 3-hydroxyacyl-CoA dehydrogenase OS=Bacillus subtilis (strain 168) OX=224308 GN=fadN PE=2 SV=2	2882800	67042	no	no
P39585	sp|P39585|YWBB_BACSU Uncharacterized protein YwbB OS=Bacillus subtilis (strain 168) OX=224308 GN=ywbB PE=4 SV=1	2855300	317250	no	no
P45874	sp|P45874|YWKF_BACSU Uncharacterized protein YwkF OS=Bacillus subtilis (strain 168) OX=224308 GN=ywkF PE=4 SV=1	2753000	1376500	no	no
O32201	sp|O32201|LIAH_BACSU Protein LiaH OS=Bacillus subtilis (strain 168) OX=224308 GN=liaH PE=2 SV=1	2714900	208840	no	no
O05405	sp|O05405|YRHO_BACSU Uncharacterized protein YrhO OS=Bacillus subtilis (strain 168) OX=224308 GN=yrhO PE=4 SV=1	2696500	179760	no	no
P45914	sp|P45914|YQAR_BACSU Uncharacterized protein YqaR OS=Bacillus subtilis (strain 168) OX=224308 GN=yqaR PE=4 SV=2	2692900	244810	no	no
O31729	sp|O31729|YLMG_BACSU Uncharacterized membrane protein YlmG OS=Bacillus subtilis (strain 168) OX=224308 GN=ylmG PE=3 SV=1	2676900	892280	no	no
P26382	sp|P26382|PTFD_BACSU Fructose permease IID component OS=Bacillus subtilis (strain 168) OX=224308 GN=levG PE=4 SV=1	2657100	241560	no	no
O35044	sp|O35044|BCES_BACSU Sensor protein BceS OS=Bacillus subtilis (strain 168) OX=224308 GN=bceS PE=3 SV=1	2571200	142840	no	no
O34325	sp|O34325|YTRP_BACSU Uncharacterized protein YtrP OS=Bacillus subtilis (strain 168) OX=224308 GN=ytrP PE=4 SV=1	2520400	93347	no	no
P42406	sp|P42406|HXLR_BACSU HTH-type transcriptional activator HxlR OS=Bacillus subtilis (strain 168) OX=224308 GN=hxlR PE=1 SV=3	2497900	312240	no	no
P46350	sp|P46350|RXL7_BACSU Ribosome-associated protein L7Ae-like OS=Bacillus subtilis (strain 168) OX=224308 GN=rplGB PE=1 SV=3	2391200	797080	no	no
P28821	sp|P28821|PABC_BACSU Aminodeoxychorismate lyase OS=Bacillus subtilis (strain 168) OX=224308 GN=pabC PE=3 SV=1	2367300	131520	no	no
O34661	sp|O34661|PANE_BACSU Probable 2-dehydropantoate 2-reductase OS=Bacillus subtilis (strain 168) OX=224308 GN=panE PE=1 SV=1	2352500	147030	no	no
P07601	sp|P07601|TRPA_BACSU Tryptophan synthase alpha chain OS=Bacillus subtilis (strain 168) OX=224308 GN=trpA PE=3 SV=1	2331900	155460	no	no
O31787	sp|O31787|YMAE_BACSU Uncharacterized protein YmaE OS=Bacillus subtilis (strain 168) OX=224308 GN=ymaE PE=4 SV=2	2316200	154410	no	no
P94531	sp|P94531|IABF1_BACSU Intracellular exo-alpha-(1->5)-L-arabinofuranosidase 1 OS=Bacillus subtilis (strain 168) OX=224308 GN=abfA PE=1 SV=2	2305200	82329	no	yes
P94532	sp|P94532|CSTA_BACSU Peptide transporter CstA OS=Bacillus subtilis (strain 168) OX=224308 GN=cstA PE=3 SV=2	2247000	172850	no	no
P42299	sp|P42299|YXIG_BACSU Uncharacterized protein YxiG OS=Bacillus subtilis (strain 168) OX=224308 GN=yxiG PE=4 SV=1	2216800	316680	no	no
C0SPA3	sp|C0SPA3|YLXW_BACSU UPF0749 protein YlxW OS=Bacillus subtilis (strain 168) OX=224308 GN=ylxW PE=2 SV=1	2098400	524600	no	yes
O34727	sp|O34727|HIS6_BACSU Imidazole glycerol phosphate synthase subunit HisF OS=Bacillus subtilis (strain 168) OX=224308 GN=hisF PE=3 SV=1	2091000	139400	no	no
O32005	sp|O32005|YOKB_BACSU SPBc2 prophage-derived uncharacterized lipoprotein YokB OS=Bacillus subtilis (strain 168) OX=224308 GN=yokB PE=3 SV=1	2086000	149000	no	no
O34674	sp|O34674|MURJ_BACSU Lipid II flippase MurJ OS=Bacillus subtilis (strain 168) OX=224308 GN=murJ PE=1 SV=1	1986900	141920	no	no
P94361	sp|P94361|YXKH_BACSU Putative polysaccharide deacetylase YxkH OS=Bacillus subtilis (strain 168) OX=224308 GN=yxkH PE=3 SV=1	1963700	140260	no	no
O31813	sp|O31813|YNDJ_BACSU Uncharacterized membrane protein YndJ OS=Bacillus subtilis (strain 168) OX=224308 GN=yndJ PE=4 SV=1	1904200	105790	no	no
P42968	sp|P42968|KIPR_BACSU HTH-type transcriptional regulator KipR OS=Bacillus subtilis (strain 168) OX=224308 GN=kipR PE=2 SV=4	1819500	113720	no	no
P37497	sp|P37497|YYBG_BACSU Uncharacterized protein YybG OS=Bacillus subtilis (strain 168) OX=224308 GN=yybG PE=4 SV=1	1767300	147280	no	no
O31929	sp|O31929|YOPI_BACSU SPBc2 prophage-derived uncharacterized protein YopI OS=Bacillus subtilis (strain 168) OX=224308 GN=yopI PE=4 SV=1	1647000	235290	no	no
O06978	sp|O06978|YVCP_BACSU Uncharacterized transcriptional regulatory protein YvcP OS=Bacillus subtilis (strain 168) OX=224308 GN=yvcP PE=3 SV=1	1577300	112660	no	no
P94427	sp|P94427|GABT_BACSU Probable 4-aminobutyrate aminotransferase OS=Bacillus subtilis (strain 168) OX=224308 GN=gabT PE=3 SV=1	1571600	87313	no	no
O32103	sp|O32103|YUIH_BACSU Uncharacterized oxidoreductase YuiH OS=Bacillus subtilis (strain 168) OX=224308 GN=yuiH PE=3 SV=1	1560500	173390	no	no
O31986	sp|O31986|SUNS_BACSU SPBc2 prophage-derived glycosyltransferase SunS OS=Bacillus subtilis (strain 168) OX=224308 GN=sunS PE=1 SV=1	1299900	51994	no	no
O32228	sp|O32228|YVAF_BACSU Uncharacterized HTH-type transcriptional regulator YvaF OS=Bacillus subtilis (strain 168) OX=224308 GN=yvaF PE=4 SV=1	1294600	129460	no	no
O34382	sp|O34382|YVOD_BACSU Uncharacterized membrane protein YvoD OS=Bacillus subtilis (strain 168) OX=224308 GN=yvoD PE=4 SV=1	1271000	97768	no	no
O31648	sp|O31648|YJDG_BACSU Uncharacterized N-acetyltransferase YjdG OS=Bacillus subtilis (strain 168) OX=224308 GN=yjdG PE=3 SV=1	1258000	114360	no	no
P50837	sp|P50837|YPRB_BACSU Uncharacterized protein YprB OS=Bacillus subtilis (strain 168) OX=224308 GN=yprB PE=4 SV=1	1251700	59604	no	no
P40762	sp|P40762|PCHR_BACSU HTH-type transcriptional regulator PchR OS=Bacillus subtilis (strain 168) OX=224308 GN=pchR PE=1 SV=1	1131100	125670	no	no
P49852	sp|P49852|HMP_BACSU Flavohemoprotein OS=Bacillus subtilis (strain 168) OX=224308 GN=hmp PE=2 SV=1	857020	42851	no	no
C0H3Z2	sp|C0H3Z2|YJZH_BACSU Uncharacterized protein YjzH OS=Bacillus subtilis (strain 168) OX=224308 GN=yjzH PE=4 SV=1	0	0	no	no
O31547	sp|O31547|YFJM_BACSU Uncharacterized protein YfjM OS=Bacillus subtilis (strain 168) OX=224308 GN=yfjM PE=4 SV=1	0	0	no	no
O34539	sp|O34539|YJIC_BACSU Uncharacterized UDP-glucosyltransferase YjiC OS=Bacillus subtilis (strain 168) OX=224308 GN=yjiC PE=3 SV=1	0	0	no	no
O34783	sp|O34783|YKUS_BACSU UPF0180 protein YkuS OS=Bacillus subtilis (strain 168) OX=224308 GN=ykuS PE=3 SV=1	0	0	no	no
P07784	sp|P07784|SSPE_BACSU Small, acid-soluble spore protein gamma-type OS=Bacillus subtilis (strain 168) OX=224308 GN=sspE PE=2 SV=1	0	0	no	no
P28618	sp|P28618|PCP_BACSU Pyrrolidone-carboxylate peptidase OS=Bacillus subtilis (strain 168) OX=224308 GN=pcp PE=1 SV=1	0	0	no	no
P37504	sp|P37504|YYAT_BACSU Uncharacterized protein YyaT OS=Bacillus subtilis (strain 168) OX=224308 GN=yyaT PE=4 SV=1	0	0	no	no
P42423	sp|P42423|YXDL_BACSU ABC transporter ATP-binding protein YxdL OS=Bacillus subtilis (strain 168) OX=224308 GN=yxdL PE=2 SV=2	0	0	no	no
P54720	sp|P54720|CATD_BACSU Putative oxidoreductase CatD OS=Bacillus subtilis (strain 168) OX=224308 GN=catD PE=2 SV=1	0	0	no	no
P71073	sp|P71073|ADER_BACSU Transcriptional activator AdeR OS=Bacillus subtilis (strain 168) OX=224308 GN=adeR PE=3 SV=2	0	0	no	no
P94433	sp|P94433|YCNK_BACSU HTH-type transcriptional repressor YcnK OS=Bacillus subtilis (strain 168) OX=224308 GN=ycnK PE=1 SV=1	0	0	no	no
P96721	sp|P96721|YWQI_BACSU Uncharacterized protein YwqI OS=Bacillus subtilis (strain 168) OX=224308 GN=ywqI PE=4 SV=1	0	0	no	no
