# Supplementary material for: Protein complexes in cells by AI‐assisted structural proteomics
Source: Mol Syst Biol. 2023 Feb 23;19(4):e11544. doi: 10.15252/msb.202311544 (PMC10090944; doi:10.15252/msb.202311544)
Supplement: Supplementary file 4 — Dataset EV3 [file MSB-19-e11544-s008.xlsx]

## Sheet: Sheet explanations
Sheet explanations
sheet	description
untreated_rep1	Raw CoFrac-MS elution profiles for untreated cells, replica 1
untreated_rep2	Raw CoFrac-MS elution profiles for untreated cells, replica 2
untreated_rep3	Raw CoFrac-MS elution profiles for untreated cells, replica 3
crosslinked_rep1	Raw CoFrac-MS elution profiles for crosslinked cells, replica 1
crosslinked_rep2	Raw CoFrac-MS elution profiles for crosslinked cells, replica 2
crosslinked_rep3	Raw CoFrac-MS elution profiles for crosslinked cells, replica 3
column	description
Majority protein IDs	UniProt protein ID
internal ID	internal protein ID (UniProt entry name without *_BACSU)
iBAQ	Total iBAQ (over all fractions)
iBAQ 01	Abundances of proteins in fraction 1
iBAQ 02	Abundances of proteins in fraction 2
iBAQ 03	Abundances of proteins in fraction 3
iBAQ 04	Abundances of proteins in fraction 4
iBAQ 05	Abundances of proteins in fraction 5
iBAQ 06	Abundances of proteins in fraction 6
iBAQ 07	Abundances of proteins in fraction 7
iBAQ 08	Abundances of proteins in fraction 8
iBAQ 09	Abundances of proteins in fraction 9
iBAQ 10	Abundances of proteins in fraction 10
iBAQ 11	Abundances of proteins in fraction 11
iBAQ 12	Abundances of proteins in fraction 12
iBAQ 13	Abundances of proteins in fraction 13
iBAQ 14	Abundances of proteins in fraction 14
iBAQ 15	Abundances of proteins in fraction 15
iBAQ 16	Abundances of proteins in fraction 16
iBAQ 17	Abundances of proteins in fraction 17
iBAQ 18	Abundances of proteins in fraction 18
iBAQ 19	Abundances of proteins in fraction 19
iBAQ 20	Abundances of proteins in fraction 20
iBAQ 21	Abundances of proteins in fraction 21
iBAQ 22	Abundances of proteins in fraction 22
iBAQ 23	Abundances of proteins in fraction 23
iBAQ 24	Abundances of proteins in fraction 24
iBAQ 25	Abundances of proteins in fraction 25
iBAQ 26	Abundances of proteins in fraction 26
iBAQ 27	Abundances of proteins in fraction 27
iBAQ 28	Abundances of proteins in fraction 28
iBAQ 29	Abundances of proteins in fraction 29
iBAQ 30	Abundances of proteins in fraction 30
iBAQ 31	Abundances of proteins in fraction 31
iBAQ 32	Abundances of proteins in fraction 32
iBAQ 33	Abundances of proteins in fraction 33
iBAQ 34	Abundances of proteins in fraction 34
iBAQ 35	Abundances of proteins in fraction 35
iBAQ 36	Abundances of proteins in fraction 36
iBAQ 37	Abundances of proteins in fraction 37
iBAQ 38	Abundances of proteins in fraction 38
iBAQ 39	Abundances of proteins in fraction 39
iBAQ 40	Abundances of proteins in fraction 40
iBAQ 41	Abundances of proteins in fraction 41
iBAQ 42	Abundances of proteins in fraction 42
iBAQ 43	Abundances of proteins in fraction 43
iBAQ 44	Abundances of proteins in fraction 44
iBAQ 45	Abundances of proteins in fraction 45
iBAQ 46	Abundances of proteins in fraction 46
iBAQ 47	Abundances of proteins in fraction 47
iBAQ 48	Abundances of proteins in fraction 48
iBAQ 49	Abundances of proteins in fraction 49
iBAQ 50	Abundances of proteins in fraction 50

## Sheet: untreated_rep1
Majority protein IDs	internal ID	iBAQ	iBAQ 01	iBAQ 02	iBAQ 03	iBAQ 04	iBAQ 05	iBAQ 06	iBAQ 07	iBAQ 08	iBAQ 09	iBAQ 10	iBAQ 11	iBAQ 12	iBAQ 13	iBAQ 14	iBAQ 15	iBAQ 16	iBAQ 17	iBAQ 18	iBAQ 19	iBAQ 20	iBAQ 21	iBAQ 22	iBAQ 23	iBAQ 24	iBAQ 25	iBAQ 26	iBAQ 27	iBAQ 28	iBAQ 29	iBAQ 30	iBAQ 31	iBAQ 32	iBAQ 33	iBAQ 34	iBAQ 35	iBAQ 36	iBAQ 37	iBAQ 38	iBAQ 39	iBAQ 40	iBAQ 41	iBAQ 42	iBAQ 43	iBAQ 44	iBAQ 45	iBAQ 46	iBAQ 47
C0H3R3	YVZF	5404400	0	0	0	0	0	0	0	0	0	0	0	0	0	0	0	0	0	0	0	0	0	0	0	0	0	0	0	0	0	0	0	0	0	0	0	0	0	0	0	0	0	0	0	0	0	0	0
C0H3U9	BSDD	6344800	0	0	0	0	0	0	0	0	0	0	0	0	0	0	0	0	0	0	0	0	0	0	0	0	0	0	0	0	0	0	0	0	0	0	415080	3726100	1465800	0	737870	0	0	0	0	0	0	0	0
C0H3V8	YYZM	1409500	0	0	0	0	0	0	0	0	0	0	0	0	0	0	0	0	0	0	0	0	0	0	0	0	0	0	0	0	0	0	0	0	0	0	0	0	0	0	0	0	0	0	0	0	0	0	708700
C0H3X4	YEZG	12348000	0	0	0	0	147230	0	0	0	139480	0	76987	0	0	0	0	0	0	0	0	0	85963	0	88820	214730	0	0	0	0	0	0	0	0	0	0	0	0	0	0	0	0	0	0	0	0	0	0	0
C0H3X7	MPRF	176700	0	0	0	55812	65378	0	26682	28826	0	0	0	0	0	0	0	0	0	0	0	0	0	0	0	0	0	0	0	0	0	0	0	0	0	0	0	0	0	0	0	0	0	0	0	0	0	0	0
C0H3Z3	YJZI	3807900	0	0	0	0	0	0	0	0	0	0	0	0	0	0	0	0	0	0	0	0	0	0	0	0	0	0	0	0	0	0	0	0	0	0	0	0	0	0	1094600	1241800	860470	611110	0	0	0	0	0
C0H405	YKZS	27754000	0	0	0	0	0	0	0	0	0	0	0	0	0	0	0	0	0	0	0	0	0	0	0	0	0	0	0	0	0	0	0	0	0	0	0	206230	532520	0	3748600	4015000	1213600	801740	3249100	1335200	3950000	2098700	1943200
C0H406	YKZT	89785000	0	0	0	0	0	0	0	0	0	0	0	0	0	0	0	0	0	0	0	0	0	0	0	0	0	0	0	0	0	0	0	0	0	0	0	0	0	0	0	0	0	0	0	0	6487200	26507000	22826000
C0H412	SWRD	8017300	0	0	0	0	0	0	0	0	0	0	0	0	0	0	0	0	0	0	0	0	0	0	0	0	0	0	0	0	0	0	0	0	0	0	0	0	0	0	0	0	0	0	0	0	0	0	0
C0H437	YOYH	24655000	0	0	0	0	0	0	0	0	0	0	0	0	0	0	0	0	0	0	0	0	0	0	0	0	0	0	0	0	0	0	0	0	0	0	0	0	2554900	1737500	8445300	3596100	2226200	2118600	2752100	1223900	0	0	0
C0SP82	YOAE	17406000	0	0	0	0	0	0	0	0	0	0	0	0	0	0	0	0	0	0	0	0	0	0	0	0	0	0	0	0	0	0	0	0	0	0	0	0	0	0	0	0	0	0	0	0	0	0	876040
C0SP85	YUKE	621480000	0	0	0	0	0	0	0	0	0	0	0	0	0	0	0	0	0	0	0	0	0	0	0	0	0	0	0	0	0	0	0	0	0	0	0	0	0	0	0	0	0	0	0	0	0	0	0
C0SP86	SFTA	16693000	0	49726	349640	1081500	1008300	733630	576040	612910	321470	531410	522330	91812	155340	372250	40352	671730	631120	55650	684590	669720	474820	391700	363610	215910	203890	173070	53993	68879	89658	306220	1320400	2091500	333270	364200	175410	288400	152100	0	18440	23304	0	14963	75901	0	0	0	0
C0SP89	YOAH	924350	0	0	0	225000	151960	0	34174	33642	0	0	0	0	0	0	0	0	0	0	0	0	0	0	0	0	0	0	0	0	73370	0	0	0	0	0	0	0	0	0	0	0	0	0	0	0	0	0	0
C0SP91	YYCJ	4939400	0	0	0	542570	786550	242400	358870	365520	461460	439590	466970	0	148210	133020	0	175890	77442	0	171060	164830	124670	65980	56740	0	0	157630	0	0	0	0	0	0	0	0	0	0	0	0	0	0	0	0	0	0	0	0	0
C0SP93	ACCD	272640000	70396	1252000	1270100	3050200	3151000	1610000	1741100	1897500	1037000	1306300	1286400	166910	462440	1386200	650300	3274100	3587200	955500	2659800	1209800	925550	580890	416890	286290	189990	213490	105130	272800	284020	147170	262190	366180	270950	408250	325170	203200	342420	97357	416520	410370	1021300	1195200	1590900	2844900	19590000	43530000	56359000
C0SP94	YHFQ	75426000	428170	2264400	2635500	8992300	8857400	5099900	5654500	6009300	3227500	3456000	2618500	735560	1323600	2351300	401910	2237300	1909700	580270	2263100	2351600	1817900	1297900	1135100	853840	1002900	1139000	771360	885270	764290	567040	366680	523910	258060	239580	52604	128190	166010	0	58767	0	0	0	0	0	0	0	0
C0SP95	YCNJ	17684000	0	332470	645370	2595200	3020700	1433100	2138900	2306800	1448500	1009400	1121900	60919	164740	358610	104670	355100	319670	0	46667	42793	40811	0	0	0	0	0	0	0	0	0	0	0	0	0	0	0	0	0	0	0	0	0	0	0	0	0	0
C0SPA5	ADHA	735050	0	0	0	0	0	0	0	0	0	0	0	0	0	0	0	0	0	0	0	0	0	0	0	0	0	0	0	0	0	0	0	0	0	0	0	0	0	0	0	0	0	0	0	0	0	116810	153580
C0SPB0	YTCI	509640000	0	0	0	0	0	0	0	0	0	0	0	0	0	0	0	0	0	0	0	0	0	0	0	0	0	0	0	0	0	0	0	0	0	0	0	25562	0	0	37408	25360	24237	74916	175370	63743	1138200	2264500	20238000
C0SPB4	YHAQ	5868200	0	49281	237950	754920	1028200	321850	416580	531010	288930	275320	276410	0	80503	136430	0	79544	90213	0	127700	82172	61215	58590	65671	45145	116110	77432	49247	48816	47720	0	0	0	0	0	0	0	0	0	0	0	0	0	0	434490	86801	0	0
C0SPB8	YVAV	23694000	0	0	0	0	0	93343	90718	143090	117040	491120	562950	0	639950	808570	442960	2218400	1399400	551930	1891400	1418600	1098500	1021700	558430	1066100	1149900	1452200	983300	562360	670350	380900	331120	1087300	462920	246950	211940	182280	537440	86829	0	0	0	0	0	0	134330	358830	240620
O05217	YWRC	7278900	0	0	0	0	0	0	0	0	0	0	0	0	0	0	0	0	0	0	0	0	0	0	0	0	0	0	0	0	0	0	0	0	0	0	0	0	0	0	0	0	0	0	239590	294790	372770	306420	1588000
O05220	YWRF	22403000	0	0	0	0	150770	0	101430	457810	235490	0	0	67879	122620	224630	88242	206650	319660	0	290330	274350	246010	122250	343190	74092	315950	355060	301210	162750	197720	257470	119750	163320	221560	110620	0	126510	175390	0	0	0	0	0	0	0	0	0	0
O05227	MRPG	11130000	0	428220	437700	1893000	1933000	1216800	1153800	1583400	0	729920	883450	0	0	522290	0	173120	175120	0	0	0	0	0	0	0	0	0	0	0	0	0	0	0	0	0	0	0	0	0	0	0	0	0	0	0	0	0	0
O05236	YUGG	85917000	0	0	0	93048	231940	242150	209630	298970	224640	105840	108640	0	187000	270390	0	546680	485160	0	636990	445640	387710	117550	232080	256980	543200	541910	196860	407330	387980	215370	337470	252780	226190	406720	115120	194550	246510	0	99115	240610	222070	234260	78878	0	0	0	0
O05239	YUGJ	1605700000	0	0	0	113320	129200	0	0	0	0	0	0	0	0	37363	0	0	0	0	0	0	0	0	0	0	0	0	0	0	0	0	0	0	0	0	0	0	0	0	0	0	0	0	0	910700	132330000	440400000	367860000
O05240	YUGK	1129600000	0	0	0	0	0	0	0	0	0	0	0	0	0	0	0	0	0	0	49026	0	0	0	0	0	0	0	0	0	17446	0	0	0	0	0	0	0	0	0	0	0	0	0	0	2714200	138050000	304590000	246910000
O05248	YUGP	4044900	0	0	148110	494850	543880	360900	463340	402930	0	176320	160000	0	0	108730	0	76067	0	0	0	0	0	0	0	0	0	1109800	0	0	0	0	0	0	0	0	0	0	0	0	0	0	0	0	0	0	0	0	0
O05250	MALK	639130	0	0	0	124620	414470	32446	36284	31310	0	0	0	0	0	0	0	0	0	0	0	0	0	0	0	0	0	0	0	0	0	0	0	0	0	0	0	0	0	0	0	0	0	0	0	0	0	0	0
O05251	MALR	48478000	0	0	491130	2659400	2418800	1195100	1594200	1734800	1012400	1881500	1470500	852210	1606600	2146600	617890	2245400	3151100	839550	2783400	3350300	1866400	1912600	846720	1635200	935990	1931100	888930	1374300	1116800	328120	201330	1122700	214130	295110	242260	680860	329430	0	361170	143590	0	0	0	0	0	0	0
O05256	MAEN	2764700	0	0	0	925850	1130000	0	0	399380	0	0	0	0	164060	0	0	0	0	0	0	145420	0	0	0	0	0	0	0	0	0	0	0	0	0	0	0	0	0	0	0	0	0	0	0	0	0	0	0
O05261	YULB	11638000	0	0	0	54267	44675	85737	135210	280420	196550	0	136520	0	0	57766	57793	203830	217150	66534	665530	478600	247710	213070	379870	303180	452790	404480	80366	80263	304230	163540	100010	135490	0	59129	49659	0	0	265320	0	0	0	0	719930	4708900	0	0	0
O05264	RHAA	1018200	0	0	0	0	0	0	0	0	0	0	0	0	0	0	0	0	0	0	0	0	0	0	0	0	0	779950	0	0	0	0	0	0	0	0	0	0	0	0	0	0	0	0	0	0	0	0	0
O05265	IOLU	422670000	0	0	0	0	0	0	0	0	0	0	0	0	0	0	0	0	0	0	0	0	0	0	0	0	0	0	0	0	0	0	0	0	0	0	0	0	0	0	0	0	0	0	0	0	8105400	46994000	89307000
O05268	FENR2	3731200000	0	0	0	253760	221980	214950	164400	494170	259640	256100	178350	0	0	168870	0	204050	167410	0	279050	167310	92660	244040	169220	145100	164580	233890	64461	59335	295560	46498	169020	240060	49258	50576	0	59291	56101	0	75257	68874	71937	246080	2912500	112140000	948990000	925280000	762210000
O05269	GUAC	40001000	0	0	0	0	0	0	0	0	0	0	0	0	0	0	0	0	0	0	0	0	0	0	0	0	0	0	0	0	0	0	0	0	0	0	0	0	0	0	0	0	451350	3928900	8455500	6518100	8721500	6148500	5640200
O05389	YRBE	184350000	0	0	57615	815890	1172000	911390	798400	1084400	900290	839430	920060	102570	321340	732700	120990	614540	456120	48018	266440	130150	507350	336510	383580	219600	464820	1264200	548400	490060	471170	117930	157700	156900	91324	57991	39276	0	0	0	0	60263	0	279280	9729200	18943000	42676000	27794000	33108000
O05392	RUVA	47686000	0	0	0	0	0	0	0	0	0	0	0	0	0	0	0	0	0	0	0	0	0	0	0	0	0	0	0	0	0	0	0	0	0	291610	1570100	6669600	5624000	799080	2839100	1730600	3258300	7559700	4762500	899860	7485600	1752500	2037800
O05393	MCCA	764440	0	0	0	0	0	0	0	0	0	0	0	0	0	0	0	0	0	0	0	0	0	0	0	0	577600	0	0	0	0	0	0	0	0	0	0	0	0	0	0	0	0	0	0	0	0	0	0
O05394	MCCB	61343000	0	0	0	0	0	0	0	0	0	0	0	0	0	0	0	0	0	0	0	0	0	0	0	0	0	0	0	0	0	0	0	0	0	0	0	0	0	0	0	0	132850	4729400	11885000	7047800	13844000	12561000	10070000
O05396	YRHD	173590000	0	0	90553	699280	1290100	1158700	1647800	1383400	872410	2301300	2955800	636420	1959400	3200400	1390000	5442700	5169700	2254000	12336000	14003000	14595000	15313000	16889000	13006000	12989000	14403000	5920200	6305400	5761900	2610100	1744400	2166300	763770	776370	391900	464510	403200	0	196360	0	0	0	0	0	99820	0	0
O05398	YRHF	29354000	0	0	217700	568940	2242100	965780	1306500	1603400	909230	1605700	1495700	266130	486330	1088600	297630	1144800	803120	259110	1006300	868590	190290	455320	901120	438030	767880	982700	387270	401840	610230	330100	322170	369420	208270	200780	186240	201660	166930	125800	0	0	0	0	0	0	0	0	0
O05405	YRHO	5477500	0	0	0	0	0	0	0	0	0	0	0	0	0	128060	0	161030	380160	282580	348830	158400	173670	0	0	0	2808600	0	0	140610	379360	169720	150900	195640	0	0	0	0	0	0	0	0	0	0	0	0	0	0	0
O05413	NMO	6932100	0	0	0	773880	1152100	674170	613100	642570	444290	732660	240780	0	89335	309110	0	431150	154060	0	65166	0	0	83850	0	67713	68263	182910	0	0	57023	0	0	0	0	0	0	0	0	0	0	0	0	0	0	0	150040	0	0
O05494	YDHC	68366000	0	0	0	0	0	0	0	0	0	0	0	0	0	0	0	0	0	0	0	0	0	0	0	0	0	0	0	0	0	0	0	0	0	0	0	0	142550	0	195460	96544	78657	86488	76740	0	1433000	1106200	8649700
O05496	YDHE	120600000	0	0	0	0	0	0	0	0	0	0	0	0	0	0	0	0	0	0	0	0	0	0	0	0	0	0	0	0	0	0	0	0	0	0	0	0	0	0	0	0	0	0	0	0	0	0	0
O05503	YDHK	1197500	0	0	0	327970	347950	134870	258070	128680	0	0	0	0	0	0	0	0	0	0	0	0	0	0	0	0	0	0	0	0	0	0	0	0	0	0	0	0	0	0	0	0	0	0	0	0	0	0	0
O05506	PTEA	14058000	0	0	0	0	0	0	0	0	0	0	0	0	0	0	0	0	0	0	0	0	0	0	0	0	0	0	0	0	0	0	0	0	0	0	0	0	0	0	0	0	0	0	0	0	0	0	0
O05508	GMUD	128560000	0	0	0	0	0	0	0	0	0	0	0	0	0	0	0	0	0	0	0	0	0	0	0	0	0	0	0	0	0	0	0	0	0	0	0	0	0	0	0	0	0	360170	10886000	14982000	38072000	23802000	24963000
O05510	SCRK	3345000	0	0	0	0	0	0	0	0	0	0	0	0	0	0	0	0	0	0	0	0	0	0	0	0	0	0	0	291470	0	0	0	0	0	634970	151370	0	0	0	0	0	0	0	201860	0	324820	0	0
O05514	THIL	3571100	0	0	0	158130	341810	368360	479010	501670	255550	405450	275220	0	0	239460	0	88720	133880	0	85450	165330	0	0	0	0	0	73080	0	0	0	0	0	0	0	0	0	0	0	0	0	0	0	0	0	0	0	0	0
O05516	TSAB	113460000	0	0	0	326150	832110	147530	214820	603130	267160	715390	625800	0	0	161480	159940	219070	205350	0	336280	192150	499410	405710	0	66628	69947	162010	0	444960	256180	0	263890	124070	0	0	92239	0	0	0	0	0	521670	1837700	5988600	7525900	20780000	16807000	18716000
O05518	TSAD	97240000	0	0	491140	1223600	1374500	1234700	1869200	2162000	1526800	2178400	1687100	423360	609140	1690700	518390	1892700	1824500	600050	2572500	2570500	2520600	2192100	2187200	1863000	1341400	1307400	1197300	851350	1063900	675390	769120	1103400	242160	392180	457130	512910	424650	87168	71694	79717	0	1937000	5623300	4497400	10882000	5542400	5570800
O05519	YDIF	230600000	0	0	0	435300	414350	260690	367870	247520	182230	331410	320890	0	255680	382430	25560	319000	389240	0	633340	550260	519260	590990	460730	487840	571570	423670	621740	135250	520270	163510	29113	67359	29680	70543	35691	222220	0	0	0	0	29379	525990	20830000	30102000	72422000	40011000	37314000
O05520	MOAC	77700000	0	0	0	0	352520	220770	344640	399690	260130	355210	519820	88272	0	573570	109150	699240	479560	0	275200	318360	530400	534280	302800	513730	477760	228740	523640	565650	227490	333010	90929	327450	0	171710	129740	279110	274850	0	97326	0	0	0	693700	416470	9128700	8870000	11730000
O05521	REX	23301000	0	0	0	0	114680	90499	264840	70351	166560	200180	54435	0	0	83818	0	0	128850	0	188220	212750	509640	205550	413780	165290	184560	689130	380020	618000	478680	348310	312120	543570	86237	282620	641450	439360	484080	92832	427370	293290	126170	135920	1161200	498300	1754800	1894000	2593800
O05522	TATAY	281430000	0	0	0	1793800	2515300	0	5815300	3318700	2302800	0	2523000	2444500	2736600	16424000	5021400	20410000	32293000	8979100	43314000	31904000	39383000	19252000	12691000	6724900	4476600	6440400	2353500	1735200	1078900	1076300	0	462740	0	437790	406320	0	422850	0	335260	402380	468320	0	463570	0	574350	452940	0
O05523	TATCY	7644400	0	0	264190	1198100	1448700	853180	1029600	836050	578560	486440	471300	0	0	478310	0	0	0	0	0	0	0	0	0	0	0	0	0	0	0	0	0	0	0	0	0	0	0	0	0	0	0	0	0	0	0	0	0
O06006	YRAA	121610000	0	0	0	0	0	0	0	0	0	0	0	0	0	0	0	0	0	0	0	0	0	0	0	0	0	0	0	0	0	0	0	0	0	0	0	0	0	0	0	0	0	0	0	0	0	0	0
O06473	YFMO	2527500	0	0	0	166250	213540	174020	0	169350	0	0	0	0	0	0	0	0	0	0	0	0	0	0	0	0	0	0	0	0	0	0	0	0	0	0	0	774720	0	0	0	0	0	0	0	0	0	0	0
O06474	YFMP	47629000	0	0	0	0	0	0	0	0	0	0	0	0	4301000	0	0	0	1331100	0	0	0	0	0	0	0	0	0	0	0	0	0	0	0	0	0	0	0	0	0	0	611210	577690	1211800	2746900	1962100	8167000	8321700	7501700
O06475	YFMQ	75595000	164790	1485500	2729800	8008100	8787200	5647400	5102700	16464000	3802600	4330100	3437700	921740	515230	1381600	653260	2175700	1479900	391050	1361900	1135800	924330	1107600	1006200	555840	552890	437540	273380	292830	252250	110470	0	105550	0	0	0	0	0	0	0	0	0	0	0	0	0	0	0
O06476	YFMR	467160000	0	0	0	444680	1044000	132550	474330	367690	165540	285610	292270	0	69244	99236	0	174360	129970	0	284870	191090	239840	143490	208990	124540	203210	164920	52794	59058	34892	23094	22502	40353	26588	24736	120570	0	4603400	0	0	0	0	0	6069300	36663000	151650000	97786000	78405000
O06477	YFMS	626420000	0	154540	1750600	5583300	13369000	10025000	14783000	17556000	12279000	16816000	15582000	4957500	8156000	12776000	5955300	12479000	13181000	5647400	16017000	11688000	11502000	11191000	10979000	7724800	7921500	9319500	6229000	6588900	4971200	3818200	3576500	3986400	2684000	3157400	2220200	3582400	3243200	909270	2440000	2175600	2827500	8872600	50153000	44633000	90999000	49346000	45165000
O06478	ALDH5	1049300000	0	0	0	282920	183740	197280	263140	432810	267410	372920	332800	0	68845	214340	0	316750	297980	26065	684530	620240	482290	143150	476230	275530	164980	207650	197090	161780	172810	36214	112330	284610	114360	107040	0	208810	289490	7076400	20726000	63784000	71942000	88535000	96904000	51562000	201040000	154790000	109910000
O06481	YFNC	62927000	0	0	0	334130	0	0	123660	0	0	0	0	0	0	0	0	0	0	0	0	0	0	0	0	0	0	0	0	0	0	0	0	0	0	0	0	0	0	0	0	1861300	3304700	0	0	0	401330	56902000	0
O06490	YETN	20123000	0	0	0	0	0	0	0	0	0	0	0	0	0	0	0	0	0	0	0	0	0	0	0	0	0	0	0	0	0	0	0	0	0	0	0	0	0	0	56141	591170	2228700	5091700	3460300	1371900	3046300	2873100	1306500
O06491	GATA	2092200000	0	1219200	4152100	17523000	20982000	18535000	22929000	25291000	18068000	20955000	19234000	6588700	8638900	17797000	5676700	15051000	14938000	4723400	16354000	14464000	10972000	9334400	10816000	6247600	6644000	8521000	4816000	4767000	3102700	2207100	2011300	2536800	1597100	1567500	581400	1504200	6699800	44867000	315550000	386980000	250580000	205890000	152290000	49139000	83580000	39683000	23113000
O06492	GATC	3218500000	0	0	0	0	0	390270	0	331500	0	497050	366040	0	0	384950	0	0	380530	0	432150	0	0	0	345000	785010	755940	933500	431700	472050	830010	455650	381180	989210	285290	1017300	0	3105700	8433100	62422000	533350000	662690000	437060000	341220000	370360000	121910000	106090000	58779000	44296000
O06714	SBCC	8615000	0	0	80325	703700	1052000	895010	951270	684010	672140	691180	573310	46680	83185	411740	41639	130010	89927	0	0	0	0	0	0	0	0	0	0	0	0	0	0	0	0	0	0	0	0	0	0	0	0	0	0	117570	0	0	0
O06724	YISK	196420000	0	0	0	0	0	0	67463	124710	0	0	107200	0	0	0	0	0	0	0	0	0	0	0	0	0	0	0	0	0	0	0	0	0	0	0	0	0	0	0	0	0	0	0	0	0	0	1580400	30334000
O06728	YISP	1055600	0	0	0	0	0	0	0	0	0	0	0	0	0	0	0	0	0	0	0	0	49267	56881	50641	0	0	0	50836	104310	161670	0	68326	56543	0	0	0	0	0	0	0	0	0	90318	0	0	366840	0	0
O06733	YISX	95963000	0	0	0	138820	345980	175180	194210	261460	164340	173290	193570	0	0	148210	0	131790	138250	0	187130	136520	136140	109690	0	0	0	0	0	0	0	0	0	0	0	0	0	0	0	0	0	0	0	0	0	0	1473600	18322000	21552000
O06736	SAT2	475000	0	0	0	0	0	0	0	0	0	0	0	0	0	0	0	0	0	0	0	0	0	0	0	0	0	0	0	0	0	0	0	351320	0	0	0	0	0	0	0	0	0	0	0	0	0	123670	0
O06744	YITI	6193700	0	0	0	231600	988790	479630	297360	826820	360100	426210	390720	0	161750	181460	0	180340	198720	0	726930	350310	0	0	0	0	0	149250	0	0	0	0	0	0	0	0	0	0	0	0	0	243760	0	0	0	0	0	0	0
O06747	YITL	24408000	0	0	0	0	0	0	0	0	0	0	0	0	0	0	0	0	0	0	0	0	0	0	0	0	0	0	0	0	0	0	0	0	0	0	0	0	0	0	0	0	0	0	0	0	0	0	204070
O06967	BMRA	11365000	0	182700	472500	1990300	2306300	1536300	1536300	1047100	577430	601910	457610	0	36492	170610	0	130150	62990	0	110880	145980	0	0	0	0	0	0	0	0	0	0	0	0	0	0	0	0	0	0	0	0	0	0	0	0	0	0	0
O06972	YVCI	99692000	0	0	0	0	0	0	0	0	0	0	0	0	0	0	0	0	0	0	0	0	0	0	0	0	0	296290	271030	0	812110	0	640550	1511200	1178800	2142700	0	2528100	4070500	1641100	3638100	4919500	4207800	3635500	7602100	2876500	13190000	12731000	9214800
O06973	YVCJ	176120000	0	0	0	268510	386030	200360	159150	182910	123320	193970	155830	0	106080	262520	0	167310	383420	118550	4331700	3696600	1398900	873760	368390	508040	537220	729610	319550	360190	356220	203320	394150	1300500	1259000	1010600	740010	3821100	5177800	3710500	9517900	5751400	7147600	16691000	19596000	12174000	34721000	20287000	9384100
O06974	GNGF	20925000	0	51818	153780	1430100	1748300	938220	1563000	1460300	1085900	1787400	737000	0	501440	823450	0	944470	1114600	222950	1032700	960410	516080	545740	421320	672290	659870	565540	234660	253980	278900	0	0	139040	0	0	0	82021	0	0	0	0	0	0	0	0	0	0	0
O06975	WHIA	7392200	0	0	0	0	0	0	0	0	0	0	0	0	0	113430	0	257010	261040	82596	510450	286130	85029	0	106810	36466	159930	259560	0	0	0	0	0	38716	0	0	0	0	0	0	0	0	56444	73930	5064600	0	0	0	0
O06976	CRH	7472300	0	0	0	365690	0	281740	324510	317500	0	278800	0	0	0	0	0	294280	319380	0	651240	507500	373040	358280	336590	310690	0	1821000	932110	0	0	0	0	0	0	0	0	0	0	0	0	0	0	0	0	0	0	0	0
O06978	YVCP	1569700	0	0	0	0	57915	0	0	0	0	0	0	0	0	0	0	0	0	0	0	61819	0	0	0	0	0	0	0	0	0	0	0	0	0	0	0	0	0	0	0	0	0	0	0	0	0	0	0
O06986	YVDD	88917000	0	0	193950	1698100	3103200	1963500	3382400	3619300	2837700	2093700	1110500	286500	1106800	2252600	270290	2504900	2534700	236700	2535400	2712000	1527800	1617400	1565300	617680	1862100	2048800	1307800	893470	1012400	338180	379280	913860	289050	307660	181410	148870	212440	0	0	0	0	0	0	0	0	0	0
O06988	BBMA	1479700	0	0	0	0	0	0	0	0	68875	0	0	0	0	0	0	0	0	0	0	0	0	0	0	0	0	0	0	0	0	0	0	0	0	0	0	0	163070	0	0	0	0	0	0	0	698800	284310	140410
O06993	MALPY	2062400	0	0	0	0	0	0	0	0	0	0	0	0	0	0	0	0	0	0	0	0	0	0	0	0	0	0	0	0	0	0	0	0	0	0	0	0	0	0	0	0	286810	664250	608230	70318	279380	153360	0
O06994	O16G1	1136100	0	0	0	0	0	0	0	0	0	0	0	0	0	0	0	0	0	0	0	0	0	0	0	0	0	0	0	0	0	0	0	0	0	0	0	0	0	0	0	0	0	0	0	0	0	0	0
O07001	YVDT	12017000	0	0	0	0	103490	63307	191910	265560	105490	215680	112160	0	0	299830	0	0	435090	97018	642140	528320	306600	396280	677370	432300	481560	969290	684750	320440	273980	0	98201	710370	275210	183570	76746	0	84962	0	0	71796	317450	1104800	708620	550870	231510	0	0
O07006	PADC	923060	0	0	0	0	0	0	0	0	0	0	0	0	0	0	0	0	0	0	0	0	0	0	0	0	0	0	0	0	0	0	0	0	0	0	0	0	0	0	0	0	0	0	0	0	0	0	0
O07008	GANR	34870000	0	0	0	0	0	0	0	0	0	0	0	0	728860	0	0	0	0	0	0	0	0	0	0	0	0	0	0	0	0	0	0	0	0	0	0	0	0	0	0	0	0	0	0	2080100	14587000	9579500	5094200
O07009	GANS	14679000	0	0	44833	820500	895680	82927	197040	91069	41454	162000	361090	0	0	0	536730	1422700	1849900	0	223120	4038800	1717700	92826	103180	0	47367	100770	42235	0	0	0	0	0	0	0	0	0	0	0	0	0	0	1807100	0	0	0	0	0
O07012	BGAL2	29693000	0	0	0	0	0	0	0	0	0	24030	0	0	0	0	0	0	0	0	0	0	0	0	0	0	0	0	0	0	0	0	0	0	0	0	0	0	0	0	52602	2299700	4596600	7751400	4954800	1534200	4495600	3324700	618810
O07014	RSBP	15200000	0	0	0	0	0	0	46368	55543	0	0	51249	0	0	401500	0	193570	121850	0	0	0	0	0	0	0	200090	0	0	0	0	0	0	0	0	0	0	0	0	0	288590	1792200	2718700	2901000	3290100	819040	1556300	468210	0
O07019	YVFU	787690	0	0	0	0	0	0	56771	0	0	86952	77611	0	0	76812	0	79036	83498	0	0	0	0	0	68695	0	0	87292	0	0	0	0	0	78395	0	0	0	0	0	0	0	0	0	0	92627	0	0	0	0
O07020	LUTA	59507000	0	93349	400160	4205100	4177800	1799700	3998300	3444300	2357100	1671600	2126700	612860	1311300	1806400	722950	1500400	898600	848970	1406600	1210900	1772500	1387000	1587500	1562100	1717300	2123700	1563600	1062000	1282200	770520	634450	1352100	167740	638080	444580	1153700	628340	234620	408110	0	165790	0	0	0	543720	663460	1679800
O07021	LUTB	504910000	0	0	204510	1108700	1979900	1027600	1281400	1490200	1375700	1486300	1185700	257400	411850	1215000	413860	1697300	1412200	448070	1888300	1562200	1299400	1626400	1300800	938430	1068500	1544900	1428600	991330	936060	952940	366690	710400	282330	392450	981900	1440600	1594900	322610	826720	2224900	2972400	29355000	85599000	42924000	81062000	63287000	66926000
O07081	YRDC	161240000	0	0	0	0	96374	0	0	0	0	0	0	0	0	0	0	0	82165	0	85846	0	0	0	164290	0	0	0	0	0	0	0	0	0	0	0	0	0	0	0	0	0	0	0	0	0	0	0	0
O07513	HIT	9214800	0	0	0	0	0	0	0	0	0	0	0	0	0	0	0	0	0	0	0	0	0	0	0	0	0	0	0	0	0	0	0	0	0	0	0	0	0	0	0	0	0	0	0	0	256100	212530	296780
O07516	YHAH	285290000	2923600	24816000	34678000	47238000	39716000	23432000	23539000	16159000	10783000	11849000	10587000	2533000	2480300	4396100	1492600	2571600	4388300	1132800	4156800	3617800	4394600	2712900	1657400	1611700	503480	1228600	425540	260220	0	0	0	0	0	0	0	0	0	0	0	0	0	0	0	0	0	0	0
O07521	YHAM	224070000	0	0	0	243830	276940	196090	194310	234660	270160	289090	173110	0	0	234150	0	235740	206100	0	203070	186280	338340	73145	225750	237140	304670	613670	214610	460450	588000	586370	808330	2339900	683690	2248200	2139100	5794700	12997000	3125000	26133000	32150000	25647000	20966000	15966000	4037900	16899000	11527000	9730000
O07523	YHAP	16924000	0	375340	540820	2842400	2984300	2000100	2318900	693420	1138800	942620	981800	81182	0	682990	0	613400	352310	0	290810	0	0	84371	0	0	0	0	0	0	0	0	0	0	0	0	0	0	0	0	0	0	0	0	0	0	0	0	0
O07529	AZR	63240000	0	0	0	0	0	0	0	0	0	0	0	0	0	0	0	0	0	0	0	0	0	0	0	0	133970	0	0	0	0	0	0	0	0	0	0	0	0	0	0	0	0	0	0	0	0	0	9075200
O07532	LYTF	783550	0	0	0	0	0	0	0	0	0	0	29574	0	106470	256150	32703	61526	0	0	0	0	0	0	0	0	0	0	0	0	0	0	0	0	0	0	0	0	0	0	0	0	0	0	0	0	0	0	0
O07533	YHAR	36049000	0	0	0	0	0	0	0	0	0	0	0	0	0	0	0	0	0	0	0	0	0	0	0	0	0	0	60252	0	0	0	0	0	0	0	0	0	0	0	0	0	0	0	0	0	0	295440	3375600
O07542	YHEA	2451500000	0	0	0	164360	245310	142580	324110	624450	336990	455510	277730	0	0	420730	0	391900	1024900	0	1225400	486430	621050	874000	494390	420280	661120	468050	275830	117790	601050	319390	305600	1065000	378560	271150	649010	1776500	2411100	1162900	3369700	2915500	1578500	936870	684020	177560	669530	0	11312000
O07543	YHEB	11468000	0	198250	783710	2566300	2141500	1710300	828340	1082700	686410	516600	279610	33231	106420	129970	64010	53060	48037	0	0	0	38667	0	0	0	0	0	0	0	0	0	0	0	0	0	0	0	0	0	0	0	0	0	0	0	0	0	200490
O07552	NHAX	3026100	0	0	0	0	0	0	0	0	0	0	0	0	0	0	0	0	0	0	0	0	0	0	0	0	0	0	0	0	0	0	0	0	0	0	0	0	0	0	0	0	0	0	0	0	0	216770	1100900
O07561	YHJG	14402000	0	0	0	0	0	0	0	0	0	0	0	0	0	0	0	0	0	0	0	0	0	0	0	0	0	0	0	0	0	0	0	0	0	0	0	0	0	0	0	0	0	0	0	218280	4867600	4684700	2449500
O07567	NTDR	854850	0	0	0	0	0	0	0	0	0	0	0	0	0	0	0	0	0	0	0	0	0	0	0	0	0	229350	80959	0	0	0	0	0	0	0	0	0	0	0	0	0	0	0	0	0	0	0	0
O07573	NSRR	4989100	0	0	0	0	0	0	0	0	0	0	0	0	0	0	0	0	0	0	101520	0	0	0	0	0	0	219940	0	0	0	0	0	0	0	0	0	0	0	0	0	0	143450	761340	2027200	659210	805980	270460	0
O07581	YHDL	22839000	0	220170	656980	2604100	2858300	1600400	1348600	1323200	928400	620450	781080	150400	76825	165120	0	384540	69029	0	3647500	4963100	42695	0	294590	103900	0	0	0	0	0	0	0	0	0	0	0	0	0	0	0	0	0	0	0	0	0	0	0
O07582	SIGM	9516800	0	0	0	0	0	0	0	0	0	0	0	0	0	0	0	0	0	0	64127	0	0	0	0	0	0	0	0	114510	296780	542560	1222100	4971700	1326600	850420	128020	0	0	0	0	0	0	0	0	0	0	0	0
O07584	PLSC	36310000	0	925540	1088200	3122400	3159100	2672600	2713800	3076000	1789800	2083500	1790300	458060	526980	1390900	324960	1480500	1117400	123100	905260	1171200	742810	773770	740920	683070	752420	1025100	491750	370380	370030	215020	0	224920	0	0	0	0	0	0	0	0	0	0	0	0	0	0	0
O07585	YHDP	5926900	0	229490	628100	1368200	1216600	664430	660070	639880	184760	220690	114710	0	0	0	0	0	0	0	0	0	0	0	0	0	0	0	0	0	0	0	0	0	0	0	0	0	0	0	0	0	0	0	0	0	0	0	0
O07587	AAT3	65255000	0	0	74438	1231800	1522700	907120	1255000	1563800	1141300	1291600	1442700	260770	403080	1148800	491110	1351100	1547800	375740	1465300	1178400	1487100	1480100	1178200	887010	1039200	1720400	844810	1034400	1161500	412970	412000	687710	214310	162010	73415	214670	0	0	0	0	0	0	0	0	219160	476080	3846900
O07597	DAAA	66674000	0	0	0	0	0	0	0	0	0	0	0	0	0	0	0	0	0	0	0	0	0	0	0	0	0	0	0	0	0	0	0	0	0	0	0	0	0	0	0	0	0	0	0	0	0	126140	7506000
O07598	YHAA	2018900	0	0	0	0	58393	0	0	53546	0	0	0	0	0	0	0	0	0	0	0	0	0	0	0	0	0	0	0	0	0	0	0	0	0	0	0	0	0	0	0	0	0	0	0	0	456060	519650	467580
O07600	FABH2	26738000	0	0	0	214250	345770	266990	399230	400300	312490	683410	196240	0	48310	281340	0	411160	198160	45068	279120	275770	179640	118640	106650	102370	48621	221410	102520	50116	145880	0	0	0	0	0	0	0	0	0	0	0	0	0	0	0	0	0	210120
O07605	GLTT	41945000	319840	955230	1500800	5211800	5292500	4558200	4134600	3760300	2666900	2949800	2380100	726680	708660	1178700	485890	1063600	1028100	284940	840150	425920	493170	280360	238540	146660	138000	104740	70839	0	0	0	0	0	0	0	0	0	0	0	0	0	0	0	0	0	0	0	0
O07607	YHFI	256380000	0	0	0	0	0	0	0	0	0	0	0	0	0	0	0	0	0	0	0	0	0	0	0	0	0	0	0	0	0	0	0	0	0	0	0	0	0	0	0	0	0	0	0	0	0	0	0
O07608	LPLJ	83673000	0	0	39816	459340	925080	281960	480800	324850	389860	446420	219790	88557	189830	212420	51520	284020	228320	48344	390290	283120	198060	371740	734720	483300	505820	385980	395460	431870	463250	194690	182450	64262	156400	114590	0	45632	247750	2262500	0	0	81487	105900	0	0	0	0	0
O07609	YHFK	268320000	0	0	0	255250	387450	189480	331900	478630	240020	466770	267290	77945	312510	772310	63087	816610	341170	0	447730	882510	710640	1220300	643910	810070	1089200	1197300	763110	472760	949830	446000	422670	309020	0	89733	0	0	0	0	0	0	0	0	0	0	0	0	0
O07610	LCFB	1465900	0	0	0	0	0	0	0	0	0	0	0	0	0	0	0	0	0	0	0	0	0	0	0	0	0	0	0	0	0	0	0	0	0	0	0	0	0	0	0	0	0	0	0	0	0	0	0
O07615	YHFP	138780000	0	0	0	168720	180220	215900	404990	332320	333350	421840	253550	0	107800	289570	0	110910	240070	0	334230	117840	222940	109080	61197	41215	136930	87042	247240	0	65285	39142	37819	44524	0	0	0	0	0	0	0	0	0	0	0	0	0	16042000	44681000
O07618	YHFS	437340	0	0	0	0	0	0	0	0	0	0	0	0	0	0	0	0	0	0	0	0	0	0	0	0	0	0	0	0	0	0	0	0	0	0	0	0	0	0	0	0	0	0	0	0	0	0	0
O07619	YHFT	4346600	0	0	0	0	0	0	0	0	0	0	0	0	0	0	0	0	0	0	0	0	0	0	0	0	0	0	0	0	0	0	0	0	0	0	0	0	0	0	0	0	0	0	0	0	0	0	0
O07621	HEMAT	207620000	0	85865	637080	2336300	2670700	1727600	3009400	2782900	1926800	2661600	2822700	431360	1591900	3159800	1081000	2732900	3044400	1157300	3023100	3621500	3113600	2931900	4057300	2547800	2326300	3284600	2253000	2148900	1976000	1429900	823470	1124200	459250	540860	301850	990590	12849000	18889000	46275000	33047000	14138000	7449800	3915600	243970	0	0	0
O07624	YWIB	564440000	0	0	0	452460	831510	270300	686270	679590	543830	374490	578230	0	104880	690330	0	626470	451140	0	758810	1109500	888700	726720	747390	507990	525540	602110	272610	266950	372790	244820	309470	517580	268900	386030	103560	651850	620760	0	699070	1498700	7888600	22005000	43942000	32762000	153760000	93148000	95352000
O07631	BIPA	5964400000	0	0	0	356640	389920	80009	292360	512590	425960	273420	488350	0	61983	263580	0	475240	131730	0	376290	121190	284090	173830	256260	139800	207060	321510	308020	177240	149730	64447	77380	153660	85396	139480	94075	191420	251570	75449	218680	383370	380970	821110	3374100	1411500	29196000	527780000	1622800000
O07636	YLAL	168570000	0	0	0	0	0	0	0	0	0	0	0	0	0	84569	0	83080	0	0	0	0	0	0	0	0	0	0	0	0	0	0	0	0	0	0	0	0	0	0	0	0	0	0	0	0	0	0	10143000
O07638	YLAN	114920000	0	0	0	0	0	0	182050	0	148380	176830	167520	0	0	0	0	0	0	0	223410	0	0	0	181140	0	0	0	0	0	0	0	0	0	0	0	0	0	0	0	0	0	496930	515410	519150	343750	4207200	5878600	4693400
O07920	AZLB	38611000	0	0	0	0	0	0	0	0	0	0	0	0	0	0	0	0	0	0	0	0	0	0	0	0	0	0	0	0	0	0	0	0	0	0	0	0	0	0	0	0	0	0	0	372640	8528100	12292000	7231200
O07939	YIST	797490	0	0	0	0	0	0	0	0	0	0	0	0	0	0	0	0	0	0	0	0	0	0	0	0	0	0	0	0	0	0	0	0	0	0	0	0	0	0	0	0	0	0	0	0	0	0	0
O08336	CYPB	46388000	0	0	0	16212	29808	26803	30888	43810	16561	18063	31679	0	0	32077	0	61690	61128	0	59526	45561	45235	55147	38405	0	0	0	0	0	0	0	0	0	0	325280	0	0	0	0	0	28193	1901100	6370500	12430000	5876500	9758800	5674600	3309300
O30509	GATB	2800800000	0	386080	1712100	9258600	9409900	8064000	10557000	11791000	8190700	10897000	8548900	2663200	4906300	8278700	3365100	8932000	10088000	3200000	11291000	10027000	8074000	8785800	9269800	8467400	8201600	9742000	7202500	7251000	6494400	4903400	4984200	8755000	5055200	4492700	3369400	6517700	8896300	45933000	344450000	407280000	305210000	262370000	342190000	190140000	328890000	148230000	113690000
O31404	ACOA	2315100	0	0	46415	149510	0	0	0	0	0	0	0	0	0	0	0	0	0	0	0	0	0	0	0	0	297530	0	0	0	0	0	0	0	0	0	0	0	195580	0	179330	308890	361860	596620	179330	0	0	0	0
O31418	MRNC	4780300	0	0	0	0	0	0	0	0	0	0	0	0	0	0	0	0	0	232440	2195500	1272800	0	0	0	0	167060	736230	0	0	176320	0	0	0	0	0	0	0	0	0	0	0	0	0	0	0	0	0	0
O31441	YBYB	1413100	0	0	0	677620	735510	0	0	0	0	0	0	0	0	0	0	0	0	0	0	0	0	0	0	0	0	0	0	0	0	0	0	0	0	0	0	0	0	0	0	0	0	0	0	0	0	0	0
O31443	YBFA	431800	0	0	0	0	186930	0	90451	72063	0	82356	0	0	0	0	0	0	0	0	0	0	0	0	0	0	0	0	0	0	0	0	0	0	0	0	0	0	0	0	0	0	0	0	0	0	0	0	0
O31446	YBFF	10905000	0	0	265020	870070	778640	621380	555050	506720	289590	348860	147380	0	0	61288	0	43760	0	0	0	0	0	0	0	0	0	0	0	0	0	0	0	0	0	0	0	0	0	0	0	0	0	0	6417100	0	0	0	0
O31447	YBFG	8005700	0	0	0	0	74262	0	0	0	0	0	0	0	0	0	0	0	0	0	0	0	0	0	0	0	0	0	0	0	0	0	0	0	0	58059	0	0	0	0	0	0	0	0	0	0	0	2306100	2248300
O31457	TRHO	1102900000	0	0	0	34742	337910	322390	485810	481030	455300	428250	574990	41778	95178	369230	42598	499350	523680	0	434340	180610	397480	226000	186300	245280	260900	261980	186050	324210	596040	774470	598520	531050	261280	203440	149130	842410	907440	124830	876400	1190100	1316700	1797500	8203500	10116000	96741000	216770000	258840000
O31458	GAMA	34290000	0	0	233260	808970	974040	592720	1170500	1524900	926260	1880700	1389000	301290	881660	1433200	341950	1247800	1004400	356190	431160	839730	1511400	2004900	1507400	1513200	1419600	2336900	1213000	1102800	1427600	806090	366850	979400	323830	526110	368200	358230	187120	0	0	0	0	0	0	0	0	0	0
O31459	GAMR	10222000	0	0	0	0	0	0	0	0	0	0	0	0	0	0	0	0	0	0	0	0	0	0	0	0	0	0	0	0	0	0	0	0	0	0	0	0	0	0	0	0	0	0	0	0	0	0	82679
O31461	ILVE1	223860	0	0	0	0	51120	0	0	0	0	0	0	0	0	0	0	0	0	0	0	0	0	0	0	0	0	0	0	0	0	0	0	0	0	0	0	0	0	0	0	0	0	0	0	0	0	0	0
O31463	HMT	1795300	0	0	0	0	57666	0	0	201490	0	0	0	0	0	0	0	0	0	0	0	0	0	0	0	0	0	0	0	0	0	0	0	0	0	0	0	0	0	0	0	0	0	0	0	0	0	0	0
O31472	YCGE	2393400	0	0	0	0	0	0	0	0	0	0	0	0	0	0	0	0	0	0	0	0	0	0	0	0	0	0	0	0	0	0	0	0	0	0	0	0	0	0	0	0	0	0	0	0	0	0	198450
O31475	FENR1	253130000	0	0	0	60543	111860	52790	0	0	0	0	0	0	0	0	0	0	0	0	115430	119830	119810	0	0	54805	54047	67020	0	0	0	0	0	0	0	0	0	0	0	0	0	0	0	0	0	49043	13407000	57609000	56589000
O31480	YCZG	638040	0	0	0	0	0	0	0	0	0	0	0	0	0	0	0	0	0	0	0	0	0	0	0	0	0	0	0	0	0	0	0	0	0	0	0	0	0	0	0	0	0	0	0	0	638040	0	0
O31488	YDAN	309990	0	0	19642	126910	140890	22546	0	0	0	0	0	0	0	0	0	0	0	0	0	0	0	0	0	0	0	0	0	0	0	0	0	0	0	0	0	0	0	0	0	0	0	0	0	0	0	0	0
O31489	YDCI	383620000	0	0	0	26541	43934	0	0	0	22830	0	0	0	0	47412	0	22106	0	0	0	32245	58926	1422400	1600700	1272000	1737200	1196500	1047000	1488000	1789900	1247300	1704100	0	1209700	1097900	1214300	1227900	0	0	1224500	1913100	1281000	2062400	1366000	19750000	136190000	88215000	62986000
O31498	DNLJ	278610000	0	0	0	0	0	0	0	0	0	0	0	0	0	0	0	37960	0	0	0	0	0	0	0	0	0	0	0	0	0	0	0	0	0	0	0	46918	45585	87430	1192100	5322400	9581600	24730000	55727000	31841000	70572000	39429000	28100000
O31500	YERO	15405000	0	0	0	123430	384810	123790	438280	81834	162070	281430	178060	0	0	212110	0	56741	122900	0	281450	200640	191060	258500	398140	144910	403240	464400	199420	226100	273570	184610	130270	152820	181680	207050	139240	432820	343800	141740	407750	54471	0	109960	282350	902740	3842400	1475300	554720
O31501	SWRC	69119000	381990	1784300	3018500	8576200	9120100	6092900	6928300	5074700	3699600	4091800	3104500	498210	1090000	2013000	353690	1681200	1621100	182970	1525100	1281200	894280	982470	1280800	751460	655810	1012300	575590	324580	273660	101610	39831	32221	0	20909	31353	22432	0	0	0	0	0	0	0	0	0	0	0
O31502	DAGK	277470000	0	0	66911	301900	153480	209550	258980	177050	203550	252930	229500	0	0	0	0	108320	0	0	0	91463	288320	161720	201910	146190	91876	306000	228260	43555	132390	38339	137980	50263	0	42919	0	144720	46170	0	1180300	152890	286060	1063900	6129600	7977700	45155000	49643000	56733000
O31503	RLMCD	23965000	0	0	0	120660	245730	125280	198410	233580	90693	108860	116320	0	0	258200	0	282560	469180	207400	1849000	1151400	523050	325780	395030	288020	220780	455100	324560	425750	325240	177150	563230	1094000	637740	415170	349720	1116300	1141100	249120	1229100	737600	599310	1343800	1956600	548810	1237300	921520	720650
O31504	YEEA	24212000	0	0	0	0	0	0	0	0	0	0	0	0	0	0	0	0	0	0	0	0	0	0	21991	0	23912	0	0	0	0	0	0	0	0	0	0	69700	285120	112620	1175900	3142700	3908100	6480100	4274100	820760	2764400	967200	165400
O31509	YEEI	18756000	0	0	0	0	0	0	0	0	0	0	0	0	0	0	0	0	0	0	0	0	0	0	0	0	0	0	0	0	0	0	0	0	0	0	0	0	0	0	0	0	0	0	0	0	0	0	0
O31544	YFJP	933530	0	0	0	53812	0	0	53131	132200	53849	151590	57693	0	45938	57704	0	0	0	0	0	0	0	49327	0	42389	0	55223	0	0	0	0	0	0	0	0	0	0	0	0	0	0	0	0	0	0	0	0	0
O31545	YFJO	2344600	0	0	0	187990	257830	0	89117	0	0	75270	65892	0	133630	318550	109500	246760	213910	0	102030	37750	0	0	0	0	0	46366	0	0	0	0	0	0	0	0	0	0	112970	0	0	0	0	0	0	0	346980	0	0
O31546	DUS2	28687000	0	0	0	0	0	0	0	0	0	0	0	0	0	0	0	0	0	0	0	0	0	0	0	0	0	0	0	0	0	0	0	0	0	0	0	0	0	0	0	0	0	0	0	0	0	0	0
O31556	YFJC	7118800	0	0	0	0	0	0	0	0	0	0	0	0	0	0	0	0	0	0	0	0	0	0	0	0	0	0	0	0	0	0	0	0	0	0	0	0	92791	0	0	0	0	0	0	0	0	0	0
O31560	YFIR	336840	0	0	0	0	0	0	0	0	0	0	0	0	0	0	0	0	0	0	0	0	0	0	0	0	0	0	0	0	0	0	0	0	0	0	0	0	0	0	0	0	0	0	0	0	0	0	0
O31562	YFIT	9103600	0	0	0	524840	694130	369140	269750	458500	500340	416240	303260	0	318590	245150	114810	335880	259020	191900	153150	555610	485360	391970	445140	276770	418240	264800	134360	166480	141380	139430	0	203900	122970	0	0	0	202460	0	0	0	0	0	0	0	0	0	0
O31567	YFIY	317340000	2781300	6900100	7672100	35865000	37338000	18366000	22156000	21962000	12348000	14452000	10295000	2794600	4115900	7402200	2378100	6036600	7508100	2244800	8295700	5657500	5589000	8044400	6550500	8272800	6472500	10077000	6449400	4269300	4528100	1701500	2323700	4631900	2222600	2225800	1158200	1707500	1704800	361410	698750	1613600	169280	0	0	0	0	0	0
O31570	YFHB	421890	0	0	0	0	0	0	0	0	0	0	0	0	0	0	0	0	0	0	0	0	0	0	0	0	0	0	0	0	0	0	0	0	0	0	0	0	0	0	0	0	0	0	0	0	0	0	0
O31571	YFHC	23364000	0	0	0	324290	589690	230520	283850	0	216610	271090	396780	0	0	261770	0	237680	388800	0	133010	336800	213750	336470	345390	139800	0	283730	76775	85285	0	0	0	68430	0	0	0	0	0	0	0	0	0	0	0	0	0	0	825090
O31578	YFHJ	4144400	0	0	0	0	0	0	0	0	0	0	0	0	0	0	0	0	0	0	0	0	0	0	0	0	0	0	0	0	0	0	0	0	0	0	0	0	0	0	0	0	0	277880	1117100	1829000	0	920400	0
O31581	YFHM	4946500	0	469690	467970	1416700	953540	379930	358220	189760	98407	102770	35032	0	0	0	0	0	0	0	0	0	0	0	0	0	321600	113510	39401	0	0	0	0	0	0	0	0	0	0	0	0	0	0	0	0	0	0	0	0
O31582	YFHO	494860	0	0	0	103220	164690	72985	78946	75010	0	0	0	0	0	0	0	0	0	0	0	0	0	0	0	0	0	0	0	0	0	0	0	0	0	0	0	0	0	0	0	0	0	0	0	0	0	0	0
O31584	MUTY	53915000	0	0	0	0	0	570010	0	631260	0	452190	475780	209080	0	329830	0	0	0	0	0	0	0	0	0	0	0	0	0	0	0	0	0	0	0	0	0	48993	52685	0	351370	459600	522220	963680	2171200	3135900	15389000	10897000	6992500
O31588	YHZB	2704500	0	0	0	0	0	0	0	0	0	0	0	0	0	0	0	0	0	0	0	0	0	0	0	0	0	0	0	0	0	0	0	0	0	0	0	0	0	0	0	0	0	0	0	0	0	0	74978
O31590	TRML	6416200	0	0	0	0	0	0	0	0	0	0	0	0	0	0	0	0	0	0	0	0	0	0	0	0	0	0	0	0	0	0	0	0	0	0	0	0	0	0	0	0	0	0	0	0	0	0	0
O31593	YHBJ	246310000	950700	3830900	4230000	15862000	17340000	14042000	12526000	11945000	11820000	10574000	6203300	2314300	3837700	5444300	2179900	1535900	4189600	1722200	6871900	6829600	8277600	5769700	4278100	8351300	7096900	6713700	4502900	2340200	5271300	3507200	3199600	2983100	2109400	1392300	1299700	1805000	765630	237750	660370	264370	202860	557940	288740	0	0	4608400	4615800
O31601	YJBC	27226000	0	0	0	342690	564990	244650	315370	437230	353240	314990	714360	0	0	612750	0	639220	686750	0	852000	415040	565750	414650	704170	477720	403990	549000	125290	433930	243430	0	0	86763	0	0	0	0	0	0	125960	162720	0	0	0	0	0	0	0
O31602	SPX	9457700	0	0	0	0	0	0	0	0	0	0	0	0	0	0	0	0	0	0	0	0	0	0	0	0	0	0	0	0	0	115860	0	0	0	0	0	0	0	0	0	0	0	202350	236450	0	1418900	1313700	2392500
O31605	PEPF	1107300000	0	0	0	0	0	0	0	0	0	0	0	0	0	0	0	0	0	0	0	0	0	0	0	0	0	0	0	0	0	0	0	0	0	0	0	0	0	0	34900	144770	4172800	45282000	179820000	137550000	278310000	200110000	189440000
O31610	YJBL	50653000	0	0	0	0	0	0	0	0	0	0	0	0	0	0	0	0	0	0	0	0	0	0	0	0	0	0	0	0	0	0	0	0	0	0	0	0	0	0	0	0	0	0	0	0	0	0	0
O31611	YJBM	183840000	0	0	0	0	0	0	0	0	0	0	0	0	0	0	0	0	0	0	0	0	0	0	0	0	0	0	0	0	0	0	0	0	0	0	0	0	0	0	0	0	0	0	0	0	8869500	33461000	45756000
O31612	NADK1	225540000	0	0	0	199690	354950	196560	299390	330950	227050	300510	198970	0	79660	66127	0	153860	50016	0	162680	220880	0	349600	354330	239630	619150	832310	267530	261890	170250	115300	118510	293080	174940	128730	0	0	0	0	0	0	0	0	0	0	245700	6365000	49667000
O31613	YJBO	3219700	0	0	0	0	0	0	0	0	0	0	0	0	0	0	0	0	0	0	48735	41499	0	0	0	0	0	55618	0	0	51488	0	55908	107240	0	0	0	231100	74079	0	91132	77035	0	0	0	0	687970	776670	335810
O31615	YJBQ	1361800	0	0	0	163740	292310	60095	92925	71933	60853	0	0	0	0	0	0	0	0	0	0	0	0	0	0	0	0	0	0	0	0	0	0	0	0	0	0	562610	0	0	57296	0	0	0	0	0	0	0	0
O31618	THIG	109110000	0	0	0	478140	576130	284620	368450	931470	770350	353060	233550	0	84538	534770	0	578850	87838	0	98654	0	0	73952	0	0	0	0	0	0	65846	0	0	0	0	0	0	0	0	0	0	245920	0	231670	561360	232700	597220	1108200	18516000
O31630	YJCH	8345100	0	0	0	424170	400890	171220	286010	534510	417930	427710	386680	63927	84948	198960	69638	192810	122900	0	211600	112420	111140	170050	113710	204580	447050	1370800	812880	287790	186080	89640	54577	130930	89976	104570	0	65073	0	0	0	0	0	0	0	0	0	0	0
O31631	METI	10918000	0	0	57802	0	0	0	0	0	0	0	0	0	0	0	0	0	0	0	0	0	0	0	0	0	0	0	0	0	0	0	0	0	0	0	0	0	0	0	52548	770630	2665400	3526200	2154500	287300	922070	366430	115450
O31632	METC	9924900	0	0	0	0	2206100	2750400	57065	0	0	0	143010	0	40057	0	0	51337	56043	0	301610	190410	113810	62723	2042900	0	46887	185890	213700	89139	0	0	0	0	0	0	0	0	0	0	0	0	0	0	597770	245270	530770	0	0
O31633	YJCK	3123200	0	0	0	0	0	0	0	0	0	0	0	0	0	0	0	0	0	0	0	0	0	0	0	0	0	0	0	0	0	0	0	0	274110	0	0	0	0	0	0	0	0	0	0	0	0	0	0
O31635	YJCM	6442600	0	173310	238980	1514800	1278500	406780	873010	500700	181930	125960	133170	51283	118820	332720	0	67674	173640	0	88481	137000	45812	0	0	0	0	0	0	0	0	0	0	0	0	0	0	0	0	0	0	0	0	0	0	0	0	0	0
O31636	YJCN	21465000	0	265970	0	4341100	4352400	2276900	3155200	2589100	752970	1918300	1813000	0	0	0	0	0	0	0	0	0	0	0	0	0	0	0	0	0	0	0	0	0	0	0	0	0	0	0	0	0	0	0	0	0	0	0	0
O31642	YJDA	37224000	0	0	141890	2232000	2588000	2460900	2450600	3173100	1989300	2895500	1827400	442570	808350	1139200	328430	1599300	2230000	412250	1326700	1277500	730450	721560	1120400	656240	877540	1149500	641190	618800	316310	221040	130480	128730	213700	100450	0	92297	71702	0	0	0	0	0	0	0	0	0	0
O31645	PTN3B	164280000	835950	3499500	8310600	21558000	21416000	14728000	18199000	15384000	8359200	11654000	7490700	2131700	2265400	4887700	1024800	3536600	2871200	800400	2892300	2441800	1831300	2025000	1596000	991470	830690	1033100	332370	128630	288840	251460	72963	84275	0	55318	35868	74056	0	0	0	0	0	0	0	0	0	306860	0
O31646	MANA1	120500000	0	50785	482750	3277100	4109600	3046100	3005600	3967800	2527000	3868900	2952400	726840	1425500	2284500	856900	2000400	2334400	809970	2730000	2268200	1300100	1705300	2144500	1535800	2350400	3695700	1927200	1698400	1674200	1069000	868120	1090800	732560	781810	249500	981420	843650	0	426580	423320	225780	229470	542250	329840	803740	2015500	1499400
O31650	YJDI	2161000	0	0	0	124330	262970	0	95730	118610	0	0	0	0	0	84070	0	91179	0	0	97101	95948	87499	0	87166	0	0	149660	0	0	0	0	0	0	0	0	0	0	0	0	0	0	0	0	0	0	0	0	0
O31654	SIGI	1392500	0	0	0	0	77432	0	0	0	0	0	0	0	0	0	0	0	0	0	0	0	0	0	0	63266	168360	208170	90037	320250	171520	0	0	0	0	0	0	0	0	0	293470	0	0	0	0	0	0	0	0
O31655	RSGI	9494100	0	0	0	0	0	0	0	0	0	0	0	0	0	0	0	0	0	0	0	0	0	0	0	0	0	0	0	0	0	0	0	0	0	0	0	0	0	0	514960	2791500	1162100	755680	646970	139110	0	2482900	1000800
O31657	HTPX	91771000	250320	1846500	3842000	10329000	9052600	6663800	7105700	6860900	4611800	6106500	5742800	998160	2462100	3593000	1288100	2834200	2599300	756520	2584600	2197100	1942200	1588700	769130	1259700	1216100	1273400	604420	388080	637510	366030	0	0	0	0	0	0	0	0	0	0	0	0	0	0	0	0	0
O31662	MTNA	645050000	0	36951	240160	2558800	3476000	2125400	2693000	2578400	1463400	2158200	2925300	304820	1506100	2536200	767310	2336600	2351400	933760	3647700	2790700	2562500	2450300	2839200	2130700	2328500	2710400	1318700	1120000	1528000	1052600	768250	1448500	792350	625860	152380	675430	428700	40959	3546000	193130	63079	62461	0	54487	2200100	14970000	33168000
O31663	MTNK	706820000	0	185290	1026300	8693100	11706000	6863100	7966500	9002600	5519400	7128200	6125700	1713700	2893900	6678700	2025600	7088800	8071000	2466500	8792100	7662900	5376200	4942000	4899000	2632800	3741800	4489400	2265000	1544200	1792300	1246100	830580	620400	456200	283480	57863	282500	139540	0	186790	73740	0	0	61403	312240	656800	472930	1119800
O31664	MTNU	4231700	0	0	0	105170	131180	105320	200710	116350	109440	242870	236790	0	0	232230	0	95997	114290	0	139350	144410	212880	376550	215160	303550	251960	328840	189960	0	103670	0	69070	127080	78859	0	0	0	0	0	0	0	0	0	0	0	0	0	0
O31665	MTNE	108300000	0	0	0	0	0	0	0	0	0	0	0	0	0	0	0	0	0	0	0	0	0	0	0	0	0	0	0	0	0	0	0	0	0	0	0	0	0	0	0	0	0	0	0	92303	20138000	34397000	19198000
O31666	MTNW	6099000	0	0	0	446520	586340	319640	442640	724460	404380	406810	352410	44432	89952	312130	49045	273780	368390	48451	360510	223090	77992	186060	72557	53928	54729	66936	49453	0	45473	0	0	38852	0	0	0	0	0	0	0	0	0	0	0	0	0	0	0
O31667	MTNX	428850	0	0	0	0	0	0	0	0	0	0	0	0	0	0	0	0	0	0	0	0	0	0	0	0	0	0	0	0	0	0	0	0	0	0	0	0	0	0	0	0	0	0	0	0	0	0	0
O31668	MTNB	19189000	0	0	0	0	0	0	0	0	0	0	0	0	0	0	0	0	0	0	355340	0	0	0	0	0	0	0	0	0	0	0	0	0	0	0	0	0	0	0	0	0	0	0	0	0	1856700	3921300	2982900
O31669	MTND	6621000	0	0	0	0	0	0	0	0	0	0	0	0	0	0	0	0	0	0	0	0	0	0	0	0	0	0	0	0	0	0	0	0	0	0	0	0	0	0	0	112240	197930	505820	459100	0	0	0	0
O31672	MHQR	44675000	0	0	0	0	0	294120	0	327070	0	242730	0	0	0	0	0	0	0	0	421910	186370	0	0	406750	0	145130	0	0	0	205590	0	0	155160	0	0	0	0	542730	0	658300	1643600	912170	0	0	139430	616640	0	192950
O31673	CLPE	141360000	0	214510	434600	887200	1073000	1113500	1008900	1191400	984720	1243800	1178300	413080	805790	1185900	486850	1327000	1359800	492590	1766700	1663100	1525000	1627300	1630500	1289700	1242500	1279200	832370	732110	708890	427000	367720	430000	237770	224640	197650	0	174870	124500	30077	402820	2331900	18434000	29413000	13774000	24794000	6771100	4890000
O31674	YKVI	15575000	0	0	0	0	0	0	0	0	0	0	0	0	0	0	0	0	0	0	0	0	0	0	0	0	0	0	0	0	0	0	0	0	0	0	0	0	0	0	0	0	0	0	0	0	0	0	2008300
O31675	QUEC	247800000	0	0	0	131270	456230	374450	559190	475370	410770	393770	387370	109380	0	113800	77079	325510	345290	0	448010	236050	0	139080	204230	120220	0	137070	112120	0	0	224330	0	83195	0	0	0	0	0	0	0	0	0	0	0	1495100	17236000	25714000	42357000
O31677	QUEE	5426600	0	0	0	351730	369530	221820	318170	362110	85444	215610	0	0	62745	0	0	0	0	0	0	68226	0	0	103420	0	0	86943	0	0	0	0	0	0	0	0	0	0	0	0	0	0	0	0	0	0	0	0	504010
O31678	QUEF	894270000	0	0	0	0	0	0	0	0	0	0	0	0	0	0	0	0	0	0	0	0	0	0	0	0	0	0	0	0	0	0	0	0	0	113470	343680	1523500	1487800	774190	8765200	51263000	97337000	142510000	129560000	76711000	189850000	138940000	47013000
O31689	YKVY	500930000	0	83311	288380	1220300	2032700	1748400	2377000	2464500	1807000	2122200	3107300	869050	1061200	2220300	794760	2425700	2664700	519790	3355100	3036400	2492800	1980800	2727000	1631900	1469300	2528300	2177700	2003300	2067400	1495000	1256400	2025600	882880	1224100	1062600	1376800	318700	174770	571640	924380	678080	967950	1751500	1729500	8479400	16964000	40891000
O31690	YKVZ	305960	0	0	0	0	0	0	0	0	0	0	0	0	0	0	0	0	0	0	0	0	0	0	0	0	0	0	0	0	0	0	0	0	0	0	0	0	0	0	0	0	0	0	0	0	0	0	91027
O31691	GLCT	3071900	0	0	0	48491	0	82707	134960	85554	70811	210460	0	0	0	141930	0	59263	0	0	0	0	276950	169760	363530	294020	198820	416670	72952	95386	175560	0	0	54593	40267	0	0	0	0	0	0	0	0	0	0	0	79247	0	0
O31697	YKZF	115610000	0	0	0	0	368420	671730	791940	743720	643190	693760	609240	0	0	500000	0	0	488230	0	0	0	355010	0	434140	0	0	153120	0	0	135320	225260	0	0	0	0	0	0	0	0	0	0	0	0	0	0	0	0	4362900
O31698	YKUL	46635000	0	0	0	983210	1233800	755890	1389300	1687700	751790	902180	1188200	0	118300	1165900	0	450390	180260	0	785420	317070	260100	447580	137670	429850	463500	398220	383810	0	137990	0	0	251950	0	143030	0	233310	0	0	0	181090	0	0	0	0	0	0	0
O31702	MOEB	3063500	0	0	0	0	79527	130820	230280	152450	193290	137950	148550	0	117550	131880	0	126960	112040	0	214590	189490	76205	67509	67280	51634	110210	113790	0	49256	65601	0	0	0	0	0	0	0	0	0	0	0	0	0	0	0	0	0	0
O31703	MOEA	250970000	0	0	0	0	0	0	0	0	0	70619	0	0	0	1170300	0	0	88196	0	50759	41769	82495	35928	114940	78093	57311	80921	0	0	0	0	0	0	0	0	0	0	0	146720	6202100	30856000	38958000	40376000	20822000	10463000	22668000	20376000	12919000
O31704	MOBB	2561200	0	0	0	0	0	0	0	0	0	0	0	0	0	0	0	0	0	0	0	0	0	0	0	0	0	0	0	0	0	0	0	0	0	0	0	0	0	0	0	0	0	0	0	0	0	0	0
O31705	MOAE	245260000	0	0	0	0	798670	405090	1508300	599310	918700	1164900	1420500	156590	698430	1322000	430570	703010	1059500	119970	637220	1283700	1026000	433410	588330	380050	530660	1564500	956910	1124400	1080000	906910	855900	682170	328500	578860	523940	572640	255000	0	326880	350480	334330	354550	252780	787050	4411900	14055000	40393000
O31706	MOAD	8640400	0	0	0	0	0	0	0	0	0	0	0	0	0	0	0	0	0	0	0	0	0	0	0	0	0	0	0	0	0	0	0	0	0	0	0	0	0	0	0	0	0	0	0	0	0	0	3544700
O31709	YKNW	35671000	0	251830	733730	6066900	6746600	2830900	2942200	2177900	2621500	3220300	1020900	0	161680	1597900	125110	501610	763410	0	207900	138990	402970	170060	590310	0	259550	0	0	0	106620	0	0	0	0	0	0	0	0	0	0	0	0	0	0	400400	869390	762710	0
O31710	YKNX	26616000	41693	682680	1249700	3739000	3420500	2545200	2796300	2319200	1373600	1302700	1030400	208990	334300	840340	106190	568470	552340	38443	332870	448700	322610	465410	704200	356330	211790	291090	129070	112100	56052	0	35366	0	0	0	0	0	0	0	0	0	0	0	0	0	0	0	0
O31711	YKNY	14583000	0	0	114120	546350	1122700	702920	1144800	693870	510090	799400	879080	149780	395910	648240	278370	622140	671430	225020	651560	613980	389800	314000	286150	0	375690	517010	326570	277500	275410	167080	0	215790	0	0	0	0	0	0	0	0	0	0	359930	0	0	0	0
O31712	YKNZ	7057800	0	0	94588	626330	641820	433580	397040	523090	215670	192650	227620	0	0	0	0	0	0	0	0	0	0	0	0	0	0	0	0	0	0	183930	238230	252010	194360	223980	0	841250	1771700	0	0	0	0	0	0	0	0	0	0
O31713	FRUR	10820000	0	0	0	0	0	0	0	0	0	0	0	0	0	0	0	0	0	0	0	0	0	0	0	0	0	0	0	0	0	0	0	0	0	0	0	0	0	0	0	0	0	0	0	0	0	1364300	3800900
O31714	K1PF	706750000	0	0	0	0	0	0	0	0	0	0	0	0	0	0	0	0	0	0	0	0	0	0	0	0	0	0	0	0	0	0	0	0	0	0	0	0	0	0	0	0	0	0	0	0	16771000	149600000	191400000
O31716	YKPA	2605400000	0	0	0	224860	261860	255030	265320	249810	153980	216620	226800	0	66960	197370	0	142950	162070	0	301180	244310	234380	198410	172340	54636	127140	176010	73101	68836	68367	34902	0	95524	76981	22280	0	24650	83992	425650	3944400	2206200	794760	712220	513300	31163	4151900	172550000	642460000
O31717	YKPB	48850000	0	0	0	526500	349760	664130	997240	962470	564590	912140	1001000	195960	345190	765540	195600	700330	867230	298920	1134700	911900	804870	717210	1138000	701700	687980	1510900	600800	303360	60003	413410	585440	586160	346980	405900	355910	362740	361520	0	297040	291220	0	125820	146490	133880	0	405420	8383500
O31718	RPOY	1689900000	0	0	0	0	0	0	0	0	442290	0	0	0	0	0	547570	330960	1856600	2155800	4159500	3149800	3841300	15476000	18791000	20196000	19469000	35158000	44608000	91984000	146770000	187950000	203440000	397360000	106180000	213290000	87908000	56156000	17094000	1258500	962390	0	0	838440	626660	0	3398500	2533800	1910900
O31723	YLMA	974210	0	0	0	209580	72173	52132	189570	144760	68036	0	64440	0	0	0	0	48618	65954	0	58937	0	0	0	0	0	0	0	0	0	0	0	0	0	0	0	0	0	0	0	0	0	0	0	0	0	0	0	0
O31724	FAPD	1991500	0	0	53965	0	0	0	0	0	0	0	0	0	0	0	0	0	0	0	0	0	0	0	0	0	0	0	82206	0	55560	0	0	0	0	0	0	0	0	100560	460260	713720	314900	97526	112830	0	0	0	0
O31726	PURNU	4621500	0	0	0	202810	280620	203860	285020	278080	616310	375340	423430	57611	58176	0	65614	294270	144750	0	0	0	154020	101860	74388	220320	85121	250240	108060	224690	0	0	0	116890	0	0	0	0	0	0	0	0	0	0	0	0	0	0	0
O31727	PLPHP	72771000	0	0	0	0	0	0	0	0	0	0	0	0	0	0	0	0	0	0	0	0	0	0	0	0	0	0	0	0	0	0	0	0	0	0	0	0	0	0	0	245300	178800	0	0	0	1262800	5850700	3911500
O31728	SEPF	85997000	0	1498300	6146900	6671900	4867000	1385200	1195800	962000	356680	112180	127440	0	0	67499	0	0	0	0	0	0	99911	0	0	0	72200	0	0	0	0	0	0	0	0	0	0	0	0	0	0	0	0	0	1049100	0	0	1202700	3006700
O31729	YLMG	433090	0	0	0	433090	0	0	0	0	0	0	0	0	0	0	0	0	0	0	0	0	0	0	0	0	0	0	0	0	0	0	0	0	0	0	0	0	0	0	0	0	0	0	0	0	0	0	0
O31738	YLQC	21258000	0	0	0	461510	713050	312770	495860	579470	457770	430320	485150	0	334830	602740	295330	798580	773540	266440	920140	950250	777740	595440	732720	588920	667700	1584800	578480	563390	814600	523770	706790	704280	448020	470830	354000	566500	397390	0	367620	327200	299610	310120	0	0	0	0	0
O31740	RIMM	50273000	0	0	0	0	0	0	0	0	0	0	0	0	0	127410	0	121560	368230	352270	2483300	2173400	407300	537810	1058300	888640	1488000	2383000	846330	928690	1253100	1418900	934630	3925900	1672000	2495100	2108700	4384400	3302400	2483100	3308500	2675400	1412500	1027200	871450	269680	456930	1088300	422310
O31741	TRMD	133870000	0	0	0	0	72143	0	55113	0	57129	0	61104	0	0	0	0	0	0	0	87434	0	0	0	0	36135	0	0	0	0	0	0	0	0	0	0	0	0	0	0	0	0	0	0	0	0	0	0	5386400
O31742	RL19	3433500000	0	178410	720170	4908900	5076700	4657000	5726600	7992300	10635000	25333000	48665000	39500000	126620000	233280000	98774000	261270000	278030000	197940000	930790000	706780000	266980000	97912000	33806000	10849000	5970400	6533400	4018100	2502100	3234600	1428300	1501200	1519700	1434200	1060400	1682800	2463900	1370300	440640	496270	375360	0	0	0	0	0	0	0
O31743	RBGA	20284000	0	0	175240	1091700	1514600	742270	955380	1292300	617420	691840	660480	62845	228790	742960	271820	746310	890640	323550	1249900	1461900	802830	741930	711080	625450	698590	1147400	268090	312060	127680	142880	132940	222040	43590	51754	0	84318	130910	91372	167340	0	62058	0	0	0	0	0	0
O31744	RNH2	25530000	0	0	0	0	0	0	0	0	0	0	0	0	0	0	0	0	0	0	0	0	0	0	0	0	0	0	0	0	0	0	0	0	0	0	0	247530	0	0	0	0	0	0	149750	0	715580	1383900	2177800
O31745	YLQG	1217400	0	0	0	0	24143	0	20549	44871	0	0	22962	0	0	44630	0	30721	76750	0	134990	59621	57454	30700	58591	30557	68550	73213	64194	53261	56558	0	0	31472	0	24458	0	209120	0	0	0	0	0	0	0	0	0	0	0
O31749	PYRH	1701800000	0	2119400	8005000	33568000	42714000	30220000	41596000	43174000	32596000	38928000	35315000	12086000	18584000	35960000	13316000	37912000	37737000	11208000	39577000	44139000	34140000	30014000	36198000	23642000	34246000	38934000	27700000	29569000	34520000	25921000	23411000	32337000	20281000	21176000	16224000	26403000	21757000	7362700	16275000	20157000	25299000	56795000	71384000	28751000	69046000	54827000	71281000
O31751	ISPT	30962000	0	95656	421060	1037300	1020700	2238800	2411900	1854800	1946400	2724800	1182000	668200	582240	1255600	452860	1088100	1660300	221950	1110500	669120	845720	460140	332640	505220	823590	1049200	482320	481360	422410	211730	221650	118660	199960	106650	108400	228770	215060	0	0	0	0	0	0	0	0	0	0
O31753	DXR	527550000	0	53780	232400	4300100	5844500	3127400	4743700	5302700	3545600	4303400	4772500	931540	1182700	3264000	849860	2900200	4068300	1121800	6201900	4931200	4186100	2843500	2783600	3392500	3596900	6248400	2706200	2568500	2865800	1535800	1628400	2738500	1726000	1614600	713880	1603700	489550	242880	866550	303270	121750	140160	187480	107690	45439000	106410000	77534000
O31754	RASP	13082000	0	127180	693060	2162900	1827600	1488400	1519300	1176500	882990	860810	446930	69681	306980	321270	50731	437040	173600	0	147670	220090	69917	57619	41377	0	0	0	0	0	0	0	0	0	0	0	0	0	0	0	0	0	0	0	0	0	0	0	0
O31755	SYP	1664200000	0	0	284140	1455800	2628900	2024900	2744200	3078400	2364600	2660700	2805300	521030	891190	2207700	626680	2406200	1690700	452560	2433000	1503800	1303300	1516800	962260	767470	896420	1258700	692230	1287100	1802500	1129500	375570	481710	70440	59504	56572	198140	70560	34340	256710	441460	18326000	244540000	363960000	155910000	343710000	247760000	154210000
O31760	RNJ2	42951000	0	0	42733	662310	884650	425340	866180	1098000	875120	1493100	1992000	701120	1701900	2618100	797260	2063600	1903900	651670	2784700	2260900	952900	797440	1187000	814420	1157200	1469700	652660	662670	670960	368460	412110	652770	195410	241030	106050	255460	208570	70147	114450	116120	127780	267590	265830	324890	2277900	1457500	1453000
O31764	YMFF	597190000	0	0	0	0	0	0	0	0	0	0	0	0	0	0	0	0	0	0	0	50309	0	0	0	0	0	45981	0	0	0	0	0	0	0	0	0	0	0	0	0	57640	41641	0	94441	104310	28015000	137580000	154940000
O31766	YMFH	619580000	0	0	179800	400680	775570	149760	496900	454360	331570	378470	258070	0	0	387150	0	307590	227970	0	57185	148710	0	206980	149700	0	0	65669	0	0	87066	0	0	144290	0	0	0	43021	0	0	205320	85953	142050	169520	229910	708580	23292000	135270000	160730000
O31767	YMFI	23157000	0	0	76348	845630	1214400	437130	1194900	1356100	918760	852520	961380	107990	109470	968940	243480	843140	474750	0	828620	424780	450080	592550	522560	292240	414570	593820	294350	300550	301280	205640	152260	101240	52655	45089	0	0	0	0	0	0	0	0	0	0	737110	3048000	833760
O31771	YMFM	23847000	0	421390	1293000	3766300	5221100	2182900	1730900	2302300	1149500	1857500	867070	189000	182970	112010	0	469930	76888	0	298530	354060	226700	123190	150470	0	127280	109410	0	0	89838	0	96837	100600	0	0	0	0	0	0	0	0	0	0	0	0	0	0	0
O31773	PBPX	6698200	0	199510	377240	1652600	1757900	570780	813870	610070	175900	274500	130440	55142	0	0	0	80230	0	0	0	0	0	0	0	0	0	0	0	0	0	0	0	0	0	0	0	0	0	0	0	0	0	0	0	0	0	0	0
O31774	RNY	61332000	99114	962790	1663800	5055100	4377800	2855700	3800900	3575500	2910900	3030400	4087400	946760	1448600	2587000	590080	2132900	2456900	532140	2119100	2316400	1332400	1495500	1270700	958870	1206800	678400	569480	632960	761870	641730	469150	943890	490290	585420	164420	538590	187590	45864	190230	63028	114450	70765	72205	0	101030	197200	0
O31775	YMDB	218250000	0	0	0	106710	95145	61841	180240	264100	341660	571110	2015200	1455300	2970500	4897900	1514600	4573000	4632000	1490500	3485100	4476800	2738400	3700300	4901800	4772900	5576800	7364300	4470100	5170000	6692500	4512200	4057500	7156900	3797200	4911300	3507000	6058900	4874800	1714100	6548200	6590400	5364900	7199800	7719700	4723500	15474000	12183000	8619100
O31776	TDH	11432000	0	0	0	571200	852300	462810	1214300	639940	290130	610270	352800	0	0	377620	0	235030	309460	0	259120	251390	129320	78013	160170	0	315750	706970	268010	259940	71498	0	0	127670	0	136380	0	0	105610	0	0	0	0	0	0	0	258760	1234300	339850
O31777	BIOF1	63919000	0	0	211300	1877800	2029500	1694500	1480000	2338500	1628400	1904300	2245400	469990	532500	1534000	479620	1642600	1485700	463580	2153800	1802000	1590600	1041800	955990	1069100	866230	1410700	551920	343150	767710	404520	543120	588520	267800	310210	165260	77543	47191	0	0	0	0	0	0	0	0	0	6117000
O31778	MIAB	352970000	0	76053	521800	3207700	3755600	2679400	3979100	4300500	3010500	3667100	3427400	813390	1565600	2543700	753390	3166800	2628200	822470	4310900	3795500	3195800	3913200	4219300	3399200	3409000	4365600	1995100	2680500	3209800	2200900	1861800	2243300	988880	1609200	912270	1290700	936450	453880	1134400	1465800	1318700	1443800	1958600	1266000	6081800	11202000	33869000
O31779	YMCA	235010000	0	0	0	0	0	0	0	192810	0	0	0	0	0	0	0	0	0	0	0	0	0	132220	0	189520	0	0	0	0	0	0	0	0	0	0	0	0	0	0	204210	423440	374870	629470	476690	0	5674200	26183000	31921000
O31785	PKSS	7417000	0	0	0	0	0	0	0	0	0	0	0	0	0	0	0	0	0	0	0	0	0	0	0	0	0	0	0	0	0	0	0	0	0	0	0	0	0	0	0	0	0	0	0	0	0	0	0
O31787	YMAE	2833500	0	0	0	0	0	0	0	344360	0	0	0	0	0	0	0	0	0	0	0	0	0	0	0	0	1865100	0	0	0	0	0	0	0	0	0	0	0	0	0	0	0	0	0	0	0	0	0	0
O31790	YMAD	50228000	0	0	0	0	0	0	0	0	0	0	0	0	0	0	0	0	0	0	0	0	0	0	0	0	0	0	0	0	0	0	0	0	0	0	0	0	0	0	0	0	0	0	0	0	0	0	0
O31795	MIAA	33453000	0	0	0	0	0	0	0	0	0	0	0	0	0	0	0	0	0	0	0	0	0	0	0	0	0	0	0	0	0	0	0	0	0	0	0	0	0	0	0	0	0	0	0	0	0	0	1399600
O31801	YNCF	154790000	0	0	0	0	0	0	0	0	0	0	0	0	0	0	0	0	0	0	0	0	0	0	0	0	0	0	0	0	0	0	0	0	0	0	0	0	0	0	0	0	0	0	0	0	0	0	6298200
O31818	YNZC	685120000	0	0	0	0	620460	0	1657700	1439300	1145600	833270	2660800	400030	518310	2060100	1758200	3480600	2953900	522280	5223000	5046100	4608100	3770600	5268900	3963200	7225000	5623500	5656400	4917000	5734000	4918100	4593800	3966700	3499300	5850400	8207100	7149300	7920900	2234200	4952300	4826500	3654700	10025000	19063000	27660000	152390000	140440000	111670000
O31829	YOAF	5433900	0	0	182100	1082600	1051300	655870	921360	715250	292980	318330	214080	0	0	0	0	0	0	0	0	0	0	0	0	0	0	0	0	0	0	0	0	0	0	0	0	0	0	0	0	0	0	0	0	0	0	0	0
O31834	YOZG	1159400	0	0	0	0	0	0	0	0	0	0	0	0	0	0	0	127270	0	0	0	0	0	0	0	0	0	0	0	0	0	0	0	0	0	0	0	0	0	0	0	0	0	0	0	0	0	0	0
O31838	YOZI	4820100	0	0	0	0	0	0	0	0	0	0	0	0	0	0	0	0	0	0	0	0	0	0	0	0	0	0	0	0	0	0	0	0	0	0	0	0	0	0	0	0	0	0	0	0	975850	930280	362520
O31844	CZRA	64711000	0	0	0	0	0	0	0	0	0	0	0	0	0	0	0	0	0	0	0	0	0	0	0	0	0	0	0	0	0	0	0	0	0	0	0	2695000	11860000	5138100	9820700	3321400	2314400	2753900	4532100	4482900	12056000	5736900	0
O31847	YOZO	35920000	0	802180	1972600	2935100	3381100	1369900	2096900	1724800	688110	1691600	1462600	180520	819330	1028100	253680	1048300	716130	0	1568000	1654600	406530	343640	1147300	2118800	2384200	2032700	942200	248260	579700	0	0	323620	0	0	0	0	0	0	0	0	0	0	0	0	0	0	0
O31848	YOZC	1024300000	0	0	0	0	0	0	0	0	0	0	0	0	0	0	0	0	0	0	0	0	0	0	0	0	750000	0	0	0	0	0	2218400	401840000	36122000	244830000	176200000	92677000	65986000	2111300	0	0	0	0	0	0	0	0	1584600
O31849	YOJO	7305800	0	0	0	396050	595080	237310	462500	533870	256140	319270	318390	83799	73560	280130	59582	359890	344900	23097	259750	211930	364090	123050	197910	280220	369050	556310	234420	97689	186580	29683	51517	0	0	0	0	0	0	0	0	0	0	0	0	0	0	0	0
O31850	YOJN	38246000	0	0	55350	967210	1144100	656720	871690	1144000	469840	581180	654860	60994	457110	682000	75144	911490	685410	168240	691510	713050	442580	755230	960010	607620	509640	909200	418990	428300	253570	205180	193850	288490	154070	83648	59339	109210	81209	67490	66603	0	0	0	0	0	0	0	0
O31853	YOJK	2723200	0	0	0	0	0	0	0	0	0	0	0	0	0	0	0	0	0	0	0	0	0	0	0	0	0	0	0	0	0	0	0	0	0	0	0	0	0	0	0	0	0	0	0	0	0	0	371830
O31856	RSBRC	36759000	0	0	0	0	58543	0	0	0	0	64558	76494	0	0	570530	1154300	11377000	12865000	1568200	3141600	1506200	660080	336670	103310	74865	0	66082	142440	54668	0	0	0	0	0	0	0	0	0	0	0	0	0	0	0	0	0	0	0
O31857	BSHB2	689750000	0	0	0	0	0	0	0	0	0	0	0	0	0	0	0	0	0	0	0	0	0	0	0	0	0	0	0	0	0	0	0	0	0	0	0	0	0	0	0	0	0	107640	566200	6146800	126850000	194960000	141740000
O31858	YOJF	410260000	0	0	0	0	0	0	0	0	0	0	0	0	0	0	0	0	0	0	0	0	0	0	0	0	0	0	0	0	0	0	0	0	0	0	0	0	0	0	0	0	0	0	0	0	31805000	105500000	85602000
O31864	YOZE	34511000	0	0	0	0	0	0	0	0	0	0	0	0	0	0	0	0	0	0	0	0	0	0	0	0	0	0	0	0	0	0	0	1049400	1891700	3312900	0	14189000	9377400	0	3164000	0	0	0	0	0	0	0	0
O31911	YORB	27637000	0	0	0	0	0	0	0	0	0	0	0	0	0	0	0	0	0	0	0	0	0	0	0	0	0	0	0	0	0	0	0	0	0	0	0	0	0	0	0	0	0	0	1515500	1572700	8296100	6293100	6651700
O31928	YOPJ	4864500	0	0	0	151640	273360	317660	124000	266700	83019	229910	116970	0	0	0	0	263760	241760	0	292660	143240	406100	250660	308400	138200	440030	816490	0	0	0	0	0	0	0	0	0	0	0	0	0	0	0	0	0	0	0	0	0
O31935	YOPC	1827300	0	0	0	30388	130360	85901	146960	159110	127660	147780	103620	0	0	86796	0	94343	36611	0	171420	207560	0	74350	59556	34123	30122	78191	0	0	22425	0	0	0	0	0	0	0	0	0	0	0	0	0	0	0	0	0	0
O31942	YONS	28115000	113270	624180	1112600	2573000	2511700	1674200	1873800	2604800	1133300	1701300	1323800	521040	279130	830800	542630	860010	422680	132700	866420	532970	934330	450840	511310	465230	462660	577270	0	395930	399580	278810	250920	337780	174850	178860	116590	214810	0	0	130510	0	0	0	0	0	0	0	0
O31986	SUNS	7713700	0	0	0	0	0	0	0	0	0	0	0	0	0	0	0	0	0	0	0	0	0	0	0	0	0	0	0	0	0	0	0	0	0	0	0	0	0	0	0	0	0	0	79594	1311500	3865500	879140	1155100
O31989	SUNI	63310000	155540	1461300	3155400	7103200	7885500	6934300	6811900	4908600	3183000	4327200	3361600	1373100	1586100	1675600	465890	1340800	2296700	346970	624840	429610	572360	1074200	696360	391330	491740	222170	141560	149790	143230	0	0	0	0	0	0	0	0	0	0	0	0	0	0	0	0	0	0
O31995	YOKL	690060	0	0	0	117310	0	0	107960	123700	0	0	0	0	0	0	0	0	0	0	0	0	0	0	0	0	0	184250	0	0	0	0	0	68737	0	0	0	0	0	0	0	88106	0	0	0	0	0	0	0
O31996	YOKK	2360800	0	0	0	0	0	0	375090	0	117840	0	0	0	0	0	0	0	0	0	0	0	0	0	0	0	715180	0	0	0	0	0	0	0	0	0	0	0	0	0	0	0	0	0	0	0	0	0	0
O32000	YOKG	187650000	0	0	0	386090	615680	180070	312580	635280	258880	406570	337690	52551	229650	597860	170160	692650	1060300	234720	1084300	1337900	1331800	1623600	1480400	1624300	1516100	1955200	1044000	1013100	798930	330650	358140	572320	226650	134110	0	0	0	0	0	0	0	0	0	0	0	107190	15507000
O32001	YOKF	21941000	0	342540	370430	588000	1206600	731020	825210	757530	450090	740260	737140	286790	354440	886430	204930	945740	1607400	449140	1066500	530560	304300	415860	688700	341540	311080	365200	199660	147430	240660	179140	124420	49098	0	0	0	0	0	0	0	310950	501960	0	0	3116300	0	0	0
O32003	YOKD	6031600	0	0	53397	341270	588740	238330	321190	488360	498600	519480	407270	0	76317	132850	0	195050	196070	0	92126	69408	199940	168390	172350	60872	299040	430400	153660	96387	82861	0	0	149280	0	0	0	0	0	0	0	0	0	0	0	0	0	0	0
O32022	YQZD	117870000	0	2992100	5528400	19644000	18927000	10532000	11838000	9195800	5765900	6608800	5949600	721310	5305300	2767300	390030	1367200	933190	247140	1021900	1722900	1350200	488790	598390	723630	827890	632950	373250	318930	304250	280360	245500	264520	0	0	0	0	0	0	0	0	0	0	0	0	0	0	0
O32023	YQZC	259840000	552050	5894000	10344000	34782000	47634000	23620000	22752000	20560000	14607000	14792000	12007000	2504200	2616700	6395700	3976600	8262200	4511800	2083500	4165400	3671300	1805300	1983600	1775700	1110500	1529300	1142600	2930500	717400	834550	281050	0	0	0	0	0	0	0	0	0	0	0	0	0	0	0	0	0
O32028	MTNN	650610000	0	0	0	1990700	578080	396280	491140	304790	426060	805430	95870	0	82837	738440	0	400420	717840	169810	1417400	1464900	674450	548990	881140	783240	898640	1232200	364630	413180	439240	518710	0	745770	217220	305990	152510	219350	260450	0	158660	0	0	0	214800	0	0	0	1715200
O32031	YRRS	47663000	425690	942310	1740400	6147600	4725300	5539100	5192200	4573200	3190700	2985200	2531900	484140	114710	1650300	396590	1345600	1285600	164760	753750	459710	681850	401670	594640	293240	0	542310	104480	85733	0	0	0	187600	0	0	0	0	122630	0	0	0	0	0	0	0	0	0	0
O32033	URK	287950000	0	707370	2461000	12702000	13917000	7648000	11441000	15881000	11147000	9987000	11840000	4419300	6192000	9231600	3987400	9610300	8741000	2475500	9890300	8300600	8366700	7913000	6954900	6169600	5805500	6015400	3642000	4757200	5061000	3902100	3771200	5072900	2055500	3078900	949740	3217800	2383700	292720	1245200	1598300	859170	384620	598420	490060	4124300	5839200	7781700
O32034	TRHP1	680590000	0	84035	318520	1795900	2011900	1242600	1570200	1744600	1353600	1906900	2349500	521930	766310	1972600	698570	1535500	1777500	271770	1732900	1827900	1525200	1702200	1502000	1140000	1468000	2002900	973450	1204900	1009200	654170	427790	771960	402190	425450	254130	376430	372840	0	157660	206180	291900	650980	660880	2676800	70190000	167860000	157050000
O32035	TRHP2	506940000	0	0	0	128410	277570	64086	404360	483460	65821	173580	159960	0	141250	218070	0	386920	414640	51029	647050	750530	551320	457950	536360	295430	244830	314880	131790	190150	196760	108160	0	105280	0	0	56904	0	0	0	0	0	0	0	153560	469080	30901000	135850000	98455000
O32036	TRMR	10338000	0	0	0	0	0	0	0	0	0	0	0	0	0	0	0	0	0	0	61731	0	0	0	0	183840	776140	1037000	620970	278800	274220	0	0	107370	0	0	100160	192680	0	68377	114150	140790	0	0	0	0	274430	0	426120
O32037	TCDA	197270000	0	0	49105	509910	1080900	1129300	912520	1498800	850310	854540	695410	227900	189680	660180	231670	805330	809550	187390	1126600	361990	680110	539650	904840	516540	660910	1023600	650250	676980	682510	887760	326900	2163500	1467200	428030	88004	248480	753130	483640	2016200	2229100	1394000	2729400	11484000	14253000	32337000	34539000	31472000
O32038	SYDND	1118100000	0	415760	1756800	6430200	6611700	4969100	7276300	7003300	5188400	7590200	6995400	1707800	2899600	5995400	2263100	6050500	6753400	2155800	9023200	7699600	6831300	5712500	6226500	4930500	5358200	7684100	5453700	5435300	4857300	3750300	2951000	4306300	1942100	2286700	1787600	3968300	3149700	1395600	2330100	5687000	18725000	151340000	257280000	96933000	171130000	113900000	83832000
O32039	SYH	1473700000	0	0	0	221610	426920	833030	464000	451090	413490	367790	606210	34950	0	258530	37851	230750	274100	0	518670	413800	250860	136920	167300	96175	165770	344200	35613	80894	0	0	0	89617	0	0	0	0	0	0	0	0	36056	151810	1974300	36152000	308300000	348280000	295780000
O32041	YRVJ	9400900	0	0	0	0	0	0	0	0	0	0	0	0	0	0	0	0	0	0	0	0	0	0	0	0	0	0	0	0	0	0	0	0	0	0	0	0	0	0	0	0	0	0	0	0	0	323000	1515800
O32044	RECJ	37414000	0	0	87342	1138100	1603600	916870	1613100	1552200	1035900	981250	1009200	194940	447110	862000	157980	958670	849650	171280	777320	737650	531790	490120	428230	392180	366780	720860	304530	247340	288740	136820	105580	188770	0	77262	84423	343360	1417700	500190	1750400	3580300	3436900	3429900	1909900	398440	870240	297280	21878
O32046	YRVC	839520	0	0	0	0	0	0	0	0	0	0	0	0	0	0	0	0	0	0	0	0	0	0	0	0	0	0	0	0	0	0	0	0	0	0	0	0	0	0	0	0	0	0	0	0	0	0	0
O32047	SECDF	83536000	251400	2082400	3261000	11394000	12226000	7993200	8257900	7214700	4731800	4843900	4308700	1178100	1500400	2342000	735010	1813900	2035500	460440	1696000	1380600	994530	714650	805410	433000	368160	325650	78615	75914	33958	0	0	0	0	0	0	0	0	0	0	0	0	0	0	0	0	0	0
O32052	YRBF	431520000	0	16820000	24374000	91637000	68388000	53251000	46193000	46359000	14513000	21352000	12771000	6415800	4898500	7214300	1648700	5131100	465360	1379900	3891800	4045900	0	313440	0	0	0	455820	0	0	0	0	0	0	0	0	0	0	0	0	0	0	0	0	0	0	0	0	0
O32053	TGT	237250000	0	0	0	0	719260	0	0	0	75249	0	0	0	52980	592130	106130	637000	1726800	784470	5945000	3213600	1165100	1072900	1516000	2905300	7933800	5807100	3861600	4244900	5002400	6203300	4765200	9178900	5113900	4804100	6309600	12068000	13284000	7343600	9666500	6950800	6161900	14357000	20742000	9724100	22234000	22500000	7566500
O32054	QUEA	275900000	0	0	0	0	0	0	0	0	0	0	0	0	0	0	0	0	0	0	41795	41854	0	0	0	0	56194	55732	0	0	0	0	0	0	0	0	0	0	0	0	0	0	0	0	0	0	0	0	0
O32055	RUVB	4182400	0	0	0	260150	612100	395870	491550	354600	234720	189270	132720	49019	0	112700	50139	114130	92256	0	224260	113760	69228	68637	78996	71344	63432	60978	54460	50360	52978	47230	0	0	0	0	0	0	0	0	0	0	0	137560	0	0	0	0	0
O32065	YTZB	35720000	364670	2188600	1776100	9402100	8897900	2066700	4387100	2777700	1040000	1293900	0	0	0	0	0	324640	311190	0	390940	318000	180500	0	0	0	0	0	0	0	0	0	0	0	0	0	0	0	0	0	0	0	0	0	0	0	0	0	0
O32068	YTZG	15229000	0	0	0	0	0	0	0	0	0	0	0	0	0	0	0	0	0	0	0	0	0	0	0	0	0	0	0	0	62241	0	87417	305070	493720	2142800	3296700	6133800	1881100	237500	162230	0	0	104090	322560	0	0	0	0
O32076	FLOT	37412000	118180	2483200	4906600	8454500	5896900	2663800	2063700	1495200	921820	884700	676490	65704	123940	419930	57756	306020	458490	0	694910	442350	414670	533280	526350	302390	397560	407970	213510	117340	247230	129810	82247	272100	0	0	0	29299	0	0	171130	36180	0	0	0	396430	0	0	0
O32078	YUAE	45478000	0	0	0	0	288270	890330	1364900	1645900	883860	925310	1215900	101160	389550	812800	107350	1080100	716520	118720	1898500	1162300	692480	503320	997740	653820	476340	1267200	799950	477320	317840	459950	214030	1042500	416440	249600	101040	287820	524110	0	167950	398180	93292	329870	694120	0	233440	0	135770
O32079	YUAD	3696300	0	0	0	0	0	0	0	0	0	0	0	0	0	0	0	0	0	0	0	0	0	0	0	0	0	0	0	0	0	0	0	0	0	0	0	0	0	0	0	0	0	0	0	0	0	0	0
O32080	KTRA	11686000	0	0	92934	1060100	1064100	1152400	795630	1152900	229310	135670	354950	167830	374850	194920	103880	542550	91183	197450	502250	382070	321250	178820	297750	166700	98968	216920	140500	229260	170740	112370	0	398950	92514	195830	64652	246700	159070	0	0	0	0	0	0	0	0	0	0
O32082	YUBF	12587000	0	0	0	748810	4884500	1516300	1176400	663440	468870	532840	671380	0	0	553170	0	268810	365310	0	401570	0	0	0	335530	0	0	0	0	0	0	0	0	0	0	0	0	0	0	0	0	0	0	0	0	0	0	0	0
O32090	PNCB	435240000	0	0	0	70224	171950	31056	65334	76574	55938	89969	34573	0	0	46674	0	29284	0	0	0	0	0	0	0	0	0	0	0	0	0	0	0	3000300	30652000	62165000	54880000	81448000	51975000	24570000	32501000	20635000	14291000	17360000	16120000	4560500	9441400	5966800	2901600
O32091	PNCA	63569000	0	0	0	0	0	0	0	0	0	0	0	0	0	0	0	0	0	0	0	0	0	0	0	0	0	0	0	0	0	0	0	0	0	0	0	0	0	0	0	0	0	0	0	0	0	0	7601100
O32092	YUEI	2895400	0	0	0	225000	194290	151280	144810	207610	144320	173340	128650	0	0	148860	0	180300	183510	0	224780	153950	0	171290	0	0	0	321830	0	0	0	0	0	141580	0	0	0	0	0	0	0	0	0	0	0	0	0	0	0
O32095	YUEF	5216900	0	0	0	797030	714430	715040	648620	604230	487620	436590	504340	0	0	177350	0	131690	0	0	0	0	0	0	0	0	0	0	0	0	0	0	0	0	0	0	0	0	0	0	0	0	0	0	0	0	0	0	0
O32099	BZRD	27681000	0	0	0	212210	511370	282990	523060	398820	210210	467340	362330	0	75624	265670	0	0	147290	0	162830	0	0	209850	68786	69000	87518	0	0	0	0	0	0	0	0	0	0	0	0	0	0	0	0	0	0	0	0	0	0
O32101	YUEB	12391000	0	0	0	205990	126520	38570	41129	38672	15350	52295	0	0	34372	68561	0	64346	67362	0	91988	83933	93597	102370	105470	187390	32359	117810	0	115950	127430	105240	100940	132700	0	0	0	0	0	86547	118510	118600	93189	0	0	490680	2471400	2249900	1972000
O32105	YUIF	4075600	0	0	142560	418500	676380	434520	521270	221870	358940	216430	307580	0	85466	310750	0	137710	105680	0	137930	0	0	0	0	0	0	0	0	0	0	0	0	0	0	0	0	0	0	0	0	0	0	0	0	0	0	0	0
O32106	AMPA	136250000	0	0	0	240660	356180	417820	482150	566740	292750	417190	504240	83312	86720	469410	90569	513450	526830	88749	434190	460620	595720	651650	858560	692570	1351800	2478400	1380600	1823200	1412100	739850	1354200	2118200	1805900	14443000	28656000	32373000	18545000	5133800	2952600	1026300	81822	55726	0	0	106220	64799	807910
O32113	SUFA	190470000	0	0	0	181420	112550	180520	483240	521410	390560	477240	579740	0	0	394690	0	517220	519670	0	560420	234970	474440	0	499000	0	0	0	254820	289150	0	0	0	0	0	147560	0	174220	137370	0	0	257140	0	0	0	582850	5101700	12223000	17026000
O32114	DAPF	345410000	0	0	0	0	0	0	139800	0	0	0	0	0	0	0	0	386730	0	0	0	0	0	0	0	0	0	0	0	0	0	0	0	0	0	0	0	0	0	0	0	0	0	0	0	0	21090000	81914000	78643000
O32115	YUTK	14782000	0	0	664100	2149200	2405500	1282100	1891500	760040	1012100	998810	834270	134340	426020	570050	107980	261670	142990	69365	547380	366500	157860	0	0	0	0	0	0	0	0	0	0	0	0	0	0	0	0	0	0	0	0	0	0	0	0	0	0
O32117	YUTJ	165950000	0	214450	555480	10109000	7489100	2383100	2618600	1798200	1097200	1209400	563940	131110	152720	432980	0	79483	409590	57035	427280	309020	320470	167170	319370	91437	73796	290360	85648	71377	48193	51213	57169	186980	0	0	0	0	0	0	0	0	0	96751	0	0	1048100	3242600	5615100
O32119	YUTI	240520000	0	0	0	1362800	2598100	1269300	2190300	2344100	1888200	1786100	2106200	264950	332160	1604900	266190	2188300	2170700	474310	2625900	2155000	1868500	2461100	2298400	2087100	2392800	2106500	1926600	2010000	1882700	1402100	1368800	1577200	1145600	1501700	1037100	2142700	1914800	816330	2601600	4589700	5444100	5620100	10458000	6146900	18739000	17680000	21299000
O32125	YUTF	667050000	0	0	0	0	0	0	0	0	0	0	0	0	0	0	0	0	0	0	0	0	0	0	0	0	0	0	0	0	0	0	0	0	0	0	0	0	0	0	0	0	0	0	0	0	2395100	63515000	193470000
O32126	YUTE	349440000	0	0	0	0	170910	0	0	0	0	0	0	0	0	0	0	0	0	0	0	0	0	0	0	0	0	0	0	0	0	0	0	0	0	0	0	0	0	0	0	0	0	0	0	0	7012700	23575000	37397000
O32129	LIPA	317020000	0	580670	1598800	3692200	6030500	4015600	6213400	5891100	4032100	5539000	4807900	1725200	2430900	4173100	1240900	3942300	4005000	1393600	3358800	3296600	2852600	3210100	3198200	2498700	2913800	4154000	2999500	2546500	2072500	897220	970170	1326800	674380	470540	623760	778660	454200	0	266200	500270	380950	1304800	829780	1879800	6943200	9001700	13976000
O32133	YUND	65422000	0	0	0	0	0	0	0	0	0	0	0	0	0	0	0	0	0	0	0	0	0	0	0	0	0	0	0	0	0	0	0	0	0	0	0	0	68076	0	0	0	0	0	0	0	0	144900	7313300
O32148	PUCG	6695900	0	0	0	0	0	30423	0	0	0	0	0	0	0	0	0	0	0	0	0	0	0	0	0	0	0	0	0	0	0	0	0	0	0	0	0	0	0	0	0	0	0	567950	2044800	784640	1719400	1016100	532580
O32152	YURK	17425000	0	0	0	0	0	0	0	0	0	0	0	0	0	0	0	0	0	0	0	0	0	0	0	0	0	0	0	0	0	0	0	0	0	0	0	0	0	0	0	0	0	0	0	0	0	0	182280
O32157	FRLB	3102900	0	0	0	0	0	0	0	76011	0	0	0	0	0	138370	0	145960	51938	0	0	59958	54153	0	0	0	0	73809	0	0	0	0	0	0	0	55928	0	0	0	0	0	0	0	0	0	0	0	0	0
O32158	YURQ	68424000	0	0	0	0	0	0	0	0	0	0	0	0	0	0	0	0	0	0	257510	796710	345680	602150	200660	482370	605230	1333600	398920	452400	335440	1214200	425840	4523400	3358200	862130	22005000	991050	1240000	251590	364390	388830	796480	1205200	1618100	620830	2722100	2586100	2094400
O32159	YURR	53578000	0	0	0	0	0	0	0	0	0	0	0	0	0	0	0	0	0	0	0	0	0	0	0	0	0	0	0	0	0	0	0	0	0	0	0	121440	283560	0	0	0	0	2114100	0	0	1079100	8618000	13382000
O32161	YURT	1832200	0	0	0	0	0	0	0	0	0	0	0	0	0	0	0	0	0	0	0	0	0	0	0	0	0	0	0	0	0	0	0	0	0	0	0	0	0	0	0	0	0	0	0	0	0	0	0
O32162	SUFB	3779000000	0	0	0	650910	1089400	734650	947500	644290	759360	994360	639030	380690	331250	432720	241370	906160	733070	181760	891970	655850	493040	928580	920220	624650	815730	1074700	776470	994510	1584400	690020	619160	1038600	455910	617450	599850	1670600	1367400	151630	2492500	4542400	44464000	315820000	832470000	507170000	893590000	656950000	382760000
O32163	SUFU	8750000	0	0	0	358020	0	305310	378070	226060	203760	306560	321240	0	99452	0	0	203120	196160	0	181290	91409	153310	0	265310	0	134930	0	0	0	0	0	2199100	0	0	0	0	0	0	0	0	100120	476030	590620	791140	0	384280	461840	0
O32164	SUFS	1400900000	0	0	131590	1275600	1745300	1308500	2154700	2132300	1686800	2237200	1928000	359630	580420	1484000	356940	1101800	882050	299620	1470700	1055000	1051200	675580	841640	761970	839820	633620	607720	698690	644730	316050	487560	410160	124280	94918	0	215650	0	0	32968	0	0	0	91740	3410800	241820000	391510000	264290000
O32165	SUFD	4920200000	0	148940	1275200	3510900	4521300	4559000	5066700	6122000	3916300	5277400	4670200	1307000	2255000	4184000	1355600	3619300	4245400	1531100	5136300	4406600	3492300	3284400	3583100	3372300	3600200	4387800	2477200	2541000	2444600	2001600	1591200	2056400	1419400	1205700	2154400	4896300	2603200	1792700	4054100	9219800	61385000	449160000	1001300000	587390000	992880000	815810000	527370000
O32167	METQ	290920000	1711700	7973100	12603000	31174000	30886000	19556000	18640000	18492000	14446000	14505000	11724000	3255400	5136200	7415200	2518400	7446800	7457500	2805600	5942300	6466200	6172600	5110500	5381500	4555200	1284800	12899000	3885400	3012600	3713200	787180	1967800	3613800	1458100	1820600	779200	1738800	796940	182260	578600	277070	209020	320870	0	0	221010	0	0
O32168	METP	5128100	0	166350	274070	772640	1087500	239060	0	405580	402180	614960	0	0	270640	211830	0	0	134520	0	220890	200640	0	127260	0	0	0	0	0	0	0	0	0	0	0	0	0	0	0	0	0	0	0	0	0	0	0	0	0
O32169	METN	44701000	80016	858750	1543700	6305000	5961700	4004000	4874500	3450000	2876400	2837400	1564600	548800	957660	1640100	234720	1140000	1062700	392860	789880	366150	664360	486920	401480	361930	406440	285850	286010	318690	0	0	0	0	0	0	0	0	0	0	0	0	0	0	0	0	0	0	0
O32172	YUSF	6217100	0	0	0	0	0	0	0	0	0	0	0	0	0	0	0	0	0	0	0	0	86408	353080	234020	708290	1975000	2083900	451910	324510	0	0	0	0	0	0	0	0	0	0	0	0	0	0	0	0	0	0	0
O32174	GCSH	125520000	0	0	0	0	0	0	0	0	0	0	0	0	0	0	0	0	0	0	0	0	0	0	0	0	0	0	0	0	0	0	0	0	0	0	0	0	0	0	0	0	0	0	0	0	911580	837530	3682200
O32175	YUSI	8930100	0	0	0	0	0	0	0	0	0	0	0	0	0	0	0	0	0	0	0	0	0	0	0	0	0	0	0	0	0	0	0	0	0	0	0	0	0	0	0	0	0	0	0	0	0	0	0
O32176	FADE	42290000	0	0	0	352430	499250	231920	527820	440190	356450	425710	308750	25934	143800	383900	76272	438040	362410	120240	969930	764250	670470	514380	604850	423250	1056800	598570	300320	354340	177620	148770	42223	103360	0	0	0	0	0	0	0	0	0	0	0	0	0	0	1091500
O32177	FADA	8364400	0	0	0	0	0	0	0	0	0	0	0	0	0	0	0	0	0	0	0	0	0	0	0	0	0	0	0	97134	551670	543950	616820	565130	259030	598040	451630	1048200	1594000	891820	838060	271520	37404	0	0	0	0	0	0
O32178	FADN	9998100	0	0	0	0	0	0	0	0	0	0	0	0	0	0	0	0	0	0	0	0	0	0	0	0	0	0	0	125490	365680	545330	482270	760450	244630	625590	382590	1715800	2176700	1035000	1079300	308970	70002	0	0	0	0	0	80254
O32181	YUSO	6186600	0	0	0	0	0	0	0	0	0	0	0	0	0	0	0	0	0	0	0	0	0	0	0	0	0	0	0	0	0	0	0	0	0	0	0	0	0	0	0	0	0	0	0	0	0	0	143870
O32182	YUSP	10484000	48622	0	132650	1809200	2200500	1120400	1632600	1142400	697280	275210	443640	137720	0	250870	72311	174770	51990	0	81088	52679	86068	0	74275	0	0	0	0	0	0	0	0	0	0	0	0	0	0	0	0	0	0	0	0	0	0	0	0
O32186	YUST	5320800	0	0	0	178030	158430	70638	0	95582	69881	74491	144560	0	0	0	0	0	0	0	70039	0	0	103390	112310	0	0	56818	0	92967	0	0	0	0	0	0	0	0	0	0	0	0	0	0	0	0	1787000	607820	164560
O32187	YUSU	3241900	0	0	0	0	0	0	0	0	0	0	0	0	0	0	0	0	0	0	0	0	0	0	0	0	0	0	0	0	0	0	0	0	0	0	0	0	0	0	0	0	0	0	0	0	0	0	0
O32188	YUSV	70645000	0	112080	394110	4585000	4025300	4859000	6075800	5086400	3869900	4549400	4116900	996750	1910100	2717200	832530	2517400	2414200	1146800	1849900	1739400	1345200	1149200	1318500	1105600	1939200	1343000	918500	1374700	892190	698270	632700	828370	390620	766660	260610	609090	437750	113290	346260	147930	128780	100930	0	0	0	0	0
O32192	CSSR	825760	0	0	0	164490	0	0	63176	120990	0	173350	62619	0	0	0	0	0	0	0	68473	64197	0	54364	0	0	54102	0	0	0	0	0	0	0	0	0	0	0	0	0	0	0	0	0	0	0	0	0	0
O32201	LIAH	6341700	0	0	0	0	0	101730	316030	377190	268180	658410	1473000	231750	678690	1427700	395830	413240	0	0	0	0	0	0	0	0	0	0	0	0	0	0	0	0	0	0	0	0	0	0	0	0	0	0	0	0	0	0	0
O32204	ARCD	5826800	0	0	236160	737860	1940200	491370	539740	509770	352790	388790	303350	0	0	0	0	0	0	0	144510	182280	0	0	0	0	0	0	0	0	0	0	0	0	0	0	0	0	0	0	0	0	0	0	0	0	0	0	0
O32206	YVGJ	144700	0	0	0	0	0	0	0	0	0	0	0	0	0	0	0	0	0	0	0	0	0	0	0	0	0	0	0	0	0	0	0	0	0	0	0	0	0	0	0	0	0	0	0	0	0	0	0
O32207	YVGK	21046000	0	0	0	0	0	0	0	0	0	0	0	0	0	0	0	0	0	0	0	0	0	0	0	0	0	0	0	0	0	0	0	0	0	0	0	0	0	0	0	0	0	0	1214000	2526900	6975600	4708000	3789100
O32208	YVGL	3539300	0	0	192320	671110	383940	189210	399200	414050	109370	0	189260	0	0	74366	0	0	108330	0	98074	117970	93532	79343	67766	70372	0	106030	0	0	0	0	0	94356	0	0	0	80662	0	0	0	0	0	0	0	0	0	0	0
O32210	GR	106380000	0	0	0	0	0	0	0	0	0	0	0	0	0	0	0	0	0	0	0	0	0	0	0	0	0	0	0	0	0	0	0	0	0	0	0	0	0	0	0	0	0	0	0	0	0	0	0
O32213	CYSI	70093000	0	0	0	0	0	0	0	0	0	0	0	0	0	0	0	56967	133000	0	26141	26807	0	0	0	0	0	161610	76148	456130	9551300	11877000	9674100	10496000	3142700	2123500	643020	662370	646230	168690	321730	428920	360630	223250	774900	215820	1198000	646100	2781900
O32214	CYSJ	81743000	0	0	0	0	0	0	0	0	0	0	0	0	0	0	0	201010	345520	0	218820	255660	0	0	0	0	0	0	0	712620	14180000	14815000	16999000	19199000	7099900	4039600	1013100	1436200	657480	34145	304360	110480	73158	0	47706	0	0	0	0
O32215	HELD	7561200	0	0	0	0	0	0	0	0	0	0	0	0	0	0	0	0	0	0	0	0	45137	378570	731080	940860	748850	1112800	559990	416080	533610	466760	636400	814160	161090	15849	0	0	0	0	0	0	0	0	0	0	0	0	0
O32218	BDBD	47874000	0	1519900	1039100	8377500	9651900	4993000	3442900	3392400	1967800	2820500	1704900	566100	680010	319780	469730	1032400	1218300	414990	565790	500840	648950	480460	486330	166420	337880	317670	294630	145780	127170	97410	93646	0	0	0	0	0	0	0	0	0	0	0	0	0	0	0	0
O32219	CADA	1161200	0	0	0	252010	347390	153480	132930	114650	26130	61620	21407	0	0	19513	0	0	0	0	0	0	0	0	0	0	0	0	0	0	0	0	0	0	0	0	0	0	0	0	0	0	32099	0	0	0	0	0	0
O32220	COPA	2167000	0	0	0	130130	480250	69320	98432	55052	0	43796	32691	0	0	0	0	0	0	0	0	0	0	0	42173	0	118020	0	0	805690	0	291420	0	0	0	0	0	0	0	0	0	0	0	0	0	0	0	0	0
O32223	IOLW	345270000	0	0	0	0	0	0	0	0	0	0	0	0	0	0	0	0	0	0	0	0	0	0	0	0	0	0	0	0	0	0	0	0	0	0	0	0	0	0	0	0	0	0	0	981540	51423000	103300000	65502000
O32224	AZOR2	1509600000	0	0	0	0	0	0	0	0	0	0	0	0	0	0	0	0	0	0	0	0	0	104790	0	0	0	0	0	71812	95283	0	0	0	0	0	0	86173	0	0	0	0	0	0	0	0	0	1929800	111890000
O32228	YVAF	316520	0	0	0	0	0	0	0	0	0	0	0	0	0	0	0	0	0	0	0	0	0	0	0	0	0	0	0	0	0	0	0	0	0	0	0	0	0	0	0	0	0	0	0	0	0	0	0
O32229	YVAG	83379000	0	0	0	0	0	0	0	0	0	0	0	0	0	0	0	0	0	0	0	0	98244	0	0	0	0	0	0	0	0	0	0	0	0	0	0	0	0	0	0	0	0	0	0	366510	5061900	6586600	20245000
O32231	RNR	89437000	0	0	0	127030	180790	0	0	0	0	129910	430050	158550	359420	1557600	613370	2427100	6003600	5832100	27156000	14629000	6840700	2781900	2289800	2062400	2034700	2080500	1415800	2168000	3029800	1725200	1072400	640100	162220	143890	41588	205790	185260	21747	0	0	0	0	188080	0	147920	252980	206370
O32232	EST	29474000	0	0	84844	642230	1848400	913570	1262000	1790500	981150	1640600	1378800	124870	310710	1119100	197550	764690	745420	89357	1618500	1095200	734030	620410	405110	251030	375910	688500	279930	190180	370280	260240	151030	272890	74513	73637	53039	69236	114830	0	69645	0	0	0	0	0	0	0	0
O32236	RGHR	4783700	0	0	0	0	0	0	0	0	0	0	0	0	0	0	0	0	0	0	0	0	0	0	0	0	0	0	0	0	0	0	0	0	0	0	0	0	119310	0	156620	170440	156450	0	273920	292820	680260	1274600	134240
O32239	YVAQ	5468300	0	0	134340	1159800	845000	736520	543240	697090	240700	423130	293760	0	0	79323	0	126770	72517	0	41645	0	36761	0	37765	0	0	0	0	0	0	0	0	0	0	0	0	0	0	0	0	0	0	0	0	0	0	0	0
O32245	YVBH	126230000	0	0	0	0	0	0	0	0	0	0	0	0	0	0	0	0	0	0	0	0	0	0	0	0	0	97984	0	0	0	0	0	0	0	733260	6836000	63780000	37501000	8337900	7126600	1603900	213680	0	0	0	0	0	0
O32247	YVBJ	14744000	32801	259080	372550	2286200	2114900	1117500	1279500	1060500	717770	595170	613360	40833	116220	407720	38403	272250	295300	21418	333750	421920	386330	327880	613470	197990	120040	317650	0	35413	0	0	0	0	0	0	0	56915	0	0	0	22906	0	0	0	0	0	0	0
O32248	YVBK	13966000	0	0	0	0	0	0	0	0	0	0	0	0	109070	1101100	729520	1933500	2024300	755410	1869100	2126400	1502700	710580	304420	133760	180120	135060	108350	0	0	0	0	0	0	0	0	0	0	0	0	0	0	97021	0	145110	0	0	0
O32253	CGGR	27286000	0	0	0	0	29359	0	40482	40604	31268	33044	33144	0	0	0	0	38670	0	0	0	36075	34795	46714	45096	72445	341210	1616800	579570	765800	487180	275530	256880	604990	126580	170290	107040	160490	267430	148280	599880	526310	449120	790200	1679800	1208500	5656800	4400100	2382300
O32254	YVBT	66975000	0	0	0	0	0	0	61563	0	0	0	0	0	0	0	0	0	0	0	0	0	0	0	0	0	0	84456	0	0	0	0	0	0	0	0	0	0	0	0	0	0	0	0	0	0	0	955270	12263000
O32255	YVBU	2704100	0	0	0	199500	0	0	0	0	0	0	0	0	0	0	0	0	0	0	0	0	0	0	0	0	0	0	0	0	0	0	0	0	0	0	0	0	0	0	0	0	0	0	2067100	0	0	437510	0
O32259	LUTC	735970000	0	0	186410	761200	1082200	823520	903960	1299200	798090	1233500	651000	88043	313610	916510	197860	977150	1138200	98045	1141000	1002400	1202700	903790	597980	1024300	456950	1098800	289980	527520	844430	460780	455810	453080	118280	346390	765180	1365800	1657600	645950	2160900	2093500	5364200	46778000	142860000	57953000	109970000	102080000	109100000
O32264	TKRA	557790000	0	0	0	0	0	0	0	0	0	0	0	0	0	0	0	0	0	0	0	0	0	0	0	0	0	0	0	0	0	0	0	0	0	0	0	0	0	0	0	0	0	0	0	0	10192000	86544000	165040000
O32280	YWZC	85614000	0	0	0	0	0	0	0	0	0	0	0	0	0	0	0	0	0	0	0	0	0	0	0	0	0	0	0	0	0	0	0	0	0	0	0	0	0	0	0	0	0	657830	2051800	2580000	27017000	25693000	11757000
O32294	RAPG	68192000	0	0	0	0	0	0	0	0	0	0	0	0	0	0	0	0	0	0	37014	0	0	0	0	0	0	0	0	0	0	0	0	0	0	0	0	0	0	0	0	0	0	0	0	676990	9130500	14845000	14917000
O32437	COMZ	159420000	0	0	0	0	0	0	0	0	0	0	0	0	0	0	0	0	0	0	0	0	0	0	0	0	0	0	0	0	0	0	0	0	0	0	0	0	0	0	0	737080	583110	0	1468100	846430	39383000	33409000	23245000
O34303	YDJA	12120000	0	0	0	0	0	0	0	37742	0	108360	92567	0	30479	137840	0	413930	471290	225320	1222600	1225600	983000	1283000	1518700	1875500	910680	1015700	294150	217540	56063	0	0	0	0	0	0	0	0	0	0	0	0	0	0	0	0	0	0
O34305	YTOQ	358460000	0	0	0	0	0	0	0	0	0	0	0	0	0	0	0	0	0	0	0	0	0	0	0	0	0	0	0	0	0	0	0	0	198980	0	0	0	0	0	0	0	0	0	0	566950	34447000	89367000	86200000
O34308	YTKK	134000000	0	0	0	0	0	0	0	0	0	0	0	0	0	0	0	0	0	0	0	0	0	0	0	0	0	0	0	3416600	0	0	0	0	0	0	0	0	0	0	0	0	0	0	0	0	1452500	12919000	24916000
O34309	PPS	17088000	0	0	0	0	0	0	0	0	0	0	0	0	0	0	0	0	0	0	0	0	0	0	0	0	0	0	0	0	0	0	0	0	0	0	0	0	0	0	0	0	0	0	0	728930	3962700	5430900	2823200
O34318	YLOU	594660000	0	664730	1913800	7705200	13038000	5218400	8241600	5405400	3831900	10625000	3577500	2170600	3240300	4418800	1263300	4777100	4991800	1263900	4946000	9582300	4946400	9791300	3941400	7648800	6946500	9767200	3171900	1681200	2080800	1351900	1322200	3639700	1678100	4023900	26486000	64321000	71209000	6526000	39657000	40647000	12936000	8918600	30258000	12981000	48314000	33570000	27238000
O34320	FADG	2135000	0	0	0	0	0	41535	43147	53263	40061	24199	25368	0	0	0	0	0	0	0	0	0	0	0	0	0	0	0	0	0	0	0	0	0	0	0	0	0	0	0	0	0	0	0	0	0	0	1073800	654880
O34325	YTRP	4181300	0	0	0	0	0	0	0	0	0	0	0	0	0	0	0	0	0	0	0	0	0	0	0	0	0	0	0	0	0	0	0	0	0	0	0	49142	470400	185430	458710	696960	572250	786920	668010	66690	177300	49473	0
O34327	RAPJ	77516000	0	0	0	0	0	0	0	0	0	0	0	0	0	0	0	0	0	0	0	0	0	0	0	0	0	0	0	0	0	0	0	0	0	0	0	0	0	0	0	0	0	0	0	1530500	16253000	18656000	16609000
O34328	KGUA	803220000	0	0	0	0	0	0	0	0	0	0	0	0	0	0	0	0	0	0	0	0	0	0	0	0	0	0	0	0	0	0	0	0	0	0	0	0	0	0	0	0	0	0	0	0	0	19461000	148390000
O34331	YLBH	8406800	0	0	0	0	0	0	0	0	0	0	0	0	0	0	0	229120	0	0	0	229980	337870	0	0	133300	340780	566540	788850	931730	696620	0	1390900	1048600	1032700	0	316950	362850	0	0	0	0	0	0	0	0	0	0	0
O34334	YJOA	1252000000	0	0	0	1296300	1778100	1168900	1808900	2192700	1532700	1548500	1621500	317580	270730	1788600	0	1502800	2154400	159790	2224600	1023200	1080100	1922100	1756000	944250	108520	1042600	908660	446970	1743400	0	725470	1839900	1098400	899020	525910	2431000	2061800	122230	3147800	3885900	4698500	8226600	22968000	33204000	115650000	84001000	153600000
O34338	MNTB	432290	0	0	0	0	0	0	0	0	0	0	0	0	0	0	0	0	0	0	0	0	0	0	0	0	0	327080	105200	0	0	0	0	0	0	0	0	0	0	0	0	0	0	0	0	0	0	0	0
O34340	FABF	2408600000	0	100990	275700	2519100	3671400	2646800	3894300	3485400	3061400	3814300	3008000	1033700	845310	2830000	1028800	2458700	2307300	627990	2854900	1986400	1640300	1691600	1653400	1652300	1879000	1704100	1255900	1284200	1473000	1045400	839020	1566800	892370	752450	642440	1086700	893230	701990	1310700	1910500	3787100	7648600	19800000	30862000	192380000	490630000	576790000
O34347	ASSY	51615000	0	0	43640	305160	234600	110600	303900	482850	292080	363670	594300	41705	248420	499870	79026	572790	472020	120390	668590	415100	562730	550360	500640	795910	433930	763570	428900	468500	599540	359480	265350	376310	146840	172570	220110	303450	240210	166890	282230	738020	2285900	4501700	6205100	2234700	8771700	5618600	4385200
O34348	YFMC	227970000	1993900	6571700	10073000	22803000	27403000	16410000	17587000	16946000	11564000	11321000	8563300	2030200	2967300	4904100	1619600	5455200	4827800	881170	6365000	4699000	3880700	4229100	5237600	4200200	4464600	4044700	2313300	3574000	2638400	1501900	1564200	1439900	798320	952410	197020	524210	574800	53254	339000	297690	63812	92361	0	0	0	0	0
O34353	YDJN	8808100	0	118340	401940	1248800	1570400	1371300	1116100	663010	788980	401240	499900	0	0	264930	0	161370	65421	0	0	0	0	0	0	0	0	0	0	0	0	0	0	0	0	0	0	0	47384	0	88896	0	0	0	0	0	0	0	0
O34354	UXAB	748810	0	0	0	0	0	0	0	0	0	0	0	0	0	0	0	0	0	0	0	0	0	0	0	0	0	0	0	0	0	0	0	0	0	0	0	0	0	0	0	0	0	0	0	0	0	0	0
O34355	YTCJ	77056000	0	639050	0	1780500	0	0	0	1898200	0	1599600	0	0	0	0	419310	0	886250	189440	0	0	341430	0	0	0	0	122210	57146	149050	0	0	0	0	0	0	0	0	0	0	3899500	2469000	793490	0	0	0	0	0	2006500
O34358	HTRA	13141000	0	0	0	0	147750	0	0	0	0	0	0	0	47417	347700	0	272470	184470	0	120580	0	0	42800	0	361320	3666700	638040	848120	0	0	0	60713	307650	0	173430	139200	503410	1203800	232760	220840	332410	191240	993290	506830	0	0	1598300	0
O34364	O16G2	1283000	0	0	0	0	465670	0	0	0	0	0	0	0	0	0	0	0	0	0	0	0	0	0	0	0	0	0	0	0	0	0	0	0	0	0	0	0	0	0	0	0	0	0	178380	140700	386650	0	111630
O34365	YTMB	170180000	0	0	171910	931270	2417800	239350	769600	2158400	693990	1136700	583460	194510	488820	890450	181890	942770	496650	184820	1342800	848760	755260	414960	326020	307220	321690	380960	229410	250000	260320	203070	215720	231700	187590	240430	195610	220730	0	0	0	0	0	0	0	0	0	0	0
O34374	YJIB	172700	0	0	0	0	0	0	0	0	0	0	0	0	0	0	0	0	0	0	0	0	0	0	0	0	0	0	0	0	0	0	0	0	0	0	0	0	0	0	0	0	0	0	0	0	0	0	0
O34375	MINJ	2380000	0	0	126680	636460	714820	206340	161640	290010	187300	56756	0	0	0	0	0	0	0	0	0	0	0	0	0	0	0	0	0	0	0	0	0	0	0	0	0	0	0	0	0	0	0	0	0	0	0	0	0
O34383	YOCR	6542900	0	93509	95998	585160	542500	600050	604430	481240	242770	376100	178470	101520	0	126580	82484	210080	107690	0	0	73880	142230	188720	0	0	0	0	0	0	0	1709500	0	0	0	0	0	0	0	0	0	0	0	0	0	0	0	0	0
O34384	YCEE	317830000	0	0	131470	1164400	930800	1990600	992010	2341000	2166000	2181900	2180000	944210	811280	1626600	610940	2386600	1896000	289560	412100	746370	1347800	2045600	2905300	2128500	3184400	1467800	1835400	1248000	1916500	928970	1463300	556440	1448000	2713100	806540	3654700	1643600	1657700	3398500	3154400	3870500	10480000	11033000	9929500	37122000	59101000	31383000
O34389	MAO3	1014300	0	0	0	0	0	0	0	0	0	0	0	0	0	0	0	0	0	0	0	0	0	0	0	0	0	0	0	0	0	0	0	0	0	0	0	0	0	0	0	0	0	0	159980	80211	267380	163140	343590
O34391	XLYB	2823800	0	0	0	0	0	0	0	0	0	0	0	0	0	0	0	0	0	0	0	0	0	0	0	0	0	131860	0	180400	229610	400150	308140	340500	277030	419060	193230	221230	122600	0	0	0	0	0	0	0	0	0	0
O34392	YTRE	37707000	0	97191	646350	2552000	4366800	1537600	2821700	1758000	1433900	1381700	1167600	333870	335820	1545900	252780	786620	951540	296840	1422800	1292800	892680	872450	1235700	710170	1087500	1224000	579550	461110	1071600	444870	190160	752060	214190	402130	239330	403040	369690	94881	307240	0	282650	0	743490	0	0	0	0
O34394	YJJA	741640000	0	0	0	0	0	0	0	0	0	0	0	0	0	0	0	1132900	0	0	1839200	0	0	0	1541100	0	0	1833700	0	0	0	0	0	0	0	0	0	0	0	0	951960	531080	374950	1793100	786440	1652200	0	334490000	596920
O34399	GLTB	9910900	0	0	0	0	0	0	0	0	0	0	0	0	0	0	0	0	0	0	0	0	0	0	0	0	0	0	0	0	0	0	0	0	0	0	0	0	0	0	218460	3054300	2298400	1494700	1283200	92404	104760	132710	0
O34400	YFKA	4439300	0	0	0	266550	326660	251510	186270	357280	340400	430090	285630	0	77505	218270	0	211210	182980	0	106440	92114	66069	108030	89013	0	0	67213	0	0	0	0	0	0	0	0	0	0	0	0	0	0	0	0	0	0	99265	0	104060
O34403	FPG	23459000	0	0	0	0	0	0	0	0	0	0	0	0	0	0	0	0	0	0	0	0	0	0	0	0	0	0	0	0	0	0	0	0	0	0	0	0	0	0	0	0	0	0	90149	0	1770800	2426600	3701400
O34412	YLBF	187600000	0	0	0	0	0	0	0	0	0	0	0	0	0	0	0	0	0	0	0	0	0	0	0	0	0	0	0	0	0	0	0	0	0	0	0	0	0	0	0	0	0	0	0	296360	13265000	45653000	47470000
O34424	YTEJ	8135500	132730	331360	0	1218200	1169600	749880	1109600	941610	595310	879000	480420	185350	0	342400	0	0	0	0	0	0	0	0	0	0	0	0	0	0	0	0	0	0	0	0	0	0	0	0	0	0	0	0	0	0	0	0	0
O34425	G3P2	181410000	0	0	218270	3269500	3625900	2337900	4333200	4925500	2994700	4321600	2480100	855340	2488300	3525400	1221900	3553300	4398900	1080800	5948900	4610500	4504800	4308900	3235400	3938200	4205100	5444000	3763100	3054900	2948300	1951500	1736800	3452700	1932300	1107400	661040	1082300	739900	522130	945510	1287700	2597900	2090800	2785900	1667900	7281200	7331400	6254300
O34426	SPEH	37772000	0	0	0	828060	411130	401320	512150	566370	436600	485080	540820	185250	312820	1127700	0	679600	1418200	0	875700	1459800	1121200	194860	576470	627030	0	0	352940	803440	188650	555370	209940	543450	467190	456220	153320	1018000	549570	105440	702450	981870	817390	1719900	779080	460910	1260300	974340	0
O34434	YDJG	1975100	0	63512	87685	377670	445800	109050	220130	328550	67082	112620	163000	0	0	0	0	0	0	0	0	0	0	0	0	0	0	0	0	0	0	0	0	0	0	0	0	0	0	0	0	0	0	0	0	0	0	0	0
O34436	PIT	14041000	0	267590	762490	1129200	2028700	1014300	1154400	953170	1085700	1195300	765150	188910	632640	659800	0	319710	724500	0	471990	266130	198060	0	223350	0	0	0	0	0	0	0	0	0	0	0	0	0	0	0	0	0	0	0	0	0	0	0	0
O34441	YLOC	103180000	0	0	0	0	0	0	0	0	0	0	0	0	0	0	0	0	0	0	0	0	0	0	0	0	0	0	0	0	0	0	0	0	0	0	0	0	387660	2899100	28908000	29141000	13897000	11437000	10415000	2877700	3213200	0	0
O34442	MGTE	593580	0	0	61811	294050	114260	66884	56573	0	0	0	0	0	0	0	0	0	0	0	0	0	0	0	0	0	0	0	0	0	0	0	0	0	0	0	0	0	0	0	0	0	0	0	0	0	0	0	0
O34443	APT	1309700000	0	370140	1135300	2976700	4280800	2889400	3298100	4233900	1885100	3079700	3506200	1078000	567740	2992700	1014700	2634500	2979800	823370	3737900	2695800	3061200	2813600	2433000	2565300	2503800	3287500	1878100	2218700	2327100	1390300	883940	1611200	742770	555910	584810	555230	770580	186620	273950	535920	390450	593140	304950	0	0	123420	385370
O34445	YLBN	148440000	0	0	288490	1926800	2110600	1187600	1594100	1650500	1352500	1596000	1649300	669990	541560	1110500	639860	1563200	1837700	643570	1005100	2483300	1309800	2110600	2489000	2451000	2650400	3063100	2184400	2203000	2134300	1520800	1687900	3314400	1770400	1530900	1420200	1706700	194210	0	1939200	1435100	902710	840740	1650700	1068100	3042900	4417800	8856700
O34448	YOPQ	3012100	0	0	0	0	0	0	0	0	0	0	0	0	0	0	0	0	0	0	0	0	0	0	0	0	0	0	0	0	0	0	0	0	0	0	187560	274880	0	0	0	0	0	0	0	0	70625	318430	1001500
O34450	NAGA	32518000	0	0	47295	660680	697130	1161600	1348700	1692000	718700	1472800	1120000	208300	441790	1101800	242380	883980	858230	168840	1064500	682880	767370	454780	681550	413230	201770	442680	287550	322110	438570	226170	115940	234730	0	66963	0	55704	35273	0	0	28533	0	44745	0	0	1239700	3275600	2448900
O34452	YRRB	105550000	0	0	0	0	0	0	0	0	0	0	0	0	0	0	0	0	0	0	0	84959	0	0	86000	70034	69737	100600	73470	0	62214	0	0	64477	0	0	0	0	0	0	0	0	0	0	0	0	0	0	0
O34453	NOSO	27384000	0	0	0	0	0	0	0	0	0	0	0	0	0	0	0	0	0	0	0	0	0	0	0	0	0	0	0	0	0	0	0	0	0	0	0	0	0	0	0	0	0	0	0	0	3235700	3956600	1987900
O34454	YKAA	1104900000	183940	1684600	10140000	38394000	55420000	40378000	51534000	55635000	43699000	58725000	48831000	14130000	23767000	40662000	11508000	38562000	44007000	14280000	31781000	43020000	40925000	35595000	41717000	34996000	31154000	39258000	30024000	28152000	26586000	15774000	14182000	18053000	8526700	7610600	7135000	9646500	9013000	4341700	6698300	6215000	5284200	4877700	864040	1795600	4593200	2024500	2213000
O34457	MOAB	202270	0	0	0	0	0	0	0	0	0	0	0	0	0	0	0	0	0	0	0	0	0	0	0	0	0	0	0	0	0	0	0	0	0	0	0	0	0	0	0	0	0	0	0	0	0	202270	0
O34459	HISZ	16669000	0	0	0	0	57691	0	0	0	0	0	0	0	0	0	0	0	0	0	0	0	0	0	0	0	0	0	0	0	0	0	0	0	0	0	0	0	0	0	0	0	0	0	0	0	3645300	4564200	3657900
O34464	YCEK	9125900	0	0	0	0	0	0	0	0	0	0	0	0	0	0	0	0	0	0	0	0	0	0	0	0	0	0	0	0	0	0	0	0	0	0	0	0	0	0	446190	0	0	185880	1039400	3862500	0	1378700	1801000
O34468	YLBP	37697000	0	0	0	0	0	0	0	0	0	0	0	0	0	0	0	0	0	0	0	0	0	0	0	0	0	0	0	0	0	0	0	0	0	0	0	0	0	0	0	0	0	0	0	0	996040	3431500	5145100
O34469	YEEB	154510000	0	0	24961	503230	692010	637160	603880	782480	570920	706480	724330	136680	297650	726470	309370	746090	752400	110780	1238000	1297000	1140500	1166800	1165100	1036400	1020900	1517900	1180300	1288700	1232500	1237000	849490	1309700	325120	300360	221160	558280	285060	31720	172530	160870	59573	46081	27857	0	0	2126100	25441000
O34470	YLBL	6943100	0	155060	603800	884350	1999200	1166900	1076900	409300	182800	339390	83850	0	0	41411	0	0	0	0	0	0	0	0	0	0	0	0	0	0	0	0	0	0	0	0	0	0	0	0	0	0	0	0	0	0	0	0	0
O34471	YTLQ	2762200	0	0	0	0	0	0	0	0	0	0	0	0	0	0	0	0	0	0	0	0	0	0	0	0	0	0	0	0	0	0	0	0	0	0	0	0	0	0	0	0	0	0	0	0	0	0	0
O34475	YFKO	359530000	0	0	0	0	0	0	0	0	0	0	0	0	0	0	0	0	0	0	0	0	0	0	0	0	0	0	0	0	0	0	0	0	0	0	0	0	0	0	0	0	0	0	0	0	0	0	0
O34476	CYSM	335570000	0	0	0	0	0	0	0	0	0	0	0	0	0	0	0	0	0	0	0	0	0	0	0	0	0	0	0	0	0	0	0	0	0	0	0	0	0	0	0	0	0	0	0	0	0	228570	33272000
O34478	YCCF	93009000	0	0	0	63130	143670	176140	236300	336230	100130	133140	181490	0	262930	356960	85159	1092600	3217100	3189500	24305000	12111000	3691000	1566700	1014800	527820	399480	784010	305590	411420	512990	257290	424290	627930	190470	279390	160650	576920	428220	68793	117500	356380	252340	160980	904270	1651100	10795000	11501000	5271300
O34481	RECDL	15068000	0	0	0	0	189370	113260	65272	187870	220910	213670	159690	0	0	95561	0	129160	614090	145120	1074200	582530	457530	809090	1249400	1520000	1851100	1814500	682210	440200	149820	145140	0	0	0	136110	0	0	0	0	63037	0	0	0	0	0	0	0	536250
O34483	HPRK	511610000	0	0	0	0	0	0	0	0	0	0	0	0	0	0	0	0	0	0	0	0	0	0	0	0	0	0	0	0	0	0	143700	383450	1762900	8574000	13519000	105690000	151950000	69826000	89956000	44905000	17009000	6040200	1781800	68179	0	0	0
O34484	MAP12	121710000	0	72139	861650	3970100	5243500	4129900	4638800	5642200	4238600	4210600	4543500	1250000	1874300	3909300	1513400	4094500	4515400	816220	4773000	4700700	3627600	3502300	3005700	2276800	2896700	4376200	2624600	2702400	2159000	1360500	1435000	2141600	1000200	941400	449410	681600	810100	97443	240190	169940	161360	395780	365910	597880	2055900	2874800	2763200
O34493	YTMA	21126000	0	0	0	0	0	0	0	0	0	0	0	0	0	0	0	0	0	0	0	0	0	0	0	0	87432	343740	128720	0	0	0	0	0	0	0	426370	213070	60986	0	0	0	0	0	13314000	0	0	3679700	620650
O34496	YTPQ	273630000	0	0	0	269710	482040	399130	442050	455210	367180	478090	458280	96035	93206	582520	0	541730	681360	53856	723070	449370	625930	653500	588020	269960	0	423540	289190	617090	512490	530290	743440	641330	418110	683470	420610	975880	808050	254840	595720	478020	469930	3261800	18717000	24862000	57421000	48078000	40418000
O34498	YOPT	23707000	0	0	0	0	0	0	0	0	0	0	0	0	0	0	0	0	0	0	0	0	716020	0	0	0	0	0	0	0	0	0	0	0	0	0	0	0	0	0	0	0	0	0	0	0	2128900	5383900	4208000
O34499	6PGL	279450000	0	0	0	0	0	0	0	0	0	0	0	0	0	0	0	0	0	0	0	0	0	0	0	0	0	0	0	0	0	0	0	0	0	0	0	0	0	0	0	0	0	0	0	0	0	0	0
O34504	YCEB	5196300	0	0	0	0	0	0	0	0	0	0	0	0	0	0	0	0	0	0	0	0	0	0	0	0	55684	323060	268280	80508	0	0	0	0	0	0	0	0	0	0	0	0	159970	0	0	1928700	0	940450	976700
O34507	PRKC	4286300	0	59422	88175	352710	369730	81541	129250	0	0	0	0	0	0	0	0	0	0	0	544200	0	0	0	299860	0	0	0	0	266120	0	0	0	0	0	0	1913900	0	0	0	0	0	0	0	0	0	98786	0	82534
O34510	YFMF	29974000	0	0	166080	1374800	1988800	1447300	1547900	2038600	1543100	1587100	1570600	305800	739510	1623800	295690	1062300	1180500	145470	1188400	908080	1411000	1202300	1092700	916880	1156400	1171200	135730	686130	821700	132890	192070	341090	0	0	0	0	0	0	0	0	0	0	0	0	0	0	0
O34512	YFMM	392680000	0	168560	632480	2243700	3039200	2075800	3899000	3494900	2842000	3245600	2817000	999940	1387400	2367800	906860	2634800	2833800	1047300	4563900	4225300	3546400	4212700	3676200	3710900	1514100	3820200	1810900	1917900	1978600	1160000	1334900	2057900	889800	965700	1040600	1665700	1069400	273980	932810	770840	991840	3479900	46566000	39344000	89016000	51795000	44873000
O34514	MENC	2035000	0	0	0	55745	146910	216090	281120	444920	115090	171880	109570	0	46240	125410	0	87493	154060	0	51815	0	0	0	0	0	0	28686	0	0	0	0	0	0	0	0	0	0	0	0	0	0	0	0	0	0	0	0	0
O34520	HIS1	10743000	0	0	0	0	0	0	0	0	0	0	0	0	0	0	0	0	0	0	0	0	0	0	0	0	0	0	0	0	0	0	0	0	0	0	0	0	0	0	0	0	0	0	0	0	0	860930	2771800
O34521	PTWCB	13422000	0	0	334510	1390200	1862200	363960	1283600	1200600	706610	154550	521330	0	238540	0	0	0	0	0	156300	124950	371200	0	0	0	0	0	0	0	0	0	0	0	0	0	0	0	0	0	0	0	0	0	0	0	0	0	0
O34522	TRMB	18266000	0	0	0	0	0	0	0	0	0	216850	829640	339640	1494200	2990400	1006900	2255800	1149900	338780	1015600	694690	702640	905750	786520	434930	885860	927410	502440	286760	190730	67603	63367	179800	0	0	0	0	0	0	0	0	0	0	0	0	0	0	0
O34525	SPPA	142940000	288020	1063100	1385900	9551300	10611000	6971100	7797000	6978200	4764000	3146200	4044100	854530	944600	2506300	778740	1528900	1725900	151570	1125900	647100	447750	115650	144930	3958200	0	0	0	0	0	0	401740	0	0	0	0	0	0	0	3038400	0	0	0	716300	3795300	8955200	10739000	17290000
O34526	SYA	1062600000	0	0	0	190450	235530	221140	218820	474190	341770	442660	400770	45912	223010	398120	99455	658090	545270	212740	1081600	1086900	1255600	1158200	1606400	1333000	1111000	1518200	917160	949960	1061200	1617600	17556000	237930000	267360000	227520000	105220000	101470000	45056000	10001000	6801200	5033800	2510900	2392400	2384400	1199100	3839100	2752200	1603500
O34527	CYMR	23902000	0	0	0	1534100	1534200	1604400	1338400	1515400	1509500	1505500	1160400	0	291590	1546400	0	1770200	1568000	0	1535900	1305300	952910	371770	272300	211360	791000	409390	238510	211890	212870	0	0	510330	0	0	0	0	0	0	0	0	0	0	0	0	0	0	0
O34528	YRVN	46700000	0	0	0	137950	207030	42512	105840	132130	113980	52871	104380	0	0	58188	0	46641	51931	0	69310	62426	42359	41681	60299	42982	46592	88447	0	0	32442	0	0	0	0	0	0	0	0	0	0	0	28403000	0	0	0	16757000	0	0
O34529	PFKA	3356300000	0	1369400	1761800	13420000	15939000	15720000	21448000	26788000	24925000	26609000	19372000	7041900	10559000	18373000	8161500	20566000	17623000	6185700	23861000	18109000	20592000	10875000	12079000	12033000	24612000	33577000	14193000	22439000	19957000	18408000	7211700	22798000	8541800	9535000	6220400	10316000	7984900	4077300	7572800	3917700	2040200	1959000	4958900	34969000	449300000	665800000	484300000
O34530	RSGA	13928000	0	0	0	0	0	0	0	0	0	0	0	0	0	0	0	0	0	0	0	0	0	0	0	0	0	0	0	0	0	0	0	0	0	0	0	0	0	0	0	0	0	0	0	0	0	0	0
O34533	YTCD	1051800	0	0	0	0	0	0	0	0	0	0	0	0	0	0	0	0	0	0	105320	0	0	0	0	0	0	0	0	0	0	0	0	0	0	0	0	0	0	0	0	0	0	0	0	0	482320	0	464130
O34538	YCDA	2603300	0	44239	0	647520	681320	144230	281140	256970	85162	193530	29342	0	0	0	0	0	0	0	0	41198	35029	0	31180	26355	0	34686	31778	39607	0	0	0	0	0	0	0	0	0	0	0	0	0	0	0	0	0	0	0
O34539	YJIC	7079000	0	0	0	0	0	0	0	0	0	0	0	0	0	0	0	0	0	0	0	0	0	0	0	0	0	0	0	0	0	0	0	0	0	0	0	0	0	0	0	0	0	0	0	0	570790	0	0
O34553	YTSP	252270000	0	0	0	0	0	0	0	0	0	0	0	0	0	0	0	0	0	0	0	0	0	0	0	0	0	0	0	0	0	0	0	0	0	0	0	0	0	0	0	0	0	0	0	0	0	0	551080
O34557	RPE	100730000	0	0	0	0	0	0	0	0	0	0	0	0	0	0	0	0	0	0	0	0	0	0	119970	0	0	0	0	0	102260	0	0	0	0	0	0	0	0	0	0	0	0	0	0	300580	21983000	21302000	18464000
O34558	YOPR	68365000	0	0	0	0	0	0	0	0	0	0	0	0	0	0	0	0	0	0	0	0	0	0	0	0	0	0	0	0	0	0	0	0	0	0	0	0	0	0	0	0	0	85605	0	0	2691700	8741800	8316200
O34564	YKUU	18667000	0	0	0	0	0	0	0	0	0	0	0	0	0	0	0	0	0	0	0	0	0	0	0	0	0	0	0	0	0	0	0	0	0	0	0	0	0	0	0	0	0	0	0	0	0	0	0
O34577	CYSC1	16580000	0	0	0	0	0	0	0	0	0	0	0	0	0	0	0	0	0	0	0	0	0	0	0	0	0	0	0	0	0	0	0	0	0	0	0	0	0	0	0	0	0	0	0	0	0	0	0
O34580	PCRA	63207000	0	0	0	0	182170	0	56317	0	0	0	0	0	0	0	0	0	0	0	47916	91067	76378	279240	179590	132110	208220	563090	568150	816220	1220300	1190400	1758100	2857200	1178300	535620	261290	518330	570210	269730	793120	798460	1089600	1373600	2770900	1388800	6738400	8043200	9968900
O34586	YLBC	591220	0	0	0	250400	215400	51994	0	0	0	73425	0	0	0	0	0	0	0	0	0	0	0	0	0	0	0	0	0	0	0	0	0	0	0	0	0	0	0	0	0	0	0	0	0	0	0	0	0
O34588	YKUJ	2768900000	0	502140	1546800	7388800	8803100	7347500	8713800	9491200	7224400	9347100	8598400	1751200	4807300	5828400	1533100	8252800	7707200	2360800	9057700	6174600	6986300	6258000	6841300	6257800	6832700	8496900	5937300	4556600	4558200	3532700	3544400	7467700	4253300	5518400	6284100	8852400	12015000	3211800	15667000	17395000	22309000	32354000	89427000	64710000	227530000	262420000	318630000
O34589	FLAW	13770000	0	0	0	813740	1018100	244200	683230	602360	611210	663110	735170	0	252820	502200	0	299170	278080	0	226690	0	286560	556570	0	284320	353450	441380	252520	497950	549120	522540	251630	380550	0	262780	172000	338460	339170	0	375950	163850	0	0	0	0	0	0	0
O34591	ACOB	6066900	0	0	0	0	0	0	0	0	0	0	0	0	0	0	0	0	0	0	0	0	0	0	0	0	0	0	0	0	0	0	0	0	0	0	0	0	367100	311360	734370	260180	528040	2002400	1500900	223160	139310	0	0
O34592	YDJP	82405000	0	0	0	788560	1110300	174870	580230	690020	735970	446540	274920	127480	189700	502950	0	643200	626390	0	368290	313230	655580	502410	449290	0	137140	660520	96401	0	0	155060	0	0	0	87032	0	114810	0	0	0	0	0	0	0	0	0	3768900	12764000
O34593	YJQA	5585900	0	0	113750	1040500	1343600	297020	171200	147480	0	262370	95281	0	0	114870	0	0	0	0	337350	0	183540	159240	388730	0	0	0	0	158650	0	0	210310	0	0	111530	0	0	113920	0	211150	125400	0	0	0	0	0	0	0
O34594	CY551	62213000	735680	2776500	3429500	6165200	6710700	4280000	4839800	4894000	3572000	3698300	3391400	950350	1897700	2398900	824980	2198300	1979200	620550	0	340650	1998100	557450	468990	578210	0	394730	248920	349950	377520	271120	208850	1055600	0	0	0	0	0	0	0	0	0	0	0	0	0	0	0
O34595	THII	3647400	0	0	0	0	0	0	0	72490	171500	298470	703480	446930	371070	866280	109150	292060	87051	0	185030	0	0	0	0	0	43907	0	0	0	0	0	0	0	0	0	0	0	0	0	0	0	0	0	0	0	0	0	0
O34596	YOBK	20390000	0	0	0	0	0	0	0	0	0	0	0	0	0	0	0	0	0	0	0	0	0	0	0	0	0	0	0	0	0	0	0	0	0	0	0	0	0	0	0	0	0	0	0	0	0	0	0
O34599	ISCS1	330300000	0	0	0	366740	293840	104650	81199	169970	50806	102460	0	0	51021	90989	0	278090	194080	0	99456	421470	301670	0	67350	49030	0	0	0	0	0	0	0	0	0	0	0	0	0	0	0	0	0	0	0	0	4244500	33625000	65579000
O34600	NRNA	420130000	0	0	0	758490	852470	725360	1024000	1166300	779220	620960	483000	0	377250	980460	0	974880	931830	126230	968890	695890	754460	426680	405860	265030	227340	531450	299340	399250	313150	0	89955	0	81081	105640	0	90675	86430	0	0	79868	0	0	124700	0	13911000	69263000	83280000
O34607	SDHAA	624890000	0	0	233340	1432500	1477800	1277300	1612000	1609800	1336500	1527200	1562800	719990	975900	1390000	1252400	1587900	1719200	866910	3811400	7311300	1789800	1725700	1873200	1979200	2376500	3989700	2406900	1669800	1952300	1804300	766840	2018300	742050	725850	533870	708060	558470	126340	0	3637400	14922000	25758000	43122000	8490700	39909000	92593000	104810000
O34614	YTQB	67508000	0	0	0	0	0	0	0	0	0	0	0	0	0	0	0	0	0	0	0	0	0	0	0	0	0	0	0	0	0	0	0	0	0	0	0	0	0	0	0	0	0	0	0	0	0	0	0
O34617	RLMN	155830000	0	275710	858050	2958800	4830600	4049700	4416000	5463900	4028100	4080100	5294400	1441300	2649600	3480700	1756900	4080100	3905000	1674700	6316800	4762500	3400300	4780200	4800600	4623500	5228900	5926000	3120300	3205000	3623200	3280200	2699700	5440700	2759900	1844600	2167600	4222800	2056600	827120	2091700	1421600	1120400	1364600	1174700	769090	2169700	1651200	1839200
O34618	YTNA	9752300	66367	0	389730	1201000	1266500	887350	1053000	959290	696490	271000	699490	135360	131930	480350	0	499570	483010	0	202530	0	183020	146340	0	0	0	0	0	0	0	0	0	0	0	0	0	0	0	0	0	0	0	0	0	0	0	0	0
O34621	YCDB	937680	0	0	0	0	0	0	0	0	0	0	0	0	0	0	0	0	0	0	0	0	0	0	0	0	0	0	0	0	0	0	0	0	0	0	0	0	0	0	0	0	0	0	0	0	0	0	0
O34623	DPO3A	5671700	0	0	0	0	0	0	36195	51275	0	0	0	0	0	0	0	0	19138	0	39251	16603	14667	21840	36030	56607	77983	77733	40941	86037	126450	175350	251120	501950	319100	600970	395440	906260	685070	44793	306560	181880	101410	68710	111990	0	32548	28158	259640
O34627	PHOT	105230000	0	0	0	0	0	0	0	0	0	0	0	0	0	187210	1617400	12793000	12424000	2224300	2529000	831970	0	0	0	0	0	0	0	0	0	74326	0	0	0	0	0	0	325060	0	0	0	0	0	0	0	0	4421300	15967000
O34628	YVLB	393230000	0	355740	3223800	19278000	33063000	24852000	29843000	29827000	24693000	18653000	16431000	3213400	6173300	10132000	3466200	10796000	11949000	3442300	14765000	15192000	12539000	7555200	14133000	11347000	10642000	14120000	7889800	8661100	7376900	4768900	4287400	3925700	2110700	1307400	629540	1045600	617680	278410	131480	152190	67326	0	110920	0	0	98304	0
O34629	YERH	74207000	172030	961190	1642600	4556600	4398800	3003400	3008700	3373000	2030200	2004800	1641600	326610	580550	1075600	374560	1321000	1368600	354520	1457100	1499300	736320	1220900	1432300	1035000	503190	1420200	881030	916750	907700	558580	638920	486240	64755	250400	62396	176410	174510	0	0	0	0	0	0	0	0	0	0
O34633	YJLC	5053700000	0	1752100	3909300	31274000	54175000	32185000	56981000	60720000	55539000	81868000	78944000	36052000	72558000	111290000	69312000	191950000	247040000	110920000	380040000	378620000	317300000	256980000	323720000	263920000	262350000	324280000	237990000	203230000	157160000	104640000	99652000	118030000	56716000	49970000	22895000	27396000	18520000	6188700	9028500	13240000	8192100	8561500	7652700	3565800	13817000	18480000	21404000
O34635	SDHAB	178550000	0	0	166020	922890	723690	558650	636080	684200	668540	1518500	815390	155940	700530	790720	189940	847590	930650	334860	1827600	1921500	1537400	1419400	1525700	1261500	1390500	2021900	1122300	976590	1162900	767600	686540	1502100	456800	696920	269020	959900	581760	139830	573430	1885200	6110900	14285000	14852000	6136200	61825000	19987000	7624400
O34640	YERI	634880	0	0	0	0	0	0	0	0	0	0	0	0	0	0	0	0	0	0	0	0	0	0	0	0	0	0	0	0	0	0	0	0	0	0	0	0	0	0	0	0	0	0	0	0	0	0	0
O34641	YTRB	6427900	0	0	47849	627180	347250	130540	222240	182760	80206	87588	85562	0	0	79734	0	66559	72327	0	92660	3213000	71645	63286	67023	57466	65143	416600	127460	122570	46652	54632	0	0	0	0	0	0	0	0	0	0	0	0	0	0	0	0	0
O34645	AGAL	1350600	0	0	58151	0	0	0	90570	0	0	0	0	0	0	0	0	0	0	0	0	0	0	0	0	0	0	0	0	0	0	0	0	0	0	0	0	0	0	0	0	0	0	0	252510	60288	491750	210600	186770
O34651	HISX	8609800	0	0	0	0	0	0	0	0	0	0	0	0	0	0	0	0	0	0	0	0	0	0	0	0	0	0	0	0	0	0	0	0	0	0	0	0	0	0	0	0	0	0	0	54368	1284700	2928600	1590600
O34659	CDAR	5802800	0	0	98057	1352900	1466800	792400	698330	817690	105880	102280	213860	0	0	0	0	0	0	0	117140	0	0	37407	0	0	0	0	0	0	0	0	0	0	0	0	0	0	0	0	0	0	0	0	0	0	0	0	0
O34660	ALDH4	165100000	0	0	0	0	35745	0	0	27985	0	0	0	0	0	0	0	0	0	0	0	0	0	0	0	0	0	0	0	0	0	0	0	0	0	0	0	0	176790	57138	5067700	23104000	37036000	38635000	26817000	9505800	16702000	6946500	989460
O34661	PANE	65715000	0	0	0	0	0	0	0	0	0	0	0	0	0	0	0	0	0	0	0	0	0	0	0	0	0	0	0	0	0	0	0	0	0	0	0	0	0	0	0	0	0	0	0	0	0	5159500	19125000
O34666	CTPA	60465000	43440	398860	1009000	4299800	4709700	3612700	3796200	3570100	1554400	1382700	1235200	143520	55418	340780	0	377580	248800	0	138680	438120	102950	200960	103610	185850	43834	434230	7449900	551600	1215200	577910	1529200	6247500	2653000	1974200	199600	389400	0	0	0	0	650860	3158900	0	0	0	5400900	0
O34667	LUXS	215910000	0	0	159310	426350	1063300	806040	953440	862200	759430	840210	325450	181060	288450	0	0	0	0	0	1751000	1377600	0	0	0	0	0	0	0	0	0	0	0	643590	0	231820	0	0	235730	0	0	328970	0	235220	350670	0	1024600	1789300	1744200
O34669	YOCH	2645200	0	0	0	0	0	0	0	0	0	0	0	0	0	0	0	0	0	0	0	0	0	0	0	0	0	0	0	0	0	0	0	0	0	0	0	0	0	0	139180	916380	865970	364520	359170	0	0	0	0
O34678	YTBE	4023100	0	0	0	0	0	0	0	0	0	0	0	0	0	0	0	0	0	0	0	0	0	0	0	0	0	0	0	0	0	0	0	0	0	0	0	0	0	0	0	0	0	0	0	0	0	0	0
O34680	YDIP	21631000	0	0	123010	782990	941150	732050	1134700	1089900	654560	986560	741950	65717	205360	560310	0	507090	294510	0	566870	165770	350810	410100	263860	124640	920100	2556000	1543200	1093100	385720	61436	0	255380	58409	98114	0	0	0	0	0	0	0	0	335070	0	1456300	316510	749980
O34683	HIS7	13893000	0	0	0	0	0	0	0	0	0	0	0	0	0	0	0	0	0	0	0	0	0	0	0	0	0	0	0	0	0	0	0	0	180120	2334400	3600200	3883100	2520900	739470	501490	133720	0	0	0	0	0	0	0
O34687	RL32	482120000	0	0	0	0	0	0	0	1779200	0	6416100	10020000	3818600	14275000	32907000	9624100	13282000	43133000	6065300	54807000	14714000	24500000	3633000	14862000	920480	0	0	0	0	0	0	0	0	603130	9607200	48971000	45347000	99135000	0	14730000	8975300	0	0	0	0	0	0	0
O34689	MHQA	9162600	0	0	0	0	0	0	0	0	0	0	0	0	0	0	0	0	0	0	0	0	0	0	0	0	0	0	0	0	0	0	0	0	0	0	0	0	0	0	8642600	0	0	0	0	0	207940	0	0
O34693	RQCH	23406000	0	0	0	0	0	0	16660	31403	46039	142810	274060	67592	589310	1284400	272730	2015600	2859700	919090	5225800	2387300	873600	443020	424360	450290	524160	504270	226930	112810	88951	105720	106740	59857	53906	475770	571300	1455800	795760	0	0	0	0	0	0	0	0	0	0
O34703	YJOB	312720000	0	0	0	51398	57519	41624	61327	171630	101470	51303	61911	0	0	89132	0	50083	46966	0	54831	83731	0	43079	0	0	0	0	0	0	0	0	0	321060	651040	4255400	5066500	13232000	51634000	53035000	82828000	47387000	23207000	19046000	9677000	1126000	195120	0	0
O34705	PLBAC	515510	0	0	70999	323090	76515	44912	0	0	0	0	0	0	0	0	0	0	0	0	0	0	0	0	0	0	0	0	0	0	0	0	0	0	0	0	0	0	0	0	0	0	0	0	0	0	0	0	0
O34707	YTPB	16779000	0	0	418090	909060	958540	623270	349740	1217600	402810	237990	519270	92472	312590	613560	0	607170	675710	174630	737930	723920	699820	509170	996180	467650	240620	1101400	276500	384950	771750	283070	305680	411150	131700	150400	116520	0	71566	0	0	0	0	0	0	0	0	286330	0
O34712	YTRA	9070000	0	0	0	164540	261450	758440	624330	617110	649570	557270	397530	0	263620	321200	90768	288800	150750	0	298110	341020	501970	629910	804540	411250	110590	143440	106870	90240	245890	0	0	0	0	0	0	101820	138990	0	0	0	0	0	0	0	0	0	0
O34714	OXDC	6788100	0	0	0	0	0	0	0	0	0	0	0	0	0	0	0	0	0	0	0	0	0	0	0	0	0	0	0	0	0	0	0	0	0	0	0	0	0	0	347930	1823300	1825000	1572500	972990	0	246320	0	0
O34717	FADH	26484000	0	0	0	285390	158460	106570	237650	461620	121050	344180	373100	0	83986	266560	0	397440	350060	0	571430	578380	371190	410460	337050	333070	259260	461200	157830	232310	258400	203400	182920	237010	94342	0	0	64508	0	0	0	77051	0	0	0	0	503240	2402900	4414700
O34722	YFMG	217310	0	0	0	0	0	0	0	0	0	0	0	0	0	0	0	0	0	0	0	0	0	0	0	0	0	0	0	0	0	0	0	0	0	0	0	0	0	0	0	59578	0	0	0	75099	82629	0	0
O34723	DESR	5942300	0	0	0	0	0	0	336290	211540	258020	327550	312200	0	98122	285480	0	165000	170660	0	590990	442920	454180	520780	0	171570	0	486280	372860	279060	157770	203320	97736	0	0	0	0	0	0	0	0	0	0	0	0	0	0	0	0
O34725	YJHA	12483000	0	301010	257930	948430	1817000	1127600	1101600	1352300	333480	496570	598650	0	70635	469610	0	317720	82214	0	233100	517620	553430	483300	388820	130250	158870	330330	106720	193620	112350	0	0	0	0	0	0	0	0	0	0	0	0	0	0	0	0	0	0
O34737	FLAV	1490400	0	0	0	0	0	0	0	0	0	0	0	0	0	0	0	0	0	0	0	0	0	0	0	0	0	0	0	0	0	0	0	0	0	0	0	0	0	0	0	0	0	0	0	0	0	0	0
O34746	FABH1	727150000	0	813930	2785000	9775800	15129000	10178000	11674000	13948000	12979000	16858000	16438000	3468800	7670700	14033000	3835200	15481000	13791000	3572300	17167000	17182000	15975000	16444000	13726000	16079000	13690000	15125000	11845000	13081000	9388500	11106000	6041100	13111000	4947800	4068700	3280900	9732800	7326800	2198600	5461300	5024300	2561400	4395000	4843700	2519300	8140000	16814000	58336000
O34748	RECQ	250310	0	0	0	20777	58285	0	64901	59208	0	25815	21325	0	0	0	0	0	0	0	0	0	0	0	0	0	0	0	0	0	0	0	0	0	0	0	0	0	0	0	0	0	0	0	0	0	0	0	0
O34750	YFML	3589300	0	0	0	178780	146670	44009	111060	51184	0	173500	208520	49467	423420	1110700	107890	418180	248350	0	240200	0	77375	0	0	0	0	0	0	0	0	0	0	0	0	0	0	0	0	0	0	0	0	0	0	0	0	0	0
O34751	YLOV	539860000	0	0	0	761430	919780	612880	1116500	852110	956410	1321000	1009900	139430	432990	845520	193710	861400	1031000	222750	1194000	1103500	1087500	1352400	1432500	1194800	1420600	2880200	1486200	1828500	2125200	1495200	1809000	3683100	3656600	5543100	5353100	29958000	111810000	72936000	102870000	80636000	39499000	21201000	14535000	3357800	8214900	3331700	1339400
O34752	LGT	10408000	0	129590	389380	1656000	1639500	912540	750010	941950	739960	710300	434680	0	161960	500280	0	226340	341180	101560	196720	211310	117970	115160	132090	0	0	0	0	0	0	0	0	0	0	0	0	0	0	0	0	0	0	0	0	0	0	0	0
O34758	MLTG	13717000	0	192320	326760	2866300	2855200	1365900	1749300	1198300	719310	753000	554430	55088	250840	118190	0	98855	153300	0	248810	68238	0	0	88068	0	0	54564	0	0	0	0	0	0	0	0	0	0	0	0	0	0	0	0	0	0	0	0	0
O34759	YDJO	997350	0	0	0	0	0	0	0	0	0	0	0	0	0	0	0	0	0	0	0	0	0	0	0	0	0	0	0	0	0	0	0	0	0	0	0	0	0	0	0	0	0	0	0	0	0	0	0
O34760	YTNP	7534700	0	0	0	0	0	0	0	0	0	0	0	0	0	0	0	0	0	0	0	0	0	0	0	0	0	0	0	0	0	0	0	0	0	0	0	0	0	0	0	0	0	0	0	0	0	0	0
O34764	SAT1	89421000	0	0	0	0	0	0	0	0	0	0	0	0	0	0	0	0	0	0	0	0	0	0	0	0	0	0	0	0	0	0	0	0	0	0	0	0	0	0	0	0	0	0	0	1001200	24349000	25696000	13983000
O34767	OXDD	1343100	0	0	0	0	0	0	0	0	0	0	0	0	0	0	0	0	0	0	0	0	0	0	0	0	0	0	0	0	0	0	0	0	0	0	0	0	0	0	0	0	0	0	0	0	0	0	107870
O34768	YDJE	181500000	0	0	142000	553340	1173100	649880	1228200	869590	584150	897570	709090	207730	350990	734370	150420	446240	873420	173270	1295100	846520	1162500	1068100	1237300	1032500	1633300	1430800	1113500	1011700	1298500	403750	495450	899220	276100	271630	279850	460820	334750	0	222060	184950	54655	110870	230780	0	1146800	14157000	45420000
O34774	YOBJ	4861100	0	0	182510	716550	954450	941330	344550	718480	210930	493300	210130	0	0	88880	0	0	0	0	0	0	0	0	0	0	0	0	0	0	0	0	0	0	0	0	0	0	0	0	0	0	0	0	0	0	0	0	0
O34777	OHRR	14498000	0	0	0	0	0	0	0	0	0	0	0	0	0	0	0	0	0	0	0	0	0	0	0	0	0	0	0	0	0	0	0	0	0	0	0	0	0	0	0	0	0	0	96195	0	0	0	0
O34779	PRPC	51750000	0	0	0	0	0	0	0	0	0	0	0	0	0	0	0	0	0	0	0	0	0	0	0	0	0	0	0	0	0	0	0	0	0	0	0	0	0	0	0	0	0	72577	306010	0	495170	1030200	1337900
O34782	YVRD	531880000	0	0	0	285950	626750	412240	875020	508860	650650	663640	463630	69142	228090	420230	84574	151600	290320	0	106110	73667	266490	247170	300480	166240	218830	322250	179520	157560	183120	132050	52934	66071	0	0	0	0	0	0	0	0	0	0	4859400	39066000	180520000	109040000	97998000
O34788	BDHA	1913100000	0	0	336620	2259200	2398900	1574100	2801100	2957000	2098000	2633100	1510600	427160	1045700	2698800	159590	1693000	1421700	279310	1492600	817100	1283900	1722100	1332600	991870	2179300	2450100	1301400	1003300	1446400	376330	437900	887030	213250	462970	167700	235330	446040	391820	1078400	556040	1977600	23361000	174580000	138030000	353670000	269190000	303440000
O34789	YDJI	47215000	0	643840	1536700	5526400	4705100	2376600	5089900	4769400	3476300	3620000	3209300	908700	1522900	1837900	377560	585070	639600	56356	829350	505480	669300	585980	398840	509330	398980	675700	451490	405990	293920	63163	123740	300150	44722	44576	33017	0	0	0	0	0	0	0	0	0	0	0	0
O34790	PCRB	25172000	0	0	0	0	918240	277090	564160	614830	476000	773490	800220	0	229260	430760	0	636610	532290	163380	0	445980	401030	354780	411510	175600	396110	484630	191540	135460	179040	104640	0	264600	175170	0	0	0	0	0	0	0	0	0	0	0	0	0	0
O34796	YVKC	2376400	0	0	0	0	0	0	0	0	0	0	0	0	0	0	0	0	0	0	0	0	0	0	0	0	0	0	0	0	0	0	41295	0	0	353440	1136000	0	725190	0	0	0	0	17425	64994	38057	0	0	0
O34797	COAD	210100000	0	0	0	143490	513570	310440	426550	656670	0	174250	303030	0	0	292580	0	296700	464200	0	648490	336950	170430	119830	136000	0	0	335180	0	0	142850	0	0	0	0	0	0	0	0	0	0	0	0	0	0	0	17046000	32367000	41014000
O34798	PDAC	3409700	0	37153	92143	701590	768450	364440	568070	495920	222260	109980	49700	0	0	0	0	0	0	0	0	0	0	0	0	0	0	0	0	0	0	0	0	0	0	0	0	0	0	0	0	0	0	0	0	0	0	0	0
O34803	YEAA	221030000	0	0	0	166300	176650	96135	265080	198320	75795	108250	0	0	0	0	0	0	0	0	0	0	0	0	0	0	0	0	0	0	0	0	0	0	0	0	0	0	0	0	0	0	0	0	0	0	610030	99084000	0
O34805	YVRC	69706000	0	321030	473750	1476100	2428100	1036200	1782000	2057100	1334500	1933800	1731500	434070	169790	1585800	552150	2844200	3222700	645530	3775900	3822600	4061000	3799900	2995500	3282600	2961600	2980100	1851600	1752500	1611600	1128700	972450	721160	295650	301120	541600	119110	170300	140670	358740	358760	346190	1839400	2731700	505690	1283700	421300	352720
O34808	UXAC	27627000	0	0	0	0	0	0	0	0	0	0	0	0	0	0	0	0	0	0	0	0	0	0	0	0	0	0	0	0	0	0	0	0	0	0	0	0	0	0	0	0	0	0	1894900	2452100	9758900	5377700	5177000
O34809	YCEG	18734000	0	0	0	142830	253790	202300	243790	341630	219130	286080	276840	0	69870	158750	22073	365000	189010	32728	346940	422090	148030	327930	217460	108330	180370	277460	29573	75714	23007	0	0	0	0	0	0	0	0	0	34092	0	0	0	0	0	125430	4736100	4198400
O34812	YFMJ	307390000	0	0	0	201340	198660	54578	62630	231250	97980	125750	147030	0	0	58850	0	130280	120350	0	0	72224	76660	71428	101620	67756	0	0	0	83763	0	71036	69187	128280	46583	53113	0	59312	48579	0	0	0	0	0	0	0	31036000	72790000	56312000
O34814	FTSE	53811000	0	234960	1086100	4071800	4206900	2759600	3504800	3811300	2059000	2376600	2928700	485330	1112600	1736700	704440	2276100	2035800	565880	2105700	1696200	1098000	1557300	1257800	1079200	1272300	1064700	773240	898210	808630	353110	552110	893290	184950	355780	148350	527280	356560	0	258840	111270	0	60181	224480	0	216970	0	0
O34815	YOAD	8317300	0	0	0	0	0	0	0	0	0	0	0	0	0	0	0	0	0	0	0	0	0	0	0	0	0	0	0	0	0	0	0	0	0	0	0	0	0	0	0	0	0	0	0	0	0	666490	2313800
O34823	YBCF	3913200	0	0	0	0	0	0	0	0	0	0	0	0	0	0	0	0	0	0	0	0	0	0	0	0	0	0	0	0	0	0	0	0	0	0	0	0	0	0	0	0	0	0	0	0	0	0	534310
O34824	GLMM	2187800000	0	0	0	70126	89308	39276	79696	85514	35601	49362	53323	0	0	126330	0	87333	84909	0	207800	193660	168280	87500	57886	82579	46238	148900	0	42313	0	0	0	0	0	0	0	0	0	0	0	112810	528600	33536000	242550000	203590000	459160000	314490000	364520000
O34827	YKUM	640720	0	0	0	0	0	0	0	0	0	0	0	0	0	0	0	0	0	0	0	0	0	0	0	0	0	0	0	0	0	0	0	0	0	0	0	0	0	0	0	0	0	0	0	0	380140	260590	0
O34828	YRZB	674600000	0	0	0	0	0	0	0	0	0	0	0	0	0	0	0	0	0	0	0	0	0	0	0	0	0	0	0	0	0	0	0	0	0	0	0	0	0	0	0	0	0	0	0	0	0	4313800	6453700
O34833	YCEH	327940000	0	1280200	2541000	12735000	18918000	10332000	13323000	12383000	8548000	12703000	9779100	2655500	3760000	7477000	2219700	5694600	6322900	1530700	6476100	4231700	3570200	3015900	3016300	2347600	1663400	1876500	1096300	1047200	779190	559740	350110	343770	86942	42448	37354	74329	67687	26678	92928	123220	0	118940	61594	0	122020	44933	7715900
O34835	FAPR	28927000	0	0	0	0	0	0	0	0	0	0	0	0	0	0	0	0	0	0	0	0	0	0	0	0	0	0	0	0	0	0	0	0	0	0	0	0	0	0	0	0	0	0	0	0	0	0	0
O34841	YOEB	3196100	0	0	0	0	0	0	0	67902	77374	139190	223110	136070	755690	841020	153160	256630	171830	0	86558	0	0	0	0	0	0	0	0	0	0	0	0	0	0	0	0	0	0	0	0	287620	0	0	0	0	0	0	0
O34844	YODB	4800200	0	0	0	0	0	0	0	0	0	0	0	0	0	0	0	0	0	0	0	0	0	0	0	0	0	0	0	0	0	0	0	0	0	0	0	166770	0	0	186370	0	0	0	0	0	0	0	0
O34847	ACCA	295840000	73735	1317200	1816500	4941200	6454300	3136700	3358200	5296900	2326900	2146900	3428800	423500	944540	3084800	1277400	5064300	5035000	1052400	3151600	2870700	2052900	1711400	1160300	1421500	1263400	777620	683670	1116800	909060	645050	425850	588000	240840	270500	558440	374230	339210	182190	498520	408540	863790	436990	589960	1546700	23428000	42001000	55894000
O34857	ROK	81288000	0	297620	338560	3328400	4412800	3140300	3459800	4340100	4781500	5838200	6136200	748600	3702700	6726100	1424200	4454400	3531300	739940	3375600	3001000	401290	492370	368190	376180	475190	407300	276720	1393900	1620500	2883400	217530	416440	0	241910	0	432970	388800	260940	926520	848540	585770	364860	0	0	538740	968870	497540
O34858	ARLY	35253000	0	0	0	207780	0	0	0	0	0	0	0	0	0	0	0	0	0	0	0	0	0	0	0	0	0	0	0	0	0	0	0	0	0	0	0	0	0	0	1597600	7457900	8358100	8172400	5921200	1112000	2237000	189160	0
O34860	RSBRB	212230000	0	0	0	742930	553170	612810	838610	937150	268560	684500	500940	0	129050	3089100	9174200	43792000	44582000	5079200	4389200	2801800	1516100	1191400	1335100	529050	290560	546120	474220	876560	476310	320160	417100	66812	0	185530	0	69704	0	0	146730	0	0	47697	93076	0	480130	5821300	24382000
O34863	UVRA	30895000	0	0	22937	286550	480650	228100	321180	392110	304390	372450	355440	63028	130280	327190	74508	386970	409990	102460	593680	378790	434560	519230	577040	435120	591250	882580	473940	833820	1287900	1005100	1426400	4096700	2720300	2619100	1496800	3204200	1798100	469600	401500	161670	55140	67456	35468	70799	0	0	0
O34866	YODJ	97720000	97843	2620700	3723800	9447200	12195000	7072200	6363200	6491400	3422000	3648800	3443300	1091400	620270	2172100	859000	2633900	3094600	775260	3674800	2230700	2473200	2213100	2740700	1464600	2181500	3213900	1452600	806600	788490	531510	620390	1427400	350640	422400	300810	436040	157740	0	221490	94283	0	0	0	0	0	0	0
O34872	YTIB	49878000	0	0	0	0	0	0	0	206460	0	0	0	0	0	0	0	0	0	0	0	0	0	0	0	0	0	0	0	0	0	0	0	0	0	0	0	0	0	0	0	0	0	0	0	0	0	319940	1712900
O34874	ISCS2	15347000	0	0	0	266590	373200	46442	168140	265220	133730	282450	230400	0	0	253870	42412	407910	253050	63719	465540	451290	137770	308390	369090	215300	180850	342950	137740	282670	283010	130790	143700	195680	0	0	0	0	0	0	0	0	0	0	0	0	0	0	1224800
O34876	FTSX	98332000	425240	3145000	5473700	9107100	14114000	11176000	9575600	8968900	4533100	6529200	4411100	1019800	2036500	3913000	1322300	3046600	1777600	476900	1059700	1371300	1026700	1012800	493190	361190	653610	629500	243070	233460	194910	0	0	0	0	0	0	0	0	0	0	0	0	0	0	0	0	0	0
O34885	YDIS	124090000	0	0	103390	420070	685630	282600	1022700	1396500	1236200	1426900	1595900	498270	1323100	1902900	982960	3604000	5159900	1387800	9790400	9635700	8589100	7476200	9365400	11787000	10238000	13711000	7242300	5319200	4285600	1843100	826640	515860	158420	109440	0	0	0	0	0	0	0	0	89299	0	73372	0	0
O34894	EZRA	51420000	53688	824750	1926400	5830800	6126800	3645400	3833400	3931900	2203400	2408300	1573100	383030	767060	1252800	199800	1104600	1008100	193080	1625300	1366200	1272200	1331100	1450700	999830	1175600	1595700	546100	616570	446000	100860	214010	257860	98359	96588	385490	122990	261520	0	0	0	0	30765	0	0	0	0	0
O34899	PDUO	14546000	0	0	0	0	0	0	0	0	0	0	0	0	0	0	0	0	0	0	0	0	0	0	0	0	0	0	0	0	0	0	0	502750	0	0	0	0	0	0	0	0	0	0	0	0	0	0	3885600
O34909	YERA	153490000	0	0	0	0	0	0	0	0	0	0	0	0	0	0	0	0	0	0	0	48782	0	0	0	0	25079	50164	32776	0	0	0	0	93795	235050	1246700	1449600	2130400	876420	176360	427740	629320	583040	1367500	4294700	5270600	40660000	34193000	26493000
O34910	YOBT	8946400	0	0	0	542280	413100	159510	158950	139720	0	0	0	0	0	0	0	0	0	0	0	0	0	0	0	0	0	0	0	0	0	0	0	0	0	0	0	0	0	0	0	0	0	0	0	0	0	794100	6738700
O34912	HIS2	16962000	0	0	0	0	0	0	0	70500	0	0	0	0	0	0	0	0	0	0	0	0	0	0	0	0	0	0	0	0	0	0	0	0	0	0	0	0	0	0	0	0	279530	1496500	4085800	820140	3405800	2374500	2103800
O34916	DAPEL	61397000	0	0	0	282790	529830	109730	190950	4751700	3973400	142330	152530	0	0	124480	55306	116930	215120	0	282160	210510	151960	323820	153360	139550	427550	366950	378260	239670	284720	140840	140620	149340	100930	96341	97668	290400	0	375890	4211100	4152100	2543700	1018700	893380	346420	450360	0	0
O34924	YTOP	307440000	0	0	0	0	0	0	0	0	0	0	0	0	0	0	0	0	0	0	0	0	0	0	0	0	35021	0	41964	84317	124520	107390	94609	465460	2887900	29851000	63290000	110800000	56290000	21714000	16289000	4303300	894810	0	168400	0	0	0	0
O34925	DEOD	2257400000	0	0	0	0	0	0	0	0	0	0	0	0	0	0	0	0	0	0	0	0	0	0	0	0	0	68572	0	0	0	0	0	0	0	0	0	72309	0	0	0	137640	4585000	79798000	315630000	219880000	596370000	462650000	397990000
O34926	CYPX	410080	0	0	0	0	0	0	0	0	0	0	0	0	0	0	0	0	0	0	0	0	0	0	0	0	0	0	0	0	0	0	0	0	0	0	0	0	0	0	0	0	0	0	0	0	0	0	0
O34934	NADK2	463270000	0	239990	1235100	5451500	7256600	3656700	5407700	5802800	3644800	4907100	4544300	1472700	1858900	3896400	1495300	4038500	3850600	1318200	4054800	2160800	2665500	3707900	3828100	2507000	3214500	3460300	2591900	3111600	3073000	2165200	2132600	2817600	1145100	958200	2040900	3435500	8968600	5366000	19185000	27967000	27841000	37297000	32534000	20008000	47981000	36499000	25043000
O34939	YDIO	37141000	0	0	0	0	0	0	0	0	0	0	0	0	0	0	0	0	0	0	0	0	0	0	0	0	0	111550	147990	85157	104600	81539	98844	261490	175340	395150	572010	1466200	954010	321620	634890	463290	299100	256230	497760	308810	1602700	3237500	5380300
O34943	YTPR	2907300000	0	0	0	0	0	0	0	0	0	0	0	0	0	0	0	0	0	0	0	0	0	0	0	0	0	0	0	0	0	0	0	0	0	0	0	0	5358800	57279000	377040000	454960000	320470000	331220000	444540000	197380000	319670000	141590000	127600000
O34944	PEPVL	206150000	0	0	0	0	0	0	0	0	0	0	0	0	0	0	0	0	0	0	0	0	0	0	0	0	0	0	0	0	0	0	0	0	0	0	0	0	0	0	0	0	0	0	0	0	61481	1785000	26180000
O34946	ZNUC	8976600	0	0	71063	1761800	1777900	690460	1272600	1024900	300660	392090	404170	0	0	160820	0	69976	50541	0	66385	72333	45762	0	0	0	0	0	0	0	0	0	0	0	0	0	0	0	0	0	0	0	92156	0	0	0	372530	350410	0
O34948	YKWC	1774100000	0	0	0	696200	1160800	669790	1339200	1660300	453760	638790	892430	134540	298420	662390	251060	982890	617780	214050	1310200	842900	533240	110350	518350	632330	477110	1027800	575180	389530	401660	155480	302110	317590	239430	99359	79012	502920	125550	0	116160	119750	100360	72383	548320	0	800920	64127000	413020000
O34952	LTAS2	759510	0	0	0	67860	46733	0	0	0	0	0	0	0	0	0	0	0	0	0	0	0	0	0	0	0	0	0	0	0	0	0	0	0	0	0	0	0	0	0	0	0	0	0	0	0	0	0	0
O34962	MAO4	3837800000	0	177090	1009900	4528200	5146300	3263700	5259100	4639600	2955900	3579500	3657500	847520	903650	2087800	832680	3018400	3341900	1225600	3404700	4058200	4592000	3932500	4046700	2811400	2402100	4610200	3274700	3680900	4390900	2433700	3539700	2842500	2671400	3034100	2951900	5624100	5304800	1272600	3281700	2797200	3224500	4756800	7490700	13442000	399060000	776040000	740520000
O34966	ZNUA	17954000	61982	551060	847250	1024000	2714200	1912700	1196100	1682200	638520	1102300	1200500	0	314070	613310	0	232950	300540	0	288270	303570	164690	331870	535060	0	389130	530570	150840	141170	151180	138040	0	212600	71868	66565	0	87253	0	0	0	0	0	0	0	0	0	0	0
O34968	YERB	3827400	0	0	0	269120	296330	132240	188340	137540	0	42637	124190	0	0	0	0	57019	0	0	49294	48322	0	68110	153940	104110	57036	164160	0	0	0	0	0	0	0	0	0	0	0	0	0	0	0	0	0	0	0	0	1935000
O34969	YFJR	130760000	0	0	0	0	0	0	0	0	0	0	0	0	0	0	0	0	0	0	0	0	0	0	0	0	0	0	0	0	0	0	0	0	0	0	0	0	0	0	0	0	0	0	0	0	75151	10968000	34131000
O34977	YTHP	1818000	0	0	0	574660	657740	153910	325480	106190	0	0	0	0	0	0	0	0	0	0	0	0	0	0	0	0	0	0	0	0	0	0	0	0	0	0	0	0	0	0	0	0	0	0	0	0	0	0	0
O34981	DAPH	6350000000	0	314000	1060800	7180400	9350600	7498700	8722200	9053600	8171300	9046200	9782700	2951000	5200900	7522600	3678400	8502700	10119000	3684800	12658000	12983000	9881800	8630100	11540000	9467800	9957400	14278000	8425500	6224600	8407400	7745200	7426600	11571000	7765000	12105000	21493000	37350000	25696000	8893500	11157000	8933200	5837200	3866500	2405400	2810200	242380000	1166600000	1474800000
O34989	YVRG	212530	0	0	0	106310	106230	0	0	0	0	0	0	0	0	0	0	0	0	0	0	0	0	0	0	0	0	0	0	0	0	0	0	0	0	0	0	0	0	0	0	0	0	0	0	0	0	0	0
O34990	PURU	777840000	0	0	0	449260	696330	247140	707650	370040	108160	316530	301020	78054	80751	377450	0	75727	389840	0	162540	359150	134990	241370	242820	117300	83144	0	215900	106210	99275	85386	91604	201660	77908	65697	0	129330	92486	0	0	0	0	0	0	0	20201000	162220000	208780000
O34994	CCPN	26978000	0	0	0	0	0	0	0	0	0	0	0	0	0	0	0	0	0	0	0	0	0	0	0	0	0	0	0	0	0	0	0	0	0	0	0	0	0	0	0	0	0	0	0	0	0	0	0
O34996	DPO1	404020000	0	0	0	119870	86177	76260	130180	143050	146100	178580	110840	0	40275	236410	16794	353110	336790	60037	610470	659240	709190	821680	1063600	1093700	897630	1601600	932200	1225000	1292000	894210	1053600	2256700	1712400	2553900	2784800	7539600	10046000	8778000	22805000	31443000	31818000	52684000	71598000	29318000	52151000	30751000	23114000
O35004	YDJH	4048500	0	274560	438420	1054900	633710	250930	468200	457710	128180	218240	123610	0	0	0	0	0	0	0	0	0	0	0	0	0	0	0	0	0	0	0	0	0	0	0	0	0	0	0	0	0	0	0	0	0	0	0	0
O35005	YTRF	14254000	0	459910	384240	2383700	2938200	1464400	1723400	1520500	811810	701940	739640	0	0	331460	0	160420	254790	0	200930	131090	47352	0	0	0	0	0	0	0	0	0	0	0	0	0	0	0	0	0	0	0	0	0	0	0	0	0	0
O35007	YVRP	7192800	0	116300	234240	862120	1122600	612980	869070	513050	530070	391200	278680	0	33384	344210	0	269410	199730	0	189830	179810	0	197850	167280	0	0	81008	0	0	0	0	0	0	0	0	0	0	0	0	0	0	0	0	0	0	0	0	0
O35008	YTQA	15463000	0	0	0	129400	158730	187190	270300	305980	135830	275240	145090	0	47110	148090	0	152810	163900	0	234440	242660	171890	168870	165390	199510	173390	266990	72500	193220	83976	57958	0	0	0	0	0	0	0	0	0	0	0	0	0	0	168730	0	149300
O35011	RPOZ	2342300000	0	0	0	0	1217700	1009000	782280	805170	539780	1616800	1618100	0	707880	2476300	625590	4537800	6261500	592730	7747500	11710000	12689000	19423000	25081000	20755000	23967000	35572000	27862000	35099000	55861000	61416000	114730000	482710000	515480000	431550000	153360000	96444000	35173000	7918300	13039000	13946000	14372000	17757000	20337000	11230000	10325000	11307000	13385000
O35013	YTKD	2079000	0	0	0	0	95293	253200	184660	294690	137840	164490	122650	0	0	111410	0	0	187660	0	151830	121210	0	0	80311	0	74646	0	0	0	0	0	0	0	0	0	0	0	99087	0	0	0	0	0	0	0	0	0	0
O35014	YKUI	34359000	0	0	0	0	464920	0	0	0	0	0	0	0	0	0	0	0	0	0	0	0	0	0	541700	0	0	0	0	0	0	0	0	0	0	0	0	0	0	0	0	0	0	0	62613	1275600	7670100	6164300	6963400
O35020	MNMA	138440000	0	0	0	0	68555	0	0	49189	0	58210	46280	0	0	0	0	0	0	0	51700	0	0	0	0	0	0	0	0	0	0	0	0	0	0	0	0	0	0	0	0	0	0	60066	380510	161870	899610	2118000	2648500
O35022	AZOR1	2936100000	0	0	0	85632	194790	0	0	70496	75753	53834	0	0	0	0	0	60695	0	0	73448	0	93909	86294	95289	149460	188080	388040	292890	111650	164100	80097	0	123880	0	0	0	0	0	0	0	0	0	0	0	0	0	0	41546000
O35025	YDIR	190660000	0	95075	306530	1489200	2404100	1123400	2170800	2530900	2412900	2171700	3509600	1233300	2180700	4261700	2752500	5915100	6001800	1228800	8559000	6576500	11193000	14296000	12146000	9538600	9056200	16712000	13118000	9276200	6002600	5351900	3261700	2756700	1066900	2990500	668390	1256000	2158300	359080	823340	652090	1129900	274360	719990	94934	1483500	2693700	1836800
O35042	YOCC	149850000	0	0	0	0	117080	809010	357180	0	0	178020	0	0	111600	0	0	0	0	0	1173200	1064600	0	0	662740	0	0	741950	0	0	673050	0	0	0	616860	0	0	5348000	3269400	0	16318000	13467000	13935000	26618000	3001900	0	24554000	18491000	14240000
O35046	YOCD	53179000	0	0	0	0	0	0	0	0	0	0	0	0	0	0	0	0	0	0	0	0	0	0	0	0	0	0	0	0	0	0	0	0	0	0	0	0	0	0	0	0	0	0	0	0	0	0	0
O54408	RELA	2165900	0	0	0	33599	101990	37627	28347	77274	29345	98502	107320	0	58357	165050	0	226790	219120	0	200590	107140	23625	31737	80475	57685	187410	133940	0	23307	0	0	0	0	0	0	0	0	0	0	0	0	0	0	0	0	0	0	0
P00497	PUR1	2695200	0	0	0	0	0	0	0	0	0	0	0	0	0	0	0	0	0	0	0	0	0	0	0	0	0	0	0	0	0	0	0	112410	0	0	0	0	0	0	0	0	0	0	0	0	0	0	0
P02394	RL7	31000000000	446190	5734500	20711000	45550000	77319000	43595000	104720000	133750000	126890000	206780000	325880000	208970000	586330000	1018100000	475620000	983410000	1228400000	864470000	2843700000	2275300000	990150000	451060000	266290000	151160000	147360000	133830000	63586000	60684000	83573000	60387000	27984000	88181000	67739000	85598000	58347000	151690000	175720000	158440000	1201900000	1849900000	1323400000	898190000	719050000	194100000	419870000	237540000	454790000
P02968	FLA	3029400000	282350000	327240000	131170000	206920000	189880000	82418000	86806000	64999000	55528000	42225000	30124000	6543900	10019000	15446000	4051700	8029400	6821400	1197900	6117800	3293900	3546700	3087000	2809200	1918200	1919600	3096900	1227500	1656500	1266700	969200	1014900	1798300	1074700	2324500	6810800	18716000	13863000	4438900	15130000	6951400	8217900	8090200	19778000	11232000	38175000	110220000	275350000
P04969	RS11	3942600000	811520	5415700	11430000	39812000	61291000	48138000	55579000	61114000	52201000	70259000	80868000	29019000	90303000	160510000	58275000	146960000	165800000	59796000	274790000	221340000	170910000	112660000	144530000	116750000	148920000	190900000	186310000	196460000	135490000	76513000	42261000	41247000	23764000	78734000	113940000	187970000	138760000	61455000	37076000	16535000	3140300	4450000	4700700	1167500	2878500	2779200	2752300
P04990	THRC	186670000	0	0	0	0	0	0	0	0	0	0	0	0	0	0	0	0	0	0	0	42887	0	0	71237	0	0	0	0	0	0	0	0	0	0	0	0	0	0	0	0	0	0	0	0	0	417280	21787000	53963000
P05096	DNAG	5009200	0	0	0	0	0	0	0	0	0	0	0	0	0	0	0	0	0	0	0	0	0	0	0	0	0	0	0	0	0	0	0	0	0	0	0	0	0	0	0	0	0	0	0	0	67410	354560	1776000
P05306	PTSBC	397440000	1060300	3709000	16970000	43778000	50253000	39813000	41902000	34320000	22877000	20653000	22680000	5214700	6583600	10135000	3243000	11058000	8798300	2958600	8647900	10711000	6708200	5161900	4239600	3015900	3306600	3392500	1063300	900890	767530	592120	476400	520500	356100	214630	140380	168470	154980	0	423380	0	0	0	0	0	0	0	0
P05645	LEU3	5192400	0	0	0	0	0	0	0	0	0	0	0	0	0	0	0	0	0	0	0	0	0	0	0	0	0	0	0	0	0	0	0	0	0	0	0	0	0	0	0	0	0	0	0	0	212040	465160	720000
P05647	RL34	3123200000	0	0	0	0	0	0	6066100	12159000	15279000	25982000	47537000	28644000	247500000	371150000	138120000	219710000	161560000	181640000	586610000	271630000	242130000	0	21391000	6814700	0	0	0	5264800	0	4994400	0	0	0	59899000	182460000	128980000	35938000	74691000	47051000	0	0	0	0	0	0	0	0
P05648	DNAA	260250000	0	0	0	646810	713270	631900	769320	973680	639440	983970	1130800	147970	310600	1242000	161980	1054800	1118500	196130	1303200	1333800	1065700	959930	1152400	1118600	896310	1850900	909560	808120	680880	393030	271110	683680	276970	345740	60747	214140	27777	0	32596	31304	29042	0	100640	28880	218610	12693000	65493000
P05649	DPO3B	893050000	0	217610	818390	5282900	5483700	3884700	7248200	5514800	5241600	6136700	5111200	1699500	3424300	5178200	1830000	6746100	8932800	2755400	9857800	10880000	9599800	8312200	10411000	9295300	10827000	13489000	9448900	10969000	13369000	9852100	9247100	15796000	10030000	10264000	7966500	13922000	11288000	4026600	10200000	10645000	5481600	10142000	8353900	4515400	12233000	45328000	136520000
P05651	RECF	1015700	0	0	0	130800	41307	0	51300	96874	26937	0	40533	0	0	0	0	0	0	0	0	0	0	0	0	0	72774	346830	91817	116570	0	0	0	0	0	0	0	0	0	0	0	0	0	0	0	0	0	0	0
P05652	GYRB	889120000	0	429930	931760	3575900	2265800	2124200	2754600	6245200	2153400	3032900	2510300	3370300	1266500	2451300	942840	6486500	2842300	786930	3242500	3809600	2783600	2625000	3150500	2826800	2147100	3458000	2629300	3012600	5230600	8353200	10363000	10433000	3808900	2373500	1710400	3163800	3071100	1720600	3823600	3534700	3276500	10179000	63607000	83749000	238150000	148100000	118790000
P05653	GYRA	249150000	0	0	0	116660	184600	102650	138830	240850	109920	199360	162560	0	72168	177650	25438	181190	353710	106660	302030	276320	375580	415220	580360	510730	884360	1392900	1075200	1648500	2778900	6527900	10770000	19624000	20125000	38188000	35023000	50401000	29949000	9701300	6934000	3375700	1348500	1202400	1661300	134280	786670	300190	466630
P05654	PYRB	2415600	0	0	0	0	0	0	0	0	0	0	0	0	0	0	0	0	0	0	0	0	0	0	0	0	0	0	0	0	0	0	0	0	0	0	0	0	0	0	0	0	0	0	0	0	0	1524500	338510
P05657	RL27	2684500000	0	0	1684800	1528900	2281900	2477700	4400500	7398100	7016400	15243000	31260000	20309000	85100000	168040000	50119000	218170000	202460000	102760000	802440000	583770000	240510000	59278000	32442000	4423600	11528000	2956200	3435000	2863800	1365900	3249100	2842600	7441700	1385100	1120400	797550	1022300	813210	584350	0	0	0	0	0	0	0	0	0
P06224	SIGA	1479300000	0	0	62605	1404900	2239400	1689200	2165300	2214600	1470200	1904300	1770900	512320	937550	2734900	1104900	3446600	5299600	1153300	12026000	8442800	8363700	15080000	22981000	16311000	16191000	18261000	11938000	14284000	11508000	11683000	4712000	3774300	1506800	1249600	810050	855120	1142800	230960	1378200	1014800	2291900	2892600	8082500	6523300	70235000	188780000	385060000
P06533	SINR	2724900	0	0	0	0	0	0	0	0	0	0	0	0	0	0	0	0	0	0	0	0	0	0	0	0	0	0	0	0	0	0	803820	1026300	0	0	0	0	0	0	0	0	0	0	0	0	0	0	0
P06534	SP0A	152970000	0	318120	189780	5358500	6036900	3832200	6507200	6158800	4310700	5220800	4634900	1235200	1610400	4661000	1529600	4806700	4995700	1352800	6400300	5219400	5632500	4684300	5195200	3590700	3142100	3802000	2700400	2727400	1271400	1488200	853300	607170	240940	219320	93762	191770	150580	67459	87762	65056	70799	128920	138820	110720	507840	0	0
P06535	SP0B	33992000	0	0	404100	0	0	0	66442	0	0	0	0	0	0	83791	0	0	0	0	0	0	0	0	0	0	0	0	0	0	0	0	0	0	0	0	0	0	0	0	0	0	0	0	0	0	0	0	1422500
P06567	DNAI	27408000	0	0	0	133540	519590	195540	797840	829100	459100	379900	530220	0	205590	219510	0	216420	561410	0	981900	637850	370990	419450	646790	404920	749890	1000300	323650	327740	386530	47093	118690	308520	0	0	0	0	0	0	0	0	0	0	0	0	0	0	0
P06574	RPSB	136060000	0	0	0	0	0	0	0	0	0	0	0	0	0	0	0	0	0	0	0	0	51098	123120	184750	183610	204960	664220	586860	1032500	2030400	1862900	3851100	6616200	1097600	669100	121290	0	0	0	0	0	0	0	0	0	12048000	29746000	31979000
P06628	SP0F	7371600	0	0	0	215950	413150	288410	351360	337430	263520	362340	147070	0	108860	303040	81139	290740	376510	0	362770	429650	429820	306920	420550	273060	229680	375540	256500	257740	290660	0	0	116850	0	0	0	0	0	0	82324	0	0	0	0	0	0	0	0
P06629	YWJG	116530000	0	100010	342780	1420900	2788500	2241600	3110800	3219600	2473500	2804300	2733700	740850	967930	2642800	898490	2599400	3121400	575990	4052900	3206100	2055600	1831600	2367200	1584700	2036300	2538600	1334100	1600800	1781400	1275500	1001700	1920700	942650	940300	648430	1165100	719100	522520	654060	510450	482490	353570	795030	0	1123400	539040	2625200
P07343	FUMC	4357800000	0	0	0	0	0	0	62399	51859	40164	32757	0	0	42375	53858	0	83998	49222	0	63684	57782	115200	134040	188850	163820	97248	169300	170810	126040	132520	97602	303180	665850	689460	981380	848260	1190400	687280	1980700	32475000	215530000	560870000	885210000	808970000	335950000	685360000	542360000	243170000
P07819	SCRB	626340000	0	0	0	0	0	39237	40998	107110	34735	54710	0	0	0	35488	0	0	0	0	50633	145660	44453	0	0	0	0	48660	0	0	0	0	0	51788	0	0	0	0	41166	0	53173	42465	41107	34136	162060	58826	233800	276370	125750
P07908	DNAB	3206800	0	0	0	0	57364	28283	58383	101650	35051	102660	98575	0	0	108730	0	125940	81241	31615	321050	334410	224950	151220	367790	116510	223910	222700	145140	64546	121140	0	32371	36757	0	14808	0	0	0	0	0	0	0	0	0	0	0	0	0
P08065	SDHA	1061900000	194400	2657500	8401000	30870000	39631000	22692000	26518000	24657000	16297000	17026000	13303000	3112100	5802000	8409600	2351700	7540800	6702500	1510600	6058600	4547500	3889300	2626300	2477300	2004300	2215300	3154200	1132600	711890	1078700	112420	197470	524530	231020	39670	0	96318	48314	0	28862	41748	0	27422	0	0	2347000	13898000	83992000
P08066	SDHB	327310000	353820	3232300	8695600	30629000	40387000	20755000	19652000	21634000	15225000	14715000	12062000	3759500	6959200	8380000	1936800	7584400	5894600	1461700	5129800	4073600	3426400	3243800	1877600	1516500	1180700	2159600	888700	558130	441960	209750	131130	281410	157300	194130	109610	629520	661070	146480	239970	408180	892240	1444300	1195200	1619900	5689100	6903300	9845100
P08164	NADE	1899700000	0	0	0	0	0	0	0	0	0	0	0	0	678570	0	0	0	0	0	108730	102150	108770	0	0	0	73659	87747	0	0	0	0	0	0	0	0	0	0	0	0	0	0	0	0	0	0	0	5887200	153490000
P08495	AK2	74426000	0	0	157750	1169400	1160100	870530	1425900	1331500	934860	1107900	738260	216980	518280	341280	269120	743110	887940	191190	1137900	1046300	641520	934810	1106900	602730	1000200	1112400	781860	641360	788200	643710	555660	2228300	300910	278030	256860	420520	408580	65787	360800	108980	190760	0	0	170850	1819500	10268000	13456000
P08750	DACA	230570000	1487200	6574800	7001500	25454000	27453000	14315000	17408000	14464000	10526000	10465000	10123000	2790200	3908000	5573900	3040300	6608900	6052900	1669500	6395500	6976300	4941800	4513300	5635300	4156900	4813200	4133100	2796700	2435100	2227600	2028200	1337600	1592700	600850	655190	219290	196950	0	0	0	0	0	0	0	0	0	0	0
P08821	DBH1	28045000000	0	810260	896910	3996100	5662100	2879700	3952500	4937200	3626400	3988300	4243300	927000	2424200	3220900	1400700	4077600	5556100	1523300	6549200	5120600	4484700	7118700	7285400	8852800	7429700	11583000	8182200	6862500	8921100	3017600	5981400	9486000	10259000	8785300	8008500	15641000	10801000	8314600	12101000	16297000	18839000	72607000	654770000	1609600000	5446000000	4250100000	4303800000
P08838	PT1	6373300000	0	242240	1419200	3561000	4258300	2796100	3134400	3652700	2928600	3515700	3077000	1194600	1748500	3119200	1149300	3099900	3358400	1363100	3247500	2540800	3204600	2980200	3313800	2705400	3101400	3642800	1846900	2149000	1690800	1084200	747230	1035200	378020	553470	288100	851330	748110	241090	824230	2851100	4490800	5934100	12496000	14720000	285640000	1158800000	1512800000
P08874	ABRB	13166000000	0	1015000	4705900	9767600	16571000	7472000	16467000	14116000	9545800	18366000	11042000	3320200	5558600	10412000	3817600	10689000	10872000	4610100	10889000	9544800	10710000	14505000	14974000	22084000	32015000	27270000	10782000	19386000	23108000	14216000	13438000	29096000	15993000	19470000	22427000	50124000	43138000	20427000	40823000	38641000	29262000	25213000	40155000	24477000	45089000	56866000	427920000
P08877	PTHP	64005000	0	245260	663450	2691000	2858800	2394700	3551800	2930300	2426900	3166400	2618700	0	1499600	2434700	185190	3251900	3073400	0	960710	927630	3031600	2846800	2442400	2597900	652180	1694900	1928500	1900200	1531300	1272600	1121700	1938100	842920	924900	464640	758310	426650	0	0	356050	266740	295860	830450	0	0	0	0
P09122	DPO3X	88623000	0	29868	319730	1698600	1783000	1211700	2148000	2201700	1533000	2011100	1470800	345590	823150	2033900	608720	1811200	2262600	569600	3074400	2347400	2604800	2545100	2896900	2531200	2963500	3272400	2107100	1520000	1671500	1240900	927260	1257000	590000	502640	326760	673250	575560	0	100950	124740	256570	915070	5931000	4804500	10536000	5860500	2670900
P09124	G3P1	32644000000	1300200	8844700	20577000	73688000	88823000	64015000	77294000	92773000	80108000	90146000	64823000	40851000	45463000	55173000	33284000	59936000	49044000	18539000	51784000	59050000	38529000	53033000	40957000	28665000	36914000	49430000	28853000	38725000	30074000	24758000	16072000	25020000	12728000	12028000	12435000	15910000	26110000	6664100	11963000	10997000	10926000	147650000	1122100000	1362800000	3904800000	4803400000	5573200000
P09339	ACNA	3288700000	0	0	157150	1271100	1752700	1081400	1539000	1617700	1287900	1546600	1289200	310810	844450	1487900	271270	1458100	1505700	565720	2197200	2281800	2161000	1791900	2332800	1681700	1789500	2436000	1412800	1567800	1169100	818960	799500	1195900	643080	721340	582540	844780	1102300	1051400	3744500	4604900	2753600	6530700	11235000	35833000	601230000	916910000	611980000
P0CI73	GLMS	2058100000	0	23651	484020	2203600	2650600	1831500	2161200	2386400	1788600	2392800	2053400	437490	1075600	1973800	875520	2572300	2773500	716210	2586100	2241000	2745300	2566700	2700100	2507400	2535000	3068600	2009800	2036300	1925000	1439600	2092800	2873200	1813300	2362400	2075800	2722800	4179300	3081000	12757000	52057000	154610000	305000000	382660000	180760000	387320000	276560000	165250000
P0CI74	GPSB	291560000	332810	3268900	9061000	9537200	20065000	4789000	2805900	3154400	1417200	0	0	0	0	0	0	0	0	0	0	0	0	0	0	0	0	0	0	0	0	0	0	0	0	195940	0	461170	817170	393560	7160400	8633300	12887000	15183000	21502000	12278000	37885000	49257000	32704000
P0CI75	BIRA	18294000	0	0	0	0	0	0	0	0	0	0	0	0	0	0	0	0	0	0	0	0	0	0	0	0	0	0	0	0	0	0	0	0	0	0	0	0	0	0	0	0	301370	0	11286000	3915000	0	0	0
P0CI76	RTP	2879100	0	0	0	0	0	0	0	0	0	0	0	0	0	0	0	0	0	0	155780	0	0	0	0	0	0	210920	0	0	0	0	0	197410	0	0	365660	1189600	759760	0	0	0	0	0	0	0	0	0	0
P0CI77	P5CR1	1288700	0	0	0	57830	92410	0	0	0	59789	64732	72198	0	65984	0	0	0	0	0	89688	79438	72871	0	0	0	0	0	64124	0	0	0	0	569600	0	0	0	0	0	0	0	0	0	0	0	0	0	0	0
P0CI78	RL24	4003700000	0	0	197060	0	541290	324710	3296500	4899800	11440000	28598000	51629000	73022000	150300000	294260000	149330000	279250000	337280000	218000000	1187200000	697390000	361250000	87215000	32095000	12353000	6467900	3892000	959070	2019700	1734100	1305600	810830	1404900	0	1088000	256650	0	308240	0	0	0	425580	978320	0	235060	0	1394400	441480
P0CI79	TYSY1	71298000	0	0	0	0	0	0	0	0	0	0	0	0	0	0	0	0	0	0	0	0	0	0	0	0	0	0	0	0	0	0	0	0	0	0	0	0	0	0	0	0	0	0	0	0	0	0	5620600
P0CI80	XYLA	1624500	0	0	0	0	0	0	0	0	0	0	0	0	0	0	0	0	0	0	0	0	0	0	0	0	0	0	0	0	0	0	0	0	0	66635	0	0	0	0	0	0	0	0	0	89134	844890	403320	115920
P10585	GNTR	12263000	0	0	0	0	73794	62014	134200	178580	153050	282200	60603	0	0	296440	0	68333	288340	0	328100	212720	191590	246940	205500	337880	323040	370260	275780	111550	269830	0	132300	287060	164920	468040	386070	1123100	1525800	710680	1099100	804750	0	391940	698600	0	0	0	0
P10725	ALR1	24067000	0	0	0	0	0	0	0	0	0	0	0	0	0	0	0	0	0	0	0	0	0	0	0	0	0	0	0	0	0	0	0	0	0	0	0	0	0	0	0	0	0	0	0	0	622320	0	0
P10726	RPSD	10149000	0	0	0	0	0	0	0	0	0	0	0	0	0	0	0	0	0	0	0	0	0	0	0	0	0	204720	0	78224	288730	69027	148650	6893600	1399800	875820	99056	0	0	0	0	0	0	0	0	0	0	0	0
P10728	SP2AB	3047600	0	0	0	0	0	0	0	0	0	0	0	0	0	0	0	0	0	0	0	0	0	0	0	0	0	0	0	0	0	0	0	0	0	0	0	0	0	0	0	0	0	0	0	0	0	0	0
P11044	TYSY2	18697000	0	126100	535940	1092300	1121800	641730	639750	620750	933960	717030	774950	100610	225660	500220	91385	695940	703300	81697	380440	537390	408690	441510	324260	412350	513570	829620	446060	433740	390980	246340	89444	155510	87293	0	0	0	52937	0	0	74135	0	0	0	0	0	0	0
P11065	HPR	40194000	0	0	0	0	0	0	0	0	0	0	0	0	0	0	0	0	0	0	0	0	0	0	79909	0	0	0	0	0	0	0	0	0	0	0	0	0	0	0	0	183690	220090	1032300	4645400	3663600	14169000	9507800	5779900
P11469	YSMA	117950000	0	0	0	0	0	0	0	0	0	0	0	0	0	0	0	0	0	0	0	0	0	0	0	0	0	0	0	0	0	0	0	0	0	0	0	0	0	0	0	0	0	0	0	0	0	0	11290000
P11742	OGT	1292100	0	0	0	0	0	62714	143380	159000	130030	71986	117850	0	0	80003	0	60291	68271	0	67306	0	73853	84376	59540	0	0	0	113480	0	0	0	0	0	0	0	0	0	0	0	0	0	0	0	0	0	0	0	0
P11998	RISB	1001000000	0	0	0	0	0	0	0	0	0	0	0	0	0	0	0	0	0	0	0	0	0	0	0	80086	643980	2238800	18069000	99359000	229500000	124260000	79973000	110170000	43313000	23842000	10897000	12129000	12133000	6026300	11915000	14036000	10184000	16281000	30283000	12838000	31566000	33669000	25287000
P12011	GNTK	382210000	0	73173	666840	4109400	6594500	4497900	5999900	6610700	5376900	7550100	6141000	2452400	3286900	4014800	2720600	4846900	6941700	2543600	8947800	8017700	9671800	7487000	8125700	6500100	7971500	12869000	7653100	6567300	7655100	5927000	4538500	8426800	4550800	4628400	2368200	3251600	2681200	418380	2054400	1042800	493400	770210	4443700	7889600	40594000	38188000	35241000
P12012	GNTP	3916500	0	177600	252070	602220	658100	438070	519550	490660	0	361700	351560	0	0	0	0	0	0	0	0	0	0	0	64978	0	0	0	0	0	0	0	0	0	0	0	0	0	0	0	0	0	0	0	0	0	0	0	0
P12013	6PGDH	2204900000	0	0	0	0	0	0	0	0	0	0	0	0	0	0	0	0	0	5854.8	0	0	0	0	0	0	0	0	0	0	0	0	0	0	0	0	0	0	0	0	0	0	0	0	9531500	102370000	626670000	494450000	399170000
P12039	PUR2	18778000	0	0	0	0	0	0	0	0	0	0	0	0	0	0	0	0	0	0	0	0	0	0	0	0	0	0	0	0	0	0	0	0	0	0	0	0	0	0	0	0	0	0	0	0	0	0	346620
P12042	PURL	31441000	0	0	0	0	0	26200	30032	87073	59169	94139	79067	0	0	0	0	77082	26788	0	24209	0	62458	27740	0	0	30269	35774	0	0	0	0	0	0	0	0	0	0	0	0	0	0	21138	160800	1156100	1069300	7473300	8362900	6398600
P12043	PUR5	14729000	0	0	0	0	0	0	0	0	0	0	0	0	0	0	0	0	0	0	0	0	0	0	0	0	0	0	0	0	0	0	0	0	0	0	0	0	0	0	0	0	0	0	0	0	1740600	4583500	1476500
P12044	PURE	80014000	0	0	0	0	0	0	0	0	0	0	0	0	0	0	0	0	0	0	0	0	0	0	0	0	0	0	0	0	0	0	0	0	0	0	0	693010	2323400	2681200	6798700	9756300	7610900	9112700	12301000	6031900	13684000	5033300	3279900
P12045	PURK	3051400	0	0	0	236700	319720	42998	194490	307840	70752	230620	169010	0	55982	78343	0	133680	61745	0	94534	88808	92785	59382	58077	0	0	129140	0	0	0	50835	0	91540	0	0	0	0	0	0	144890	0	0	0	0	0	0	0	0
P12047	PUR8	472790000	0	0	0	0	0	0	0	0	0	0	25327	0	0	0	0	0	0	0	0	0	0	0	0	0	0	0	0	0	0	0	0	0	0	0	0	0	0	36018	15007000	72251000	80481000	88057000	77054000	30770000	66361000	36911000	5503300
P12048	PUR9	109410000	0	0	0	0	0	0	0	0	0	0	28467	0	0	0	0	0	0	0	0	0	0	40149	0	0	0	0	0	0	0	0	0	0	0	0	0	0	0	0	0	0	0	28226	4119600	9889700	32541000	21268000	21855000
P12310	DHG	3044700	0	0	0	0	0	0	0	0	0	0	0	0	0	0	0	0	0	0	0	0	0	0	0	0	0	0	0	0	0	0	0	0	0	0	0	0	0	0	0	0	0	0	0	0	857430	1312900	626520
P12425	GLN1A	4214900000	0	0	0	295900	421400	229240	394820	474690	258730	234410	239140	0	116620	195040	36439	353070	347170	51626	451920	307200	248500	317090	306400	307840	237260	870530	324050	639070	2280600	21573000	265310000	1256800000	906040000	653360000	369430000	356380000	187410000	31818000	17572000	7446700	5323000	5111400	5165100	2378400	6907800	11870000	4637400
P12464	RPOE	1786600000	0	0	0	0	0	0	0	0	0	0	0	0	0	0	0	0	184730	0	559360	218680	384720	2286200	1627600	4218800	997190	9755500	14944000	39934000	85290000	41935000	156360000	221700000	266720000	211800000	67736000	44049000	28970000	3108900	7303700	13199000	18854000	37554000	121910000	70124000	144600000	62959000	70808000
P12667	NUCA	4414700	0	0	0	1200300	906650	452780	463740	405200	139930	278170	281250	0	0	102860	0	183870	0	0	0	0	0	0	0	0	0	0	0	0	0	0	0	0	0	0	0	0	0	0	0	0	0	0	0	0	0	0	0
P12669	NIN	1864600	0	0	157390	318580	692050	198960	209060	288580	0	0	0	0	0	0	0	0	0	0	0	0	0	0	0	0	0	0	0	0	0	0	0	0	0	0	0	0	0	0	0	0	0	0	0	0	0	0	0
P12873	RL29	5508900000	0	285710	1454100	5564600	8027500	7138200	10883000	18729000	22245000	45520000	84853000	64727000	209070000	352430000	188050000	406160000	413910000	339000000	1179900000	863440000	358980000	141520000	61479000	30169000	18124000	14188000	4135800	3385300	3445500	3042600	3130000	2960400	1410300	2416100	727360	1629200	2166100	0	2193100	2074900	1931400	2895600	4108300	2434100	11078000	21265000	79079000
P12874	RS17	3823700000	0	0	0	261150	442670	0	0	2444800	836350	3788400	11497000	7978800	36992000	56753000	18552000	92806000	118460000	42848000	269070000	276200000	154230000	111400000	147280000	211480000	276120000	380540000	169910000	130490000	151580000	98924000	197730000	324020000	107170000	96585000	62352000	124070000	71553000	4208000	15704000	8206800	3025700	2330200	3941200	2845100	1939600	1989300	2558300
P12875	RL14	3317100000	0	1144400	3642300	10260000	15879000	10524000	16550000	18866000	18718000	41403000	55045000	68073000	149040000	241300000	104820000	204420000	283520000	178090000	766560000	603380000	241030000	95512000	43680000	14407000	13230000	11787000	4493200	7869700	6778900	6959400	3194900	6846100	2848100	2879000	3772800	5542100	5940000	2812500	4431900	3749000	4464200	4345400	5483200	997860	5293600	4494100	1740100
P12877	RL5	4494400000	0	1890500	4263900	12259000	19897000	13489000	21089000	29784000	25847000	45222000	59496000	39255000	137530000	264970000	102180000	288760000	350360000	214260000	1020600000	731250000	281760000	107440000	53835000	27020000	17259000	24021000	12781000	13148000	14584000	9592400	9308300	13200000	7278400	8231100	7030000	9915600	9805000	3924100	8922100	14221000	15368000	17915000	42203000	32360000	57018000	64272000	45061000
P12878	RS14	415600000	0	0	0	0	0	0	0	0	0	0	0	0	0	5592900	0	12680000	3172400	0	16386000	14112000	12773000	13869000	0	17043000	107140000	44832000	19537000	7759500	0	0	0	29480000	0	4906000	17556000	22085000	1315500	30242000	25086000	8051000	1981300	0	0	0	0	0	0
P12879	RS8	5381500000	0	1969400	5974400	32405000	41360000	38325000	47640000	51455000	47289000	31298000	60597000	29029000	26905000	81259000	51738000	109560000	115610000	49371000	150130000	149800000	119610000	242200000	198810000	260680000	364100000	644400000	369920000	209740000	366540000	296890000	196640000	396520000	121010000	105420000	40269000	46734000	32749000	8923900	15775000	15506000	13507000	10452000	18987000	14857000	33476000	27158000	29814000
P13242	PYRG	2765700000	32117	1948100	3777700	18830000	23022000	13961000	21509000	20391000	14807000	18238000	16927000	4909800	7554700	16837000	5168400	14460000	16091000	4895400	20991000	16473000	14066000	13550000	12298000	12323000	13207000	16768000	10879000	9601600	9994400	6159300	6294600	9742000	5182300	4176200	4087600	6288700	11778000	4133000	6670100	5776700	4411500	6099700	8967200	5997100	31082000	96940000	287940000
P13243	ALF	33548000000	0	179320	580190	6136900	6635200	3855200	7327100	6583900	3858100	5002100	4990900	1902300	2771500	4518500	1797300	4622600	4671100	1095500	5938300	7475800	3912600	4862800	3834300	3330500	3182400	4823900	3546800	3165100	3780700	2235900	3462400	4289000	6029300	13254000	14226000	30663000	17926000	9400700	21578000	37846000	149380000	1341100000	3750000000	3694300000	7825800000	6247300000	6374800000
P13267	DPO3	62608000	0	0	0	71717	149030	102720	146650	168960	216320	214950	235980	40952	103050	297340	46361	421820	247080	42730	392770	473410	360900	417030	364030	337940	337420	422180	343060	279650	349810	277230	221660	431650	275560	413510	527510	1603400	2937400	2675000	12784000	14276000	7492600	5914400	3983000	829630	1185800	171010	24338
P13484	TAGE	46989000	448000	2106500	3123100	9784900	10550000	4354000	3379300	2603100	1355100	1369800	899150	190040	195860	604200	80102	580110	643190	60898	687900	541540	421020	641840	608010	374860	269130	416940	246030	183060	146380	55301	22327	46657	0	0	0	0	0	0	0	0	0	0	0	0	0	0	0
P13485	TAGF	45143000	48216	1028500	1717500	5990700	5400700	3178300	3438100	3350300	1733100	2202600	1834300	493930	763470	1163000	345330	989760	973370	181400	1441700	1282500	872250	809460	854190	827210	744800	905550	495890	361130	470780	442630	194350	239560	27789	22946	22354	181740	113350	0	0	0	0	0	0	0	0	0	0
P13714	LDH	537750000	0	0	0	0	186390	0	199150	207850	103750	135090	103870	0	0	0	0	0	0	0	229450	223080	142220	111790	124120	136090	181430	0	93746	110580	0	94627	77138	92424	0	0	0	0	0	0	0	0	0	0	22809000	32492000	152220000	97798000	94547000
P13792	PHOP	19695000	0	0	82452	503590	811060	235080	912750	868740	632960	874890	790380	178760	241610	535780	305040	699550	934010	243850	1133800	965090	708200	552710	527340	736300	789120	938370	640210	668490	649150	369640	262540	0	0	141950	112600	220970	150160	0	103120	93152	0	0	143050	0	0	0	0
P13799	DEGS	39421000	0	0	200690	1002900	1547200	1093800	1455700	1340400	1503800	956910	1184100	143690	308580	904650	301790	1146900	1071800	166740	1486800	1470400	1093600	937810	690390	706410	946780	779350	559180	192030	376330	492420	198030	596040	217000	85665	0	95676	65199	0	33698	0	47443	185890	581490	688150	2789500	3770300	2861600
P13800	DEGU	141040000	0	334380	1442400	5181300	6595300	4314100	6147700	6410600	5035400	5311700	4917800	1711100	3275000	5498000	1926100	5516800	4458600	2155900	6591000	6290300	5809700	4964800	4493100	3879900	4733400	5164400	3694700	3381900	3178400	2992300	2578700	2600900	1405500	1581400	692230	1033400	1176200	306290	880760	692050	92042	125320	416230	172150	737000	429240	243810
P14016	COTE	10513000	0	0	0	0	0	0	0	0	0	0	0	0	0	0	0	0	0	0	0	0	0	0	0	0	0	0	0	0	0	0	0	0	0	0	0	0	0	379550	2597500	3549200	2434400	1141400	411260	0	0	0	0
P14192	GLMU	678310000	0	0	0	0	0	0	0	0	0	0	0	0	0	0	0	0	0	0	0	0	0	0	0	0	0	0	0	0	0	0	0	120960	327070	1148900	602520	1330900	3031900	1391000	19522000	62883000	92846000	125830000	97238000	45180000	127590000	80753000	17901000
P14193	KPRS	4171700000	0	760760	2167600	7472200	8321800	5762700	8147300	8248300	7491100	9395800	6083400	2284500	3915100	7370200	2911700	6890200	7723900	2284400	7195000	6309500	6990600	5902600	5702700	3545700	4545100	6249200	4295700	2922600	3111000	1944500	1846700	1335000	1582900	871820	1432300	1979000	1858300	1893400	14874000	92439000	161330000	207520000	255060000	177860000	480280000	529480000	601680000
P14194	CTC	313850000	0	0	0	0	0	0	0	0	0	0	0	0	0	0	0	0	0	0	0	0	0	0	0	0	4289700	0	0	0	0	0	3051400	0	0	0	0	0	180280	317390	1129800	0	1569500	2693500	10810000	16821000	46749000	75276000	43855000
P14203	YUXH	7602200	0	0	0	177510	218920	200730	312990	266990	195490	365430	97300	42609	0	240520	0	129560	286580	0	85345	190850	144020	216540	165030	192620	146950	162910	39977	118070	93086	73711	36886	0	0	0	0	0	0	0	0	0	0	0	0	0	201120	82884	448760
P14204	CMPA	133810000	0	0	0	137640	290410	0	194060	196240	95995	0	0	0	76369	0	0	0	104690	0	103470	266910	111400	0	123610	0	235030	170390	0	0	91205	106200	0	0	0	0	0	0	0	0	0	626000	0	0	95387	0	1403500	1936000	17053000
P14205	COMA2	80987000	0	0	0	0	0	0	0	0	0	0	0	0	0	0	0	0	0	0	0	0	0	0	0	0	0	0	0	0	0	0	0	0	0	0	0	0	0	0	0	0	0	0	0	0	0	0	0
P14577	RL16	2492900000	0	235530	720590	2295400	4271500	3198500	6448900	9266100	10755000	18761000	42722000	28066000	78240000	173190000	70345000	210010000	224890000	170090000	670720000	463280000	196740000	41291000	25752000	9441000	6331800	6650000	2530600	1650000	382250	706260	791330	1803100	963320	3971100	1527100	0	3926000	0	510260	431520	0	0	0	0	0	0	0
P14802	YOXD	3152900000	0	0	190650	523850	1215500	955500	1400200	1075300	1133300	1472000	1148400	396350	545840	954550	485970	1150400	919670	313260	1206500	1089100	1078000	1002700	1052600	900860	882930	887230	808130	941480	845600	397950	341070	508570	203890	303350	51031	382150	216330	0	210860	190140	130240	426130	254540	8412800	389910000	768010000	711410000
P14949	THIO	191390000	0	147480	162360	170620	170870	422890	212250	614030	566480	483330	855530	149870	0	355590	200870	696730	834540	231920	2909300	4129100	1685500	1380600	4936100	4272000	4578600	6465600	3290100	3119400	2823600	2179700	2449100	4525700	2975700	3573300	2710400	5668800	4951700	2304000	3760300	5437000	4472900	6523200	7451700	4398000	15525000	14515000	16496000
P15874	GRPE	3445000000	0	0	0	0	0	0	0	0	0	0	0	0	0	0	0	0	0	0	0	0	0	0	0	0	0	0	0	0	0	0	0	162780	2071100	41823000	218670000	934420000	1211000000	402300000	421200000	138480000	42836000	17975000	5044600	2391300	2409600	2419500	1556100
P16263	ODO2	3973400000	0	1308500	6281600	383590000	851860000	402440000	194010000	123660000	59322000	33633000	26128000	8125700	6948600	14373000	7400600	13912000	15636000	5858700	18620000	18309000	18075000	22299000	21342000	20052000	23605000	22291000	16557000	24583000	34371000	32166000	33563000	105380000	108930000	214540000	134040000	247350000	183180000	84408000	110510000	88447000	54364000	47383000	46501000	18987000	28725000	15604000	12650000
P16304	KAD	930420000	0	0	0	0	10262000	8723200	11320000	11413000	0	10456000	8550900	0	0	0	0	0	0	0	0	15571000	0	0	0	0	10822000	19464000	0	10700000	9904900	0	0	0	4623200	0	0	0	2534900	0	1824600	1854900	1187600	3056400	13116000	0	15722000	0	118190
P16336	SECY	34751000	97222	1121300	1061700	6077700	3538900	2769300	2037700	2125300	2686300	1975700	2333900	834090	1376100	979700	399430	1285000	1423500	76918	1009800	443780	400880	311220	330360	0	0	0	54819	0	0	0	0	0	0	0	0	0	0	0	0	0	0	0	0	0	0	0	0
P16440	RISA	32542000	0	0	0	0	0	0	0	0	0	0	0	0	0	0	0	0	0	0	0	0	0	0	0	0	0	0	578210	3360200	4663900	3853100	2130200	2445400	217700	720230	277160	233860	309580	0	176710	108430	112680	202860	156580	0	0	0	1245300
P16524	DAPX	209000000	0	43558	129750	341130	150990	0	43985	51106	0	0	40489	0	0	34106	0	0	39416	0	42068	58850	45187	38967	30785	0	0	0	0	0	0	0	0	0	0	0	0	0	0	0	0	0	0	290010	435200	1219100	8413100	43833000	46468000
P16616	HEM3	22435000	0	0	0	0	0	0	0	0	0	0	0	0	0	0	0	0	0	0	0	0	0	0	0	0	0	0	0	0	0	0	0	0	0	0	0	0	0	0	0	0	0	0	0	0	0	0	0
P16655	DIVIB	28608000	0	0	0	380890	470020	179130	195390	247920	129050	115970	111770	0	0	0	0	0	0	0	0	0	0	0	0	0	0	0	0	0	0	0	0	0	0	0	0	0	0	0	0	0	0	0	0	0	0	0	26778000
P16971	RECA	909900000	75190	2764200	7635200	40409000	49306000	26091000	43409000	40813000	32870000	37275000	32751000	10760000	13324000	31205000	12328000	33277000	31777000	11932000	39084000	38966000	36806000	37131000	35126000	29916000	18841000	46643000	12708000	15451000	15952000	13696000	10817000	19892000	11109000	10673000	7574200	8523500	6755600	2842700	5607900	2552800	2546000	3022700	2696700	1014300	3052000	1985600	1277200
P17585	AADK	4051200	0	0	0	0	0	0	0	0	0	0	0	0	0	0	0	0	0	0	0	0	0	0	0	0	0	0	0	0	0	0	0	0	0	0	0	0	0	0	0	0	0	0	399330	0	0	0	0
P17618	RIBD	23420000	0	0	0	0	0	0	0	0	0	0	0	0	0	0	0	0	0	0	0	0	0	0	0	0	0	0	0	0	0	0	0	0	0	0	0	0	0	0	326840	2624900	5173200	5661500	3754400	910350	3830800	1087700	50046
P17620	RIBBA	138810000	0	0	0	0	0	0	0	0	0	0	0	0	0	0	0	0	0	0	0	0	0	0	0	0	0	0	0	0	0	0	0	0	0	0	0	24629	0	0	29393	385460	693500	1225100	1229900	509870	7044800	38173000	32288000
P17631	DNAJ	166550000	0	244900	773130	3274200	4812400	4014800	5896100	7200200	4907500	6357100	6114800	1322600	3455700	6552100	1907900	7403500	6960500	1687600	9379600	8551400	6210700	6170900	7021100	5948300	5693000	9207700	6092600	5833900	6200800	3192100	2009400	4003200	1283500	2091400	1248400	1714800	1232500	199110	241160	137120	0	0	0	0	0	0	0
P17731	HIS8	196230000	0	0	392790	2454100	1995100	985530	2288000	2047800	1426400	1968100	983900	302460	546900	1066300	490150	1128600	1017900	493340	1255100	839990	1129600	1195400	1374900	1042000	1207700	1371800	749380	363730	700410	747870	337000	615020	319540	284990	83279	306650	335250	116080	439130	485500	168650	249350	0	0	265550	1479500	2138100
P17820	DNAK	6791900000	52578	1065400	2937700	11807000	17531000	12411000	18893000	18982000	16887000	20960000	21333000	7324700	9177400	22709000	8079700	24931000	25794000	8075100	34459000	32218000	30340000	29440000	34264000	26427000	25622000	42408000	32596000	33513000	38211000	39369000	42573000	89736000	71397000	130910000	179610000	423270000	502030000	216630000	457840000	644350000	659920000	730210000	729210000	260150000	435870000	315490000	158160000
P17865	FTSZ	1373800000	0	542880	2186400	6745800	8691500	6261300	9399700	9309500	7189300	8585700	7961800	2476500	3440300	7036200	1986900	7602900	7990700	2627300	9077900	9352400	8283100	7775900	9595200	6999700	7956300	10436000	6453700	6418300	6508300	5339100	4223900	6022900	2281600	3381000	3092000	4296000	4566800	1378600	3061400	2611300	1879100	1602900	2841800	2123800	4554000	8861200	29685000
P17869	RPSH	36844000	0	0	134090	1271800	1667100	921350	1117500	1429400	1129100	1643000	1451600	364910	673580	977550	495540	875620	884700	490690	1489300	1811400	1619600	2220500	1356000	1869200	1248400	1828700	1362800	1328400	1450200	947010	752010	833970	339200	510080	0	292290	57272	0	0	0	0	0	0	0	0	0	0
P17889	IF2	163710000	0	109640	855830	3425700	4179800	2051900	3763100	3751500	2932400	3176100	3233500	1118100	1795300	2605800	1108500	2491500	3041800	939660	2798500	2144400	1845500	1292900	1371700	1267100	713740	1586900	1076300	1399000	1077600	698380	959160	1720900	1212000	1302300	915020	1705300	2451600	842140	2405800	2791100	2479500	6001200	11694000	8001600	23297000	15592000	10764000
P17893	ARGR	9061800	0	0	0	0	0	0	389760	0	358360	94822	118950	0	0	142890	0	330680	185950	0	1702900	1573600	432960	407320	802750	269400	218190	282800	299630	664450	286650	0	344640	155070	0	0	0	0	0	0	0	0	0	0	0	0	0	0	0
P17894	RECN	6542700	0	0	0	0	0	0	0	18208	0	0	0	0	0	0	0	25960	0	0	0	0	0	31521	45913	0	0	0	19433	77973	29403	706330	1543800	2783000	520850	587180	153230	0	0	0	0	0	0	0	0	0	0	0	0
P17903	RSBV	315380000	0	269570	1369600	26108000	6131500	4702300	5721900	25845000	4814400	5524800	5885200	1450600	4741800	4947200	1948900	4682000	4705300	2555900	7118800	6646700	5946700	5974100	5799700	6273300	6458000	11199000	6781300	5387100	6601200	3379100	647280	6407300	3978500	3643700	2391900	3483100	2736500	1626200	1633600	962970	525180	1932600	1480300	717910	1409300	349310	3078000
P17904	RSBW	820420000	0	0	92595	759190	781510	808680	1121500	1182000	1039300	993220	1025600	254450	467240	1431000	193040	1384400	1291600	313810	785510	1177800	1015300	1049800	1362300	1017700	1089400	1258200	900080	1108600	1189500	893310	883330	487120	713230	248400	0	1060500	1197400	556810	943070	893050	631750	624610	553100	560610	21189000	67943000	109860000
P17906	RSBX	3854400	0	0	0	0	332940	0	68459	100070	0	0	148640	0	0	0	0	200430	149300	0	96900	0	0	0	0	0	127940	175770	118850	0	0	0	0	93885	0	0	113100	281630	326990	0	0	0	0	0	0	0	0	455570	592860
P17921	SYFA	1186300000	0	0	0	49859	212990	47998	363500	310420	58803	66012	107110	0	109220	199710	0	142340	148540	0	359980	392180	145060	560110	523090	349230	345490	557360	155410	251240	433380	485900	520520	15389000	137140000	395050000	252750000	221680000	111590000	31102000	8025500	2026000	433090	770000	573210	58811	243570	554030	174740
P17922	SYFB	1319000000	0	0	0	41592	97057	22609	75663	116620	54987	123780	57075	0	33011	35921	0	142120	133790	29996	200900	212690	202500	177630	221370	187230	287240	363700	129900	182270	321250	251280	584650	19402000	157880000	408710000	263980000	269120000	121990000	26802000	11200000	2016200	905250	1525400	4697800	4301100	8319900	5615700	4490300
P18156	GLPF	182160000	1473600	1595700	12547000	29017000	23990000	21912000	5015700	20792000	15302000	3849600	10813000	3595000	2572300	9683600	3399900	1484500	6642600	719070	3216700	1624400	765620	855890	445030	350200	206130	291110	0	0	0	0	0	0	0	0	0	0	0	0	0	0	0	0	0	0	0	0	0
P18157	GLPK	5661900000	0	40159	140640	1407400	1749800	901290	1566600	1963700	1279900	1508600	1570300	187650	618890	1488300	194340	1760900	2022600	419020	2268100	1926000	1289700	1630500	2660000	1583900	2448800	2999800	1592200	1633800	2019000	1056000	1328900	3128500	1417200	1656400	1559900	3360300	3825700	2046100	3719800	3143700	4139900	6122900	10320000	14438000	118750000	471450000	1113500000
P18158	GLPD	3269500000	13652000	88806000	156180000	368600000	385970000	245150000	240490000	210620000	138130000	131950000	107300000	31640000	48193000	73492000	27593000	74485000	74979000	25111000	83831000	69800000	75748000	66325000	68269000	50567000	56008000	69136000	45494000	38198000	35768000	28460000	22637000	26085000	13793000	10777000	7104000	8909600	7355600	1993500	3824900	3165900	2300200	3187900	4234300	1717700	4041500	2987000	2911100
P18159	PGCA	2956600000	0	0	0	487470	723580	571400	1028800	774300	696350	1023400	713410	150550	253750	1104100	142100	1233800	1304900	335040	1819900	1936100	1745100	1675700	2113500	1837200	1687700	2273900	1147400	1218300	999680	744800	767310	1129500	584330	469280	498120	622360	333370	0	73246	65489	60324	30247	182870	130420	14486000	107510000	526300000
P18185	CARY	1876500	0	0	0	0	0	0	0	0	0	0	0	0	0	0	0	0	0	0	0	0	0	0	0	0	0	0	0	0	0	0	24579	0	0	0	0	0	0	0	0	0	0	76960	741000	238810	772000	0	23169
P18186	OTC	57808000	0	0	0	0	0	0	0	0	0	0	0	0	0	0	0	0	0	0	0	0	0	0	0	0	0	0	0	0	0	0	0	0	0	0	0	0	0	0	0	0	0	0	361740	2314400	21359000	15323000	7773000
P18255	SYT1	2135800000	0	27677	214830	1560600	1855400	887870	1368600	1372800	1104000	1108600	1207900	236630	703620	1169500	443870	914190	905540	477530	1525400	1270500	1724400	1483800	1396000	1822800	2180400	2847400	1253100	1024900	1405700	1096600	818280	1704900	818590	593230	331320	1229300	1176600	519660	831760	989290	1055200	3023700	14404000	60783000	513520000	505050000	405750000
P18256	SYT2	19081000	0	0	0	179690	57992	0	24915	45780	29160	35733	33223	0	0	29153	0	38847	34540	0	56941	32967	55723	31404	42261	0	39667	69380	29305	30272	0	0	0	24421	0	0	0	0	0	0	0	0	28228	93749	535290	609130	6165400	5530000	3051400
P18579	MURB	467760000	0	531480	1934800	7615800	10402000	8594700	10022000	9785300	9566300	8694400	9930100	4796500	7033200	8690600	4474800	11198000	11384000	4845100	11623000	11748000	11078000	8853500	10116000	10145000	9617200	13929000	8929500	10110000	9147000	7613500	7132600	11250000	7510400	9360600	7164000	12776000	11881000	6973500	9183300	9887700	7005700	6020200	9395400	3322100	10668000	7975100	5730900
P19079	CDD	477070000	0	0	0	0	0	0	0	0	0	0	0	0	0	0	0	0	0	0	0	0	0	0	0	0	0	0	0	0	0	0	0	0	0	0	0	0	0	0	0	0	0	0	0	0	0	0	9612400
P19080	AROH	340710000	0	0	0	0	0	0	0	0	0	0	0	0	0	0	0	0	0	0	0	0	0	0	0	0	0	0	0	0	0	0	0	0	0	0	0	0	0	0	0	0	0	1027800	11331000	10354000	39729000	33360000	39319000
P19465	GCH1	2039700000	0	0	0	0	0	0	0	0	0	0	0	0	0	0	0	0	0	0	0	0	0	0	0	0	0	0	0	0	0	0	0	0	0	0	0	0	0	0	0	479020	6684400	52102000	142480000	93443000	329940000	315180000	419740000
P19466	MTRB	445560000	0	0	0	0	0	0	0	0	0	0	0	0	0	0	0	344220	411440	5502800	86449000	146530000	101400000	41459000	14736000	9193900	9845700	13003000	5116900	3359800	2505900	1315100	1254600	629070	244090	592020	478330	654010	0	0	279180	255170	0	0	0	0	0	0	0
P19582	DHOM	89323000	0	0	486250	2014200	2812600	2101200	3034900	3264700	2694900	3087900	2866100	724740	1330500	2916300	861350	2578800	2400200	684020	2764900	2827400	2730700	2157200	2962500	1707500	2295800	3738700	1937800	2197700	2565600	1524200	1090700	2600700	1246800	1354900	1351300	1859200	2275600	893970	2407000	1722400	661690	679410	1400700	505220	541040	331650	715550
P19669	TAL	10368000000	0	234860	1453700	6434100	7756800	5647600	7747700	8616400	6040800	7809200	6916100	2221900	4272000	6344300	2854700	7107400	8339700	3207700	9428500	9640300	9127300	8613900	9182700	7698700	7793600	8684200	5533300	5687000	6233900	2794400	2902400	4301600	2674300	3090700	2029100	4424500	8258400	26708000	102000000	104740000	69563000	114850000	712640000	1053200000	2738000000	1510000000	1931500000
P19670	MURA2	122780000	0	0	0	820210	555980	822480	1159100	1170100	669550	1191600	1094200	248880	580590	912190	278700	921570	957470	341880	821980	1035100	884770	1186000	797360	700630	893010	1166900	725000	670480	888400	361400	239640	1104800	677140	641970	501070	1001600	661090	466070	691450	1710900	2259000	2496700	2315100	738920	2453900	2917900	2643500
P19672	YQXC	1592300	0	0	0	0	0	0	0	0	0	0	0	0	0	0	0	0	0	0	0	0	0	0	0	0	0	0	0	0	0	0	0	0	0	0	0	0	0	0	0	0	0	0	0	0	0	0	0
P19946	RL15	2806900000	0	0	0	1638200	1163800	1835000	4841100	5720600	5843800	23254000	53351000	28456000	112610000	222400000	83053000	247680000	241610000	160900000	748580000	460110000	221650000	76515000	30396000	10688000	6590600	5954100	2499700	675040	2014800	1202000	1224900	1720400	1667000	3541600	8786100	15256000	7613500	2213600	1572300	820710	0	0	0	0	0	795570	0
P19947	RL30	4487100000	0	1483000	3786100	7409900	5443700	8425300	17874000	29496000	32987000	57681000	102450000	53428000	165810000	411330000	127690000	387270000	376450000	212290000	1128000000	932090000	236190000	91755000	30538000	15531000	14865000	9253500	627300	3625700	2694700	4141000	1491000	1281400	1209300	1321500	811250	1376800	1576200	0	894350	824230	848170	809910	0	1078400	0	2937700	0
P19994	MAP11	106200000	0	0	0	0	0	0	0	0	0	0	0	0	0	0	0	0	0	0	0	0	0	110470	0	0	142060	219730	0	0	0	0	0	0	0	181190	0	0	0	0	287740	114270	394870	1264100	2291000	3755700	17670000	20957000	22210000
P20166	PTG3C	120960000	133880	2300200	5123100	17224000	16521000	9872700	12480000	9798400	6729300	7254700	5963300	1425100	1670800	3230000	1417000	3181200	2888600	774350	3738300	2624200	1260500	1058000	968020	533420	357230	447580	184760	126500	105720	37902	0	0	0	0	0	0	0	0	0	0	0	0	0	0	0	0	0
P20277	RL17	5160300000	0	936140	1990000	4280200	7943700	6523000	11227000	22163000	28891000	49473000	86779000	62531000	146360000	356840000	152910000	384330000	468540000	230490000	1405100000	780260000	396180000	145670000	75035000	29731000	23038000	22416000	12935000	14826000	13163000	14453000	12708000	14182000	8944600	15559000	27188000	36631000	27803000	7282400	8424300	5845600	2707200	3285400	4123100	2790500	6981000	4436100	2951300
P20278	RL36	6214500000	0	0	1146000	1959400	2215300	2222400	3042100	4770200	11347000	38604000	104330000	73750000	257600000	399180000	154990000	452480000	437600000	218900000	1811300000	1280600000	622650000	163320000	68469000	27134000	17247000	13708000	5965300	5564600	5487700	4339300	3991100	3867800	2765300	2515500	0	0	0	0	0	0	2482300	3210600	0	0	5825100	0	0
P20282	RS13	8817500000	0	276990	356810	2042300	1784000	1802000	2730600	2942000	3066200	5010200	6460700	10507000	17194000	72933000	30487000	89156000	108450000	37517000	220780000	197560000	190330000	220440000	329520000	315550000	342770000	429310000	261610000	256920000	199800000	159460000	114340000	211650000	196360000	441600000	748470000	1060500000	907920000	410610000	454740000	315910000	162080000	92394000	73929000	23310000	36694000	20283000	15031000
P20429	RPOA	7146600000	51724	1702200	6273200	18501000	20960000	20798000	25563000	28073000	22177000	29411000	29744000	8819000	16588000	31541000	12011000	34475000	44733000	15280000	68308000	62995000	67732000	72705000	95041000	87303000	87532000	145040000	144170000	262110000	412930000	504010000	584350000	1148900000	950500000	716000000	306850000	194750000	72582000	15092000	16150000	12135000	11334000	11464000	12197000	5211800	17075000	28695000	132280000
P20458	IF1	317690000	0	923440	3205200	9238700	17121000	7060700	9896200	9369400	11375000	12230000	7373000	5393200	4897100	10588000	4740200	10783000	14891000	6554800	21102000	17325000	7462300	8131900	10977000	9885600	7432500	14439000	6612300	5902800	7731700	3467500	6236000	10285000	1440500	1588600	1875300	5831900	6401300	2384800	2197300	2644000	1975300	2713000	3556900	0	0	0	0
P20668	GLTC	50333000	0	0	0	0	138200	0	0	60515	55088	65417	60303	0	0	98039	0	50819	117340	0	0	161820	144500	200790	63336	110730	105270	172040	110920	47807	57563	0	0	0	0	0	0	0	0	0	0	0	0	0	0	0	1760700	10882000	12242000
P20691	AROA	784830000	0	95774	714070	4681700	6249600	2629700	4600500	4892200	3748500	3921600	4138000	918690	2059500	3486800	1376400	3334700	3750700	1089900	3946400	3388700	2374700	2635700	3297100	1987500	2134500	4099000	1866800	2252700	1953400	1057500	1394200	2200400	1606900	1386900	749010	1711000	914220	336670	584570	432960	148570	206650	113450	197810	45308000	180710000	177700000
P20692	TYRA	103970000	0	0	0	897940	1584500	834760	1168700	1174200	977620	1302300	1068700	207360	486190	1126800	288780	1264300	1096100	412750	1242800	1344700	1081200	1210300	1169100	1250600	1600600	2159700	997190	1515300	1213700	1191700	806580	863720	584340	505050	291020	1158100	1320000	840230	1836100	2642700	1493800	2904100	4595500	1670200	10381000	14404000	14352000
P20964	OBG	684800000	0	34552	0	689220	1024900	534980	837610	636670	513190	825310	586070	167360	219100	583050	187200	676330	647860	39261	1039900	763060	958930	446080	298010	81143	528210	798490	65077	142040	94874	169430	148620	184680	52887	104250	0	256360	126830	0	251880	187280	104110	175850	783990	174880	2352100	15641000	119570000
P21203	PHEA	13605000	0	0	0	374760	134650	120660	365500	239330	109780	291850	106550	0	0	0	0	0	105570	0	0	0	0	117180	0	132440	159440	307640	146180	0	0	0	0	99584	0	0	0	0	265420	155500	533370	1758500	1230100	1103400	1405400	624210	710170	995800	574970
P21204	YSZB	6187200	0	0	0	157050	184050	0	149400	185440	158100	255980	323580	0	106100	328910	0	338110	189650	0	133430	156720	130490	242740	211240	324560	261040	395650	169460	172050	203990	0	0	178130	1231300	0	0	0	0	0	0	0	0	0	0	0	0	0	0
P21248	HEM4	10510000	0	0	0	0	0	0	0	0	0	0	0	0	0	0	0	0	0	0	0	0	0	0	0	0	0	0	0	0	0	0	0	0	0	0	0	0	0	0	0	0	0	0	0	0	0	0	0
P21458	SP3E	3828000	0	0	0	58499	102160	0	0	0	0	0	0	0	0	0	0	0	0	0	0	0	0	0	0	0	0	0	0	0	0	0	0	0	0	0	0	0	0	524180	0	527280	444180	0	2171700	0	0	0	0
P21464	RS2	16839000000	4862300	32620000	90271000	440920000	613410000	431380000	462890000	442650000	395180000	431580000	382640000	140050000	236240000	390860000	170660000	460290000	475620000	166960000	648660000	539140000	482180000	494030000	503000000	481070000	541110000	827850000	469480000	392320000	354920000	252010000	221770000	289230000	137230000	150440000	85189000	130750000	76028000	37146000	60947000	56326000	45320000	111020000	473550000	319640000	673560000	516010000	486460000
P21465	RS3	3835500000	0	1575200	3078500	15498000	16380000	12206000	14709000	17226000	13155000	18013000	28133000	12499000	26754000	75593000	35565000	92325000	106450000	42638000	171050000	145970000	148090000	180290000	256840000	264740000	310240000	388810000	230820000	176640000	117330000	78432000	87703000	123000000	76720000	73248000	46191000	79968000	81139000	46415000	64201000	43532000	19206000	16059000	15894000	5326900	17495000	12692000	6725900
P21466	RS4	4923300000	0	317360	537760	1568200	1570400	1374800	1668800	4292200	4221200	10376000	24108000	15008000	38710000	93010000	40890000	125560000	146810000	73083000	378730000	313470000	195500000	178980000	226550000	237470000	358230000	425820000	249550000	206430000	230310000	203460000	227730000	312650000	145760000	100100000	72928000	130530000	73589000	18026000	9554500	6240100	2228600	3058400	5259400	3547000	11121000	7471400	3684800
P21467	RS5	5458400000	0	533710	2836200	15817000	26304000	22077000	24244000	30131000	19798000	31981000	35441000	14890000	35503000	69595000	33033000	100420000	130760000	80448000	287470000	275970000	183530000	227870000	244100000	408760000	511760000	604620000	333170000	250370000	259290000	134880000	220090000	268830000	111620000	82969000	45856000	71963000	33379000	15394000	19559000	7328600	3016400	6336600	10642000	5918400	32366000	22208000	19367000
P21468	RS6	5168000000	0	203800	400320	654900	1151000	535240	1168900	1133400	1862000	3223500	4197800	4816200	13226000	33247000	23166000	66403000	72765000	34049000	149370000	143320000	151590000	131070000	255510000	309390000	415200000	512400000	304450000	179350000	301950000	270550000	312300000	343430000	143540000	91787000	35103000	78608000	59034000	25478000	23383000	30935000	28924000	48532000	68905000	42363000	108370000	94239000	57708000
P21469	RS7	8665800000	0	164220	974850	4017100	6667800	5263800	4737700	6809900	11132000	11415000	21388000	11795000	50858000	104580000	55021000	155690000	159570000	84725000	378320000	284110000	262830000	329620000	391090000	403760000	603030000	762210000	370150000	268810000	235020000	163970000	153260000	216410000	163460000	194320000	185420000	263570000	383710000	290100000	510530000	479020000	253610000	189650000	87094000	26743000	56147000	28572000	15609000
P21470	RS9	9484200000	0	0	0	270220	392220	802320	1689000	2760400	4057900	9250900	18819000	15007000	46964000	74823000	43319000	152570000	130240000	98605000	310890000	273750000	351340000	392690000	416890000	495760000	455390000	701210000	322630000	266530000	222690000	239030000	211780000	238630000	198110000	271430000	179290000	436140000	563700000	259340000	579880000	450680000	237450000	148680000	153070000	107480000	170010000	77562000	97499000
P21471	RS10	7223400000	158980	3430300	9731600	31668000	43040000	34062000	45447000	47403000	40628000	38536000	51318000	22734000	46266000	82377000	44349000	112910000	135170000	51291000	208830000	194270000	188420000	250070000	310750000	365510000	550270000	568070000	304790000	232350000	205260000	152530000	130260000	204370000	113660000	156750000	148310000	284940000	255540000	234790000	388810000	315670000	167390000	108610000	71514000	25331000	67333000	42322000	25138000
P21472	RS12	8137900000	1341500	4765800	12792000	45908000	41389000	32233000	30275000	46602000	42266000	77936000	72904000	37998000	50035000	168690000	79782000	223740000	235220000	107360000	401790000	254140000	369790000	312090000	642880000	384190000	554100000	537760000	406660000	627610000	332380000	466160000	489290000	503020000	185400000	115470000	68837000	52090000	34138000	8863300	10095000	6683100	3645200	5117600	6591800	3347300	7442500	5928100	5063200
P21473	RS15	3715300000	0	0	0	1876500	0	0	505390	0	1539700	547890	10815000	7495000	31489000	69874000	28556000	95423000	111180000	61911000	219970000	196580000	171070000	150600000	181350000	211410000	334940000	378570000	215520000	178010000	179330000	160640000	195080000	216680000	100750000	65129000	37919000	46600000	19858000	9796300	9208600	4549000	0	4704300	2445000	0	2017500	1357700	0
P21474	RS16	8081900000	0	167530	247360	532750	0	1448300	1849200	2614400	3213200	6492200	16282000	8761700	27143000	72252000	44420000	126610000	150680000	78792000	350560000	331620000	278410000	275720000	401120000	438200000	601040000	764090000	467730000	409270000	417050000	416850000	432760000	563490000	247190000	213310000	167120000	285410000	154480000	46426000	35444000	25802000	12188000	5970600	16034000	9566500	15618000	20091000	14218000
P21475	RS18	5461500000	0	0	0	0	926750	1021900	2329100	1930100	2460700	4399400	16317000	11192000	47734000	78846000	41214000	113660000	132610000	72635000	254820000	221540000	152630000	131790000	185250000	674860000	1188700000	491620000	231670000	191920000	209950000	228380000	170020000	202830000	71187000	77406000	56250000	95537000	43254000	15250000	27255000	7332800	2134600	2648900	0	0	0	0	0
P21476	RS19	3384900000	0	0	0	189200	181520	0	424490	0	1010200	5168200	7948000	4685400	13980000	31265000	17195000	56663000	64936000	31284000	115500000	113830000	115340000	116040000	154240000	305130000	212160000	279020000	124240000	102370000	87964000	59565000	65043000	91151000	60781000	87603000	70599000	170750000	141830000	131620000	201830000	159040000	15236000	63981000	47223000	12388000	18822000	12848000	3347300
P21477	RS20	4971000000	296100	0	0	452210	467400	455190	685230	1118900	0	3806000	16948000	12916000	19301000	53698000	45134000	92627000	95376000	48139000	165230000	145000000	132990000	197120000	269240000	330310000	368830000	541170000	301790000	283230000	278620000	280430000	318230000	306570000	108950000	109990000	93853000	152540000	85898000	28213000	29313000	7396100	4417300	3837500	0	2322700	11856000	7851400	6196200
P21478	RS21	118600000	0	0	0	0	0	0	0	0	0	0	0	0	645470	2556500	0	2880300	2598100	0	45602000	51804000	4505300	1494800	3662700	1694900	0	0	671800	489160	0	0	0	0	0	0	0	0	0	0	0	0	0	0	0	0	0	0	0
P21656	SYW	924190000	0	0	0	339030	506160	0	509610	139090	267830	357620	228760	0	139850	235930	0	0	0	0	200740	0	61918	0	75760	79746	183940	285830	0	82215	0	0	0	0	0	0	0	0	0	0	0	0	0	0	0	0	43031000	221760000	195630000
P21879	IMDH	2964600000	0	0	0	33754	262040	71700	148320	144920	181630	176640	108340	0	0	124090	0	133970	135190	0	161620	67927	101360	105420	52768	86243	126390	263850	203520	280290	357810	414880	1122200	5011900	6121500	13543000	33939000	356870000	874610000	568880000	609880000	268550000	110210000	62829000	26253000	3850900	5314100	2909100	2375600
P21880	DLDH1	15157000000	0	3971500	34549000	784570000	1056700000	416270000	320420000	258710000	176510000	159850000	127100000	32518000	62090000	87461000	35692000	92614000	103680000	37948000	144380000	137440000	222080000	463410000	446080000	265860000	212780000	209260000	135190000	137840000	221170000	167030000	168180000	352810000	282990000	338480000	271630000	563530000	619290000	329720000	368150000	247160000	155150000	183450000	228370000	140150000	337040000	425240000	893740000
P21881	ODPA	7178800000	2662600	9041100	209760000	2421800000	1673200000	505300000	366100000	219740000	133910000	107400000	55799000	11984000	10660000	14701000	4456200	14915000	11515000	4928500	22910000	34653000	103250000	252260000	274340000	128410000	71442000	55040000	26096000	39437000	52026000	25789000	18420000	19743000	9938700	11093000	6112600	38084000	86168000	32772000	28376000	19608000	11116000	9722800	9449500	1016400	4693900	1597900	0
P21882	ODPB	7023900000	104730	5429700	217470000	2042600000	1590800000	576560000	364720000	258630000	167050000	124720000	71761000	16560000	18864000	25856000	10504000	26106000	25796000	9711200	32829000	31141000	111220000	254950000	263770000	127990000	79774000	57526000	30423000	56346000	53596000	35082000	24275000	23095000	10053000	9757600	7352200	40323000	67858000	31815000	19127000	21346000	17610000	14750000	12536000	5303500	9894400	6246500	4371700
P21883	ODP2	5586100000	102180	3179000	148060000	1727700000	1114300000	400260000	270330000	179120000	109770000	90743000	48140000	9501000	10234000	13381000	5395000	11769000	14232000	5042200	23602000	25792000	74849000	227550000	254360000	106260000	61852000	44663000	18509000	39457000	51382000	32547000	21751000	32074000	14245000	15621000	10095000	72054000	131050000	50048000	52674000	22615000	9927400	3241200	4977500	1035800	2789200	1710700	1539800
P21885	SPEA	420800000	0	0	0	482190	641620	216200	608230	571410	342310	451360	506020	0	206900	359010	0	417950	384730	0	568880	405400	361280	262520	221500	197280	482830	661250	143850	0	312700	147320	63044	95462	138720	0	0	75830	0	0	82112	0	0	0	0	11099000	87499000	98635000	75464000
P22250	SYE	2966900000	0	0	0	0	0	0	0	0	0	0	0	0	0	0	0	0	0	0	0	0	0	0	0	0	0	0	0	0	0	0	0	0	0	0	0	0	0	0	0	0	0	0	70721	9883500	369050000	772230000	590340000
P22326	SYY1	1501400000	0	0	0	316820	526090	338740	563520	478710	360270	497520	434970	27118	218390	339430	36502	359130	440990	61094	394910	489680	401160	467530	387200	266420	237160	314890	130520	152820	127920	33616	30483	32054	0	32326	61972	92950	115000	164650	530920	2586200	54832000	302870000	408880000	169210000	252540000	181300000	94639000
P23129	ODO1	1916800000	0	0	73843	5798900	12933000	4201300	2305700	1391000	855030	1171200	976310	227410	342460	821840	378060	1061800	1291700	696870	2549500	1699600	1868900	1755900	2048800	1760700	2270800	4938200	3707400	4037700	4996100	4700300	4802900	12810000	10887000	20354000	18979000	46876000	119910000	167970000	450530000	358970000	194070000	148660000	138140000	49671000	72294000	19347000	7181800
P23445	FLII	20216000	0	0	0	0	0	0	0	0	0	0	0	0	0	0	0	0	0	0	0	0	0	0	0	0	0	0	0	0	0	0	0	0	0	0	34352	1124200	4645400	4098700	5115700	2841300	610000	406240	164980	0	0	0	0
P23446	FLGG	79848000	545450	3791600	2536800	5796000	4652800	2829200	4320100	4510700	3571700	3766300	4124700	358320	566130	834490	136590	533410	456790	0	453990	79759	50031	0	55493	0	0	0	0	0	0	0	0	0	0	0	0	0	0	0	0	0	0	0	0	0	0	0	146340
P23447	FLIF	2301300	34091	262610	568760	826920	429630	37802	45693	0	48822	0	0	0	0	0	0	0	0	0	0	0	0	0	0	0	0	0	0	0	0	46930	0	0	0	0	0	0	0	0	0	0	0	0	0	0	0	0	0
P23448	FLIG	166440000	0	50960	169530	1097600	1046000	794040	1371100	1490500	526370	950030	741290	292300	592940	1173700	467020	1346700	1958900	519230	2371000	2105700	1886500	1906200	2304700	1837800	1952900	2337000	1897700	2451300	1676700	1313700	1232500	1821200	1313000	1992500	627630	1548900	1059200	108120	751880	443410	807990	695450	127100	0	10895000	35644000	30705000
P23449	FLIH	37530000	0	0	0	123780	120220	0	202740	109590	0	226660	110560	0	87331	76671	0	242040	192020	0	348320	0	521080	283980	244130	537670	397000	898240	445940	200670	374090	77221	218630	952510	369450	288190	231400	2948700	8687900	4782500	8736200	2935900	479560	757100	322570	0	0	0	0
P23451	FLIK	6738100	0	0	0	0	0	0	0	0	0	0	0	0	31525	0	0	58434	0	0	31571	32396	86919	23529	26933	32859	32895	30035	26798	0	0	0	0	0	36278	100860	65623	35990	0	0	0	0	0	349560	1954300	1018500	1856000	519350	387760
P23452	FLIL	19915000	0	711600	953100	3814900	2736400	1966400	2122200	1833100	1168900	1048300	993040	0	145420	783270	0	381980	360800	0	332060	147110	156180	133210	126630	0	0	0	0	0	0	0	0	0	0	0	0	0	0	0	0	0	0	0	0	0	0	0	0
P23453	FLIM	39498000	0	0	299210	696730	940750	1048800	985280	856320	838850	1195700	1034300	201620	827760	202920	283680	926500	1558100	362940	2609200	1247200	1348100	1297000	1252200	800740	1737100	2508800	1104700	1032200	1551600	1026800	893410	954260	523710	674750	159820	636090	639640	124990	468380	175750	126170	196590	114740	0	1977400	1101000	535470
P23477	ADDB	21489000	0	0	0	0	0	0	0	0	0	0	0	0	0	0	0	0	0	0	0	0	0	0	0	0	0	0	0	0	0	0	0	0	0	10951	16336	1386900	6098400	3376900	4789900	3102900	1254700	681900	262660	20676	0	19598	19722
P23478	ADDA	27977000	0	0	0	0	0	610600	0	569410	0	0	0	0	0	0	61855	0	0	0	0	0	0	0	0	0	0	0	0	0	0	0	0	26216	10028	10285	74916	1610300	6457100	4213200	5200500	3153400	1460200	1263800	2820900	13958	31061	0	253650
P23479	SBCD	4960500	0	0	113550	589260	706130	616410	765290	571670	396680	482580	440390	0	80946	77829	0	67432	52336	0	0	0	0	0	0	0	0	0	0	0	0	0	0	0	0	0	0	0	0	0	0	0	0	0	0	0	0	0	0
P23545	PHOR	3916700	0	0	0	657530	1020600	505290	472520	390100	119520	181870	98921	0	0	0	0	0	0	0	0	0	0	0	0	0	0	0	0	0	0	0	0	0	0	0	0	0	0	0	0	0	0	0	0	0	0	0	0
P23630	DCDA	287370000	0	0	0	301980	292000	314700	280010	275760	202110	54192	69579	0	32669	30558	0	36875	32092	0	65155	131490	117750	190830	301810	0	93978	246390	180530	68441	109250	75987	0	41045	0	0	0	0	0	0	0	0	0	0	0	0	2289200	13486000	41866000
P23966	MENB	2478200000	0	527020	1767200	5078900	8983800	6119400	8116800	8224100	6192000	7903500	6297900	1793900	3493000	5348300	2422300	4127800	6167700	1462600	5646800	5197800	6066600	5874200	5717400	4924100	7241500	6657600	3898700	4261100	4571000	3687200	2745400	4395200	2928700	2946500	2939200	5088500	4017800	1842600	3308300	2865700	2400800	3902400	37107000	97536000	273120000	319690000	477540000
P23970	MEND	38560000	0	0	0	125420	84404	0	76985	85504	0	0	0	0	0	0	0	0	0	0	32354	0	0	0	0	0	0	0	0	0	0	0	0	0	0	0	0	0	0	398090	6023000	6712900	5012000	3995900	1803000	1407700	3621300	584240	170940
P23971	MENE	15881000	0	0	0	0	0	0	0	0	0	0	0	0	0	0	0	0	0	0	0	0	0	0	0	0	0	0	0	0	0	0	0	134980	0	0	0	0	0	0	0	0	0	0	0	171080	5636800	3587700	1948200
P23973	MENF	147480000	0	0	0	0	0	0	0	0	0	0	0	0	0	0	0	0	0	0	0	0	0	0	0	0	0	0	0	0	0	0	0	0	0	0	0	0	0	0	0	0	0	0	0	0	0	0	5360300
P24011	COX2	4082700	0	0	140620	554160	691450	537540	550930	531620	314190	315830	315510	0	0	0	0	0	0	0	0	0	0	0	0	0	130840	0	0	0	0	0	0	0	0	0	0	0	0	0	0	0	0	0	0	0	0	0	0
P24012	COX3	1606300	0	0	0	303930	271520	229720	310700	279790	210640	0	0	0	0	0	0	0	0	0	0	0	0	0	0	0	0	0	0	0	0	0	0	0	0	0	0	0	0	0	0	0	0	0	0	0	0	0	0
P24072	CHEY	9492700	0	0	0	371780	1209700	242670	286700	0	371760	0	0	0	0	0	0	643810	0	0	0	328860	243840	701700	231290	545770	575380	793400	456950	505570	613550	167680	457530	257740	0	0	0	189420	161270	0	136350	0	0	0	0	0	0	0	0
P24073	FLIY	390970000	0	171980	452980	3910700	4104100	2396700	2001000	3393500	2332800	2447900	3540300	1125000	1729400	2629500	610960	3759900	4883600	798610	4893500	5134100	4505800	5513900	5565900	5352300	6340300	7048700	4239700	2623300	5821000	2994800	3528800	4078800	3535500	7287600	40870000	69003000	68357000	21100000	25156000	16109000	8918300	10235000	5108100	1764100	3684800	1510100	0
P24136	OPPD	8988700	0	0	105270	1118200	1048300	721150	873240	1010700	379600	235770	413580	32997	101070	115030	36071	155520	260910	48699	507700	375400	238240	169370	228350	235470	57373	265580	59154	0	0	0	0	52441	0	0	0	0	0	0	71290	72234	0	0	0	0	0	0	0
P24137	OPPF	2587800	0	0	0	665800	618050	222520	408510	254040	86466	0	0	0	0	0	0	332440	0	0	0	0	0	0	0	0	0	0	0	0	0	0	0	0	0	0	0	0	0	0	0	0	0	0	0	0	0	0	0
P24138	OPPB	13650000	0	326750	270570	2427800	2499100	1011300	2481700	2069100	443480	1112700	1007700	0	0	0	0	0	0	0	0	0	0	0	0	0	0	0	0	0	0	0	0	0	0	0	0	0	0	0	0	0	0	0	0	0	0	0	0
P24139	OPPC	4227400	0	114790	167720	349810	660150	394710	426430	438520	273000	275660	259980	0	0	335140	0	235480	89556	0	0	0	0	0	0	0	0	0	0	0	0	0	0	0	0	0	0	0	0	0	0	0	0	0	0	0	0	0	0
P24141	OPPA	317640000	1245700	7395600	10729000	27335000	30990000	18723000	18337000	18462000	12477000	13414000	10851000	2547000	4221700	7149100	2834500	8974100	8432400	1960200	8678300	9683500	8342600	7873700	7958400	6233000	8407900	9915300	6668300	6207400	5819900	4387000	2824000	4376900	1823100	2274200	1239800	2401300	1852900	394370	1108300	912780	394640	450220	219650	0	116910	102120	60519
P24219	RP54	12396000	0	0	0	55896	183960	138640	161630	183190	34995	249960	227920	135340	341790	257770	0	306950	224880	442690	6005600	249530	222420	286610	188170	160810	189680	369850	168990	212040	242800	115700	255400	381320	85615	55059	0	0	260710	0	0	0	0	0	0	0	0	0	0
P24277	RECR	142220000	0	0	0	0	0	0	0	0	0	0	0	0	0	0	0	0	0	0	0	0	0	0	0	0	0	0	0	70470	0	0	0	0	0	0	0	0	0	0	0	0	0	0	193210	120090	120440	0	6675200
P24281	YAAK	645560000	0	747720	1241300	5294100	5358700	5961600	7288300	6699200	6582000	6422800	9490500	3098400	3463400	8079900	3288900	8101400	7410400	2802900	11683000	7754000	10107000	7120200	9244800	5667300	5866500	9283500	6176800	8120800	7692400	7343300	6121100	7754000	2327000	3450300	2879500	3668100	5442300	2071000	17033000	40475000	44822000	39898000	64716000	26729000	69902000	47810000	23541000
P24327	PRSA	1921000000	25060000	94270000	93400000	195390000	201150000	146740000	134910000	143990000	91096000	91569000	86355000	30709000	30058000	59661000	23290000	54088000	51759000	9456000	54625000	34953000	33310000	29713000	32480000	21071000	19120000	23862000	18868000	16755000	15468000	10589000	7919500	10138000	4693900	4554800	2515300	2726700	2477000	220250	1089600	1181900	1001900	113790	981540	129410	365630	0	227580
P24809	YQXJ	22378000	0	0	0	0	0	0	0	0	0	0	0	0	0	0	0	0	0	0	0	0	0	0	0	0	0	0	0	0	0	0	0	0	0	0	0	0	0	0	0	0	0	0	0	0	0	0	1687400
P25052	TENA	16430000	0	0	0	0	0	0	0	0	0	0	0	0	0	0	0	0	0	0	0	0	0	0	0	0	0	0	0	0	0	0	0	0	0	0	0	0	0	0	0	0	0	0	707200	838260	5045900	2028300	2237300
P25144	CCPA	3136900000	0	0	297580	1184300	1843600	1537100	2387700	1989500	2037700	2567400	2198800	566720	941310	1642600	653990	1615700	1590000	567560	1964100	1951600	2802200	1246900	1424000	868890	1878000	2335100	944460	1985400	1955300	1170500	1128500	2364000	1029600	1080300	858930	1247100	1240800	534590	873970	1293200	544620	686420	1338200	814870	4469800	58607000	526230000
P25811	MNME	370030000	0	0	158030	632760	1107000	217320	537960	531920	287770	496470	408710	147800	519930	238200	199400	649540	520770	181210	994550	832340	533800	882920	760060	610510	847410	827230	373040	469340	414860	384860	224270	654550	118630	209820	57546	417530	448860	775030	6405400	14783000	9448300	14811000	28776000	16543000	72353000	63243000	57952000
P25812	MNMG	770660000	0	0	0	0	0	0	0	0	0	0	0	0	0	0	0	0	0	0	21423	0	0	19286	26528	0	0	28689	0	0	0	0	0	48346	17964	48382	101630	744180	1452500	1425300	7878200	13476000	17372000	34072000	70608000	47346000	137430000	112010000	108230000
P25814	RNPA	4520300	0	0	0	0	0	0	0	0	0	0	0	0	0	0	0	382620	136700	194830	394260	168300	333470	137590	724150	610330	0	658210	651890	0	0	0	127920	0	0	0	0	0	0	0	0	0	0	0	0	0	0	0	0
P25971	PYRF	1672400	0	0	0	0	0	47118	62913	89656	58560	0	126010	0	0	0	0	82997	87598	0	82122	81483	76183	49604	43317	0	0	0	0	0	0	0	0	0	0	0	0	0	0	0	0	0	0	0	0	0	0	0	0
P25972	PYRE	2007700	0	0	0	107940	181470	112170	195370	170170	0	0	0	0	0	123990	0	158880	177620	0	170400	163570	0	132580	126910	0	112380	0	0	74226	0	0	0	0	0	0	0	0	0	0	0	0	0	0	0	0	0	0	0
P25993	CARA	1216100	0	0	0	0	0	49479	0	0	44749	0	55642	0	0	44478	0	0	0	0	0	0	0	0	0	0	0	0	0	0	0	0	0	0	0	0	0	0	0	0	0	0	0	0	0	0	392450	0	0
P25994	CARB	12208000	0	0	0	127550	124220	262070	197870	284760	259740	358530	274310	18441	54184	200800	0	199670	246030	14955	306660	350500	219730	228900	206010	122830	178940	280840	80120	115790	116460	68382	40952	156890	0	0	16167	98589	74808	0	56875	113440	271700	896320	1987800	644820	1692300	983700	275580
P25995	PYRC	35257000	0	0	0	0	0	0	0	0	0	0	0	0	0	0	0	0	0	0	0	0	0	0	0	0	0	0	0	0	0	0	0	0	0	0	0	0	0	0	0	0	0	0	0	190850	9214000	8287300	6713000
P26380	PTFB	5530300	0	0	0	232950	494370	115150	433070	276140	236490	249530	277410	0	84967	262830	0	311930	286540	0	320770	186160	344770	129170	389320	86352	114580	263790	160840	0	273170	0	0	0	0	0	0	0	0	0	0	0	0	0	0	0	0	0	0
P26497	SP0J	23701000	0	0	0	174550	217350	0	97739	180620	62089	223540	0	0	425730	271190	0	330070	730070	1625900	8786900	3609700	924640	612120	257570	231450	407470	410080	49841	46919	46002	0	0	86722	61141	0	0	0	0	0	0	0	0	0	0	0	0	0	0
P26899	ASPA	5203000000	0	0	122080	606140	508860	257780	184010	445170	273340	426580	454260	104400	258810	508080	210410	621050	575300	278520	395870	1041800	688660	1091700	530240	512880	451810	541860	542690	469340	347690	397020	973380	4188400	4245700	4280400	3906700	8135000	10239000	10918000	154350000	650360000	808170000	874680000	1004500000	349860000	788310000	407370000	91567000
P26900	ASPG1	4870900000	0	0	0	0	0	60200	0	0	0	0	0	0	0	71358	0	0	0	0	79733	0	0	0	0	0	0	0	57788	0	0	0	0	80871	0	0	0	0	0	0	0	134220	1004600	2400700	1878800	2003200	264920000	1177700000	1183400000
P26901	CATA	62102000	0	0	0	0	0	0	0	0	0	0	0	0	0	0	0	0	0	0	0	0	0	0	0	0	0	0	0	0	0	0	0	0	0	0	0	0	0	0	0	955660	5719900	12274000	12087000	7609400	12282000	8597400	2135200
P26902	DPPA	643590	0	0	0	0	0	0	0	0	0	0	0	0	0	0	0	0	0	0	0	0	0	0	0	0	0	0	0	0	0	0	0	0	0	0	0	0	0	0	0	240830	110260	292500	0	0	0	0	0
P26907	GSIB	32683000	0	0	0	0	0	0	0	0	0	0	0	0	0	0	0	0	0	0	0	0	0	0	187020	0	0	0	0	0	0	0	0	0	0	0	0	0	0	0	0	0	0	0	0	0	0	0	0
P26908	RL21	4419900000	0	519770	843760	1873800	2706600	2884100	5344600	18571000	22054000	39908000	78559000	67346000	175890000	352150000	151210000	333030000	388070000	192160000	1078800000	877140000	358920000	134630000	64507000	28754000	6374300	6973600	3683200	3233700	3506500	3395700	3118800	2666500	1624400	1508200	0	2427600	2102700	0	0	1789800	1077700	600860	0	0	0	0	0
P26935	IOLG	207100000	0	0	0	0	0	0	0	0	0	0	0	0	0	0	0	0	0	0	0	0	0	0	0	0	0	0	0	0	0	0	0	0	0	0	0	0	0	0	0	0	238810	17450000	55661000	21510000	39619000	36745000	25578000
P27206	SRFAA	261160000	0	43269	283550	1872500	2508500	1690300	2460500	2734200	2034500	2574200	2411800	722180	1214900	2423400	934210	3143300	3575800	1175900	4715800	4270100	3788700	4210300	5147700	7505500	28371000	74417000	33187000	18980000	11028000	4210300	2636400	3773400	1911700	2350400	2869000	3775500	3742800	1457600	1724100	1033900	559820	641500	863480	211730	687190	485830	299970
P27621	TAGB	1792000	0	46784	45696	420600	274600	175640	326240	253060	41322	91565	35822	0	0	0	0	0	0	0	45713	0	0	0	0	0	0	34944	0	0	0	0	0	0	0	0	0	0	0	0	0	0	0	0	0	0	0	0	0
P27622	TAGC	447730	0	0	0	0	0	0	0	0	0	0	0	0	0	0	0	0	0	0	0	0	0	0	0	0	0	0	0	0	0	0	0	0	0	0	0	0	0	0	0	0	0	0	0	0	0	78923	178360
P27623	TAGD	413990000	0	1836200	3976900	13291000	17867000	19974000	25835000	24047000	22072000	21913000	23374000	7354900	11367000	16172000	9488400	10788000	15478000	7437400	8597400	8264800	10356000	12174000	14296000	7878200	11206000	9019600	6120200	7137500	8523000	5946200	6046700	8754900	4351900	4991500	3032700	3290500	4157000	831500	1646400	2745000	1400000	2657500	0	1243200	1386000	2472200	1400100
P27876	TPIS	11987000000	0	0	0	0	0	0	0	0	0	0	0	0	0	0	0	0	0	0	0	0	0	0	0	0	0	0	0	0	0	0	0	0	0	0	0	0	0	0	0	0	111000	136670	372010	88486	1279000	119090000	1674000000
P28015	SP5G	5648400	0	0	0	0	0	0	0	0	0	0	0	0	0	0	0	0	0	0	0	0	0	0	0	0	0	0	0	0	0	0	0	0	0	0	0	0	0	0	0	0	0	0	0	0	0	0	1253300
P28264	FTSA	184150000	0	523430	1840600	7372600	9390200	7350500	9633800	10107000	7942000	9023200	8034400	3148500	2842700	7614500	3140500	7782300	8020100	2058000	7545800	6378800	4783200	7254400	5916400	4103800	4480000	6918300	3060700	2782700	3812300	2382100	2751800	2748300	1776400	1915900	1067000	3017300	2281800	730690	1106100	373850	265860	124930	220270	82760	440690	0	0
P28366	SECA	662630000	0	97275	331950	2278000	2588200	1616600	2040800	1666900	1122300	1224500	1023500	273030	360920	1295800	322620	813330	1076300	179790	946860	738120	569710	595780	595770	382920	491890	553490	315700	377280	430540	265760	179780	370290	178760	278470	221950	424910	689360	384370	1219600	1983600	2477500	9952600	72689000	97106000	194980000	115440000	81652000
P28367	RF2	874820000	0	0	0	0	0	0	0	0	0	0	0	0	0	0	0	0	0	0	0	0	0	0	0	0	0	0	0	0	0	0	0	0	0	0	0	0	0	0	0	0	0	0	0	0	0	368190	39965000
P28368	HPF	130430000	0	0	0	1220800	992700	1006900	829230	1340300	661770	1210100	1075200	264610	0	844080	322680	728290	890410	199550	1235600	888480	504620	636540	694180	531970	511050	946610	467560	512080	571320	369720	443310	122050	507040	404640	0	223030	260570	0	360990	0	0	2638900	3396100	1502300	7625700	5730200	6509800
P28598	CH60	12641000000	0	981530	3241300	8829300	13059000	10138000	12566000	15558000	11031000	14249000	12875000	5075400	8274000	14907000	5637100	16985000	18842000	6803200	26398000	36831000	47629000	80117000	229690000	639670000	1569100000	2298900000	1325200000	866820000	489560000	219330000	216600000	451880000	295500000	221550000	116530000	122270000	87174000	35608000	89297000	181200000	322040000	533550000	618140000	256020000	507720000	370790000	152170000
P28599	CH10	13589000000	0	0	0	115750	0	0	0	0	0	0	0	0	0	0	0	0	0	0	0	119770	154830	386210	3543500	17953000	53981000	75663000	45826000	46985000	49076000	34177000	31554000	40235000	31959000	52679000	37702000	63043000	90164000	35829000	103450000	103320000	140690000	185870000	196530000	196940000	1825200000	2952600000	2423900000
P28611	MOTA	9481700	0	0	245170	2151800	2236100	434220	1628200	1146600	632700	379530	133590	0	144240	349580	0	0	0	0	0	0	0	0	0	0	0	0	0	0	0	0	0	0	0	0	0	0	0	0	0	0	0	0	0	0	0	0	0
P28612	MOTB	5157100	0	0	0	1219700	1372200	692370	734890	725940	149660	0	136090	0	0	0	0	126170	0	0	0	0	0	0	0	0	0	0	0	0	0	0	0	0	0	0	0	0	0	0	0	0	0	0	0	0	0	0	0
P28618	PCP	4441200	0	0	0	0	0	0	0	0	0	0	0	0	0	0	0	0	0	0	0	0	0	0	0	0	0	63841	0	0	0	0	0	0	0	0	0	0	0	0	0	0	0	0	0	0	0	0	901810
P28619	RNPH	996210000	0	0	0	0	0	0	0	0	0	0	0	0	0	0	0	0	0	0	0	52742	0	0	0	0	0	0	0	0	0	0	0	0	0	0	0	0	0	0	270240	1937300	23951000	109060000	250570000	104810000	200180000	162810000	114080000
P28628	LEPS	15404000	67365	589900	1112600	3007900	2696800	1536200	1349200	1404600	665820	777320	403860	86493	184450	301760	0	166300	236130	0	136470	230320	121630	98198	93135	0	0	0	65536	0	0	0	0	72027	0	0	0	0	0	0	0	0	0	0	0	0	0	0	0
P28819	PABA	18050000	0	0	0	0	95354	0	0	0	0	0	0	0	0	0	0	0	0	0	0	0	0	0	0	0	0	0	0	0	0	0	0	0	0	0	0	0	0	0	0	0	0	0	0	0	0	2513500	2738900
P28820	PABB	153820000	0	0	0	0	47118	51240	0	0	43968	53038	110720	0	0	37876	0	0	0	0	0	0	0	38893	52198	0	0	68262	0	0	0	0	0	41324	0	0	0	0	0	0	0	0	0	0	0	0	374090	4011700	7288200
P28821	PABC	6006000	0	0	0	0	0	0	0	0	0	0	0	0	0	0	0	0	0	0	0	0	0	0	0	0	0	0	0	0	0	0	0	0	0	0	0	0	0	0	0	0	0	0	0	0	0	0	0
P28822	DHPS	214870000	0	67150	607890	3205100	4660300	3062500	4386400	5579100	4392900	5910300	4493100	1063600	2237800	3417800	1139700	3714400	3437600	1062500	4145800	3508300	2907700	2848700	2948800	2688500	3000100	3487800	2076000	1733500	1988300	473660	812220	1503400	503320	709370	494720	606080	448310	166210	252650	110960	72062	0	54077	133630	232040	2234700	23728000
P28823	FOLB	968650000	0	0	0	0	0	0	0	0	0	0	0	0	0	0	0	0	0	0	0	0	0	0	0	0	0	0	0	0	0	0	0	0	0	0	0	0	0	0	0	0	91609	540770	6203100	3354500	95545000	225000000	219130000
P29072	CHEA	122510000	0	0	101440	1620600	2140200	946040	1601600	1565800	1082800	1349000	1490700	373420	693060	1391500	328460	2310500	2205700	366310	3548000	2733100	2627200	1762700	2439500	2058500	3005200	3491500	2166200	2403100	2356600	1026200	1672200	11107000	13927000	11982000	6649200	8754700	5740200	863300	2793700	2096500	1190500	1070400	3125500	0	117500	0	0
P29252	HPPK	6625700	0	0	0	331610	578000	139080	132160	169660	126200	147880	271950	0	0	119630	0	160690	131660	0	387170	0	0	147370	156840	139430	0	176380	92525	130380	0	0	100140	0	0	0	0	0	0	0	0	0	0	0	392180	429810	975300	471830	717810
P29726	PURA	1912700000	0	0	0	86640	226630	53595	86017	100900	96242	162530	195980	0	34638	156670	51718	337440	94491	0	125710	122830	44666	0	0	32789	0	76990	0	0	0	0	0	0	0	0	0	0	0	0	121850	0	0	0	0	876310	163970000	441290000	412540000
P29727	GUAA	5385500000	0	0	0	315620	280170	265500	384000	435120	199590	345290	171640	30146	75262	133640	32070	218990	468670	43899	528010	268540	470640	310740	317550	274360	412030	360360	313180	228270	405220	187500	125240	539530	472990	795910	784560	1307200	1733700	1074800	7048000	113630000	520090000	967430000	1028600000	413330000	1005800000	842490000	391120000
P30300	GLPP	72927000	0	0	0	228380	755860	473250	452660	620340	500750	556030	562180	81860	104660	506590	103380	584620	558050	74613	441510	476480	491530	595510	598400	680350	623960	957710	502070	492580	477540	218840	331830	748360	249480	314360	354140	607320	704460	381560	755140	803190	1166200	1702800	4962100	4652400	15813000	11725000	7656900
P30949	GSA	674170000	0	655430	3012000	10813000	15103000	11571000	13962000	15656000	9417400	14382000	13239000	4353900	7410400	11357000	4037900	11523000	11572000	3948200	10365000	10452000	9287400	7422600	7049200	6483900	7092300	10428000	5732900	5958000	5562800	3336800	2633500	4401900	2324200	2634200	1110800	2490000	1637800	437670	1043900	727280	396490	199760	508840	0	3777200	37029000	82500000
P30950	HEM2	409330000	0	0	154210	1273600	2077400	1049300	1450500	1444900	1128000	1708200	825440	220280	468890	1240400	232020	1549200	1385700	413160	1427300	1112100	1101000	1619800	1528900	1258700	1686300	2042400	1138000	906040	1186400	492820	650770	1082000	419360	612080	485330	1405100	18428000	48464000	101030000	76431000	44837000	30165000	29486000	9559700	10394000	1439100	708210
P31080	LEXA	169310000	0	0	0	0	0	0	0	0	0	0	0	0	0	251130	0	0	0	0	0	0	0	0	0	0	0	0	0	0	0	0	0	0	188790	175830	871200	2494700	3260600	1145400	4549900	5559400	5966200	4843700	7201900	4323200	18087000	15398000	20700000
P31102	AROB	42425000	0	0	308140	1866400	2565500	1660800	1826600	1276400	881360	1133100	999200	376770	842380	1460000	418670	1799100	1346900	302250	1834700	2438100	1301200	1249900	1264600	1437700	1913600	1408300	861860	1128900	1121900	452660	336650	643900	267960	444720	174020	299480	30422	43258	142250	0	0	0	0	0	1821700	0	0
P31103	NDK	8162900000	0	0	0	80035	1146400	1090500	1422400	1499600	363220	0	1255000	97067	0	174110	0	124320	0	0	514830	0	157060	1403900	1398800	1151900	1279300	0	1040900	175070	1316000	0	0	0	0	0	0	994010	0	0	0	0	0	740950	0	2067500	412850000	1477300000	2137800000
P31104	AROC	1544000000	0	0	0	226800	313000	110280	180780	191950	141290	162120	201210	0	0	162750	0	54535	87278	0	87309	179720	58128	0	0	31768	0	33126	0	0	0	0	0	0	0	0	0	0	0	0	53271	0	0	3955400	113150000	173690000	492570000	258150000	287080000
P31105	CHER	44038000	0	88461	265830	1621500	2436200	1746600	2124100	2035200	1820500	1564800	1669200	467170	800410	1875800	530710	1940500	1541600	501740	1960300	1655700	1420700	1479300	1301900	1209600	1920800	2868800	2117500	1353900	1096700	363670	350440	863660	388040	284700	128090	189820	54562	0	0	0	0	0	0	0	0	0	0
P31112	HEPS1	89831000	0	80534	630840	3788400	4280300	2973600	5136000	5005300	2785000	4672800	3529800	940010	1439200	3409500	1136200	3710800	4509100	1158400	4342900	3534300	3457400	3316300	5171200	3954900	3316800	3510100	2204400	1539100	1494700	775090	584820	730570	153750	237510	139800	124880	91264	0	0	485990	0	0	0	0	0	0	0
P31113	MENG	69919000	0	1065300	1853800	8259500	10937000	4892000	4812100	4929900	3186700	3334300	2761300	549030	1069300	2572500	384900	2181300	2442900	852600	2330600	2163300	1494900	1463400	1227600	916360	971500	1214600	524170	423540	550780	110420	0	443400	0	0	0	0	0	0	0	0	0	0	0	0	0	0	0
P31114	HEPS2	65434000	0	44968	212250	1142200	2857900	506920	2143300	1827200	1527200	1849300	1478900	396770	1233900	1542300	388250	1032600	1864200	384530	2397800	3004000	2038400	2376100	2997800	1989000	1856700	3362800	2088500	1701500	2323200	1304900	1348600	2494500	1216300	1621300	753030	1899900	1240900	354910	635610	457480	268360	173850	108670	0	113580	211480	0
P31847	YPUA	114810000	0	224970	624450	1632200	2413700	1587400	1870500	1885500	895440	1376100	954570	321650	1143000	2134400	1019200	3094800	4176800	701690	4670100	4311200	3358700	3171300	4380700	3362800	3468300	5243500	3639700	4466000	5809000	4659300	4342900	4278800	2455500	2613300	1548800	3064400	2817100	504910	3064000	1862200	1445700	1370900	1067600	434420	1127200	579480	689900
P32081	CSPB	42821000	0	0	0	3000400	3736900	3274200	4861900	4474600	3156700	4085100	0	0	0	2552800	0	0	0	0	0	0	2311400	0	0	0	0	0	0	0	0	0	0	0	0	0	0	0	0	0	0	0	0	0	0	0	0	559110	0
P32393	COMEB	156500000	0	0	0	0	0	0	0	0	0	0	0	0	0	0	0	0	0	0	0	0	0	0	0	0	0	0	0	446970	1801900	2096200	1489900	1151000	1021200	1930100	2437000	3454100	3756000	3370200	9181000	14363000	17107000	21267000	16773000	9960300	17689000	13790000	7062000
P32395	DCUP	651050000	0	42067	352470	2710700	2825000	2439100	2663400	4048300	1940500	3184500	2589700	699700	1120400	1705800	536940	1643000	2501000	740340	3181100	2613900	1145800	1565200	1893300	1257900	1724700	3130600	1421500	1605500	1037500	725590	495220	1336100	880990	461710	273590	494760	316710	0	366730	444160	244310	286770	220640	312250	5603300	79871000	141880000
P32396	CPFC	360700000	0	0	0	0	0	0	0	0	0	0	0	0	0	0	0	0	0	0	0	0	0	0	0	0	0	0	0	0	0	0	0	0	0	0	0	0	0	0	0	0	0	0	0	0	0	0	0
P32397	CGOX	137450000	0	0	206860	2272900	3264800	1477300	3399600	3200700	2610200	4076400	2766700	823330	1569400	3500800	967190	3074900	4428800	959890	4022100	2944100	4446800	3301500	3172700	3834500	4340800	4925500	3339700	2184500	2821400	1763100	1260100	2972600	1662300	975340	957840	1349300	1183600	147450	620070	482470	621280	3438500	10421000	4089100	10525000	4983300	4934800
P32398	YHGD	29699000	0	0	82642	804250	965340	333010	813380	974940	807570	1116100	594330	294110	717990	1298200	232320	1095000	1594500	374410	2725300	2272400	750770	1457400	1983900	2047100	720110	1373900	1083800	385640	624060	175780	173020	440370	205310	94450	82272	321070	107160	0	0	0	0	0	67093	0	0	0	0
P32399	YHGE	305870000	2417200	8283800	12814000	38965000	41784000	25945000	27289000	24076000	15176000	15606000	14374000	3748600	5460400	9358100	3486800	6853400	7689200	2456200	7002500	5924000	5292400	4382200	3476700	2442400	1986400	2637100	1030300	868870	751330	414630	209330	586790	223650	373560	119260	423290	302820	87501	210190	250850	55308	193990	358450	0	111310	0	0
P32436	DEGV	27273000	0	0	0	0	0	0	0	0	0	0	0	0	0	0	0	0	0	0	0	0	0	0	0	0	0	0	0	0	0	0	0	0	0	0	299990	4339900	2383000	19050000	0	561890	186790	193690	0	0	0	0	0
P32726	RIMP	62601000	0	0	0	0	32329000	0	8227400	0	0	0	0	0	114450	662430	97113	1029500	1375000	495810	4537500	2418800	1011100	129160	458340	381240	186860	308580	0	0	0	0	0	0	0	0	0	0	0	2278100	0	0	0	0	0	0	0	0	0
P32727	NUSA	3256700000	0	0	60410	835970	1723600	547440	1202700	935600	505310	889140	552940	65804	306300	707570	165970	538420	854520	123540	1285700	847640	911590	616110	912160	517280	807270	1240500	519110	921650	880470	656540	416510	1121000	382160	353840	241590	936310	901030	548680	1978800	6978300	19938000	62205000	258470000	350550000	1005700000	681200000	417410000
P32728	YLXR	1487900	0	0	0	0	0	0	0	0	0	0	0	0	0	0	0	0	0	0	0	0	0	0	0	0	0	0	0	0	0	0	243440	0	0	0	0	0	151970	0	0	257800	160100	0	0	0	0	0	0
P32730	YLXP	5242600	0	0	0	0	0	0	0	0	0	0	0	0	0	0	0	0	0	0	0	0	0	0	0	0	203550	0	0	0	0	0	0	340890	298110	364940	341900	601370	590880	0	473740	542650	360690	518640	0	0	0	605220	0
P32731	RBFA	82910000	0	0	408360	1644200	2212400	1596400	1875900	1992300	1615700	2131700	2024300	697850	1313400	2357200	966050	2416700	3547500	1230500	2676400	2735500	2443900	2643300	2428000	3795000	4196800	3234000	3192700	3020700	3562400	2439400	2289700	3392800	1889600	1848700	945110	1817000	1425700	313220	318110	783650	882730	627770	1065900	0	638770	272690	0
P32732	TRUB	57832000	0	0	0	0	0	0	0	0	0	0	0	0	0	89884	0	324000	794500	669890	4287500	1782000	777580	306850	246800	191360	362010	279640	0	57746	0	0	0	835010	268260	549480	1178700	3894000	2191000	801660	892950	312560	0	0	464260	576190	12885000	8077800	6618900
P32959	PBPE	18194000	0	0	0	0	0	0	0	0	0	0	0	0	0	0	0	0	0	0	0	0	0	63098	0	0	0	0	0	0	0	0	0	0	0	0	0	0	0	0	0	0	0	0	0	0	0	0	0
P32960	RACX	15255000	0	0	0	0	0	0	0	0	0	0	0	0	0	0	0	0	0	0	0	0	0	0	0	0	0	0	0	0	0	0	0	0	0	0	0	0	0	0	0	0	0	0	0	0	0	0	0
P33166	EFTU	34802000000	627710	14791000	29571000	106580000	141960000	94652000	124710000	134850000	99468000	105100000	116880000	34082000	52800000	93376000	35679000	102020000	101940000	38135000	130750000	110310000	78704000	74774000	77947000	63136000	86007000	102860000	68334000	54076000	66311000	42667000	51926000	94799000	57474000	49218000	43003000	76450000	64183000	34211000	66375000	63327000	36263000	60259000	94742000	134070000	2162600000	3785000000	3373600000
P33189	YHXA	177110000	0	0	0	44962	90098	44767	82134	187070	39177	167380	175320	0	0	0	0	45012	0	0	47425	71272	0	41137	65422	30315	106700	138860	34165	46923	37077	0	0	0	0	0	0	0	0	0	0	486510	5712500	23317000	38875000	22474000	31647000	27139000	20924000
P33690	COMQ	4503100	0	0	0	0	0	0	0	0	0	0	0	0	0	0	0	0	0	0	0	0	0	0	0	0	0	0	0	0	0	0	0	0	0	0	0	0	0	0	0	0	0	0	0	0	0	0	1515600
P33911	CSRA	3120300	0	0	0	0	0	0	0	0	0	0	0	0	0	0	0	186700	166010	0	214460	586170	586420	170830	226490	177330	228640	0	0	0	0	0	0	0	0	0	0	0	0	0	0	271080	0	306170	0	0	0	0	0
P34956	QOX1	219690000	1371400	6951500	8319000	28298000	26132000	18795000	18455000	20164000	11664000	15288000	9644100	2362200	5677000	8205800	2927100	5106300	8027400	2020100	6028900	6297300	2237100	2244300	1788500	1110500	320770	111960	0	0	82954	0	63541	0	0	0	0	0	0	0	0	0	0	0	0	0	0	0	0
P34957	QOX2	641730000	886510	17674000	22901000	76481000	86794000	53529000	66654000	55372000	38878000	37967000	33239000	5444700	10649000	22705000	4117600	18330000	13649000	2204200	12305000	9447600	6956500	3950400	2156800	1666200	1507500	1142700	339180	167480	299330	227630	110420	258860	220540	77710	0	569530	190220	206900	0	0	0	0	0	0	0	0	0
P34958	QOX3	55298000	0	1078200	1445200	4998500	5895300	5247500	6312000	4906500	4213800	3995400	2652300	1416000	1328800	2435100	1484500	0	1893300	0	0	1479800	1632800	1164900	739490	668930	310010	0	0	0	0	0	0	0	0	0	0	0	0	0	0	0	0	0	0	0	0	0	0
P35136	SERA	1020800000	0	0	183080	1349500	2089500	1141100	1978700	1854200	1422800	1717300	1407800	275350	712380	1688600	480100	1535300	2305600	551780	2378200	2260200	2811500	2620400	2262100	2037100	2214900	2455700	1343100	1528400	1919600	1223500	902930	1711000	857180	795870	341320	471780	457480	463350	78244000	155890000	132630000	161280000	176300000	61059000	94957000	52041000	30310000
P35146	AROD	124730000	0	0	0	0	0	0	0	0	0	0	0	0	0	0	0	0	0	0	0	0	0	0	0	0	0	0	0	0	0	0	0	0	0	0	0	0	0	0	0	0	0	0	0	0	0	0	10169000
P35154	SCPA	24893000	0	0	0	0	139430	210520	105560	288220	294170	343390	259600	0	177400	398470	57314	555380	731420	0	9312100	6244800	2152600	648710	282970	84860	73534	72364	0	0	0	0	0	0	0	0	0	0	0	0	0	0	0	0	0	0	0	0	0
P35155	SCPB	98225000	0	0	0	0	0	0	0	0	0	0	0	0	0	0	0	0	0	0	0	0	0	0	0	0	0	0	0	0	0	0	0	0	0	0	0	0	0	0	0	0	111560	235080	1093200	1046500	11397000	30675000	16586000
P35156	YPUI	1027300	0	0	0	0	154960	0	0	0	0	137240	0	0	0	0	0	164070	0	0	0	0	165330	0	141560	143430	120690	0	0	0	0	0	0	0	0	0	0	0	0	0	0	0	0	0	0	0	0	0	0
P35159	RLUB	17153000	0	0	0	0	0	0	0	0	0	258540	406910	214950	551460	1713700	569600	1260700	890460	228030	1056500	463000	979040	980960	1389600	1734800	1412900	1913200	561820	362700	203810	0	0	0	0	0	0	0	0	0	0	0	0	0	0	0	0	0	0
P35160	RESA	1465500	0	0	0	328160	520860	0	313470	302970	0	0	0	0	0	0	0	0	0	0	0	0	0	0	0	0	0	0	0	0	0	0	0	0	0	0	0	0	0	0	0	0	0	0	0	0	0	0	0
P35161	RESB	359860	0	0	0	118490	152280	0	45561	43531	0	0	0	0	0	0	0	0	0	0	0	0	0	0	0	0	0	0	0	0	0	0	0	0	0	0	0	0	0	0	0	0	0	0	0	0	0	0	0
P35162	RESC	2099900	0	0	0	428280	477530	161670	205790	260620	492360	73655	0	0	0	0	0	0	0	0	0	0	0	0	0	0	0	0	0	0	0	0	0	0	0	0	0	0	0	0	0	0	0	0	0	0	0	0	0
P35163	RESD	57480000	0	74666	311840	2442700	2090300	1372600	2396100	2187800	1743000	2109300	2481200	606010	274100	1400600	874070	1612400	1502500	684000	2426700	1688700	1705400	1726300	1396900	2234200	1659600	3711100	1441700	1458200	1594500	996480	1195200	1832400	610340	1190200	809150	1154900	531450	125480	542770	648990	550100	548790	319520	59884	866950	66329	224270
P35164	RESE	4419400	0	36859	158750	1229000	1304100	525230	305530	358360	58358	176710	142130	0	0	124420	0	0	0	0	0	0	0	0	0	0	0	0	0	0	0	0	0	0	0	0	0	0	0	0	0	0	0	0	0	0	0	0	0
P35165	SIGX	18183000	0	0	0	0	0	0	0	0	0	0	0	0	0	0	0	0	0	0	0	0	0	0	0	0	311740	687290	1185400	1335400	2095200	2364400	2563900	4677000	1551200	1051400	360560	0	0	0	0	0	0	0	0	0	0	0	0
P35620	FLHA	200330	0	0	0	0	157630	0	42701	0	0	0	0	0	0	0	0	0	0	0	0	0	0	0	0	0	0	0	0	0	0	0	0	0	0	0	0	0	0	0	0	0	0	0	0	0	0	0	0
P36430	SYL	2450300000	0	0	0	0	0	0	0	0	0	0	0	0	0	0	0	0	0	0	119660	109580	26086	0	19255	0	0	19972	0	19384	20328	0	0	19031	23682	0	17861	915630	1513400	322860	575670	133010	384420	13141000	222590000	287240000	682200000	460410000	474900000
P36839	ARGD	15437000	0	0	0	0	0	0	79425	0	0	0	0	0	0	0	0	0	0	0	0	0	0	0	0	0	0	0	0	0	0	0	0	0	0	0	0	0	0	0	0	0	0	0	0	0	0	0	2686400
P36843	ARGJ	7229300	0	0	0	0	0	0	0	0	0	0	0	0	0	0	0	0	0	0	0	0	0	0	0	0	0	0	0	0	0	0	0	0	0	0	0	0	0	0	0	0	0	0	0	0	0	5680200	54873
P36945	RBSK	4214100000	0	0	0	58593	102980	68940	78272	62228	0	0	53354	0	0	0	0	0	0	0	61581	0	0	0	0	0	0	0	0	0	0	0	0	0	0	0	0	0	96411	0	72000	65629	68832	130830	127880	0	36660000	493140000	1160100000
P36946	RBSD	5416800000	0	0	0	0	0	0	0	0	0	133340	0	0	0	187250	0	0	0	0	0	0	0	0	0	0	0	0	0	0	0	0	0	0	0	0	0	257750	786890	571760	1163100	1205000	9286900	175300000	864820000	771320000	1107100000	904550000	1044000000
P36947	RBSA	848640000	506650	3268100	7271700	34288000	42261000	26321000	34519000	32287000	25050000	26494000	23490000	5745700	12632000	16309000	5786400	18838000	19058000	6649300	25409000	20062000	16177000	13331000	14123000	15797000	16596000	18674000	11343000	10419000	10295000	5738400	6380200	10124000	4098700	4981900	2764800	5076200	4222700	1650700	3695100	2813400	3038600	3669100	8152600	5125900	19815000	20594000	25843000
P36948	RBSC	133380000	908300	2328300	5843100	24661000	17030000	10787000	16467000	11715000	7539800	9631300	5658000	1073900	2471500	3897400	1255800	2122600	2266800	240850	1919400	760800	1177200	1337300	1054600	671930	186550	379180	0	0	0	0	0	0	0	0	0	0	0	0	0	0	0	0	0	0	0	0	0
P36949	RBSB	900270000	5246500	14867000	36412000	88774000	105060000	67496000	69398000	68169000	43988000	46215000	45334000	11527000	16570000	27185000	9442900	23509000	19449000	6675300	24004000	26046000	19784000	13001000	15526000	10785000	9458500	12016000	7239900	6654200	8747500	5863000	4450500	5321500	3768200	2794000	2522500	2630500	1896600	1025700	1450200	709580	1072300	1100300	2035000	931270	1665300	1101300	966410
P37104	YLXM	52128000	0	0	0	0	0	0	0	0	0	0	0	0	0	0	0	0	0	0	0	0	0	0	0	0	0	0	0	0	0	0	0	0	0	0	0	0	0	0	0	0	0	0	0	0	0	0	0
P37105	SRP54	333790000	0	815360	2223000	23989000	21001000	12902000	18553000	14224000	12414000	13931000	11920000	3839000	4304400	10399000	2284800	9092800	10734000	3176800	11882000	13285000	11442000	13402000	11709000	11158000	9851100	14963000	11594000	10003000	8426000	6330200	5589000	6980000	2781700	2089200	1754700	1542800	997540	368280	429980	260880	73788	62765	107240	0	44452	0	0
P37251	ILVB	3005600	0	0	0	0	0	0	0	0	0	0	0	0	0	0	0	0	0	0	0	0	0	0	0	0	0	0	0	0	0	0	0	0	0	0	0	0	0	0	0	0	0	69495	1612300	498840	347590	149700	327580
P37252	ILVH	761550	0	0	0	0	0	0	0	0	0	0	0	0	0	0	0	0	0	0	0	0	0	0	0	0	0	0	0	0	0	0	0	0	0	0	0	0	0	0	0	0	0	188260	573290	0	0	0	0
P37253	ILVC	55686000	0	0	0	0	0	0	0	0	0	0	0	0	0	0	0	0	0	0	0	0	0	0	0	0	0	0	0	0	0	0	0	1384200	7815900	16743000	8854500	8502900	5244100	531400	203340	0	0	0	0	0	0	0	624950
P37437	RL9	312220000	0	0	0	0	0	0	0	0	0	0	0	0	0	0	0	0	589170	2153300	33225000	47253000	21973000	6119500	5366500	3425100	4094200	4312300	2775100	3865000	3997200	4383300	4568900	5305100	3466600	3419800	4328500	5848100	6356200	3855600	4959000	5971000	5857800	8638500	16873000	6973300	21279000	16661000	17343000
P37454	EXOA	19137000	0	0	0	0	0	0	0	0	0	0	0	0	0	0	0	0	0	0	0	0	0	0	0	0	0	0	0	0	0	0	0	55334	0	0	0	0	0	0	0	0	0	0	125070	380250	5301400	5107600	3031400
P37455	SSBA	776430000	0	0	79231	114830	173140	532140	144890	749150	502830	726140	576800	172940	0	574010	267310	890540	589060	204140	656080	245930	429860	366980	363990	161280	211420	555440	509590	595190	489560	412580	422090	613280	580700	715990	912310	3053100	12744000	5742100	43867000	76392000	68062000	64147000	56395000	40301000	96528000	99973000	72651000
P37464	SYS	2187800000	0	0	0	164430	507480	400010	574370	834190	412720	501380	496810	0	163290	292150	37167	332150	280320	0	265810	400490	242380	175450	161300	84582	137240	93731	0	0	67550	387430	117560	153070	796050	481700	0	0	0	0	0	68695	1391500	58503000	389480000	278010000	563920000	370910000	351380000
P37465	SYM	819240000	0	0	0	0	0	0	0	8493.3	0	0	17725	0	0	19886	0	0	30583	0	75242	124510	71331	29360	55869	54799	58611	95235	55232	110310	188620	48441	24578	151570	94246	324610	1966400	84978000	250450000	137880000	173040000	92337000	35712000	21282000	11124000	2365600	3296100	1949500	917580
P37468	RSMA	72489000	0	0	34844	265160	431460	138250	450760	239200	163470	241780	443220	0	70948	203010	0	305900	294820	0	518810	566850	259740	471030	358940	275610	213360	909120	167740	321500	468310	112970	162430	795130	370090	224730	250520	860540	641180	274410	997000	1381500	1384400	2185500	4209600	2185900	9376500	7392900	4592000
P37469	DNAC	21428000	0	0	0	464030	993440	947640	1079100	1025300	560570	1045800	814710	178680	361620	674710	186030	926160	857570	101950	1169400	945710	737020	909730	1047600	580040	730640	969230	394490	455100	571880	233260	178510	416980	304080	200470	45081	252770	257280	0	50251	0	0	0	47070	0	0	0	0
P37472	HGPRT	5992800000	0	0	2444300	33630000	37629000	3749900	3460300	3714800	1571900	1134900	728290	0	0	106810	0	107770	82016	0	0	0	805310	2863300	951390	1864600	682680	198020	283850	339830	130600	99470	0	184580	0	0	0	0	0	614910	114070	94238	0	0	0	98988	29504000	452380000	1526800000
P37474	MFD	115200000	0	0	0	0	0	0	0	0	0	0	0	0	0	0	0	0	0	0	0	0	0	0	0	0	0	0	0	0	25161	0	0	0	0	0	0	0	0	0	23975	275230	1179600	9001400	33684000	19069000	28411000	13809000	6472700
P37476	FTSH	219280000	807200	5883400	11150000	33535000	30833000	16682000	17032000	13987000	9397200	8454300	7505600	1779700	2037800	3897700	1431800	3274600	3432800	902670	4509500	3072600	3253600	2838400	3053800	2699800	2788200	3666500	2181200	2283900	2253700	1550900	1405300	1765900	960360	815360	649570	799110	578510	103400	388560	98094	31756	30582	160730	0	287690	528380	864200
P37477	SYK	2154200000	0	503860	2148500	7072900	9241600	5597900	9096900	9925400	8584700	10103000	11725000	2077700	4393000	9630900	2737400	9856600	10107000	2403300	9264700	8210400	10296000	7897700	11193000	6539200	8215800	9588600	5936800	5071600	6017300	2294800	4105100	3604800	1925500	1124800	1966300	2619800	3074900	1108900	2312400	5817400	65061000	357470000	506880000	234550000	335870000	233530000	126940000
P37478	WALR	12126000	0	0	77933	633260	841100	76267	885260	282080	175660	264060	125740	130450	320230	450800	0	202280	121180	105250	263540	517800	405280	328840	253220	429240	181700	556690	247120	327650	312250	0	165420	155710	91412	282920	0	172530	125990	0	0	0	0	0	0	0	0	168580	153520
P37484	GDPP	1267800	0	0	0	452080	280770	116660	238410	124380	24291	31222	0	0	0	0	0	0	0	0	0	0	0	0	0	0	0	0	0	0	0	0	0	0	0	0	0	0	0	0	0	0	0	0	0	0	0	0	0
P37487	PPAC	4866100000	0	0	0	0	83796	0	0	0	54263	55095	123600	0	0	58061	0	0	134120	0	60327	0	0	183520	69131	52402	60932	153100	0	62468	63027	46899	58090	163040	0	67575	143920	184390	74895	225910	355080	671320	830300	550620	9672400	101730000	1059100000	1102300000	814010000
P37494	YYBJ	61115000	0	169770	1127500	7130300	7732700	4486300	5835000	5682200	2523400	3637200	3093700	766770	421660	2346300	696210	1448100	1363000	421180	1273200	908130	1187200	1429600	1599500	1462400	1032600	1484100	204100	432730	531090	0	381630	0	129570	0	0	178250	0	0	0	0	0	0	0	0	0	0	0
P37502	YYBB	37927000	0	0	0	0	0	0	0	0	0	0	0	0	0	0	0	0	0	0	0	0	0	0	0	0	0	0	0	0	0	0	0	0	0	0	0	0	0	0	0	0	0	0	0	0	4483100	7350000	6845500
P37508	YYAP	1975800	0	0	0	0	0	0	0	0	0	0	0	0	0	0	0	0	0	0	0	0	0	0	0	0	0	0	0	0	0	0	0	0	0	0	0	0	0	0	0	0	0	0	0	0	0	0	0
P37512	YYAL	74215000	0	0	0	0	0	0	0	0	0	0	145430	0	0	0	0	0	564370	78773	0	0	0	0	0	0	0	0	0	0	0	0	0	0	0	0	0	0	0	0	0	0	0	0	170520	3637000	32515000	18890000	12713000
P37515	MAA	4706000	0	0	0	0	0	0	0	0	0	0	0	0	0	0	0	0	0	0	0	0	0	0	0	0	0	0	0	0	0	0	0	0	0	0	0	0	0	0	0	0	0	0	0	0	0	0	0
P37518	YCHF	1394500000	0	2463200	4331000	17679000	25334000	17938000	24916000	26177000	19822000	21112000	19246000	5956800	8635700	17993000	7354500	16591000	16812000	6669100	20904000	18681000	15047000	14747000	12510000	11838000	14646000	18069000	11470000	11476000	11525000	8804800	7966200	13333000	6881900	7876100	5890600	9055800	8909300	3376800	6629700	5613800	5150200	5396400	5025900	1913500	9480100	9185300	12203000
P37519	YYAE	34752000	0	0	0	0	0	81810	0	56503	0	0	0	0	0	0	0	0	0	0	0	0	0	0	0	0	0	0	0	0	0	0	0	0	0	0	0	0	0	0	0	0	0	0	0	0	497430	4775400	8359300
P37522	SOJ	252520000	0	331580	466900	9589500	13340000	7801700	12610000	11287000	10614000	11718000	8313800	2396000	5572200	9110800	3075700	8718500	10236000	2779300	10464000	7162400	12417000	9702800	11300000	5970300	8197000	9608000	6775800	8480600	5649100	3407600	2984400	3782100	2737100	3466100	2108300	3134900	1856900	737790	1200500	209390	331460	556790	785480	466840	0	289770	601720
P37524	NOC	4704100	0	0	0	190080	151260	119720	160470	183530	128110	317060	164830	0	74856	170930	0	165590	145020	0	222440	241230	140110	56234	61463	55844	72324	101230	50755	0	49845	0	0	0	0	0	0	0	0	0	0	0	0	0	194880	0	410490	398840	676980
P37527	PDXS	3981000000	0	2610600	10531000	39120000	52866000	40115000	54548000	58569000	41658000	52450000	53160000	16454000	29132000	45400000	16044000	42844000	44856000	15439000	55533000	44958000	42244000	42111000	46239000	33671000	38581000	48527000	32567000	28821000	29029000	19596000	20097000	26908000	14755000	16029000	18447000	64615000	57627000	29186000	221850000	294400000	249820000	236980000	256210000	113450000	338980000	312430000	242640000
P37528	PDXT	89722000	0	0	0	0	0	0	0	0	0	0	0	0	0	0	0	0	0	0	0	0	0	0	111240	0	0	0	0	0	0	0	0	0	0	0	0	0	0	1410700	194640	210920	2654800	27105000	50510000	0	0	0	0
P37529	DCK	232890000	0	249310	553790	1318000	3428400	2614200	4236100	3982700	1793700	2452400	2303700	1447000	2233700	2092500	1310700	3110800	2890000	1094000	4418700	3911700	2516100	2255300	2547000	2787800	2654000	2981800	1905200	1926200	2252000	1833500	1697700	3351500	1867800	1130100	1153100	2491800	2346000	915750	2677800	1725300	1559000	1593100	597770	437090	2353700	1100100	6603000
P37530	DGK	39535000	0	0	0	0	0	0	64703	0	0	90192	68503	0	0	0	0	77111	0	0	0	0	88641	0	82286	0	79203	185090	0	82970	0	0	0	0	0	0	0	0	131060	0	0	0	0	0	0	0	0	0	0
P37535	YAAN	19711000	0	104680	328650	1749100	1823000	1737000	2662400	2062900	1961300	2236900	1815900	189030	401660	761550	45698	179750	199620	0	302690	123730	251840	212810	178320	107460	100260	130000	44963	0	0	0	0	0	0	0	0	0	0	0	0	0	0	0	0	0	0	0	0
P37536	YAAO	6165300	0	0	0	0	0	0	0	0	0	0	0	0	0	0	0	45591	38857	0	37681	0	0	0	0	0	0	0	0	0	0	0	0	0	0	0	0	0	0	0	0	0	0	0	0	0	413270	2042500	1294300
P37537	KTHY	156750000	0	62847	652410	1845600	2796500	1751900	2787000	4502700	2670000	3580600	1543500	1085500	1883300	3184500	1022300	4405500	3354200	1761900	4739400	3952400	5242400	4066700	3983400	3377300	3215600	5517200	3301700	2861500	2325000	2229600	1442200	2787000	1139300	921240	585140	596740	817920	93201	406780	129240	0	0	0	0	0	0	700000
P37540	HOLB	10768000	0	0	0	459470	867210	616440	595980	791950	583360	890990	778430	41352	296610	556570	77926	664690	553680	43949	691180	482670	360930	251620	277300	136570	129970	217380	87340	142230	52274	0	0	119690	0	0	0	0	0	0	0	0	0	0	0	0	0	0	0
P37541	YAAT	202930000	0	0	393760	1623300	1977800	1523800	1969200	2163300	1832900	2195000	2249500	561650	1319300	2026000	689360	2387100	2596300	892950	2792800	2088500	2186200	2158100	1898800	1630700	1756700	2562100	1843800	1563700	2129800	1114000	1242700	1228400	638030	1951100	3974700	1016000	920790	207740	972370	498390	596250	651580	1373900	798060	8523000	32031000	36079000
P37542	YABA	55146000	0	0	0	0	0	0	0	0	0	0	0	0	0	0	0	0	0	0	0	0	0	0	0	0	0	0	0	0	0	0	0	0	0	0	0	0	0	0	270040	4094000	5098700	5001300	3982800	1965300	4513500	5037300	14125000
P37543	YABB	3463400	0	0	0	223640	136330	92253	133240	438990	0	244030	210270	0	159150	139690	0	189350	82622	0	60149	156950	143840	0	162760	70516	114610	327030	178580	84583	114820	0	0	0	0	0	0	0	0	0	0	0	0	0	0	0	0	0	0
P37544	RSMI	33939000	0	0	0	0	0	0	0	0	106570	140910	143290	0	0	218030	97907	0	324050	0	0	169400	0	156230	136720	96510	110330	232520	82609	93148	87390	68979	0	0	0	0	0	0	0	0	0	0	0	0	0	0	0	0	0
P37545	YABD	32488000	0	0	0	878770	1365600	1504900	1278300	1842000	798620	1008800	736280	274590	681640	784190	383300	918520	1595600	91465	1865500	1562000	1047000	996430	1610600	954960	934740	1361000	615270	445440	876110	578410	597280	753440	474930	320150	256970	445680	184660	0	249760	321130	101190	197050	126770	108630	0	0	0
P37547	RNM5	285040	0	0	0	0	0	0	0	0	0	0	0	0	0	0	0	0	0	0	0	0	0	0	0	0	0	0	0	0	0	0	0	0	0	0	0	0	0	0	0	0	0	0	0	0	0	0	0
P37550	ISPE	9814900	0	0	0	0	168620	0	59009	59843	62509	54410	83923	0	67002	129180	0	141590	246430	0	300020	188070	258560	286400	248960	459670	620910	550990	119220	174190	184460	58810	61853	157860	66383	0	0	67915	62377	0	149970	157810	92332	665970	319090	95070	723370	227810	695810
P37551	PURR	213860000	0	0	0	0	157730	95376	393140	443960	237330	860310	1420700	596660	4190900	7209400	2026200	5474200	4252200	1220400	4082700	2948000	1882600	1982200	2914900	2909500	4709700	6773000	3710200	4222900	6852600	4918800	3678200	6692000	3153700	3459800	3425700	8721500	6920500	2135100	3515000	1182000	719970	4857000	7988100	6566600	25572000	18574000	17814000
P37552	RIDA	393520000	0	0	12432000	111310000	60309000	30183000	16922000	10428000	5297100	1981500	2018200	0	0	1160800	645280	1288800	1183600	493740	1107800	0	3188600	4571800	2322100	1944900	1318900	2254800	0	1376300	1653400	1295100	1379000	1910100	758440	1288000	1101500	2281400	1874200	352780	1824300	0	2038400	2808200	8525000	2791400	18958000	14508000	7088500
P37554	SPOVT	1883500	0	0	0	0	0	0	0	0	0	0	0	0	0	0	0	0	0	0	0	0	0	0	0	0	0	0	0	0	0	0	0	0	0	0	0	0	0	0	0	0	0	0	0	0	0	0	0
P37556	YABN	99851000	0	0	408810	3395300	4712700	3317500	4884800	4352700	4007800	4184100	3295600	1240300	2250500	3077600	1085800	2677100	3576100	827700	4459800	3769500	2909200	2559000	2863600	2023500	1799700	2049500	1931000	1311800	1476700	918910	852920	1711200	1194900	1019300	465620	979990	813260	228000	967280	3851200	3457400	4292600	2878000	827650	773860	170550	0
P37557	YABO	44073000	0	0	0	0	0	0	0	0	0	0	0	0	0	0	0	0	0	0	2473100	1525500	950570	422270	0	0	407710	1675500	829280	506700	1191400	1540100	1372400	926000	666090	998400	1751800	1793600	1051000	1032000	908340	1227900	0	0	1085800	0	1631900	3128200	3435600
P37560	YABR	22132000	0	246150	403510	980220	1184100	994170	1510800	1524200	903260	344190	1193600	591830	625820	0	0	1206900	0	0	711520	0	0	0	1014800	833380	964910	1335900	775090	880040	670200	0	0	507310	292360	0	0	425680	0	0	410300	0	0	0	629140	0	0	0	972640
P37563	TILS	575430	0	0	0	0	0	0	0	0	0	0	0	0	33246	220910	0	36142	35797	0	36734	0	0	0	0	0	0	0	0	0	0	0	0	0	0	0	0	0	0	0	0	0	40842	66780	55086	0	49893	0	0
P37564	COAX	327340000	0	0	0	0	0	0	0	0	0	0	0	0	0	0	0	0	0	0	0	0	0	0	0	0	0	0	0	0	0	0	0	0	0	0	0	0	0	0	0	0	160440	3138700	35668000	48956000	87268000	61648000	64499000
P37565	HSLO	773700000	0	0	0	0	0	0	0	76436	0	0	0	0	0	0	0	0	0	0	0	0	0	0	0	0	0	0	0	0	0	0	0	0	0	0	0	0	0	0	103860	56744	296710	0	2381000	2312400	24606000	57486000	107030000
P37566	YACD	14731000	0	287640	861960	1594100	1611200	1620200	1559600	2038900	1080000	1130700	1103700	172970	144900	305440	0	410830	209920	0	185730	188090	73633	110890	0	40131	0	0	0	0	0	0	0	0	0	0	0	0	0	0	0	0	0	0	0	0	0	0	0
P37567	DUS1	3481000	0	0	275610	0	0	230480	258550	206050	0	60229	0	0	0	0	0	0	0	0	0	0	0	0	0	0	0	0	0	0	0	0	0	0	0	0	0	0	0	0	0	0	0	0	0	0	0	0	0
P37568	CTSR	26844000	0	0	0	1377900	1321000	1132600	873750	1373600	379980	465340	928100	0	104600	498970	88847	707010	431590	0	495980	995840	561290	819450	1176400	598700	196520	1129400	582670	276480	447490	131600	0	539340	0	0	0	0	0	0	0	0	74468	138960	0	0	0	0	0
P37569	MCSA	28498000	0	0	0	691780	848400	746600	773130	1226700	1044900	1260000	2664200	142770	469720	928010	178130	1726100	694260	420740	2332100	1876500	1093400	647270	957880	808140	123290	837920	105460	485310	794130	664960	454410	557850	253640	285300	142120	167180	86412	70261	0	0	0	0	0	0	222840	1716400	0
P37570	MCSB	110470000	0	0	122600	1613000	2650700	1789500	3225000	3355500	2969400	3925200	4086300	1248900	1858700	3778200	1648300	4885000	5325900	1385000	5021600	3897900	3431800	4937100	4540000	3854600	4401400	7244000	3369900	3255300	4154700	1549300	2298100	4884900	1705200	1968700	1479700	2109300	1227100	243930	456390	241760	60758	138650	0	0	132270	0	0
P37571	CLPC	2010500000	0	1584600	4217600	15092000	21947000	13059000	16710000	17076000	12874000	14958000	16635000	5119300	6890900	14912000	5919300	16808000	17383000	6509600	26697000	22478000	18272000	19979000	18406000	13034000	12690000	15845000	8935600	8048400	6271600	3661600	2057200	2987100	1359100	1850800	1303500	2142900	2438600	650500	1731500	3077900	27111000	210420000	323200000	148080000	322030000	227290000	177830000
P37572	RADA	4976800	0	89937	133840	256740	289710	248040	366400	305350	153640	81050	137500	0	47375	79930	0	180230	179320	41138	370010	251170	253780	77967	75391	103510	164250	285210	57371	59994	112780	41251	43492	113390	57473	44094	27967	66268	46629	0	83703	50916	0	0	0	0	0	0	0
P37573	DISA	238970000	0	0	0	45808	172010	0	60160	156490	0	66817	0	0	0	0	0	135780	136000	0	242360	129560	240420	200740	226830	180930	285430	435290	134450	149790	110210	63622	64837	4175000	32557000	80759000	48663000	46088000	18426000	3462200	1046900	338180	138740	0	0	0	0	0	0
P37574	YACP	4854400	0	0	0	97973	364870	124280	353610	353480	314310	281730	315770	0	0	161080	0	278150	159820	0	156610	96086	277710	188620	191150	250400	250880	166100	0	172510	172590	126630	0	0	0	0	0	0	0	0	0	0	0	0	0	0	0	0	0
P37580	FHUD	125980000	840230	4888900	5096300	11885000	15042000	7080500	7727400	8429900	4829700	5469700	4721900	1814200	1624900	4102800	1048900	3307200	3559400	855040	2933200	4070600	2919600	3183500	2017600	2934700	2147100	1727100	1906800	1984700	1969900	1378100	1176700	670910	575070	646760	329500	403080	286620	112350	133090	145240	0	0	0	0	0	0	0
P37585	MURG	235130000	0	1355400	3335900	12124000	15278000	9754000	12092000	11797000	9496900	9480900	11155000	3228900	5492300	8416800	3644400	8503000	7609000	3367100	14328000	12971000	12484000	7778100	8288700	6417300	6771600	8695800	3758300	3399000	3267400	2626400	1813000	2565700	937710	292220	395020	857850	535010	39281	137400	120320	39737	74355	167660	0	134660	0	0
P37599	CHEV	140160000	0	0	164810	1424200	1960900	729510	1362300	1698200	906110	984490	932300	0	87307	724420	115770	892200	781810	148240	1243200	1112800	1206000	968970	786630	743600	935490	1865500	746090	327230	886800	124400	138710	795060	316760	172210	0	298060	90566	0	0	57988	0	0	0	0	46606	0	1363800
P37807	RL28	1144100000	0	0	0	0	0	0	617590	1083000	1067000	6970700	17055000	7647800	78191000	74847000	38040000	60470000	99178000	48600000	268100000	296880000	97556000	38688000	3691300	1046700	2148700	2239900	0	0	0	0	0	0	0	0	0	0	0	0	0	0	0	0	0	0	0	0	0
P37808	ATPA	2991400000	4301100	19706000	39647000	109730000	138800000	87828000	91853000	86624000	63748000	65084000	57103000	18970000	27958000	38330000	15875000	38150000	36546000	12054000	28457000	20545000	15300000	10116000	8706400	6104200	6542200	8359600	5303300	6333700	7067800	6109600	6643100	10561000	8830500	29595000	135990000	489080000	442880000	186300000	189510000	95975000	36895000	15634000	7248100	1994700	3936000	3059200	6397500
P37809	ATPB	3397500000	3057300	15152000	36917000	162730000	193570000	106210000	124390000	104960000	76058000	80618000	65547000	18616000	30235000	49694000	16197000	45657000	46078000	11741000	36385000	25633000	17689000	16264000	13300000	9292600	9701300	14103000	7126200	7915500	8819400	6364900	6923500	13603000	10761000	26095000	123280000	502960000	416640000	180810000	174850000	86327000	35750000	11374000	6341700	1921500	10266000	49936000	102450000
P37810	ATPG	728220000	1156400	3710200	8297100	30077000	36432000	20728000	25005000	23212000	15749000	18880000	13205000	4541400	6645400	11719000	4001500	9874400	9175800	2922800	8017400	5315900	4248700	3476200	3293100	2188000	2649100	2870000	1793600	1371000	2101300	1269600	1451700	2183700	1591200	6487900	34996000	144060000	108070000	56133000	49836000	22879000	6285500	1835100	1727500	1180400	2948300	381500	774130
P37811	ATPD	475500000	386660	3541900	7587800	31447000	33910000	17177000	24785000	20012000	8707200	5373000	11553000	3226400	4213200	6232800	2148800	6134400	3538200	1633000	5838600	3312500	1305100	354460	644690	276140	615720	809990	1109700	1095900	857920	712050	1197500	340730	681290	3780600	23853000	88329000	81539000	26671000	27263000	7880600	4041700	855240	313320	99114	0	0	113970
P37812	ATPE	738390000	1039600	6750700	6589400	40013000	33987000	20384000	25484000	15662000	14492000	8729500	13216000	3719400	3780700	9132100	3155500	9114800	6803100	1558900	2208600	2292500	2227500	1913100	1368700	960470	1392000	1833200	528820	1521900	1239700	737440	861750	1226500	1173700	2716100	11732000	40914000	32461000	12999000	15583000	9790500	5227300	2845100	3785500	4531400	13241000	11545000	12946000
P37813	ATP6	8592800	0	0	231990	2448600	2273500	798250	1406400	528540	257000	248810	203010	0	0	0	0	0	0	0	196790	0	0	0	0	0	0	0	0	0	0	0	0	0	0	0	0	0	0	0	0	0	0	0	0	0	0	0	0
P37814	ATPF	782630000	1142600	13885000	29668000	81732000	90388000	69904000	72234000	68431000	48760000	49603000	47068000	14105000	17148000	29259000	11170000	30610000	23420000	4856200	21363000	15117000	10861000	7420800	5028100	3179400	3413800	3153100	288160	930220	2167400	1895500	720870	491240	598420	367840	622650	1177000	145430	0	179460	124760	0	0	0	0	0	0	0
P37815	ATPL	464360000	1620200	8937700	13441000	48174000	51370000	24992000	28527000	35567000	19412000	22315000	21515000	9261200	15051000	20942000	10853000	17462000	19013000	0	21701000	11637000	9679700	4479900	3525400	0	2640700	0	1367100	4235900	1953200	0	0	1642700	0	2232900	0	1920900	4078000	0	1546100	1681200	0	2969100	0	0	0	7622300	5927800
P37869	ENO	15643000000	0	110240	784590	4934400	8621300	5171800	7162000	8843900	5982000	7384700	6904600	1680500	2090400	5426800	1733400	7309700	8161200	2200000	9407800	7179100	6346500	7038000	7776600	5850700	14443000	129650000	316050000	373630000	333590000	144290000	111340000	335850000	651380000	1974400000	2092700000	3360300000	2731400000	1115600000	1016500000	426940000	80300000	41135000	39258000	32206000	72618000	40331000	32396000
P37870	RPOB	3167600000	0	128720	475400	1938800	2484100	2292800	3346100	3934600	3099400	3808200	3656400	1180700	1988700	5440400	2004900	7507300	8898700	3661800	14671000	15968000	19198000	22485000	35270000	29773000	39098000	61182000	68887000	124630000	216790000	264990000	309560000	621380000	511280000	425450000	162110000	97045000	30277000	4349800	5931900	5703500	3720500	6182200	4503100	1420900	3028400	4591100	989880
P37871	RPOC	3211500000	0	65548	341320	1918900	3215900	2247300	2821800	3220400	2783800	3483300	3254100	1211900	1795400	4318700	1992100	6676000	8535400	3460300	18078000	16085000	18622000	25380000	34162000	29711000	32666000	67229000	69440000	128920000	217660000	250310000	312780000	673850000	535640000	441230000	149380000	93938000	23764000	3053000	2921100	1868600	1628100	1559900	1653700	903280	2338700	3679900	830320
P37872	YBXB	35425000	0	0	0	0	0	0	0	0	0	0	0	0	0	0	0	0	0	0	0	0	0	404100	841890	1012500	2832400	3163300	798830	629320	461110	535440	437610	845060	741450	1228700	1663800	4093600	6700700	2022900	4147900	2327700	536740	0	0	0	0	0	0
P37876	YTXK	77975000	0	0	55788	404540	815740	279280	914720	1048700	789600	1024100	699600	73468	390230	813870	82427	907870	755390	0	1037000	1021600	922700	671730	1033200	751470	740260	1180000	401740	376810	727970	451740	204200	437130	270300	106650	0	146900	0	0	0	0	0	0	73004	0	0	127710	157730
P37877	ACKA	2081200000	0	1708700	4068400	16050000	22258000	12091000	16537000	18097000	14429000	17460000	17032000	4498400	8853400	14320000	4196400	15963000	14169000	4716200	23013000	22444000	20573000	20038000	23436000	27607000	22772000	29741000	18829000	19519000	21909000	14380000	14620000	20763000	12208000	11019000	7950100	12782000	10892000	4037000	6361900	5541200	3303500	4893500	4710000	3277400	14415000	18774000	40165000
P37887	CYSK	2625300000	0	0	0	0	0	0	0	0	293080	356550	180510	0	0	0	0	0	0	0	61547	0	292930	0	249440	0	182880	0	0	0	168260	0	0	0	0	0	0	0	0	0	0	0	0	0	0	0	103640	3855700	162990000
P37940	ODBA	439030000	0	0	118100	4075800	20441000	28650000	36256000	27658000	15190000	11607000	5788900	1201100	1356800	2600600	969500	2999900	3670700	681740	3409600	3028100	2750900	3895700	21105000	45983000	48168000	52621000	20929000	16423000	9825100	4984900	3207600	3857300	1421600	3266400	1887800	6892400	7637600	4764900	4777600	2554800	1491100	258750	316780	57012	179810	0	0
P37941	ODBB	579960000	0	0	335510	10132000	32247000	40497000	54195000	43695000	19292000	15460000	10589000	1331900	2512200	3189900	1341400	3471700	3625500	1189500	4228000	4153000	3054300	3744300	17821000	63649000	70529000	55726000	21468000	17960000	13243000	5952200	5171000	5880200	2539200	3366100	3267500	6691200	10755000	3483600	7581200	2896800	1679600	811230	461220	82522	195470	0	139150
P37942	ODB2	498200000	0	0	197520	6944600	30058000	33856000	45681000	31384000	18221000	11297000	5729800	1208000	1545500	1802000	476720	1811400	2459000	785880	1946200	2843400	1812500	2538400	18509000	48571000	64304000	44468000	19157000	13057000	14646000	7589300	3577400	5711500	2994000	3410500	2415200	7918900	10008000	4718200	9141500	6191300	2784200	1639700	1705600	616670	1548200	812830	109730
P37944	AROK	5078900	0	0	0	198360	314250	151070	435310	492930	156140	207230	164910	0	0	155580	0	127540	195550	0	0	102410	96247	346060	131590	176910	348420	409300	157770	116780	118420	0	0	119100	0	0	0	0	0	0	0	0	0	0	0	0	0	0	0
P37945	LON1	400390000	0	348210	2108200	6298700	10064000	5046300	8270600	8930500	6559700	8959500	8999700	2542900	7216100	11046000	2892200	11930000	13475000	5243300	21797000	19184000	18494000	10253000	21447000	19389000	22118000	27360000	16338000	6215800	6104300	2800800	11138000	13436000	1634800	4825600	3103500	4002000	2920700	2060500	4123600	4221400	2631500	4572300	9154000	4003700	7768000	3996400	2953200
P37946	ILVA	49051000	0	0	0	42328	169510	48273	151050	153250	91389	194830	201270	0	0	124830	0	186720	52512	0	156800	192480	102740	104760	31317	71149	79746	45401	0	0	72835	0	0	87415	0	0	0	261550	7904500	6394600	12207000	8016800	4625200	2887300	2386000	604140	870620	0	221230
P37947	DEGA	4968700	0	0	0	0	0	0	0	0	0	0	0	0	0	0	0	0	0	0	0	0	0	0	0	0	0	0	0	0	0	0	0	0	0	0	0	0	0	0	0	0	186010	609900	709250	201380	2120700	1141500	0
P37948	GLPT	12864000	0	0	82679	1394000	2881800	988090	2185500	1164600	538580	337110	171370	62243	89947	213800	0	100570	83219	45635	612990	55647	66992	0	0	0	0	0	0	0	0	0	0	0	0	0	0	0	0	0	0	0	0	0	0	0	0	763720	865000
P37949	LEPA	370670000	0	372310	1427900	4466600	5668000	5342600	6925000	7321900	5574900	6253700	5937400	1557000	1786900	5370200	1479600	5694900	5949900	1333800	6252600	6346200	6294900	5205500	6375700	4593400	4557400	5717400	3643300	3675300	3646200	2448900	2769900	4431900	2967200	2972700	2002000	4439500	3353500	1049000	3659900	4235100	3756800	4056600	7764000	4477200	27596000	52163000	50624000
P37954	UVRB	105930000	0	0	0	0	0	0	19579	0	0	0	0	0	0	0	0	0	23723	0	0	0	34979	18676	0	12467	16179	0	0	0	0	0	0	0	0	0	0	0	0	0	0	0	0	0	0	0	7747300	33237000	24382000
P37958	MECA1	431020000	0	0	187960	1501900	2422500	872140	1322300	2835800	752600	916920	981440	303510	497590	1144600	377050	433120	709980	239080	2100700	1336600	1944400	1280900	1746000	3182900	928970	3461000	1255400	1081900	664090	242680	556410	1118300	345210	491390	302630	1227000	1999000	0	1158500	2127800	8560600	53627000	126740000	66750000	85194000	37081000	8342000
P37960	MRGA	285170000	0	0	0	0	0	0	0	0	0	0	0	0	0	0	0	0	0	0	0	0	0	0	0	0	0	0	0	0	0	0	0	0	0	0	0	0	0	0	0	384770	5554400	40359000	78502000	28215000	40536000	45172000	42398000
P37963	SP6D	930670	0	0	0	0	0	0	0	0	0	0	0	0	0	0	0	0	0	0	0	0	0	0	0	0	0	259950	278640	187370	0	0	0	0	0	0	0	0	0	0	0	0	0	0	0	0	204700	0	0
P37965	GLPQ	1761500	0	84576	46572	376360	349970	276050	166640	211000	78134	96436	37819	0	0	0	0	37930	0	0	0	0	0	0	0	0	0	0	0	0	0	0	0	0	0	0	0	0	0	0	0	0	0	0	0	0	0	0	0
P37967	PNBA	24835000	0	0	0	0	0	0	0	0	0	0	0	0	0	0	0	0	0	0	0	0	0	0	0	0	0	0	0	0	0	0	0	0	0	0	0	0	0	0	0	0	0	0	0	0	0	0	76990
P38021	OAT	119550000	0	0	312540	1697200	2348500	822980	1828900	1795400	931530	1102500	1102100	281990	657930	1228300	579600	1086700	945490	365060	1748700	1005300	721890	966680	931230	1152800	1535700	1090900	1047100	935730	1013200	626270	892990	691680	135990	250570	126940	334120	317640	0	200760	280260	0	85534	0	0	2598100	10303000	6985400
P38022	ROCR	7523400	0	0	0	0	0	0	0	42328	0	0	32364	0	0	0	0	0	0	0	31805	31722	0	0	0	0	0	0	0	0	0	0	0	0	0	0	0	0	0	0	0	0	0	0	0	0	1197000	3047400	2348300
P38049	HMOB	8854200	0	0	293510	1538500	636810	2019400	1411800	1419700	460520	564790	509210	0	0	0	0	0	0	0	0	0	0	0	0	0	0	0	0	0	0	0	0	0	0	0	0	0	0	0	0	0	0	0	0	0	0	0	0
P38423	YQXK	4272200	0	0	0	0	0	0	0	0	0	0	0	0	0	0	0	0	0	0	0	0	0	0	0	0	0	0	0	0	0	0	0	85298	0	62395	45404	103980	88384	73546	111010	103340	0	99735	0	0	377650	854610	692720
P38424	ENGB	27514000	0	0	0	0	0	0	0	0	0	75480	88170	97818	860340	1637800	494940	1847300	2648600	1191400	5728300	4360700	1204600	644810	760410	1184400	1691600	1189400	631010	204680	306280	155520	354710	0	0	76434	79487	0	0	0	0	0	0	0	0	0	0	0	0
P38491	YPFA	31679000	0	0	0	0	0	0	0	0	0	0	0	0	0	0	0	0	0	0	0	0	0	0	0	0	0	0	0	0	0	0	0	0	0	0	0	0	0	0	0	0	0	0	0	0	0	0	461350
P38493	KCY	18100000	0	0	0	0	0	0	0	0	0	0	48905	0	0	0	0	100420	70484	0	156010	164100	185450	114860	95758	127150	326170	254160	137430	128570	164980	152270	129540	214730	0	0	0	0	0	0	0	0	0	0	0	0	0	0	0
P38494	RS1H	4298000000	0	118430	702990	2591000	3037400	2439300	3103000	3473400	2162200	3193900	3255300	727230	1123900	2423500	1240800	2497600	2699200	849180	4751900	3391100	3695400	2795500	2909100	1844800	2631100	2726800	2116800	2349100	2196400	1866100	1205400	1795400	1330300	1612500	697520	1350900	1513800	1114700	6261400	21240000	81310000	267600000	720050000	465290000	996010000	730080000	638510000
P39062	ACSA	235420000	0	0	0	0	0	0	0	0	0	0	0	0	0	0	0	0	0	0	0	0	0	0	0	0	0	0	0	0	0	0	0	0	0	0	0	0	0	0	0	0	0	0	0	991130	42452000	54833000	56734000
P39063	YTXD	251610	0	0	0	110740	140860	0	0	0	0	0	0	0	0	0	0	0	0	0	0	0	0	0	0	0	0	0	0	0	0	0	0	0	0	0	0	0	0	0	0	0	0	0	0	0	0	0	0
P39066	ACUB	12892000	0	0	0	0	0	0	0	0	0	84988	62440	0	0	0	0	0	0	0	0	70262	0	0	0	0	50741	67992	0	0	190080	0	0	0	0	0	0	0	0	0	0	0	0	0	0	0	0	0	0
P39067	ACUC	1656100	0	0	295020	0	0	0	0	0	0	0	0	0	0	0	0	0	0	0	0	0	0	0	0	0	0	0	0	0	0	0	0	0	0	0	0	0	0	0	0	0	0	0	0	0	0	0	0
P39070	CLPQ	212370000	0	0	0	0	0	0	0	0	0	0	0	0	0	0	0	0	0	0	209610	0	144680	0	0	0	0	189690	0	167100	0	0	0	0	0	0	0	0	0	292240	7639500	27835000	32915000	7599600	56849000	24995000	25842000	22580000	5113800
P39071	DHBA	16523000	0	0	0	263660	392230	315280	485850	413350	227260	464690	275090	0	150850	98397	0	123340	101760	0	136820	0	136820	246040	153900	200230	209820	263950	0	110550	126330	0	0	0	0	0	0	0	0	0	0	0	0	0	0	0	563810	4083200	3112800
P39074	BMRU	38030000	0	0	0	0	0	0	0	88400	0	0	0	0	0	0	0	66600	66364	0	0	0	0	0	0	43216	0	0	0	0	0	0	0	0	0	0	0	0	0	0	0	0	0	0	22521000	11991000	0	0	0
P39075	BMRR	3730000	0	0	0	0	0	0	0	0	0	0	0	0	0	0	0	0	0	0	0	0	0	0	0	0	0	0	0	0	0	0	0	0	0	0	0	0	0	0	0	0	0	102170	2064600	913770	576470	72999	0
P39119	CISY	59926000	0	0	0	54240	306570	271380	492700	527470	410070	512530	138500	0	51253	232540	0	118690	117720	0	387900	206530	89761	118530	178410	26353	154700	202070	53142	0	0	0	0	52474	0	0	0	0	0	0	0	0	0	0	0	0	1216900	5574000	13181000
P39120	CISY2	2958700000	0	828840	1598600	12361000	14685000	7836100	12145000	10887000	8226700	12683000	10486000	3234600	4011100	10214000	4412500	10659000	13698000	3650000	18130000	16480000	13605000	12347000	10933000	11176000	13566000	18600000	9009000	7337500	8488100	4842600	4946900	7845900	4152100	3773100	1898100	2751200	1888300	184270	1052200	241930	385800	933060	290680	1201800	115700000	373820000	439570000
P39121	DEOC	2399300000	0	0	0	151140	452690	168620	411940	394140	63893	367330	298400	0	60659	383580	0	202240	274340	0	581570	322320	188080	331180	302160	65387	0	311060	58992	67568	62628	60324	116440	131900	0	0	58169	54347	56144	0	0	47714	0	0	0	0	540750	397470	12343000
P39126	IDH	10048000000	0	2129800	3560100	20394000	34077000	21620000	23996000	29226000	24605000	23404000	35580000	10962000	11962000	22503000	14291000	30856000	26232000	10396000	24804000	27125000	25036000	25001000	23554000	20698000	23013000	33474000	20166000	18677000	27028000	21360000	19993000	20759000	8956800	10879000	7365500	10066000	8247100	3489000	9473900	5398600	3231500	4584800	8076800	40641000	1141200000	2062000000	1708200000
P39127	CITR	1375800	0	0	0	0	0	0	0	0	0	0	0	0	0	0	0	0	0	0	0	0	0	0	0	0	74629	707010	363300	166170	64670	0	0	0	0	0	0	0	0	0	0	0	0	0	0	0	0	0	0
P39131	MNAA	444190000	0	0	0	0	0	0	0	0	0	0	0	0	0	1663600	400580	0	0	0	0	0	0	0	0	0	0	0	0	0	0	0	0	0	0	0	0	0	0	0	0	0	0	0	102710	4947400	98548000	126670000	75419000
P39132	YHBE	34022000	0	0	60236	596260	1146500	761260	1241200	1371500	1028900	1286500	1021800	467740	879290	1269600	505320	1252700	1298800	193650	1423000	1102600	1142200	1342600	1335900	939200	1144000	1312000	534620	724730	640520	550410	720780	1140300	521680	500160	459160	692940	602280	342410	271780	225030	71213	413900	296120	374610	289120	0	527720
P39133	YHBF	15308000	0	0	0	0	174430	0	0	0	0	0	0	0	0	0	0	0	8432400	0	0	0	3871500	0	0	0	0	0	0	0	0	0	0	0	0	0	0	0	0	0	0	0	0	0	171090	0	0	0	0
P39134	PRKA	2138600	0	0	0	0	0	0	0	0	0	0	0	0	0	0	0	0	0	0	0	0	0	0	0	0	0	0	0	0	0	0	0	0	0	0	0	0	0	0	0	0	0	0	0	0	90306	957340	428640
P39137	ROCE	1039600	0	0	0	173570	0	136260	249200	266270	102640	111700	0	0	0	0	0	0	0	0	0	0	0	0	0	0	0	0	0	0	0	0	0	0	0	0	0	0	0	0	0	0	0	0	0	0	0	0	0
P39138	ARGI	85175000	0	0	0	0	0	0	0	0	0	0	0	0	0	0	0	0	0	0	0	0	0	0	0	0	0	0	0	0	0	0	0	0	0	0	0	0	0	0	0	1352000	16218000	21541000	19378000	4942800	12905000	7397800	1439300
P39141	NUPC	9968800	0	0	544860	1469000	0	978890	140340	1209600	921570	918840	785290	233960	537240	561460	195470	398190	355180	0	347880	254280	0	0	116810	0	0	0	0	0	0	0	0	0	0	0	0	0	0	0	0	0	0	0	0	0	0	0	0
P39142	PDP	3578200000	0	108830	664980	3503100	6982200	3697100	7147000	5582900	5415900	6751400	6049600	2083700	3190900	4572200	2334600	5944900	7207300	2039100	8527600	6618100	8100800	8030200	7409200	7863400	7354400	8486800	6967800	7791300	8616200	6512200	5964200	7654100	3589800	3909000	1801900	3033300	2226200	544260	1096700	1018800	887870	5779000	137900000	261570000	756350000	750850000	603640000
P39143	GUTR	2074700	0	0	0	0	0	0	0	0	0	0	0	0	0	0	0	0	0	0	0	0	0	0	0	0	0	959070	0	0	0	17682	37975	238460	0	0	0	0	0	0	0	0	0	0	0	0	0	0	0
P39148	GLYA	5147500000	0	47598	323810	3179100	4077000	2125000	3091800	3080600	2718500	3156200	2512500	1193600	1202300	2077600	974970	2531100	2116600	750800	3197100	2218900	1609100	1225800	1747400	940940	1332500	1789100	1257100	1108700	1269900	559580	12484000	634280	382090	189170	343480	365910	316690	165820	391980	376530	498410	708630	3586200	14229000	607330000	1372100000	1103400000
P39149	UPP	823920000	0	0	0	1792900	2014400	1192500	2073500	1996700	1228800	1803000	1676700	588490	1129400	1873100	784320	2238500	2411600	923550	3893600	2788300	3097200	2168800	3135200	2625000	3508200	2993400	2384800	3347700	2550900	2616100	2146300	3155800	1954700	1831700	962840	1774300	1918700	797260	609440	757630	865140	495130	372340	119680	1436500	1072300	445980
P39153	SUA5	35791000	0	0	0	0	0	0	0	0	0	0	0	0	0	0	0	0	0	0	0	0	0	0	0	0	0	0	0	0	0	0	0	0	0	0	0	0	0	0	0	0	0	0	0	0	4718200	3137300	1535200
P39155	PAP	27371000	0	0	138310	836020	916290	903920	1050900	1606700	803200	1072500	1615300	156220	94810	1162500	351460	1071000	1137800	138850	1850800	1979800	1367400	1068300	1009700	946960	267080	923190	1116100	989500	867490	476390	0	1065400	246230	141150	0	0	0	0	0	0	0	0	0	0	0	0	0
P39156	YWLF	828370000	0	0	0	0	0	0	0	0	0	0	0	0	0	0	0	0	0	0	658680	0	0	0	0	0	0	0	0	0	0	0	0	0	0	0	0	0	0	0	0	0	0	0	336850	195520	4335900	32604000	165410000
P39157	YWLG	101520000	0	0	0	0	0	0	0	0	0	0	0	0	0	0	0	0	0	0	0	0	0	0	0	0	0	0	0	0	0	0	0	0	0	0	0	0	0	0	0	0	0	0	0	0	4828900	26629000	24381000
P39158	CSPC	24530000	116120	434300	1715700	2026300	2595400	1074200	2532300	1878700	1739900	1085700	2116600	400690	585050	602590	262120	789740	0	0	773870	192870	0	1828200	554050	398470	276990	550250	0	0	0	0	0	0	0	0	0	0	0	0	0	0	0	0	0	0	0	0	0
P39209	TLPC	1257000	0	0	0	437410	262160	114740	205560	105310	50543	45187	36043	0	0	0	0	0	0	0	0	0	0	0	0	0	0	0	0	0	0	0	0	0	0	0	0	0	0	0	0	0	0	0	0	0	0	0	0
P39211	XYLB	1954200	0	0	0	0	0	0	0	0	0	0	0	0	0	0	0	0	0	0	0	0	0	0	0	0	0	0	0	0	0	0	0	0	0	0	0	0	0	0	0	0	0	0	0	0	96867	101500	45764
P39214	MCPA	48098000	132610	1096100	2174700	5819700	6225500	3239400	3991200	3815900	2199500	2136000	1939700	355040	638580	1090400	346600	730520	859880	249390	1108800	1154600	611650	982580	928690	506320	530460	999360	563400	608590	531140	350790	357700	258290	63425	111000	39475	88623	100760	0	0	32692	104100	48823	0	135060	106430	317870	297990
P39215	MCPB	20470000	0	144830	783350	2859100	3059100	1396500	1666000	1440800	827970	968420	654460	102640	244720	353260	115050	446610	316370	0	538350	365110	370760	410950	441880	259730	286890	408600	321580	190370	256900	39127	21119	95246	0	0	0	0	0	0	0	0	0	0	0	0	523410	206760	102610
P39217	TLPB	3736300	0	31044	191690	882840	719670	268110	113270	404950	165780	279690	135230	0	0	72008	0	37669	0	0	0	0	52014	0	107660	0	0	38866	0	82225	0	0	0	0	0	0	0	0	0	0	0	0	0	0	0	0	0	0	0
P39456	TCYC	25868000	0	0	500140	4153800	3804600	1741200	2937200	2372500	1605700	1711800	954730	0	356090	677770	0	326240	471770	0	842890	351130	347290	359300	332920	102050	0	481320	125680	0	91608	0	0	0	0	0	0	0	0	0	0	0	0	1220500	0	0	0	0	0
P39569	GERBA	938050	0	0	0	0	0	0	0	0	0	0	0	0	0	0	0	0	0	0	0	0	0	0	0	0	0	0	0	0	0	0	0	0	0	0	0	0	0	0	0	0	0	0	0	632070	0	0	0
P39574	GAL1	109140000	0	0	0	0	0	0	0	0	0	0	0	0	0	31022	0	0	0	0	0	0	0	0	0	0	0	0	0	0	0	0	0	0	0	0	0	0	0	0	539930	330380	0	0	0	0	0	0	0
P39575	GALT	293680000	0	0	0	0	0	0	0	0	0	0	0	0	0	0	0	0	0	0	0	0	0	0	0	0	0	0	0	0	0	0	0	0	0	0	0	0	0	0	0	31087	920990	12295000	62414000	33849000	72209000	51953000	48626000
P39576	ILVE2	635900000	0	79818	280830	2584400	2646100	2345100	2947500	2815300	1954700	2035000	1985200	280030	1363900	2027200	525220	1916800	2165100	671570	3143500	2340200	2125300	2368700	2953000	1241500	1446100	2435500	1793300	826580	1437200	579820	659060	714480	488850	522390	190460	659520	368940	0	171380	77913	0	0	0	0	5862800	35058000	47971000
P39577	DLTE	154550000	0	0	0	0	0	0	0	0	0	0	0	0	0	0	0	0	0	0	0	0	0	0	0	0	0	0	0	0	0	0	0	0	0	0	0	0	0	0	0	0	0	0	0	0	1036400	1028500	1873500
P39578	DLTD	63904000	61454	1362200	2094200	8774500	10789000	6379700	7096800	6186600	3180700	4317100	3637800	462380	1433700	1762000	411510	1423500	1397600	294060	995040	754820	357720	381470	258670	91243	0	0	0	0	0	0	0	0	0	0	0	0	0	0	0	0	0	0	0	0	0	0	0
P39579	DLTC	34849000	0	0	0	291290	552660	0	0	0	0	0	0	0	0	0	0	0	0	0	0	0	0	0	0	0	0	0	0	0	0	0	0	0	0	0	0	0	0	0	0	0	0	0	0	0	0	890050	5512600
P39581	DLTA	1831300000	0	0	0	47689	0	46253	56422	80522	43303	49785	58324	0	0	204200	0	61633	105780	0	0	128020	89636	57657	78946	101820	0	44898	44642	52880	115560	36882	0	0	0	0	0	0	0	0	0	67725	0	0	0	0	171570	38795000	255360000
P39582	MENA	3568100	0	0	267460	0	785970	629940	710480	0	393140	418630	0	0	192230	0	0	0	170270	0	0	0	0	0	0	0	0	0	0	0	0	0	0	0	0	0	0	0	0	0	0	0	0	0	0	0	0	0	0
P39583	YWAC	19238000	0	53735	358400	387370	739300	878390	970520	959510	746160	899680	854080	197650	412010	1232400	217030	563730	895070	53981	1041400	349480	804360	596610	694470	600950	451320	924010	301010	439370	421320	607680	268720	220650	146890	153000	49748	387290	189660	0	111690	59342	0	0	0	0	0	0	0
P39586	YWBC	102270000	0	0	0	0	0	0	0	0	0	0	0	0	0	0	0	0	0	0	0	0	0	0	0	0	0	0	0	0	0	0	0	0	0	0	0	0	0	0	0	181130	195680	395890	640450	0	742270	772140	0
P39587	YWBD	5004700	0	0	0	370170	0	0	0	0	0	0	0	0	0	0	0	0	35808	0	46934	53351	88151	99187	57949	208280	418350	745320	420880	463700	285110	117820	52120	0	0	0	0	0	100260	0	91610	152930	0	0	0	0	285980	168990	141340
P39592	YWBI	15831000	0	0	0	0	0	0	0	0	0	0	0	0	0	0	0	0	0	0	0	436520	0	0	0	0	0	0	0	0	0	0	0	0	0	0	0	0	0	0	0	0	0	0	1863400	1965300	7045000	2804200	1423700
P39593	THIM	128750000	0	0	0	688440	1830800	1680000	2028300	2426400	1879100	1786700	1412400	450370	705800	1080800	190410	1549300	1996700	544490	2721100	2186200	1553700	2501200	2245300	2261500	2058400	3398600	1673400	909430	1493700	903530	585900	1211400	346460	230140	0	306640	148590	0	0	0	0	0	0	0	181590	9782800	22004000
P39595	EFEU	1485000	0	0	0	291820	523090	198350	172680	86784	67862	144420	0	0	0	0	0	0	0	0	0	0	0	0	0	0	0	0	0	0	0	0	0	0	0	0	0	0	0	0	0	0	0	0	0	0	0	0	0
P39596	EFEM	2663000	0	0	0	247010	422280	196100	187840	200900	118990	74461	90003	0	0	0	0	70129	35279	0	71504	83849	88190	98218	108980	0	34673	155440	0	29433	0	0	0	0	0	0	0	0	0	0	0	0	0	0	0	0	0	0	40550
P39597	EFEN	8884500	0	0	0	0	0	0	0	65239	0	0	0	0	0	40737	0	0	51316	0	37119	0	0	0	0	0	0	0	0	0	0	0	0	0	0	0	0	0	0	0	0	0	0	0	7447700	0	0	0	0
P39598	YWBO	2678500	0	0	0	0	0	0	64408	72430	0	0	73512	0	0	0	0	0	0	0	0	0	0	0	0	0	0	87745	0	0	75222	0	0	130370	0	0	0	0	68913	0	202340	129710	0	145950	662250	117290	266480	160170	421750
P39604	RODA	3155200	0	107980	165070	363920	315000	260380	360930	486730	225280	231360	170870	0	139280	137110	0	99602	91725	0	0	0	0	0	0	0	0	0	0	0	0	0	0	0	0	0	0	0	0	0	0	0	0	0	0	0	0	0	0
P39605	NFRA1	383660000	0	0	0	0	0	0	0	0	0	0	0	0	0	0	0	0	0	0	0	0	0	0	0	0	0	0	0	0	0	0	0	0	0	0	0	0	0	0	0	0	0	0	0	0	0	0	0
P39606	YWCH	48360000	0	0	0	0	0	0	0	0	0	0	0	0	0	0	0	0	0	0	0	0	0	0	0	0	0	0	0	0	0	0	0	0	0	0	0	0	0	0	0	0	0	0	0	0	0	0	619910
P39609	YWDA	42178000	0	0	0	3315200	2699400	1731600	3673200	1890500	2186600	3187700	1234800	293250	1341700	1797100	268280	1825000	1609400	232440	1578800	2903600	1347300	1206600	1281500	1106100	531250	1383800	916360	944850	868420	371380	0	451750	0	0	0	0	0	0	0	0	0	0	0	0	0	0	0
P39610	PDXK	808390000	0	0	266290	2033500	1820700	2338000	3337700	3158800	3022700	4029700	3211100	972820	881460	2264700	179560	3167000	2262500	642120	4255900	2382000	2241300	3786800	3756200	3397800	4316100	6238100	3524200	4033500	5059000	2925900	2255200	5203300	1362900	1802100	633470	1570500	953990	541350	1096700	610790	322180	288560	997620	224330	1302400	6548300	70889000
P39617	YWDI	499190000	0	0	0	23096000	17656000	5139500	1226100	816970	232870	0	0	0	0	0	245570	230800	279920	0	2302600	1935900	915500	346230	1568800	313160	448870	1721500	8125900	61229000	118510000	42985000	46371000	55749000	34077000	26273000	15914000	22132000	4213600	308650	628210	231790	0	245500	0	0	986070	0	1116200
P39623	SPSC	0	0	0	0	0	0	0	0	0	0	0	0	0	0	0	0	0	0	0	0	0	0	0	0	0	0	0	0	0	0	0	0	0	0	0	0	0	0	0	0	0	0	0	0	0	0	0	0
P39630	RMLB	789060	0	0	0	0	0	0	0	0	0	152340	0	0	0	0	0	0	0	0	0	0	0	0	0	0	0	0	0	0	0	0	0	0	0	0	0	0	0	0	0	0	0	0	0	0	0	0	0
P39633	DHE2	2476700	0	519930	0	54331	117290	73131	49328	86385	38551	39864	38431	0	0	23668	0	0	0	0	0	0	0	0	0	0	0	678580	0	0	0	0	0	0	76701	0	0	0	0	0	628620	51908	0	0	0	0	0	0	0
P39634	ROCA	92667000	0	0	0	0	0	0	0	0	0	0	0	0	0	0	0	0	0	0	0	0	0	0	0	0	0	0	0	0	0	0	0	0	0	0	0	2167500	18052000	10840000	16405000	6985000	3198700	2714800	1935500	91586	3060800	9025800	5918600
P39640	BACC	158190	0	0	0	0	0	0	0	0	0	0	0	0	0	0	0	0	0	0	0	0	0	0	0	0	0	0	0	0	0	0	0	0	0	0	0	0	0	0	0	0	0	0	0	0	158190	0	0
P39641	BACD	34889000	0	0	0	0	0	0	0	0	0	0	0	0	0	0	0	0	0	0	0	0	252710	0	0	0	0	0	0	0	0	0	0	0	0	0	0	0	0	0	0	0	0	0	1398700	1698900	7796200	8321500	8762500
P39644	BACG	156080000	0	0	0	0	0	0	0	0	0	116050	0	0	0	0	0	0	0	0	0	0	0	279840	0	0	0	110710	179670	147810	0	0	0	0	0	0	0	0	0	0	0	0	0	0	0	0	1954300	20578000	36860000
P39645	CHDC	2948600000	0	0	58638	886200	1339100	854340	1070800	1148300	727350	1141800	1399400	223760	409790	1304000	475590	1268800	1032200	257170	1197200	1265500	821500	902190	843020	505220	568730	1201300	565760	580150	643480	780680	569850	539540	450130	649270	659580	1439800	2802300	999840	3928800	9021600	14071000	40979000	211940000	260190000	829120000	554110000	557860000
P39646	PTAS	11405000000	0	0	59112	297520	359640	106830	660210	602700	287150	575840	465260	46889	67882	334060	251470	388470	554940	409470	381030	295350	889110	767640	746820	1038300	914700	1580400	756430	715800	343070	4417900	3349100	4476800	267940	214620	151900	463760	215180	68126	482670	868490	1092800	1946100	3066000	6087900	768350000	2498400000	2699800000
P39647	CYSL	9373900	0	0	0	0	0	0	0	0	0	0	0	0	0	0	0	0	0	0	0	58598	0	0	0	0	0	0	0	0	0	0	0	0	0	0	0	0	0	0	0	0	0	0	0	0	872070	2797400	3329300
P39648	LIPL	6472900	0	0	0	642560	894490	300850	309760	489290	83640	348910	0	0	0	108040	63485	358460	105920	169750	0	181000	178920	113250	107420	117210	100640	128130	82005	260730	86941	88773	0	356040	0	54807	0	135290	0	0	0	0	0	0	0	0	0	0	0
P39651	YWFO	22657000	0	0	0	0	0	0	26964	28682	0	0	0	0	0	0	0	0	0	0	0	0	0	0	0	0	0	0	0	0	0	0	0	0	0	0	0	0	0	0	0	0	163650	1182000	3754800	1198800	3849800	4460000	3813100
P39667	NADR	3229100	0	0	0	0	0	0	0	0	0	0	0	0	0	0	0	0	0	0	0	96598	0	0	0	0	0	0	0	0	0	0	0	0	0	0	0	0	0	0	0	0	0	0	0	0	0	0	0
P39738	FLID	34399000	0	0	0	43510	0	0	0	0	0	0	0	0	0	0	0	0	0	0	270060	0	0	0	0	0	0	0	0	0	0	0	0	0	0	0	0	0	0	0	0	38511	59137	719710	5188700	5257500	9824100	6898600	4186100
P39739	FLIS	79469000	0	0	0	0	0	0	0	0	0	0	0	0	0	0	0	0	0	0	153210	173660	135530	0	114350	125450	131350	0	0	0	0	0	0	0	0	0	0	168120	0	0	183920	180800	144210	202010	0	0	568880	582920	9078800
P39740	FLIT	11046000	0	0	0	0	0	0	0	0	0	0	0	0	0	0	0	0	0	0	0	0	0	0	0	0	0	0	0	0	0	0	0	0	0	0	0	0	0	0	0	0	0	152780	559170	501950	5320300	1856900	2279100
P39751	MBL	1475600000	164870	2910000	9838100	35050000	44814000	32541000	43584000	44645000	35080000	46163000	37796000	10828000	23771000	37632000	14159000	36990000	42232000	15835000	52798000	46918000	45229000	42095000	43399000	40017000	40590000	58316000	38003000	40011000	48548000	35679000	33519000	44780000	26817000	25462000	20755000	36463000	28672000	10538000	23854000	18017000	12561000	25367000	33823000	9670200	22072000	14349000	15347000
P39752	FLHO	841600	0	0	0	204180	150930	39050	0	0	0	0	0	0	0	0	0	0	0	0	0	0	0	0	0	0	0	0	0	0	0	0	0	0	0	0	0	0	0	0	0	0	0	0	0	0	0	0	0
P39753	FLHP	1538900	0	0	0	0	0	0	0	0	0	0	0	0	0	0	0	0	0	0	0	0	0	0	0	0	0	0	0	0	0	0	0	0	0	0	0	0	0	0	0	0	0	0	0	0	0	0	0
P39756	FDHD	10432000	0	0	0	305650	458630	332470	310610	455430	368110	595270	431180	0	67314	377010	147350	364330	429780	0	638730	469630	283690	469510	498560	77755	281670	564800	75170	194020	312160	214220	219460	81019	0	109630	48785	137420	65980	0	131890	0	0	0	111740	0	0	0	135130
P39757	MOAA	3908100	0	0	0	96842	132190	142610	188530	200810	94269	100590	155760	0	0	0	0	54522	41267	37316	201850	64528	174720	156010	141390	105000	181230	359990	202130	168810	106750	0	73078	141130	59905	95782	43296	0	50140	0	0	0	0	53325	136280	42274	0	0	0
P39758	ABH	4241300000	0	0	947660	1304300	3446700	396180	1440900	4247300	626250	1519800	425560	0	1026800	494210	0	261800	571020	0	3900100	492300	302170	451060	3237200	245040	505330	3648500	191520	3019000	2932300	3772800	160060	314990	0	271710	489850	1034900	1209200	2288500	1103100	920230	4743700	1149000	0	3383300	3224000	5693600	158080000
P39760	KTRC	107420000	0	187250	1044100	4131100	5193000	3418100	3906100	4423200	3605800	4137000	3388500	949850	2193600	3837700	1120200	3122400	3568200	1151200	4531700	4593100	3698000	3350100	3532100	2800200	1978700	3380600	2636100	2359300	2775000	1856200	2212700	3199300	2066600	2247500	688910	1663200	628110	0	667090	412440	652860	367960	847090	492990	793500	803800	487350
P39761	ADEC	187490000	0	0	0	52684	241500	209660	0	148120	123640	89289	128090	0	0	148290	38204	0	200000	0	323960	375750	209500	186950	330870	138400	208780	83284	55640	57606	145740	0	0	0	0	0	0	0	0	0	43601	219590	1527000	9327100	30082000	22738000	41720000	37248000	27572000
P39762	AMPS	714490000	0	0	0	0	0	0	0	0	0	0	0	0	0	0	0	0	0	0	0	0	0	0	0	0	0	0	0	0	0	0	0	0	0	0	0	0	0	0	0	0	0	0	0	1409800	99752000	188780000	148570000
P39763	MREBH	2749900	0	0	0	44730	213400	0	61764	143520	66964	58976	134770	0	46335	67194	0	109700	211050	0	55372	81918	51838	133330	51911	148030	82074	82170	82607	135620	80349	66471	57642	482130	0	0	0	0	0	0	0	0	0	0	0	0	0	0	0
P39765	PYRR	182500000	0	0	899890	3116200	4112000	3048100	3169700	3736500	4165300	3652000	4995200	1374500	2050100	2015900	1539200	4083400	3135200	1648600	5056100	4731900	7792900	6383100	5096800	6473900	6493900	9403800	6379900	6707000	7994700	5196700	5650600	6626000	4383800	5205100	1237500	6186800	5598000	1352900	3670400	2497800	2470500	2508600	3661200	1193000	2725700	1167400	971090
P39771	PURT	672850000	0	0	0	0	0	0	0	0	0	31512	0	0	0	0	0	0	0	0	0	0	0	0	0	0	0	0	0	0	0	0	0	0	0	0	0	0	0	0	0	0	0	0	0	5447800	115970000	170540000	135810000
P39772	SYN	3660500000	0	0	90518	943610	1235500	822950	962500	1031700	691300	886030	915200	54850	344260	612830	155360	597350	772160	63414	808190	991810	571300	776080	627590	696830	687610	892660	380490	436070	478470	245280	140070	365570	259900	173710	51129	502740	415740	69315	511610	1213000	2248400	3857000	6179500	77673000	817020000	997540000	732890000
P39773	GPMI	3748300000	0	0	40905	0	0	0	0	0	0	0	0	0	0	37377	0	0	0	0	0	0	0	46975	0	0	0	0	0	0	0	0	0	0	0	0	0	31273	25995	32160	34562	163350	694620	1236000	845340	328580	605440	16176000	340090000
P39778	CLPY	867710000	0	51943	457110	2815200	3417500	3421500	4451300	5618600	5076300	5106700	4670700	2349800	3681400	5720200	2224900	8722100	11321000	3338000	15729000	14165000	15990000	17752000	20734000	19148000	28239000	40241000	28999000	35190000	53649000	53676000	46171000	80538000	52710000	64894000	42923000	52665000	38132000	10129000	14580000	7829100	5269500	7553100	8896900	3424600	5593400	1983200	2580600
P39779	CODY	3437500000	0	1066800	3430600	10369000	11379000	9137400	13470000	13442000	10416000	11279000	10584000	3219800	6058800	10367000	3931100	11597000	13130000	3837800	13495000	12416000	11953000	12492000	11836000	10416000	10265000	13046000	7514300	6418400	7601900	3062800	3240900	7611100	3249100	2628500	2255600	3552900	2871100	1088800	1822900	1661200	1588900	1366200	1375200	1138800	4848300	8241000	125110000
P39787	DNAD	305810	0	0	0	0	0	0	0	0	0	0	0	0	0	0	0	0	0	0	0	0	0	0	0	0	0	0	0	0	0	0	0	0	0	0	0	0	0	0	0	0	0	0	146540	0	159270	0	0
P39793	PBPA	54390000	121460	1870900	2577000	6663500	7004100	2520800	3373100	3295300	1766700	2020600	2211600	440380	780670	1316400	363810	1186800	1304600	273880	1954000	1561700	1788100	1147800	2437600	1181300	1222500	1080000	720020	404830	307870	96772	77192	92995	0	12782	0	162910	387250	84729	149160	166110	98548	18929	145160	0	0	0	0
P39794	PTTBC	373930000	1155600	5791200	16161000	41980000	50382000	33707000	32587000	28010000	20008000	21469000	17078000	4220600	8258200	12290000	3941500	9014700	9663300	2483000	10059000	6336700	5156300	3194200	3187300	3515300	4759700	7888300	4022000	2275700	1155400	460340	659060	1303200	774870	366460	180970	293240	141400	0	0	0	0	0	0	0	0	0	0
P39795	TREC	2106900000	0	0	0	0	0	0	0	43276	0	0	24125	0	0	23087	0	0	0	0	0	28255	0	0	34500	0	0	0	21142	0	22042	0	0	0	0	0	0	0	0	30681	27937	182010	245480	456090	865410	523810	3178900	30086000	280470000
P39796	TRER	1221600	0	0	0	0	70633	59925	144230	225010	83633	157210	154080	0	0	65945	0	61876	0	0	61732	0	137320	0	0	0	0	0	0	0	0	0	0	0	0	0	0	0	0	0	0	0	0	0	0	0	0	0	0
P39802	CHEW	139850000	0	0	188550	1265300	1842000	1014300	1160200	1024300	1107800	1073100	1340200	482560	894430	1355600	802970	1583700	1793400	986290	2396800	2194300	2228400	2055600	2138200	1555400	1225600	1756300	1280000	1613400	2298600	1864600	2015300	10418000	12212000	11410000	6322000	8250400	4673700	2316000	4172800	3074700	2499700	4544400	3912700	2623400	6889800	6063000	4633800
P39803	YITT	1539600	0	0	0	542610	479950	0	423000	94091	0	0	0	0	0	0	0	0	0	0	0	0	0	0	0	0	0	0	0	0	0	0	0	0	0	0	0	0	0	0	0	0	0	0	0	0	0	0	0
P39805	LICT	2323600	0	0	0	0	0	0	70362	74631	0	0	0	0	0	0	0	92629	89364	0	148970	240390	107460	165550	167290	179520	86677	122360	66658	183870	154800	139500	0	63836	0	0	0	0	0	0	0	0	0	0	0	0	0	0	0
P39808	YVYG	2307000	0	0	0	0	491460	235490	531140	0	192210	170840	312250	0	0	0	0	0	0	0	373640	0	0	0	0	0	0	0	0	0	0	0	0	0	0	0	0	0	0	0	0	0	0	0	0	0	0	0	0
P39810	FLGK	13504000	0	134020	0	104500	224950	0	42750	0	0	0	0	0	0	0	0	0	0	0	0	0	0	0	0	0	0	0	0	0	0	0	0	0	0	0	0	0	0	0	0	0	0	0	0	0	2320800	4186000	2583100
P39812	GLTA	24955000	0	0	0	0	15884	0	0	0	0	0	0	0	0	0	0	0	0	0	249550	0	0	0	0	0	0	0	0	0	0	0	0	0	0	0	0	0	0	0	486980	3750200	3586200	3199300	4931400	1554900	4066200	2104000	836550
P39813	DPRA	6297100	0	0	0	0	0	0	0	0	0	0	0	0	0	0	0	0	0	0	0	0	0	0	0	0	0	251780	60782	0	0	0	0	0	0	0	0	0	0	0	444330	3279200	0	2261000	0	0	0	0	0
P39814	TOP1	214150000	0	0	0	0	88178	21832	190030	197980	345660	677780	1201900	485730	2284300	4290500	1762100	4580800	5684100	3465300	18402000	9774700	3244100	3255500	3891400	3812300	3157200	6324400	3546000	2500800	2938500	1462800	2575000	7442600	5061800	9736800	1919600	24030000	22030000	578250	834470	28613000	23364000	217120	158370	0	0	0	0
P39815	TRMFO	516370000	0	0	0	105660	209260	67235	241450	215500	124110	237110	151210	0	0	50206	0	47780	46367	0	123860	134080	103390	0	0	0	62847	213450	48375	194980	146970	232650	257350	609710	422560	463210	620320	2370800	2336200	1153000	2406700	1857900	1639800	2795700	3738500	1150700	12973000	19195000	21919000
P39816	PTW3C	32041000	149740	329620	1051300	4041000	5867600	2818400	3825300	3275900	1924900	1981900	1752200	119660	329010	890720	196680	644030	594620	86340	488880	311110	104550	97735	248970	61828	56988	67283	0	0	0	0	0	0	0	0	0	0	0	0	0	0	0	0	0	0	0	0	0
P39820	PROB	24698000	0	0	299680	553250	566420	1496500	1885700	1706100	1219000	1109900	1857600	418260	281120	1528500	460800	1581600	1162800	236600	908300	643500	974080	953310	748330	420370	735340	780150	587070	422260	348510	258920	153440	232150	0	45379	0	84577	38357	0	0	0	0	0	0	0	0	0	0
P39821	PROA	122880000	0	83097	410310	2794200	3645200	1983900	3041600	3128000	2424100	2935700	2570700	605530	1340600	2736400	514780	2215900	2971900	944370	3101500	2615600	2356400	1744400	1453100	996230	1612200	1786700	1051100	1437500	1136800	815600	693080	1099300	541760	465380	411510	460800	291810	92648	287380	138330	42342	1281700	575500	50458	80322	165960	488990
P39822	PSD	44480000	0	133130	660680	1347600	485280	450280	651250	762360	345290	564260	150910	170680	0	286730	0	166380	611780	150660	843360	0	50615	132480	46127	0	0	146040	112730	0	37787	0	0	0	0	0	175600	341310	0	0	0	307770	169490	256200	0	256790	0	2723700	12670000
P39839	YUXL	11774000	0	0	0	0	0	0	0	0	0	0	0	0	0	0	0	0	0	0	0	0	0	0	0	0	0	0	0	0	0	0	0	0	0	0	0	1244100	5063000	1960200	2008500	1001200	214420	151770	89406	41418	0	0	0
P39841	MANA3	7803300	0	0	0	0	0	0	0	0	0	0	0	0	0	0	0	0	0	0	0	0	0	0	0	0	0	0	0	0	0	0	0	0	0	0	0	0	0	0	0	390480	0	0	0	0	0	0	0
P39845	PPSA	1466000	0	0	134640	270500	0	190440	209580	33736	115560	0	0	0	104620	54977	0	44596	56769	0	20671	13883	0	0	77995	0	80324	0	0	0	0	0	0	57712	0	0	0	0	0	0	0	0	0	0	0	0	0	0	0
P39912	AROG	4234700000	0	1098600	4449100	19263000	25579000	24637000	27701000	29627000	25511000	28773000	26543000	9276400	16597000	38749000	9060200	31902000	25721000	10067000	41477000	26812000	37372000	21557000	54896000	33283000	28131000	39343000	23128000	19382000	17989000	10871000	10605000	10913000	5924700	5417400	2737800	2674600	3429300	1317700	2721200	3085500	27745000	217820000	503680000	340980000	821870000	606720000	579630000
P40332	IOLX	2864300	0	0	0	0	0	0	0	0	0	0	0	0	0	0	0	0	0	0	0	0	0	0	0	339530	0	1233700	0	0	0	0	0	0	0	0	0	128330	0	0	0	0	0	166870	452210	0	198460	114470	230720
P40399	RSBU	70582000	0	0	0	290790	617560	443140	701740	424670	533220	712120	432390	41402	131640	454600	54506	422610	533850	38616	646320	262490	207090	499410	484600	428120	432440	702480	287980	314250	356410	210760	80598	335700	49157	55530	51208	249370	55198	0	0	0	0	114590	753580	2202300	13856000	14443000	11825000
P40403	CHEC	1170100	0	0	0	0	151420	0	0	110740	0	0	0	0	0	0	0	127180	0	0	0	0	0	0	0	0	0	0	0	0	0	0	0	177060	0	0	0	0	0	0	0	0	0	0	0	0	0	0	0
P40404	CHED	1462400	0	0	0	0	0	0	0	93755	0	0	88564	0	84300	0	0	0	0	0	205320	0	0	0	0	114920	128890	197670	0	0	0	0	0	0	0	0	0	124750	116070	0	0	219280	88839	0	0	0	0	0	0
P40409	FEUA	13767000	0	445390	354270	2014000	1870100	1044800	1472000	715880	533360	527630	603590	54035	81361	146930	0	0	236310	151920	608620	389700	321110	171940	369860	204950	94142	547130	378530	215900	79359	83864	50350	0	0	0	0	0	0	0	0	0	0	0	0	0	0	0	0
P40735	ECFA1	2727400	0	0	0	296990	548040	83203	602110	447280	173140	303340	194650	0	0	78647	0	0	0	0	0	0	0	0	0	0	0	0	0	0	0	0	0	0	0	0	0	0	0	0	0	0	0	0	0	0	0	0	0
P40739	PTV3B	186490000	3050500	4288500	10389000	35370000	22088000	24611000	13808000	11259000	15163000	7487000	7337400	3238000	1365600	2928200	1389700	3216100	2102300	868470	2197700	1269700	1400600	1106800	1548900	1352700	1856700	2149800	698900	572680	556120	300390	395940	372370	116610	195310	93415	248020	100710	0	0	0	0	0	0	0	0	0	0
P40740	BGLH	8328900000	0	25965	82703	148290	351070	328710	564810	561890	448940	610130	509260	122000	239730	579540	151700	548020	503580	197630	360510	179700	521590	463370	429640	459040	384820	591220	351660	298770	393190	244750	264240	399230	126320	252210	151870	1066400	2144400	1437100	4977900	4057700	2725700	2511600	49649000	295680000	1999800000	1872000000	1597200000
P40747	YUXG	92578000	0	0	0	0	0	0	0	0	0	0	0	0	0	0	0	0	0	0	0	0	0	0	0	0	0	3689200	0	0	0	0	0	44109000	0	27139000	2939000	6362900	4741200	1562900	1107400	326040	0	0	0	0	0	0	0
P40750	PBPD	6042700	0	135010	199970	1193400	1305600	580060	729800	627170	362320	317450	347820	0	0	69016	0	39102	0	0	0	0	0	0	0	0	0	0	0	0	0	0	0	0	0	0	0	0	0	0	0	0	0	0	0	0	0	0	0
P40767	CWLO	11092000	0	0	0	0	0	0	0	0	0	0	0	0	0	0	0	0	0	0	0	0	0	0	0	0	0	0	0	0	0	0	0	0	0	0	0	0	0	0	0	0	0	0	368260	1123600	3905200	3258600	911980
P40768	YTKA	15466000	0	448150	491670	2039900	1669400	642020	1011600	875870	571030	574650	985120	0	0	427650	190280	491990	347970	0	504660	485720	430560	0	0	0	0	602620	467620	419930	447690	267340	319240	330730	146950	0	0	275440	0	0	0	0	0	0	0	0	0	0	0
P40778	MURC	1034400000	0	0	0	99221	621340	0	202470	318980	159020	206060	145600	0	109450	0	0	42339	42024	0	40067	44170	0	0	63036	57539	0	54153	0	0	0	0	0	0	0	0	0	0	0	0	17802	0	0	0	448280	0	0	0	12862000
P40779	YTXG	56602000	519850	7263700	7473700	10597000	7383900	3517400	3617000	2352900	1894800	1097200	1251400	550700	610460	875660	354570	565180	605580	253230	1608400	497920	592660	586610	460810	543470	86323	321950	444670	104700	343380	124130	102510	0	0	0	0	0	0	0	0	0	0	0	0	0	0	0	0
P40780	YTXH	435440000	5632400	48197000	61297000	56360000	65951000	32378000	33866000	26324000	13389000	15601000	13608000	3589300	4812600	6188000	2434100	6638300	8211400	1141500	7960100	5360400	3428400	2328900	2462500	1406700	919580	1110700	288290	123800	378960	161740	220090	322300	0	0	0	0	119220	0	400310	86417	0	0	0	0	0	0	0
P40806	PKSJ	1255800	0	0	0	26600	24301	2971.4	0	0	19729	0	0	0	0	0	0	0	4838.7	0	40822	164180	0	0	7001.3	3088.5	0	0	0	0	0	0	0	0	5308.4	0	0	7959.8	4429.3	0	2973.7	5227	0	5881.5	0	0	0	0	0
P40871	DHBE	19259000	0	0	0	0	0	0	0	0	0	0	0	0	0	0	0	0	0	0	0	0	0	0	0	0	0	0	0	0	0	0	0	0	0	0	0	0	0	0	0	0	0	0	0	0	0	0	69727
P40924	PGK	7276000000	0	0	82429	546490	727630	756010	1299000	1248200	963200	1618900	1499800	285500	542100	1832700	409140	1749900	1647900	464500	3146700	3066400	2706300	2102800	3042600	1602700	2244200	2927900	1401000	1757100	1701100	1086800	1328100	1380400	784730	788450	311640	641290	809080	83657	487280	571540	912790	400190	1242000	347210	1786100	26963000	228580000
P40950	YUXN	6011800	0	0	0	0	0	0	0	0	0	0	0	0	136700	329760	0	191620	0	0	69628	0	0	0	161580	67868	0	68568	0	0	74796	0	0	301000	131700	187040	364810	1603600	1657500	396510	152470	116560	0	0	0	0	0	0	0
P42060	RL22	3843100000	0	313510	952290	3480000	4656800	4480000	8018400	11148000	15284000	29980000	58297000	43891000	162290000	278550000	124280000	296140000	331830000	247300000	942170000	728710000	297620000	100780000	45141000	19661000	13833000	12626000	6401300	5306400	4782100	3278800	2841100	4129100	2224800	3120500	2925000	6352100	3618100	1331700	1671300	626660	376020	1409700	994950	889570	0	2505500	1273900
P42084	HUTI	883490	0	0	0	0	0	537140	0	0	0	0	0	0	83205	0	0	0	0	0	0	0	0	0	0	0	63559	0	0	0	0	0	0	0	0	0	0	0	0	0	0	0	0	0	0	0	0	0	0
P42085	XPT	76683000	0	0	0	0	0	0	0	0	0	0	0	0	0	0	0	0	0	0	0	0	0	0	0	0	0	0	0	0	0	0	0	0	0	0	0	0	0	0	0	0	0	0	0	0	0	0	0
P42100	GLXK	6955600	0	0	0	0	47391	0	60312	55485	0	0	0	0	0	0	0	0	23001	0	40461	0	0	0	0	0	0	0	0	0	0	0	0	0	0	0	0	0	0	0	0	0	60346	1142500	2621800	595940	1364500	485480	458330
P42101	GS30	2942000	0	0	0	0	0	0	0	0	0	0	0	0	0	0	0	0	0	0	0	0	0	0	0	0	0	0	0	0	0	0	0	0	0	0	0	0	0	0	0	0	0	0	0	0	0	0	0
P42105	YXAF	5757500	0	0	0	0	0	0	0	0	0	0	0	0	0	0	0	0	0	0	0	0	0	0	0	0	0	0	0	0	0	0	0	0	0	0	0	0	0	0	132370	123520	254160	1041700	1339300	259830	663640	1081800	0
P42106	QDOI	3768200	0	0	0	0	0	0	0	0	0	0	0	0	0	0	0	0	0	0	0	0	0	0	0	0	0	0	0	0	0	0	0	0	0	0	0	0	0	0	0	0	0	0	0	0	0	0	184080
P42108	YXAI	62470000	500230	1272500	3876000	9009500	14462000	193380	4929300	6257500	3717700	2344100	3468000	1110500	129710	2291300	0	2778400	1047900	0	0	0	925530	1280000	874940	317070	252570	330370	570080	531330	0	0	0	0	0	0	0	0	0	0	0	0	0	0	0	0	0	0	0
P42182	ERA	218930000	0	342800	1483100	6283800	7053500	4630300	7497600	7395700	5268500	6190500	5596400	1255400	2372600	5045600	1927700	4175200	6372700	2123900	11300000	9074600	7032000	6865800	9440900	6574100	6721700	9179200	5610400	4294800	7218800	4865400	6261000	10180000	4897900	3864000	2111700	3517500	2657700	1286500	1943300	1153000	903470	414330	871230	279010	972490	218230	2041300
P42199	TCYA	235370000	1308500	5995600	9873500	27637000	28279000	14908000	16887000	16841000	10105000	9761400	10261000	2520100	5083300	5657500	2697600	5515700	5050200	1151600	5486200	4739600	5699800	4376300	5149100	4044200	3321600	3653400	3323000	2852700	3122900	1380200	1865500	1882600	1122100	1121600	315080	601230	569900	161070	330550	280960	64406	57338	81823	60228	174950	0	0
P42200	TCYB	6348700	0	0	0	1129500	1363400	505230	937330	783250	369530	644950	0	0	0	144000	0	108340	0	0	220940	142240	0	0	0	0	0	0	0	0	0	0	0	0	0	0	0	0	0	0	0	0	0	0	0	0	0	0	0
P42234	CATE	5049300	0	0	55418	0	0	0	0	0	0	103520	0	0	0	79256	0	0	0	0	0	0	32170	0	0	0	0	0	0	0	0	0	0	0	0	0	0	0	0	0	0	0	0	0	0	0	607310	1542700	1317700
P42236	KGSDH	846570	0	17190	0	0	0	0	0	0	0	0	0	0	0	0	0	0	0	0	0	0	0	0	0	0	0	0	0	0	0	0	0	0	0	0	0	0	0	0	0	0	0	67053	266290	0	0	0	0
P42238	GUDD	447260	0	0	0	0	0	0	0	0	0	0	0	0	0	0	0	0	0	0	0	0	0	0	0	0	0	0	0	0	0	0	0	0	0	0	0	0	0	0	0	0	88905	149830	208520	0	0	0	0
P42239	YCBG	33927000	0	0	0	133500	258200	0	142540	120390	96929	164420	95510	0	0	95449	0	99181	190560	0	337400	239710	0	208590	72581	149750	171600	333540	99522	89464	86251	0	0	0	49528	0	0	85027	75311	0	0	0	0	0	0	0	0	202780	1528400
P42240	GARD	3188500	0	0	0	0	0	0	27905	27845	0	0	0	0	0	0	0	39910	0	0	0	0	34599	117310	29728	27853	0	0	0	32018	34279	0	0	0	0	0	1341100	0	0	0	0	0	0	0	0	0	0	0	0
P42242	YCBJ	16414000	0	0	0	116260	230430	307140	313800	438140	227310	159930	491800	0	61385	337930	0	384830	146830	53599	180250	196190	152600	62954	52793	120600	0	259390	196800	239720	1463200	542010	1315200	2369300	3329400	1371400	315190	0	0	0	0	0	0	0	0	0	0	0	0
P42297	YXIE	352220000	0	466900	1524000	7058900	10962000	5859600	7947800	11681000	9083300	9937900	10513000	2503600	4977500	8178300	2656600	6777600	10008000	3129000	11416000	10376000	8001400	7164800	6367700	5503200	4725500	7650400	4873200	5518200	5387300	3693500	3986600	4958500	2894200	4910800	2743800	4762500	4640800	3926900	5765900	5539600	4559900	7747300	10688000	5779800	18043000	10592000	11298000
P42299	YXIG	5901700	0	0	0	0	0	0	0	0	0	0	0	0	0	0	0	0	0	0	0	0	0	0	0	0	0	0	0	0	0	0	0	0	0	0	0	0	0	0	0	0	0	0	0	0	0	0	0
P42305	DBPA	1324600	0	0	0	0	0	0	0	0	0	0	0	0	0	0	0	68425	98318	28810	278340	166930	0	0	0	0	58805	133430	0	47891	63630	39796	88410	49532	69007	0	0	0	94738	0	38576	0	0	0	0	0	0	0	0
P42312	NUPG	3615300	0	0	0	673560	699970	393690	554520	428050	274960	333520	257000	0	0	0	0	0	0	0	0	0	0	0	0	0	0	0	0	0	0	0	0	0	0	0	0	0	0	0	0	0	0	0	0	0	0	0	0
P42318	YXJG	58931000	0	0	0	0	0	0	74044	0	0	0	0	0	0	0	0	0	0	0	0	0	0	0	0	0	0	0	0	0	0	0	0	0	0	0	0	0	0	0	0	0	0	0	0	0	0	0	0
P42319	YXJH	30496000	0	0	0	0	0	0	0	0	0	0	0	0	0	0	0	0	0	0	0	0	0	0	0	0	0	0	0	0	0	0	0	0	0	0	0	0	0	0	0	0	0	0	0	0	0	0	0
P42399	YCKA	1168000	0	0	0	623160	380900	81875	0	82042	0	0	0	0	0	0	0	0	0	0	0	0	0	0	0	0	0	0	0	0	0	0	0	0	0	0	0	0	0	0	0	0	0	0	0	0	0	0	0
P42400	YCKB	86842000	610380	2034300	3127400	12128000	9246100	6266900	6957200	6622000	4044200	4324300	3076500	777520	514120	2707600	214070	2002900	1616600	317260	3071200	1682200	1556700	2082100	2005900	1851600	734900	1696600	791590	776420	994010	353910	829320	678090	406640	109110	138750	176160	260210	0	58800	0	0	0	0	0	0	0	0
P42403	BGLC	51997000	0	0	0	0	0	0	0	0	0	0	0	0	0	0	0	0	0	0	0	0	0	0	0	0	0	0	0	0	0	0	0	0	0	0	0	0	0	0	0	0	0	0	0	0	2592400	13610000	7815800
P42404	PHI	3831600	0	0	0	0	0	0	0	0	0	0	0	0	0	0	0	0	0	0	0	0	0	0	0	0	0	0	0	0	0	0	0	0	0	0	0	0	0	0	0	0	0	0	0	0	0	0	0
P42405	HPS	121530000	0	0	0	0	0	0	0	0	0	93905	0	0	0	0	0	0	0	0	182350	0	57485	91220	0	0	0	112480	0	0	0	0	0	0	0	73338	0	161130	300870	0	0	113250	111220	260060	620330	0	12110000	28164000	30366000
P42409	RSBRA	169500000	0	0	0	491150	551510	384580	523600	499300	264710	426360	486610	59875	98505	2620300	3995800	35999000	44867000	6423200	12556000	4263600	1954700	819050	1508000	1018000	933960	2025600	1117600	779820	914380	398210	810280	1078100	308020	396040	102530	335740	145500	0	77865	0	0	0	0	0	0	4220300	11688000
P42410	RSBS	123220000	0	0	0	0	0	486210	484580	700650	466400	545340	602650	0	0	1825700	5233500	32081000	43692000	12459000	11625000	6273900	0	1578500	0	0	0	970240	739080	0	0	0	572220	982990	0	0	0	799270	781290	323940	0	0	0	0	0	0	0	0	0
P42411	RSBT	138970000	0	0	383590	1788400	1948700	3061300	3877300	4887500	3463500	3911600	3965700	943010	2440900	4275900	1625800	3737800	4082600	1612400	4296200	4575900	4311700	4054700	4769900	4442900	3700800	5299600	4664300	4377200	6343100	4997100	4966700	5563000	3606100	4087500	2340400	3242200	2341500	639520	439800	1270200	880500	547430	1000300	243880	1155900	1454100	406250
P42412	IOLA	165520000	0	0	0	0	0	0	0	0	0	0	0	0	0	0	0	0	0	0	35978	0	0	0	0	0	0	0	0	0	0	0	0	0	0	0	0	0	0	0	5041000	21631000	23691000	22543000	22421000	8719400	21482000	11162000	1996200
P42413	IOLB	16298000	0	0	0	0	0	0	0	0	0	0	0	0	0	0	0	0	0	0	0	0	0	0	0	0	0	0	0	0	0	0	0	0	0	0	0	0	0	0	0	0	0	0	0	0	0	601040	4789000
P42414	IOLC	99996000	0	0	0	0	0	0	0	0	0	147890	0	0	0	0	0	0	0	0	0	0	0	0	0	0	0	0	0	0	0	0	0	0	0	0	0	0	0	0	0	0	0	5286800	21686000	11308000	17914000	19297000	16463000
P42415	IOLD	91101000	0	0	1139300	892020	0	0	0	0	0	0	0	0	0	629140	313770	596310	952850	150180	0	0	1664400	1246300	1062700	0	1068500	0	0	727160	0	524270	1286000	1085100	399660	0	0	367790	3550500	5462200	19963000	18522000	7774100	7536300	8354500	2018300	3615100	199330	0
P42416	IOLE	824790	0	0	0	0	0	0	0	0	0	0	0	0	0	0	0	0	0	0	81472	66835	0	0	0	0	0	61778	0	0	0	0	0	0	0	0	0	0	0	0	0	0	0	0	0	0	0	0	0
P42418	IOLH	21133000	0	0	0	0	0	0	0	48021	0	0	42746	0	0	0	0	0	0	0	0	0	0	0	0	0	0	0	0	0	0	0	0	0	0	0	0	4525500	6709800	4419700	2427500	1322500	1446300	100120	90877	0	0	0	0
P42419	IOLI	49783000	0	0	0	0	0	0	0	0	0	0	0	0	0	0	0	0	0	0	0	0	0	0	0	0	0	0	0	0	0	0	0	0	0	0	0	0	0	0	0	0	0	0	0	0	0	0	695440
P42420	IOLJ	9473100	0	0	77568	170010	332210	175880	231930	345030	401560	403850	393470	0	147500	316640	35461	331470	225960	0	407450	267070	368630	344720	410230	259410	245470	383990	102060	143050	50182	0	0	41727	0	0	0	0	0	0	400470	0	251490	502010	703310	964990	0	0	0
P42437	NASF	42988000	0	0	0	0	39715	0	0	0	0	0	0	0	0	0	0	0	0	0	0	0	0	0	0	0	0	27568	0	0	0	0	0	0	0	0	0	0	0	0	0	0	0	0	0	0	5379800	10260000	9780100
P42919	RL2	4076300000	0	268880	252190	2442200	5339200	3752600	8716000	14987000	18993000	35823000	53660000	40670000	173970000	257260000	116490000	328460000	340520000	231400000	1164400000	748270000	319060000	100140000	44543000	18696000	11420000	8897500	4160100	3098700	3163800	1335100	1294700	2035200	900920	1080000	649260	2097000	1797300	555080	1042300	530310	605500	639440	612520	373300	681840	221310	642970
P42920	RL3	1923000000	0	0	108920	1543100	3263600	2369800	5071800	6521100	9313600	19663000	29942000	20328000	103470000	146080000	53684000	143830000	176550000	111240000	411530000	378880000	127320000	51950000	12922000	8223300	4440000	4916500	2122200	1536600	1658100	492760	725100	1501900	1757200	6682600	10918000	18078000	11753000	2401200	2903300	990290	724180	673750	1459800	3143600	2372200	1022100	946570
P42921	RL4	3447300000	0	496590	220180	2874500	3917100	4726500	5455100	11570000	13854000	25275000	42606000	31619000	90035000	179070000	78673000	260140000	223040000	195100000	812470000	620950000	242350000	77035000	31077000	16037000	11348000	11880000	5552000	7168100	5991900	3993200	6802000	32289000	40416000	83847000	66603000	79284000	36414000	7872400	25176000	11471000	6605700	8053800	9155400	0	7139100	2643200	2835600
P42923	RL10	6073200000	0	1603800	8106400	21414000	33562000	22491000	40016000	41276000	41103000	63737000	69141000	65693000	152230000	305760000	102650000	312000000	364260000	179840000	927470000	692490000	302300000	133130000	63884000	40076000	36339000	32658000	26687000	21493000	19738000	19392000	13316000	22482000	14374000	14837000	16053000	26877000	32253000	40753000	295720000	563220000	393860000	219550000	146970000	28107000	37054000	23554000	25552000
P42924	RL23	3276300000	0	221600	653590	2256700	2823900	2486400	4024500	5951200	8093300	20310000	54592000	36596000	103250000	259850000	88854000	252230000	275660000	170130000	958780000	596320000	269660000	75443000	26046000	13669000	7568500	8096600	4952200	4317700	4154000	1038600	1625000	1178000	800210	1150900	1771200	3968700	1586300	1429500	1622600	855520	0	0	874540	0	0	0	0
P42953	TAGG	6483000	0	0	194370	1204200	1520800	590170	663370	589120	379600	284090	202410	0	0	228080	0	202160	142440	0	0	197930	0	84354	0	0	0	0	0	0	0	0	0	0	0	0	0	0	0	0	0	0	0	0	0	0	0	0	0
P42954	TAGH	12469000	0	112300	451540	1987300	2051900	1463500	1661300	1482900	861370	793990	562420	68077	184520	277400	0	137400	135010	0	78723	49051	82990	27676	0	0	0	0	0	0	0	0	0	0	0	0	0	0	0	0	0	0	0	0	0	0	0	0	0
P42955	YSLB	87417000	0	0	0	0	0	0	0	148710	0	0	0	0	0	0	0	0	0	0	0	0	0	0	0	0	0	0	0	0	0	0	0	0	0	0	0	0	0	0	0	0	0	0	0	0	0	0	0
P42956	PTMCB	25656000	0	409130	850630	4153300	3428100	2104800	2846000	2971100	1829800	1793500	1291100	290020	96637	950980	0	653020	750490	0	550720	94313	257580	0	168590	166120	0	0	0	0	0	0	0	0	0	0	0	0	0	0	0	0	0	0	0	0	0	0	0
P42957	MTLD	173940000	0	0	0	0	0	30969	38005	41138	27961	38115	0	0	0	0	0	0	0	0	0	0	0	0	0	0	0	0	0	0	0	0	0	0	0	0	0	0	0	0	0	0	0	0	0	0	0	0	0
P42958	TTUC	100240000	0	0	744060	3857900	6641700	3323100	5438400	4990000	4117900	5348900	3789300	1555000	1729300	4430500	1638300	3887300	3495600	1282500	4181500	2658800	3300800	1599000	3226100	2226000	2875800	3305300	2095000	2040700	2334400	1849000	1658800	1925500	765150	1162800	518380	1630400	1534100	404400	816560	643570	54542	332490	827940	0	0	0	0
P42961	YCSD	10924000	0	0	0	0	0	0	0	0	0	0	0	0	0	0	0	0	0	0	0	0	0	0	0	0	0	0	0	0	0	0	0	0	0	0	0	0	0	0	0	0	0	0	0	0	273710	587400	5095300
P42962	YCSE	73528000	0	0	0	0	0	0	0	0	0	0	0	0	0	0	0	0	0	0	0	0	0	0	0	0	0	0	0	0	0	0	0	0	0	0	0	0	0	0	0	0	0	0	0	0	0	0	0
P42963	PXPA	51975000	0	0	0	377020	638600	354440	413760	482840	221220	479100	419220	0	0	160370	0	308660	320020	0	344240	299070	174020	169480	280740	150500	663800	344590	123130	84808	0	0	0	0	0	0	0	0	0	0	0	0	0	0	0	0	7120600	15202000	8063600
P42971	PBPC	103770000	238700	1958600	2517700	8804800	10550000	5507300	6588100	5485900	3664000	3740800	3558500	1050300	783490	2697100	692490	3164700	2325300	858190	3512000	3133400	3601100	2800600	3774600	2186800	2973800	3404500	2103500	2154800	1604400	1471300	1048000	1437100	618430	2102600	92378	112480	95184	0	138930	0	0	0	0	0	282430	432700	186570
P42972	YCSN	52658000	0	0	0	0	0	0	0	0	0	0	0	0	0	0	0	0	0	0	0	0	0	0	0	0	0	0	0	0	0	0	0	0	0	0	0	0	0	0	0	0	0	0	0	509250	9911900	15882000	6827400
P42973	BGLA	1775700000	0	0	0	0	0	0	0	0	0	0	0	0	0	0	0	0	0	0	46304	36242	0	41151	0	0	0	0	0	0	0	0	0	0	0	0	0	51424	171360	53459	166750	81041	78431	485080	44727000	129300000	486940000	325160000	349380000
P42974	DHNA	3044600000	0	0	123880	881060	1347500	617530	911460	943940	457890	643100	738090	107800	167980	689340	211380	763810	941390	175530	865290	1023800	800320	1091100	565020	502890	514540	995080	900620	391270	657320	435070	460040	621380	167020	682500	366760	442790	674080	355110	882080	979470	1785100	25661000	277550000	333810000	706050000	581530000	574210000
P42976	DAPB	1107000000	0	56231	429670	2780300	3478800	2891900	3982800	3243600	3351000	3441100	3688800	802160	1462200	2549000	932990	2876500	3234800	737100	3918500	3339800	2701800	2377700	1570300	1549300	1601400	1657900	1526600	1617000	1424600	1413200	835580	949480	874970	734040	598580	435580	423850	212300	674410	1437600	10244000	76157000	265130000	112260000	242400000	133540000	148470000
P42977	CCA	17501000	0	0	0	0	0	0	0	0	0	0	0	0	0	0	0	0	0	0	0	0	0	0	0	0	0	0	0	0	0	0	0	0	0	0	0	0	0	0	0	0	0	0	0	0	808750	0	71529
P42979	YPJD	4713200	0	0	0	0	0	0	0	0	0	0	0	0	0	0	0	0	0	0	1033200	0	0	0	0	0	0	0	0	0	0	0	0	0	0	0	0	0	0	0	0	0	0	0	0	0	0	0	0
P42980	MGSA	28859000	0	0	287940	1015200	1328800	1379700	1529500	1743300	1401500	1545800	1158700	140600	463200	1449300	350430	959440	2233400	461700	0	3924700	1010600	719260	828650	592290	727110	864780	0	527730	261510	415380	354370	477160	0	268070	0	0	0	0	170750	140030	127640	0	0	0	0	0	0
P42981	BSHB1	130530000	0	0	0	0	0	0	0	0	0	0	0	0	0	0	0	0	0	0	0	0	0	0	0	0	0	0	0	0	0	0	0	0	0	0	0	0	0	0	0	0	0	0	0	0	12623000	39480000	25337000
P42982	BSHA	120300000	0	0	0	345910	462970	280020	377890	553880	263310	454310	388230	0	55071	364080	0	432110	304400	0	551360	445000	423210	302280	360230	233660	437800	853030	296660	97103	84965	56298	71668	237750	53115	0	0	0	0	0	0	0	511930	0	0	200330	15779000	30987000	19139000
P45694	TKT	7333400000	0	0	0	254430	322740	337760	277610	355730	201960	150750	136800	30407	0	208510	42644	201560	230800	0	361920	166090	199150	277330	205900	213630	227820	197050	198870	211950	272090	130260	95280	44433	37217	378930	604390	1919700	1934000	392520	1154600	1392100	5175000	131060000	886400000	835160000	1858200000	1371800000	1320900000
P45708	YNEF	87981000	0	0	1289500	5038300	9609000	7640600	8288400	8597300	4433600	7373700	6731200	0	3956800	3866800	0	3667700	2716800	850240	4041500	2404900	1537200	1379800	754810	916350	837660	1020400	563080	0	465550	0	0	0	0	0	0	0	0	0	0	0	0	0	0	0	0	0	0
P45709	CCDB	29407000	0	0	0	338690	789280	393070	818890	134950	458430	407620	537730	0	167720	356890	94680	307590	0	0	0	0	0	0	0	0	0	0	0	97034	446150	47992	0	0	0	0	0	11349000	0	5269300	0	6105200	0	0	0	0	0	0	0
P45740	THIC	1088900	0	0	0	0	0	0	0	0	0	0	0	0	0	0	0	0	0	0	0	0	0	0	0	0	0	0	0	0	0	0	0	0	0	0	0	0	0	0	0	0	0	0	0	0	560030	240320	288510
P45743	DHBB	79818000	0	0	0	0	0	0	0	0	0	0	0	0	0	0	0	0	0	0	0	0	0	0	0	0	0	0	0	0	0	0	0	0	0	0	0	0	0	0	0	0	0	3125900	17020000	10665000	21329000	12710000	11325000
P45744	DHBC	20510000	0	0	0	0	0	0	0	0	0	0	0	0	151340	0	0	0	0	0	0	109260	0	0	180610	101100	0	368860	82968	196350	0	0	0	0	0	0	0	0	69775	0	0	0	0	0	0	0	0	0	0
P45745	DHBF	697050	0	0	0	0	0	0	0	0	0	0	0	0	0	0	0	77004	109200	67863	0	6370.7	48294	0	0	0	0	25328	0	0	7946.1	16331	88472	194460	16049	0	0	0	0	0	0	0	39732	0	0	0	0	0	0
P45861	YWJA	5209200	0	73102	236280	957220	1143400	555960	755150	627630	252690	324670	283090	0	0	0	0	0	0	0	0	0	0	0	0	0	0	0	0	0	0	0	0	0	0	0	0	0	0	0	0	0	0	0	0	0	0	0	0
P45862	YWJB	20208000	0	0	0	0	0	0	0	0	0	0	0	0	0	0	0	0	0	0	0	0	0	0	0	0	0	0	0	0	0	0	0	0	0	0	0	0	0	0	0	0	0	0	0	0	0	0	0
P45867	ACDA	874490	0	0	0	0	0	0	0	0	0	0	0	0	0	0	0	0	0	0	0	0	0	0	0	0	0	0	0	0	0	0	0	0	0	0	0	0	0	0	0	174920	349410	167810	182350	0	0	0	0
P45868	MAO2	46609000	0	0	0	0	0	0	0	0	0	0	0	0	0	0	0	0	0	0	0	0	0	0	0	0	0	0	0	0	0	0	0	0	0	0	0	0	0	0	0	0	0	904630	4069300	2339400	7058400	8994500	9846900
P45872	RF1	1517200000	0	0	0	249160	792760	298420	570700	665300	412160	725260	365250	0	102650	327500	44238	320620	306570	0	739320	481670	499870	267100	350470	178380	394100	322630	80188	145150	303120	69585	0	93813	24687000	0	0	0	0	0	0	0	0	0	0	0	0	1493200	124970000
P45873	PRMC	9297100	0	0	0	80285	160400	75030	112950	94792	0	157730	82825	0	0	48768	0	55915	60268	0	117900	67279	82002	201330	250240	153000	2298300	73501	154990	136490	244280	66300	0	0	0	0	0	0	0	0	0	0	0	0	0	0	0	0	1553300
P45913	YQAP	335090000	0	68859	323310	2327900	4235100	3263300	4745000	5862800	4541500	6136700	3911900	2303500	3563000	6085200	2509300	6317100	5393300	2609600	8298600	9571300	7354700	5682600	7733600	6411200	5612600	7304800	5317400	5204200	4556600	3190600	2629100	3867200	1211600	1054000	1111000	2193500	1237500	247620	345380	445860	205080	274890	12011000	22555000	60764000	34155000	26541000
P45931	YQBO	2942600	0	0	0	0	0	0	0	0	0	0	0	0	0	51941	0	0	0	0	0	0	0	0	100540	0	0	0	0	0	0	0	0	0	0	0	0	0	0	343970	0	52689	150730	954150	185800	1102800	0	0	0
P45941	YQCF	1439000	0	0	0	0	0	0	0	0	0	0	0	0	0	0	0	162350	0	0	0	0	0	0	124520	0	0	130340	0	0	0	0	0	0	0	0	0	204990	440530	0	167170	209090	0	0	0	0	0	0	0
P45942	YQCG	2234100	0	0	0	0	0	0	33318	78840	48120	62764	59957	0	0	0	0	63696	62283	0	78282	64682	0	0	63643	106190	0	0	0	46341	39679	39680	0	51748	0	46756	31496	110760	177370	49888	537200	238080	88430	54874	0	0	0	0	0
P46208	HTPG	139010000	0	0	23409	741910	786990	315600	485530	763230	304090	368630	418580	31748	124480	566720	192660	649160	765160	172660	947990	904850	823520	562030	1152200	754700	671720	936780	626060	571440	574220	254180	311350	608280	568580	2475200	2556200	7921400	9821900	5803000	13688000	16799000	12643000	13990000	13884000	4532200	9249700	5771400	2893100
P46317	PTJC	9565800	0	213310	402040	1329400	1493100	812160	308640	965900	168080	642450	528300	59782	309790	135800	64218	94267	0	0	165380	121790	226190	0	99778	59643	108820	1107600	87280	62022	0	0	0	0	0	0	0	0	0	0	0	0	0	0	0	0	0	0	0
P46319	PTJA	532670000	0	0	0	0	0	0	0	0	0	0	0	0	0	0	0	0	0	0	0	0	0	0	0	0	0	0	0	0	0	0	0	0	0	0	0	0	0	0	0	0	0	0	0	0	0	0	21927000
P46320	LICH	1748900000	33401	3916800	10851000	45986000	59632000	44537000	71462000	73985000	45719000	56202000	52087000	17005000	33671000	46425000	18099000	44309000	47858000	20859000	60818000	56627000	46595000	48029000	46999000	40564000	43001000	54466000	34916000	32173000	37295000	21787000	23019000	28363000	17033000	18020000	11513000	16607000	13407000	8103800	10705000	7838400	8154100	15350000	18655000	11334000	28267000	29950000	33841000
P46321	LICR	3249800	0	0	0	0	0	0	0	0	0	0	0	0	0	0	0	0	0	0	0	0	0	33590	0	0	67354	0	0	0	0	0	0	0	0	0	0	0	0	0	0	0	0	0	0	0	0	3148900	0
P46322	PGSA	4114800	0	0	0	886150	933500	436920	803290	759530	161830	133530	0	0	0	0	0	0	0	0	0	0	0	0	0	0	0	0	0	0	0	0	0	0	0	0	0	0	0	0	0	0	0	0	0	0	0	0	0
P46323	CINA	553320000	0	0	0	390570	805840	445070	576670	580330	214270	408640	497060	65567	0	361250	61237	303960	438710	163790	438430	536700	177950	183810	524650	252020	275670	553690	220580	292960	131320	168840	165030	171770	64571	72673	47802	62754	0	0	80742	46388	0	0	0	0	8922000	102270000	148550000
P46327	YXBC	1143100	0	0	0	0	0	0	0	0	0	0	0	0	215360	0	0	0	0	0	0	0	0	0	0	0	0	0	0	0	0	0	0	0	0	0	0	0	0	0	0	0	0	0	0	0	0	550070	191750
P46329	ALDH3	1948800	0	0	0	0	0	0	0	0	0	0	0	0	0	0	0	0	0	0	0	0	0	0	0	0	0	0	0	0	0	0	0	0	0	0	0	0	0	0	0	0	0	0	0	0	411800	1187700	77575
P46336	IOLS	36356000	0	0	0	369310	670930	175490	537440	679860	234630	495090	340490	45039	66956	343970	0	70052	153100	0	231920	254490	53485	112860	64919	59381	68316	54260	30823	0	33017	22671	0	0	0	0	0	0	0	0	0	0	0	0	0	0	0	0	0
P46337	IOLR	6480100	0	0	0	0	0	0	0	0	0	0	0	0	292450	1044600	158670	304650	794400	174510	1255900	596960	337310	0	98338	190130	207800	315720	148600	69022	155790	71416	131820	73578	0	58412	0	0	0	0	0	0	0	0	0	0	0	0	0
P46343	PHOL	160450000	0	0	0	717730	1072800	814870	1771300	1698300	1347100	1582500	1624500	575390	788320	2209300	903990	2760600	3807200	1755400	5777300	4492600	2165800	2891100	2466600	1965400	2111800	2712800	1788000	2185100	2454700	1218800	1507300	1580700	2042400	3555700	4149400	9950000	9856400	6357500	20320000	18467000	10174000	7471200	4000700	1005100	2798800	797530	185060
P46344	PGPH	4009300	0	32447	240490	632990	976160	402520	643970	592530	175320	157900	114660	0	0	40309	0	0	0	0	0	0	0	0	0	0	0	0	0	0	0	0	0	0	0	0	0	0	0	0	0	0	0	0	0	0	0	0	0
P46347	YBEY	54098000	0	0	0	0	251380	0	0	0	146080	0	200210	0	0	130960	0	139250	0	0	0	0	157800	162260	332520	0	0	0	0	0	120810	162010	0	144040	0	0	0	225850	182180	149460	405810	0	0	0	484420	205230	0	219240	126780
P46353	DEOB	765660000	0	0	0	0	0	0	0	0	0	0	0	0	0	0	0	0	0	0	0	0	0	46245	0	0	0	0	0	0	0	0	0	0	0	0	0	0	0	0	0	0	38973	0	0	0	753710	420140	1459500
P46354	PUNA	3955000000	0	0	0	7723700	0	5133500	0	0	0	0	0	0	0	0	0	0	0	0	78563	0	0	0	81850	0	0	0	0	0	0	0	0	0	0	0	0	0	0	791490	0	0	0	0	486310	19884000	597520000	1101900000	821190000
P46898	RL6	2888700000	0	332600	1300700	8508200	12466000	6735100	11222000	19132000	15653000	34375000	55361000	40242000	167150000	211610000	84958000	210440000	210490000	142650000	591320000	496000000	232710000	88059000	37042000	13956000	13098000	8359900	5267700	4926900	5256100	4091900	3754600	5558100	2055800	2916200	1827900	4225000	6157300	2018300	2094600	7594900	4905200	4279400	8287900	4293400	12764000	6234900	8319800
P46899	RL18	3047600000	0	403500	903400	1600500	3183700	3755300	5730800	9729300	12274000	23314000	43158000	33921000	105220000	211340000	91380000	191920000	222820000	152320000	676540000	416570000	214880000	95982000	46054000	31495000	42202000	40169000	25119000	21609000	14009000	11557000	16250000	24174000	5172800	8224700	12754000	21876000	18983000	9424400	8094100	8091800	11208000	11074000	20008000	19511000	30814000	26608000	12847000
P46905	YCCK	1781600	0	0	0	0	0	0	0	0	0	0	0	0	0	0	0	0	0	0	0	0	0	0	0	0	0	0	0	0	0	0	0	0	0	0	0	0	0	0	0	0	0	0	0	0	0	0	0
P46906	SYR	2413600000	0	0	0	0	0	0	0	0	0	0	0	0	0	0	0	0	0	0	0	0	0	0	0	0	0	0	0	0	0	0	0	0	0	0	0	0	0	0	0	0	0	0	0	208540	93125000	463390000	622600000
P46911	QCRA	8820800	0	0	0	478380	878230	630050	788800	652870	225910	607610	114830	0	93626	179240	0	235560	0	0	0	0	0	0	0	0	0	0	0	0	0	0	0	0	0	0	0	0	0	0	0	0	0	0	0	0	0	0	0
P46918	GGAB	2017300	0	140360	199840	694310	299170	219610	41679	34362	21570	0	0	0	0	0	0	0	0	0	0	0	0	0	0	0	0	0	0	0	0	0	0	0	0	0	0	0	0	0	0	0	0	0	0	0	0	0	0
P46919	GPDA	197970000	0	172150	1155100	6079400	7101300	5438000	6834400	7647100	5092300	5827600	6240200	1419800	3559100	5339000	2430000	6029600	7928500	2518100	10588000	7489300	7981200	6992400	8820300	7815700	7461800	10258000	5530200	4606700	5958000	2371600	1971500	4673700	1429900	1739800	664530	967670	316970	106130	675180	195350	87152	0	73983	0	0	0	0
P46920	OPUAA	365350000	438760	2394800	6885400	28310000	33231000	20676000	21721000	21518000	14822000	12439000	11296000	1956500	3421800	6914800	1978800	6348700	6084000	1597500	6223900	5937300	4712800	4240900	4345500	3348600	4598700	5198700	2627700	2488100	3301800	2158200	1916100	3181000	1673300	2162800	1466900	2835600	3030300	734380	2160400	1961900	942660	1192600	2645100	1824400	3767100	8235600	19983000
P46921	OPUAB	55990000	0	1314100	2279700	6086000	6266400	5093200	5791100	2632300	3370000	4023700	3080100	740550	1535100	2176200	612310	1848000	1654800	555560	2431200	1742200	503890	0	956600	227890	224040	630480	215240	0	0	0	0	0	0	0	0	0	0	0	0	0	0	0	0	0	0	0	0
P46922	OPUAC	92092000	0	1383900	2986200	12250000	12642000	8309200	9860300	7427800	3506800	5770500	3347200	1132700	1209800	2245800	547640	2589000	845300	224710	2151300	2099500	1601600	556560	1469200	791640	807330	1426400	648290	335660	388250	317520	332840	473080	270100	133940	79753	0	62078	0	0	0	0	0	0	0	824570	0	1043800
P49786	BCCP	687720000	0	0	0	0	0	0	0	0	0	0	0	0	0	0	0	0	589230	844370	34491000	55095000	40768000	18085000	6470400	1863000	1372700	698100	297790	264760	415860	0	0	331660	288320	1156500	2192200	7192200	8888700	3151400	17942000	16960000	15471000	25537000	46563000	18144000	78940000	71668000	69261000
P49787	ACCC1	660570000	0	349920	2914200	13503000	18036000	9081600	14023000	17132000	13119000	15832000	11111000	3877400	5680600	12725000	3953900	11286000	13852000	3702000	12000000	10457000	8515100	8217000	8128200	7576600	6707200	9013800	5419900	6046700	5844300	5483800	3544500	6601500	3628800	3827700	2695400	3586100	3561900	1404900	2915500	1444900	1782400	1668000	1102400	614090	910300	1198500	7221700
P49814	MDH	13279000000	0	0	0	102640	359670	182460	211180	263310	178110	217180	222390	0	0	106420	0	0	0	0	0	63006	0	89725	0	0	178250	99078	0	0	75418	73527	0	95269	0	0	0	0	0	107680	165820	202060	375410	928100	36449000	436490000	3498900000	3069500000	2483000000
P49849	MUTS	41093000	0	0	50140	460510	678640	545610	709520	683230	1133300	845040	643250	106990	203180	781100	74552	587970	571300	133800	648000	847300	468880	642920	490680	653350	638340	612480	336250	315570	385230	223410	192880	347890	91999	190560	57173	234550	187920	0	211510	429140	3923700	8615500	5648200	1937500	2785500	1494600	273870
P49850	MUTL	10622000	0	0	0	337640	462970	234640	486400	606500	287930	308610	214470	25402	159170	257370	32474	322010	117640	159130	751580	732470	701820	592000	603950	200500	351680	533680	168080	134230	182290	110230	176390	448710	203230	112640	35346	146980	58603	0	0	0	0	0	0	0	0	0	0
P49851	YKHA	213820000	0	0	0	107190	364860	325870	453090	436040	163500	394970	637540	0	117420	199270	0	315150	223460	0	396590	75965	0	0	0	0	0	194620	0	0	0	0	0	0	0	0	0	0	0	0	0	0	0	0	0	0	2462200	24323000	50549000
P49852	HMP	9417100	0	0	0	0	0	0	0	0	0	0	0	0	0	0	0	0	0	0	0	0	0	0	0	0	0	0	0	0	0	0	0	0	0	0	0	0	0	0	0	0	0	0	0	0	0	0	0
P49938	FHUC	9991100	0	0	76246	592770	1228300	622680	621190	335830	625870	522220	467630	0	82012	370460	0	362780	412140	0	279130	299880	178070	102760	102230	221480	375110	837020	545330	240600	193050	0	0	197930	0	0	0	98441	0	0	0	0	0	0	0	0	0	0	0
P50619	YMAB	1516800	0	0	0	0	0	0	0	0	0	0	0	0	0	0	0	0	0	0	0	0	0	0	0	0	0	0	0	0	0	0	0	0	0	0	0	0	0	0	0	0	0	0	0	0	0	0	0
P50620	RIR1	1021800000	0	0	0	314160	394210	445550	3950800	807000	484520	730310	671840	120710	264300	428390	267160	1202700	1100700	423690	3146100	1879500	1358200	1345000	865950	970830	1357800	2094000	2071200	1821700	4473000	3698000	6125400	13256000	9373700	19645000	22464000	55445000	48850000	24599000	32574000	25248000	19667000	38075000	60247000	33205000	116880000	137740000	122030000
P50621	RIR2	643730000	0	0	66461	1780500	1137400	1137000	1635700	1863600	700120	1311800	1161100	148190	516790	1248000	322080	598430	1826500	169440	2787900	2169800	1830700	1754400	1757700	1945700	1849000	3568400	1616300	1781700	2262000	902170	1440600	2628500	3364000	7172900	7907300	21081000	24564000	10577000	16422000	15874000	12308000	36119000	77563000	54798000	92875000	62955000	61984000
P50727	FER	309920000	0	0	0	0	0	0	0	0	0	0	0	0	0	0	0	0	0	0	0	0	0	0	0	0	0	0	0	0	0	0	0	0	0	0	0	0	550710	0	0	597320	849290	0	0	2928000	10432000	11134000	22083000
P50729	RECS	15105000	0	0	0	14780000	0	0	0	0	0	0	0	0	0	0	0	0	0	0	0	0	0	0	0	0	0	0	0	0	0	0	0	0	0	0	0	0	82644	0	155110	35086	0	0	0	0	0	52057	0
P50733	YPBG	2274300	0	0	252140	591230	754020	264670	123950	126350	82206	79706	0	0	0	0	0	0	0	0	0	0	0	0	0	0	0	0	0	0	0	0	0	0	0	0	0	0	0	0	0	0	0	0	0	0	0	0	0
P50734	MECA2	42767000	0	0	0	490610	453530	288170	322180	409980	281370	340290	309880	0	0	278420	0	347630	371960	0	295050	403340	313590	400550	380320	293370	0	386200	313120	233670	290980	0	271910	247730	0	230950	191860	332860	0	0	0	299930	397370	0	0	0	0	0	0
P50735	GUDB	1451800000	138290	3748300	18330000	72780000	94546000	70854000	92873000	94403000	73396000	79831000	79829000	25959000	35808000	65448000	25996000	63218000	59201000	13097000	56949000	37604000	37537000	33893000	29029000	21754000	25450000	34415000	24951000	20648000	19827000	13998000	14813000	21592000	10988000	10382000	5856300	11219000	7573800	4464000	7804700	4571500	4322600	4052100	3573500	1645300	4394500	3323700	1744000
P50736	YPDA	153870000	0	0	0	221200	450720	246270	399670	600150	454440	603150	441690	0	174920	457490	51631	399460	340220	0	517650	363730	399270	442960	242740	129760	162260	422450	104430	131900	185020	0	0	133450	0	108070	0	78434	0	0	0	0	0	503100	10880000	8562700	16216000	17137000	21474000
P50740	IDI2	1554600	0	0	0	0	0	0	0	0	0	0	0	0	0	0	0	0	0	0	487300	142750	45191	0	0	0	0	0	0	0	0	50427	202850	626040	0	0	0	0	0	0	0	0	0	0	0	0	0	0	0
P50743	DER	572530000	0	26936	94157	298990	266180	226260	254390	403540	174630	298680	209980	39042	0	201920	88968	236600	153640	0	152270	80838	0	136690	189160	84542	139730	250530	227440	168130	110140	84207	0	0	0	0	0	0	0	0	0	0	0	0	0	0	0	0	588710
P50829	YPQE	26680000	0	0	0	559750	728400	317900	361010	485910	348100	422500	497130	0	0	0	0	0	577440	0	580820	659740	0	221540	764930	517940	307700	727050	869110	756160	252090	443360	0	1192000	503360	765150	627160	645240	0	0	0	781360	474910	490320	514520	410360	3051200	1386400	2562200
P50830	YPRA	554810	0	0	0	23727	95988	25009	52612	104030	23349	24661	21383	0	0	21511	0	18654	0	0	0	0	0	0	0	0	0	0	0	0	0	0	0	0	0	103120	0	0	0	0	0	0	0	0	0	0	40765	0	0
P50831	YPVA	196420000	0	70168	572210	2328200	2924600	1478500	1931800	2049700	1334100	1860500	2251300	561020	888820	1328900	631280	1752400	1129700	504960	2132400	1878600	1459200	1746500	1283600	1293900	1533300	1946300	638580	932680	799030	694620	406350	558680	360890	291610	266550	424490	219980	53645	212450	327480	430410	575900	914230	1530400	28123000	50197000	38301000
P50834	YPPF	56567000	0	0	0	389690	2013300	0	0	0	0	0	0	0	0	0	0	0	0	0	0	0	0	0	0	0	0	0	0	0	0	0	0	0	0	0	0	0	0	0	0	0	0	0	0	0	0	0	10175000
P50840	YPSC	69508000	0	0	113010	1521600	1743900	1032200	710960	1141200	308360	492960	206160	37804	82854	328260	0	297960	400410	61674	599960	1763700	2992000	5122200	8337800	7509200	7210700	14095000	7326300	3266600	1421100	259460	170530	323890	59287	105680	39403	0	85240	0	101230	64049	0	0	0	0	56272	0	118720
P50842	KDUD	2197000	0	0	0	0	0	0	0	0	0	0	0	0	0	0	0	0	172410	0	0	0	0	0	0	0	0	0	0	0	0	0	0	0	0	0	0	0	0	0	0	0	0	0	0	0	0	633590	925360
P50843	KDUI	37620000	0	0	0	0	0	0	0	0	0	0	0	0	0	0	0	0	0	0	0	0	0	0	0	0	0	0	0	0	0	0	0	0	0	0	0	0	0	0	982830	7269100	6403000	6941300	6643700	2853500	4936500	1342500	247190
P50844	KDGR	786650	0	0	0	0	0	0	0	0	0	0	0	0	0	0	0	0	0	0	143280	0	0	0	0	0	0	0	0	0	0	0	0	0	0	0	0	0	0	0	0	0	0	643370	0	0	0	0	0
P50845	KDGK	904950	0	0	0	0	0	0	0	0	0	0	0	0	0	0	0	0	0	0	0	0	0	0	0	0	0	0	0	0	0	0	0	0	0	0	0	0	197470	0	0	0	0	0	0	0	0	0	0
P50846	ALKH	14037000	0	0	0	0	0	0	0	0	0	0	0	0	0	0	0	0	0	0	0	0	0	0	0	0	0	0	0	0	0	0	0	0	0	0	0	0	0	0	0	0	0	0	0	0	0	0	1065600
P50848	CBP1	1461800000	0	0	0	130970	187460	61160	134930	225340	102590	143190	102680	0	0	131920	0	145060	172370	0	205050	247110	179560	149540	105450	100740	68280	221930	135810	29587	88068	0	0	58933	0	0	0	296440	163190	0	153610	230310	218520	2213200	84878000	150240000	437480000	262830000	258530000
P50849	PNP	3226100000	0	0	0	52592	77470	21669	0	58476	0	97983	128360	0	32086	142780	23626	642930	671570	326350	758380	1034400	1269400	1284700	1542200	1451200	2669100	6049500	4326900	6583200	12942000	11052000	9920600	21257000	19043000	39151000	86090000	684350000	894700000	418020000	499270000	269090000	117950000	71464000	25672000	3774200	6106100	3638200	1459400
P50850	YLXY	2684700	0	0	0	0	0	0	0	0	0	0	0	0	0	0	0	0	0	0	0	0	0	0	0	0	0	0	0	0	0	0	0	0	0	0	0	0	0	0	0	0	0	215670	340480	1674300	0	0	0
P50863	APBC	1025300000	0	845740	2348800	22676000	26355000	13253000	19036000	21423000	18482000	22143000	19549000	5462300	11414000	19503000	7038200	17832000	22119000	9073500	27263000	24156000	23929000	24317000	26821000	23910000	26346000	37621000	22394000	20033000	21990000	15905000	15497000	24306000	17351000	16303000	10902000	20140000	16701000	5618900	8710400	6910200	4622200	4235000	5525100	1592300	5648200	2331100	7800700
P50866	CLPX	2772900000	459850	7449100	24517000	79262000	119730000	83308000	106830000	129410000	100960000	115690000	112640000	39767000	54954000	104800000	46985000	105850000	98961000	39103000	123470000	117110000	99781000	87554000	94408000	70757000	69639000	89957000	63594000	64296000	62589000	50723000	41318000	56478000	28443000	33115000	21421000	27850000	23789000	9635300	14136000	12919000	8053900	6545200	6305400	2013600	6146200	10950000	33360000
P51777	CSPD	9457200	0	0	0	0	0	0	0	0	0	0	0	0	0	0	0	0	0	0	0	0	0	0	0	0	0	0	0	0	0	0	0	0	0	0	0	0	0	0	0	0	0	0	0	0	0	0	0
P51785	ILVD	223250000	0	0	43661	207250	282920	276280	421070	510510	340670	377500	469490	0	154440	362150	0	494220	497680	0	629710	670320	175660	140840	165860	274810	353650	496760	200690	204610	62679	86156	35642	47263	46279	60186	178770	150580	200420	35681	0	707610	0	58857	721870	2534200	34497000	38816000	45733000
P51831	FABG	1189700000	0	397430	991090	4206000	6645600	3517000	4829900	4716200	4811100	4706800	3685400	1453100	1529800	3710300	1200100	2502400	3606900	1323700	6193600	5552300	3591700	5022500	5622900	3217200	3731800	6213100	3457500	1820800	3947700	2220000	2331900	2285900	1356000	1782800	1105700	1609500	1024500	342690	489460	293860	185410	164750	0	232390	99430000	74818000	84950000
P51833	RNC	7037900	0	0	0	0	0	0	0	91922	94062	337660	1389800	339560	987040	1831200	487700	877900	513050	0	88049	0	0	0	0	0	0	0	0	0	0	0	0	0	0	0	0	0	0	0	0	0	0	0	0	0	0	0	0
P51834	SMC	159980000	0	0	10306	333660	674130	496230	1036500	1147000	930380	1412400	1582600	486670	779830	2081800	610440	2145200	3470800	2836400	50000000	52456000	25306000	7584800	2716100	723660	248190	83060	9685	0	0	0	0	12958	15194	396850	0	0	0	0	0	72818	0	0	38889	132970	0	79751	71065
P51835	FTSY	638840000	0	1425000	6763100	21842000	44061000	33157000	40004000	42344000	31547000	36311000	31186000	10864000	16068000	21081000	7960300	16812000	18344000	5852600	20369000	74359000	17763000	12750000	11019000	3693500	8417500	6406600	2995200	2913700	3191700	22707000	1498900	61567000	550820	465230	219940	143360	128690	0	0	0	49754	87183	0	155440	0	0	169470
P52996	PANB	88271000	0	0	0	1140800	1994200	970450	978690	1419500	675980	835220	587760	0	262820	475040	0	553100	475000	0	838560	450950	336370	512290	506160	386190	234660	669350	120420	71669	72068	0	0	0	0	0	0	0	0	0	0	0	0	0	0	0	0	0	485980
P52998	PANC	545830000	0	0	0	0	0	0	0	0	0	0	0	0	0	0	0	0	0	0	0	0	0	0	0	0	0	0	0	0	0	0	0	0	0	0	0	0	0	0	0	0	0	0	0	129020	31464000	140950000	114020000
P53001	AAT1	3269600000	0	50479	435610	967740	1366800	1009000	1334900	1489800	994930	1687400	1127300	464330	521420	959710	273750	1508100	1103300	250640	1297900	1398800	976900	790880	916650	445040	617550	739060	442360	379290	385130	126970	137830	107550	63858	0	54142	91925	176610	0	371850	239050	215570	179760	402980	879500	67670000	382150000	811480000
P54154	MSRA	3929300	0	0	0	0	0	0	0	0	0	0	0	0	0	0	0	0	0	0	0	0	0	0	0	0	0	0	0	0	0	0	0	0	0	0	0	0	0	0	0	0	0	0	0	0	0	0	0
P54159	DYNA	10872000	0	0	0	133160	172480	156830	231970	253400	155240	236970	188930	0	57451	104710	0	109330	109080	0	262260	152090	121960	27743	57075	12180	19181	50414	0	0	0	0	0	0	0	0	0	0	0	89506	2426200	2453200	1218400	874500	630080	36862	19730	0	0
P54160	YPBS	541910	0	0	0	0	0	0	0	0	0	0	0	0	0	0	0	0	0	0	0	0	0	0	0	0	0	0	0	0	0	0	0	0	0	0	0	0	0	0	0	0	0	541910	0	0	0	0	0
P54161	EX53	27063000	0	0	0	294180	0	0	0	0	0	0	0	0	0	0	0	0	0	73667	0	0	0	0	0	0	0	0	0	0	0	0	0	0	0	0	0	0	0	0	0	0	0	0	105640	91579	251790	870110	643010
P54166	UGTP	10161000	0	176650	403670	2511600	2343800	1021700	1035500	658480	172090	252410	151850	0	0	45006	0	138300	0	0	186200	236000	0	34229	52632	56065	77700	352100	0	33082	44335	0	0	0	0	66989	0	0	0	0	0	0	0	47633	62513	0	0	0	0
P54167	METAA	36621000	0	0	0	0	0	70985	0	104930	0	65429	98333	0	0	80101	0	78708	46815	0	0	0	51494	0	0	0	0	0	0	0	0	0	0	0	0	0	0	0	0	0	0	0	0	0	0	0	0	0	1981200
P54168	YPGQ	1175300	0	0	0	76624	0	102000	0	173650	0	0	0	0	0	0	0	91810	0	0	0	0	0	75518	0	65225	0	0	0	0	0	0	0	0	0	0	0	0	0	0	0	0	0	0	0	0	0	0	0
P54169	YPGR	386760000	0	0	0	0	109530	67362	64586	190800	170270	336060	188870	0	49206	99942	0	112150	39762	0	125870	162490	302020	111220	215500	40254	121120	132730	56673	58486	0	0	0	0	0	0	0	0	0	0	0	374800	0	539360	0	0	0	0	5861600
P54170	YPHP	31853000	0	0	0	0	159880	0	0	0	0	0	0	0	0	0	0	173410	90393	0	307890	115600	0	0	0	0	0	99732	0	0	0	0	0	0	0	0	0	0	0	0	0	108450	77628	80531	467520	270580	1104200	1094600	5568000
P54171	YPIP	379780	0	0	0	0	0	0	0	0	0	0	0	0	0	0	0	0	0	0	0	0	0	0	0	0	0	0	0	0	0	0	0	0	0	0	0	0	0	0	0	0	0	0	0	0	0	0	0
P54173	YPJQ	99481000	0	0	0	1692300	4460600	1232300	2275900	4129700	2615700	3515400	1090100	344990	1201000	1039000	357280	1451000	1684600	287640	3313100	1576200	1082800	895100	3180400	1512600	1904100	2832200	445970	1838000	2047400	798410	519180	1296300	727080	1214800	267400	969640	1015900	0	761710	420440	0	0	0	0	1403100	4865900	3877300
P54179	YPMS	6801600	0	0	200420	1220200	3116100	1108700	626750	311490	126180	91790	0	0	0	0	0	0	0	0	0	0	0	0	0	0	0	0	0	0	0	0	0	0	0	0	0	0	0	0	0	0	0	0	0	0	0	0	0
P54182	YPOP	48061000	0	0	0	0	0	0	0	0	0	0	0	0	0	0	0	0	0	0	0	0	0	0	0	0	0	0	0	0	0	0	0	0	0	0	0	0	0	0	0	0	0	0	628390	0	2550300	3937900	6916500
P54304	HEMW	9495900	0	0	40472	1181700	1106700	410300	930580	925800	1093400	899500	637220	141710	239490	434780	88159	190900	202610	0	423000	71134	220020	62195	54611	0	89021	52524	0	0	0	0	0	0	0	0	0	0	0	0	0	0	0	0	0	0	0	0	0
P54331	XKDK	916190	0	0	0	0	0	0	0	0	0	0	0	0	0	0	0	0	0	0	0	0	0	0	0	0	0	0	0	0	0	0	0	0	0	0	0	0	0	0	0	0	0	0	0	0	0	0	601510
P54341	XKDV	2039700	0	0	0	0	0	0	0	0	0	0	0	0	0	0	0	0	0	0	0	0	0	0	0	0	0	0	0	0	0	0	0	0	0	0	0	0	0	0	0	0	0	0	0	0	929570	0	126110
P54374	AROE	251120000	0	0	0	0	0	0	198510	104560	0	0	90049	0	0	273510	0	180310	157130	0	142090	89196	452340	0	85390	0	0	381610	0	0	642080	101440	0	0	0	0	0	0	0	0	63040	0	0	0	0	0	0	8454900	58984000
P54375	SODM	7476800000	0	0	0	0	0	0	0	0	0	0	0	0	0	0	0	0	0	0	0	0	0	0	0	0	0	0	0	0	0	0	0	0	0	0	0	0	0	0	292960	374140	369520	375670	594960	693080	648650	1298500	99992000
P54376	GCSPA	123630000	0	0	0	0	0	0	0	0	0	0	0	0	0	0	0	0	0	0	0	0	0	0	0	0	0	0	0	0	0	0	0	0	0	0	0	0	0	0	0	1399900	10508000	26764000	34313000	10039000	19848000	14920000	5478000
P54377	GCSPB	148320000	0	0	0	253770	0	0	0	0	0	0	0	0	0	0	0	0	0	0	0	0	0	0	0	0	0	0	0	0	0	0	0	0	0	0	0	0	0	0	72915	593120	6141700	28027000	33420000	13449000	28566000	25948000	11321000
P54378	GCST	63950000	0	0	0	0	0	0	0	0	0	0	0	0	0	0	0	0	0	0	0	0	0	31747	0	0	0	0	0	0	0	0	0	0	0	0	86476	0	0	0	0	0	0	0	0	0	0	0	926260
P54380	SYGA	821360000	0	0	142840	83522	385650	394150	1026800	591330	624520	1074000	837140	190830	347440	466890	77424	347120	616350	108520	830060	934490	383750	468020	555730	251100	556200	661930	316920	340910	238130	329060	434870	16576000	125200000	217660000	138050000	141200000	75536000	19990000	9782700	4882400	3505300	3966200	5483200	3413900	9169400	6262000	4375800
P54381	SYGB	1117800000	0	0	0	31415	84558	0	100920	86520	0	116410	84314	0	0	76554	0	24959	85984	0	62470	27407	43056	124740	79517	119160	172080	235300	50480	24109	46635	57587	190240	26643000	142840000	266150000	147320000	159140000	90111000	20720000	15501000	9714800	7922800	8075700	16281000	19920000	68715000	46861000	33398000
P54382	FOLD	838060000	0	586830	2410400	7020900	8898400	6494300	8732200	9709000	8125800	9519600	9044600	3065200	4731500	8461100	2825600	8384600	9773100	1896300	12207000	9231200	9362500	8257300	7527200	5067500	6327300	10771000	6978700	6797900	7704200	6530300	5949400	8334600	2951100	2785000	4966400	6271100	4085900	3826000	4426700	3687400	2057300	1272800	5091700	2056400	8706600	8034300	39864000
P54383	ISPA	110170000	0	0	0	854860	1686700	795620	1096300	1146400	798650	1116500	979400	186770	312110	851440	165120	946920	955510	79029	1025200	1087900	1283300	1579600	1573600	1247900	1602200	1763500	1261800	1116800	985100	393460	588340	977890	522630	314230	168360	309320	154040	0	0	0	0	0	0	0	0	0	0
P54389	YPIA	228520000	0	0	0	494210	351600	467370	783880	860690	638490	791070	790380	120280	234140	955230	245520	956920	925250	130110	1285000	1236800	966050	1036900	1249400	960540	1382600	3541900	3362900	5594200	7008700	5313100	5351000	8327300	3641400	1760800	633250	349590	242900	119480	188330	259890	538920	3660900	28239000	21809000	51658000	21806000	26536000
P54390	YPIB	743610	0	0	0	0	0	0	0	0	0	0	0	0	0	0	0	0	0	0	0	0	0	0	0	0	0	0	0	0	0	0	0	0	0	0	0	0	0	0	0	0	0	0	0	0	0	0	0
P54391	YPIF	5627800	0	0	0	373340	387970	317050	473600	929780	518270	383440	372090	0	0	123170	0	133770	402280	0	0	0	0	152290	142350	139530	287020	385220	106680	0	0	0	0	0	0	0	0	0	0	0	0	0	0	0	0	0	0	0	0
P54394	DING	1504700	0	0	0	0	0	0	0	0	0	0	0	0	0	0	0	0	0	0	15966	0	0	0	0	0	69032	193820	75433	90769	195530	153440	101530	147580	0	0	0	115590	66248	0	0	0	0	0	0	0	0	102980	50700
P54396	YPMB	9313600	0	415780	614470	1963800	1444300	1167000	1179900	1027000	431990	388710	331380	0	0	349220	0	0	0	0	0	0	0	0	0	0	0	0	0	0	0	0	0	0	0	0	0	0	0	0	0	0	0	0	0	0	0	0	0
P54418	PCKA	953450000	0	0	35295	241580	347660	268140	547960	323090	247710	401770	302160	31846	104050	316070	93358	367910	318750	0	317670	501220	269880	293300	440540	279510	235620	467250	231290	274650	256280	143250	46949	155030	34321	41266	0	48796	38101	0	0	49959	238350	4827900	80650000	101420000	243300000	157410000	176430000
P54419	METK	5216200000	0	990670	3038000	13114000	14686000	12973000	17279000	17397000	14986000	16408000	13781000	4389700	5597600	13086000	5030100	13267000	13940000	4161800	14867000	14513000	13097000	10985000	10506000	10657000	8995800	14873000	8695100	8897600	9567600	8088200	7482100	10881000	6996300	5670900	4165300	7218600	5660400	2839100	5937200	6935700	8354600	10415000	18284000	15080000	65937000	176860000	830860000
P54420	ASNB	661210000	52667	1766400	7221600	27010000	37557000	24646000	29008000	31822000	22112000	28841000	23808000	7023600	13957000	19513000	8085600	21144000	25246000	7218700	32048000	29088000	20900000	21103000	26311000	21207000	23496000	28864000	17349000	17400000	17392000	9817000	7515200	12682000	6596900	7090100	3183100	4789700	2885800	662260	1403000	950670	585400	1393500	1364200	317360	997040	1095700	1545100
P54421	LYTE	5444300	0	0	0	0	0	0	0	0	0	244910	672780	400780	1025500	1466300	518190	503120	501200	0	43084	0	68476	0	0	0	0	0	0	0	0	0	0	0	0	0	0	0	0	0	0	0	0	0	0	0	0	0	0
P54428	YRKA	4555400	0	98439	340220	829840	731060	362280	285780	214490	0	0	0	0	0	0	0	0	0	0	0	0	0	0	0	0	0	0	0	0	0	0	0	0	0	0	0	0	0	0	0	0	0	0	0	0	0	1693300	0
P54439	YRKL	144120000	0	0	0	0	0	0	0	0	0	0	0	0	0	0	0	0	0	0	0	0	0	0	0	0	0	0	0	0	0	0	0	0	0	0	0	0	0	0	0	0	0	0	0	0	150490	8624100	28301000
P54452	YQEG	83686000	0	2243500	3856800	17517000	15917000	8206000	8518000	7536100	3498700	2965200	2688300	344340	671130	1769200	280560	1443600	917320	117040	1058800	1206900	511170	366940	500790	283080	284610	469840	136890	273440	103450	0	0	0	0	0	0	0	0	0	0	0	0	0	0	0	0	0	0
P54453	YQEH	55889000	0	0	0	132350	324420	92360	410500	257210	82336	195790	271840	0	69648	256960	0	232700	231440	63048	325590	262020	261170	261400	458380	577380	1062600	2085300	1308000	1018600	1411300	1971500	2775600	6578800	1838200	3155600	2838600	6191400	2823000	1417100	805840	375770	321390	337560	813090	554070	3101000	2778800	2279500
P54454	YQEI	756090000	0	0	0	0	0	0	0	0	0	0	0	0	0	0	0	0	0	0	0	0	0	0	0	0	0	0	0	0	0	0	0	0	0	0	0	0	0	0	0	0	0	0	0	0	0	1337800	48474000
P54455	NADD	15875000	0	0	0	0	0	0	0	0	0	0	0	0	0	0	0	0	0	0	0	0	0	0	0	0	0	0	0	0	0	0	0	0	0	0	0	0	0	0	0	0	0	0	0	0	0	0	0
P54456	YQEK	30647000	0	0	0	0	0	0	0	0	0	0	0	0	0	0	0	0	0	0	0	0	0	0	0	0	0	0	0	0	0	0	0	0	0	0	0	0	0	0	0	0	0	0	0	0	0	282880	566570
P54457	IOJAP	429820000	0	0	0	0	0	0	78037	292020	750350	1322800	3196200	3654600	5829800	20828000	9012300	23484000	29841000	16746000	147750000	93099000	50166000	12443000	6433400	2289900	408540	355840	351750	360100	335660	425090	92748	161590	0	0	0	0	0	0	0	0	108410	0	0	0	0	0	0
P54458	YQEM	128400000	0	0	0	77848	463760	93219	82274	112610	0	98653	104380	0	0	0	0	86264	78963	0	85446	85311	0	96504	0	84119	0	98345	77360	85288	85916	0	0	99423	0	0	0	0	0	0	0	0	0	0	0	0	7770800	38707000	28300000
P54459	YQEN	14080000	0	0	0	249690	330440	249770	428140	688510	363460	550180	615490	238340	207870	443850	228430	691120	588000	172300	790220	833060	648930	569680	784120	302570	827480	1104700	369770	481590	327870	224620	169290	108680	100350	48868	0	0	0	0	0	0	0	0	0	0	0	0	0
P54460	PRMA	429490000	0	0	0	1581100	1877000	576990	1019300	1359300	733830	411950	804650	104040	0	600920	96552	546480	977910	216110	1393100	1122700	635420	631450	1086800	800540	522660	1462800	424940	440310	745850	0	161560	324000	124210	193330	0	88860	0	0	0	0	0	0	0	0	0	0	2815000
P54462	MTAB	386560000	0	0	222750	1127600	1874700	1288400	1848600	1636300	1193800	1618900	1745100	293300	604430	1486400	471050	1465500	1410100	366290	1799700	1623600	1597700	1612100	1571500	1109200	1086800	1360300	876370	940720	1089900	612100	482940	1009900	312940	435990	399360	820900	843410	231440	1251800	2767000	5866000	13495000	23951000	25488000	78472000	61377000	50598000
P54465	NFED1	1692600	0	0	0	478700	507450	64472	0	0	0	0	74520	0	127990	0	0	0	0	0	0	63615	0	0	0	0	0	0	0	0	0	0	0	0	0	0	0	0	0	0	0	0	0	0	0	0	0	0	0
P54466	FLOA	381040000	1419600	7299400	20515000	61430000	62973000	41731000	45245000	37556000	25513000	21416000	14529000	3137900	3478400	4447500	694200	3280800	2912200	412120	3499400	2881400	1501000	1776800	1661200	1415400	1316000	1624600	1058300	1041200	861540	686560	630940	698510	238850	416980	235310	515220	242520	0	74470	83547	54072	323120	213730	0	0	0	0
P54467	YQFB	10810000	0	329090	575870	2820400	2622300	846230	1628000	502470	510980	542010	432550	0	0	0	0	0	0	0	0	0	0	0	0	0	0	0	0	0	0	0	0	0	0	0	0	0	0	0	0	0	0	0	0	0	0	0	0
P54470	PDRP	137730000	0	947930	2105200	7879300	9768300	6277600	8619700	7404900	4998300	6490000	6634000	2061300	2454000	5925400	2113500	5325200	4952000	1244300	7599600	5422700	4796600	3195600	3121700	2649500	3311200	3779800	2065300	1459900	2022000	1554000	1565800	1511500	899250	742790	611000	1081300	903400	227060	685850	350640	395000	513500	416800	0	391930	0	1255800
P54472	GCH1L	273500000	0	0	0	60661	175900	150210	76150	207920	109970	180090	69488	0	0	0	0	54293	191890	49994	112470	239160	152030	57012	83822	49367	105400	124420	0	169170	0	182410	55171	446540	225340	854470	1494000	12178000	44112000	45168000	65079000	45206000	14351000	7803300	8826500	4262400	7850700	4564800	3258100
P54473	ISPH	136990000	0	0	176800	254620	767010	846530	920410	1139500	869420	450810	754870	208890	376340	726060	331730	841830	1192100	223470	950910	789560	585610	1125400	1082800	817930	912410	1108500	1122700	1069700	823150	447610	831370	309060	184180	553010	388210	443550	579830	155700	387500	412680	509710	438990	499820	135020	462670	132600	1135300
P54475	CSHB	35549000	0	0	0	0	0	0	67645	252180	379080	928410	1895900	1513400	5177400	11018000	2985800	4348500	3456500	571200	1004700	576570	265120	173400	156310	105480	78142	130700	0	0	0	0	0	0	0	0	0	0	0	464660	0	0	0	0	0	0	0	0	0
P54476	END4	101590000	0	69422	469460	1772700	1060900	2567400	3246200	2347900	2373800	3080800	3248900	413860	1258100	2658900	587810	2404700	1739600	411650	1428200	1085700	564560	625810	513930	703010	734300	1192500	422360	458950	334540	338460	346100	213830	121180	92308	0	571200	565470	228100	929370	456280	663390	66672	1587400	917360	7558200	9515300	8903000
P54479	ZUR	165940000	0	0	0	0	0	0	0	0	0	0	0	0	0	0	0	0	0	0	0	0	0	0	0	0	0	0	0	0	0	0	0	0	0	0	0	0	0	0	0	0	0	0	1486300	881090	2261200	1107400	3174600
P54480	YQFW	21756000	0	0	200940	1505600	2058900	1240700	2223900	2114900	1244300	1119500	1217200	268620	627060	903470	242070	768890	881530	82733	486640	639620	505690	291520	242490	262410	333510	432660	338140	249010	165160	100680	205540	120040	76597	0	0	0	0	0	0	606160	0	0	0	0	0	0	0
P54482	ISPG	999340000	0	467490	2018900	10622000	18542000	10850000	16645000	19157000	16501000	19403000	16478000	3990300	12191000	17976000	7210600	19655000	19498000	6770700	24837000	28747000	26206000	22598000	28014000	26698000	29621000	37782000	27759000	22758000	26550000	20615000	15136000	23110000	12617000	13883000	9612500	11497000	9775100	3066200	7363200	7553600	2761700	4050000	6472800	6381200	36092000	51268000	48892000
P54484	YQGA	4156600000	0	0	0	0	0	0	261800	953090	1847900	3388300	6462400	3961300	4197500	23925000	13059000	33438000	41838000	11651000	75026000	76231000	75526000	72036000	80997000	81466000	98185000	131880000	94277000	97971000	119050000	93468000	102710000	170780000	109260000	121740000	116460000	198350000	173310000	107250000	96033000	83970000	61265000	125040000	222570000	137490000	334210000	277430000	240590000
P54485	YQGB	1448500	0	108920	203960	287690	304360	363840	97863	81865	0	0	0	0	0	0	0	0	0	0	0	0	0	0	0	0	0	0	0	0	0	0	0	0	0	0	0	0	0	0	0	0	0	0	0	0	0	0	0
P54488	PBP2A	15727000	0	93949	155500	873380	667440	351270	588170	496550	147020	95886	136350	0	0	30620	0	0	0	0	0	0	0	0	0	0	0	0	0	0	0	0	0	0	0	0	0	0	0	0	0	0	0	0	0	0	0	0	0
P54495	GLK	94637000	0	0	0	150050	796570	286450	178270	622010	231720	505440	412600	52436	216680	227890	62908	108310	361820	52248	400930	110750	250690	609650	202430	98508	337620	364430	484280	128150	96433	82125	0	0	0	0	0	0	74574	0	0	0	0	0	0	141840	1379600	1114200	6429900
P54499	YQGV	22117000	0	0	0	0	0	0	0	0	0	0	0	0	0	0	0	0	0	0	0	0	0	0	0	0	0	0	0	0	0	0	0	0	0	0	0	0	0	0	0	0	0	0	0	0	0	0	0
P54501	YQGX	5297400	0	0	0	0	0	263230	251840	167460	229750	217960	189520	0	0	306650	149300	319660	206710	0	190190	301840	232560	255290	177490	133480	137610	174540	170080	210670	138350	113020	0	0	0	0	0	168990	299510	0	0	0	0	0	0	0	0	0	0
P54504	RSBRD	641730	0	0	0	0	0	0	0	0	0	0	0	0	0	0	0	275360	366370	0	0	0	0	0	0	0	0	0	0	0	0	0	0	0	0	0	0	0	0	0	0	0	0	0	0	0	0	0	0
P54507	TASA	37349000	2768000	6944100	2675200	6270200	4087400	4034600	2890600	1865900	1243800	1404300	662250	169750	309710	227120	68975	218550	214490	66562	193190	0	0	99532	114270	84954	85494	99940	0	74806	136750	123910	59804	110570	44435	0	0	0	0	0	0	0	0	0	0	0	0	0	0
P54510	YQHL	138010000	262220	4611600	6009600	17766000	26040000	9901400	8497500	9047600	8628700	6616500	6044900	2016000	3924500	4692100	1643000	3756300	2952800	314640	2421200	3303700	2041100	813880	1720900	630360	1192200	1436900	440550	358850	648930	140790	0	131650	0	0	0	0	0	0	0	0	0	0	0	0	0	0	0
P54511	LIPM	42576000	0	0	0	1130500	2742600	1796300	2405200	2165900	1675200	1528200	1772300	225170	606430	706140	298790	604600	719810	447650	970250	1061300	632710	936690	850620	570670	382740	562110	237110	456210	573940	351740	313820	336800	100930	185120	121040	0	62571	0	109930	0	0	0	112670	0	0	297350	396020
P54517	AROQ	14221000	0	0	0	0	0	0	0	0	0	0	0	0	0	0	0	0	0	0	0	0	0	0	0	0	0	0	0	0	0	0	0	0	0	0	0	0	0	0	0	1155000	3946400	2446000	3692400	1617800	1363400	0	0
P54518	YQHT	375330000	0	0	55810	312810	696310	364350	436770	623520	518270	992000	841920	85439	185290	729350	185580	1146600	793150	111210	816470	784190	855120	623300	566980	307510	319260	981020	602910	506800	508500	528220	599250	393950	176710	95880	103410	305920	237190	123330	102360	86644	184140	203990	454860	451260	2179800	14647000	86744000
P54519	YQHY	1486800000	150950	1404700	2670000	9307600	9050600	5897900	8820200	7520000	7554100	7029500	6390600	2031000	2993800	4592400	1906300	5125300	5012600	1586300	7515600	6623700	6536300	5604700	5135600	5176300	5530700	3335400	4926100	4612800	6078000	4207800	4024300	6342100	3407300	7031700	28852000	72969000	65204000	34485000	55662000	46961000	28235000	17741000	58795000	19667000	44532000	389110000	411120000
P54521	EX7L	49869000	0	0	0	236850	240350	134920	267050	348800	263950	295680	215030	0	36071	392430	46730	957610	1314500	839420	3573300	3630600	2741800	3462100	5759800	5355800	4833000	6139300	3291700	2999300	1806600	394680	164940	126880	0	0	0	0	0	0	0	0	0	0	0	0	0	0	0
P54522	EX7S	256390000	0	0	0	397340	571770	337010	1269200	1183300	720620	926430	608220	0	0	2588500	745340	2248200	7904100	1708500	20740000	10103000	15864000	20640000	28497000	30018000	26473000	29951000	16408000	7986100	8805000	1975900	1634300	862840	319140	309410	0	552280	0	0	0	253650	205610	0	0	0	0	0	0
P54523	DXS	80938000	0	33107	288060	2645000	3337500	2021500	2597400	2265000	1884200	2920600	1783100	594520	708880	3042800	931440	2241000	2212000	538210	3409300	2982500	3277800	2725800	3036300	2237800	3225200	4202900	2726800	3272500	3197700	2065800	2332900	3265100	2020300	1882900	803790	1222900	714490	357790	372730	59633	42516	0	117780	0	62151	83300	72971
P54524	YQIG	50463000	0	0	0	0	0	0	0	0	0	0	0	0	0	0	0	0	0	137570	0	0	0	0	0	0	0	0	0	0	0	0	0	0	0	0	0	0	0	0	0	0	0	0	0	0	0	0	0
P54527	YQIK	3085400	0	0	0	0	0	0	0	0	0	0	0	0	0	0	0	0	0	0	53296	0	0	0	0	0	0	0	0	0	0	0	0	0	0	0	0	0	0	0	0	0	0	0	0	0	0	0	0
P54529	YQIR	35231000	0	0	0	0	0	0	0	0	0	0	0	0	0	0	0	0	0	0	863570	0	0	0	496350	0	0	0	0	130000	0	0	0	0	0	0	36913	4961400	10361000	3912400	5424700	1606800	220170	415860	589140	271130	1487000	2882100	725220
P54530	PTB	68413000	0	0	0	0	0	0	0	0	0	0	0	0	0	0	0	0	0	0	0	0	0	0	0	0	0	0	0	0	0	0	0	0	0	52404	72489	409340	673700	820500	3944600	9114000	7086300	9332100	10441000	2479800	9034600	4089500	2597700
P54531	DHLE	1631500000	0	0	0	268560	207620	161760	419820	480900	238860	349710	283190	0	0	58753	0	116630	67697	0	90532	67984	55004	0	0	0	0	183940	0	0	0	0	0	769200	0	824450	25807000	377370000	491760000	233990000	252520000	137920000	62519000	29385000	11699000	519460	1319100	968170	921510
P54532	BUK	4046700	0	0	62132	163580	757870	315410	569260	469710	174100	435240	296050	121910	101460	74850	51120	78899	65749	0	72020	36996	44998	46487	37458	30056	41304	0	0	0	0	0	0	0	0	0	0	0	0	0	0	0	0	0	0	0	0	0	0
P54533	DLDH2	24205000	0	0	0	0	337120	479650	1474500	1362000	618420	485390	57845	145650	0	0	177910	637120	487290	0	0	550860	0	0	886640	3864600	3866200	3106300	1314200	1086800	514740	390930	297800	147530	100780	35306	0	71020	149650	111790	487670	280670	35653	0	0	0	395660	0	60221
P54534	YQIW	25726000	0	0	0	129260	156750	322230	322000	568740	153670	310380	631010	0	314840	179590	0	183500	194080	0	260960	333430	177530	310420	271850	224450	270220	661570	230060	141930	304530	132230	105140	380200	107700	122290	0	105770	256000	0	132860	0	0	0	0	359230	1998200	0	1032900
P54535	ARTP	38968000	434130	1213000	1376800	3329900	6070800	2444800	3013500	3469700	1473800	1401000	1480700	307730	404390	1116600	277750	1006600	917070	269820	1131800	736580	1011100	858430	1332100	926820	610830	425880	472110	165700	295260	122630	204980	217860	0	86447	78725	195020	88067	0	0	0	0	0	0	0	0	0	0
P54536	ARTQ	1151700	0	0	0	339040	115320	163090	244230	159880	0	130100	0	0	0	0	0	0	0	0	0	0	0	0	0	0	0	0	0	0	0	0	0	0	0	0	0	0	0	0	0	0	0	0	0	0	0	0	0
P54537	ARTM	1727700	0	0	0	0	454260	0	330290	0	0	85004	0	0	0	0	0	0	0	0	119950	0	0	0	0	0	0	0	0	0	0	0	0	0	0	0	0	0	0	0	0	0	0	0	738230	0	0	0	0
P54542	YQJE	2264500000	0	0	0	0	31991	0	80597	77890	41718	44931	33179	0	0	0	0	41444	89508	0	100490	158430	49260	81763	58292	88750	64190	49520	72649	81761	104300	97306	35728	125640	0	102080	48032	192350	186260	0	121870	226360	156920	608540	3363800	29480000	433820000	499450000	425670000
P54544	MISCB	8402600	0	205400	220060	2266400	2138700	0	1706400	541820	256420	260930	249710	0	192350	192560	0	171700	0	0	0	0	0	0	0	0	0	0	0	0	0	0	0	0	0	0	0	0	0	0	0	0	0	0	0	0	0	0	0
P54547	G6PD	3582300000	0	0	0	0	0	0	40330	44182	0	41340	0	0	0	0	0	32632	39846	0	0	0	0	0	0	0	0	0	0	0	0	0	0	0	0	0	29653	43474	132920	124890	1818900	5261200	23717000	179790000	558020000	376860000	862460000	706720000	568000000
P54548	RNZ	111780000	0	0	0	0	0	0	0	0	0	0	0	0	0	0	0	0	0	0	0	0	0	0	0	0	0	0	0	0	0	0	0	0	0	0	0	0	0	0	0	0	0	0	0	0	11797000	25267000	27514000
P54549	YQJL	1067200	0	0	0	0	0	0	0	0	0	0	0	0	0	0	0	0	0	0	0	0	0	0	0	75386	0	0	0	0	0	0	0	97042	0	0	0	0	0	0	0	0	0	0	0	0	0	0	0
P54550	NAMA	110090000	0	0	0	0	0	0	0	0	0	0	0	0	0	0	0	0	0	0	0	0	0	0	0	0	0	0	0	0	0	0	0	0	0	0	0	0	0	0	0	60276	2358800	7555400	10666000	4832500	13145000	9935400	8736600
P54551	YQJN	5370200	0	0	0	0	0	0	0	0	0	0	0	0	0	0	0	0	0	0	0	0	0	0	0	0	0	0	0	0	0	0	0	0	0	0	0	0	0	0	0	0	0	0	0	0	0	156640	0
P54552	P5CR2	24142000	0	59254	265380	1298100	1569400	1126400	1146200	1239000	1194500	1194100	829020	398410	409100	902150	200040	1087900	1006300	295450	1442600	1082600	757720	650390	966740	568900	541980	831340	567890	519440	628820	237490	380560	320800	75699	95333	84181	105060	64134	0	0	0	0	0	0	0	0	0	0
P54555	SDHD	10869000	0	0	0	0	0	0	75073	85704	59118	0	0	0	0	0	0	100090	87497	0	110950	110660	134900	103690	0	0	0	0	95023	73095	89798	55352	0	0	0	0	0	0	0	0	0	0	76660	0	160980	73074	175340	168850	105270
P54556	COAA	41217000	0	0	0	533410	734350	282590	472790	869320	520680	543190	559520	0	129150	460580	92409	511730	563940	0	366080	277560	45082	94350	77451	131730	189510	503470	111980	101740	151440	0	59114	246740	123990	114000	71412	203310	206030	0	59285	0	0	0	0	0	0	419990	6131300
P54565	YQKB	309090000	0	0	0	0	0	0	0	0	0	0	0	0	0	0	0	0	0	0	0	0	0	0	0	0	0	0	0	0	0	0	0	0	0	0	0	0	0	0	0	0	0	3670500	37086000	22797000	60117000	73131000	64051000
P54569	YQKF	62639000	0	0	0	0	0	0	0	0	0	0	0	0	0	0	0	0	0	0	0	0	0	0	0	0	0	0	0	0	0	0	0	0	0	0	611430	0	0	0	0	0	0	0	0	0	0	0	0
P54570	ADPP	311980000	0	0	0	0	0	0	0	0	0	0	0	0	0	0	0	0	0	0	0	0	0	0	0	0	0	0	0	0	0	0	0	0	0	0	0	0	0	0	0	0	174940	0	0	0	0	0	2184300
P54571	MLEN	24398000	0	0	1227800	3674600	2748900	1922400	2446200	2061400	1553800	1951200	1069300	225750	627480	1090200	340390	622650	355750	97517	730240	814590	359050	247980	230650	0	0	0	0	0	0	0	0	0	0	0	0	0	0	0	0	0	0	0	0	0	0	0	0
P54572	MAO1	3162800000	0	0	0	770130	890310	349710	491620	593130	340010	805660	356730	50818	221260	445350	0	460440	404630	58716	783320	230670	313370	467280	330800	427160	504540	502850	232160	274020	211790	200840	535510	6414100	5397200	4909200	3014400	4699500	3754600	28653000	383510000	720090000	607250000	436160000	350660000	158230000	302450000	112750000	15351000
P54574	FUR	205600000	0	0	0	0	0	0	0	0	0	0	0	0	0	0	0	0	0	0	0	0	0	0	0	0	0	0	0	0	0	0	0	154250	0	0	0	0	0	0	0	0	0	0	0	0	508430	1623900	3786900
P54575	RIBC	17171000	0	0	0	0	233630	45809	70094	228930	137370	157440	153250	0	50899	0	0	61643	133350	0	139510	136050	62237	103540	110720	56483	0	235470	54287	60636	113240	0	0	0	0	0	0	0	0	0	0	0	0	0	0	0	5222600	3087300	2195800
P54576	MCPC	9701900	0	150550	382050	1477400	1977400	1055100	1431500	997940	436740	530640	364770	0	0	156630	0	141730	54885	0	31944	118990	19828	17819	24835	44193	0	18930	0	0	0	0	0	0	0	0	0	0	0	31526	0	0	0	0	0	0	0	0	0
P54585	YHCA	2813000	0	86959	108530	231650	172710	307130	417590	435320	344650	81417	254380	0	0	165610	0	124060	0	0	82962	0	0	0	0	0	0	0	0	0	0	0	0	0	0	0	0	0	0	0	0	0	0	0	0	0	0	0	0
P54586	YHCB	749440000	0	0	0	0	0	0	0	0	0	0	0	0	0	0	0	0	0	0	0	0	0	0	0	0	0	0	0	0	0	0	0	0	0	0	0	0	8303400	5434500	0	0	0	118480	456670	0	12556000	135870000	188840000
P54592	YHCH	12624000	0	75880	289120	1660400	2046900	1169700	1706400	1634300	725660	1053900	578520	0	167630	238400	0	241000	366640	0	176430	199120	0	75897	78220	0	0	140070	0	0	0	0	0	0	0	0	0	0	0	0	0	0	0	0	0	0	0	0	0
P54593	YHCI	7650000	0	296780	449900	1412600	822760	736590	914860	755930	424380	561210	580660	158380	208960	326930	0	0	0	0	0	0	0	0	0	0	0	0	0	0	0	0	0	0	0	0	0	0	0	0	0	0	0	0	0	0	0	0	0
P54596	TCYP	821230	0	63627	0	0	212970	109900	138020	130520	91708	74483	0	0	0	0	0	0	0	0	0	0	0	0	0	0	0	0	0	0	0	0	0	0	0	0	0	0	0	0	0	0	0	0	0	0	0	0	0
P54601	YHCQ	3702900	0	0	0	0	0	0	0	0	0	0	0	0	0	0	0	0	0	0	0	0	0	0	0	0	0	0	0	0	0	0	0	0	0	0	0	0	0	0	0	0	0	0	0	0	497260	646820	1306400
P54607	YHCW	1332100	0	0	0	0	0	0	0	0	0	0	0	0	0	0	0	0	0	0	0	0	0	0	0	0	0	0	0	0	0	0	0	0	0	0	0	0	0	0	0	0	0	0	0	0	0	0	0
P54608	YHCX	161990000	0	0	64512	150720	197710	159220	193550	212570	435880	759180	1220200	930370	1552100	4757200	1018500	3614900	2076100	605820	1154500	562720	624600	849410	996190	492300	608480	651020	349900	324280	331720	186670	96926	196660	0	85279	0	166310	0	0	349370	421670	0	0	0	0	61539000	71033000	0
P54616	FABI	3391800000	0	273710	550970	3844500	4205500	3014000	3602200	5456100	3831200	3878900	4389800	1357800	2579600	4117600	1551900	4573400	5608300	1540800	4835800	4669800	4700700	4777100	4509700	3793200	4678200	5217200	3316600	3384300	3645700	2530300	2310000	3101300	1776300	1236100	806450	2134400	1459600	433160	815800	643520	383700	646680	2232700	16348000	494710000	888990000	720520000
P54617	PSPA	277130000	1111800	10676000	15370000	33023000	38552000	38407000	39575000	44392000	23362000	15135000	10263000	1458800	1299200	2603200	445480	824960	488420	0	0	0	0	0	0	0	0	0	0	0	0	0	0	0	0	0	0	0	0	0	0	0	0	0	0	138520	0	0	0
P54716	GLVA	72030000	0	0	0	0	0	0	206670	246160	132140	101570	123960	0	38277	43633	0	154940	147090	0	33543	0	44904	45688	75615	135660	115990	39718	0	0	0	0	0	0	0	0	0	0	0	0	583340	2111800	2068800	2048200	2357700	2216900	7897000	7425500	11415000
P54941	YXEB	91796000	575460	1833200	2285200	9548600	9975900	6072200	6803900	6052900	2870600	3796500	3851700	558810	1237300	1804500	690680	2443400	2548000	523200	2513900	3304500	2013800	2106800	2065800	1726900	1817300	3272100	1790800	1961100	1919400	593180	542870	829190	442550	168550	261130	494130	256710	75565	80184	87857	0	0	0	0	0	0	0
P54947	YXEH	1477100000	0	0	0	0	131660	147420	0	168830	0	0	0	0	114610	0	0	0	0	0	0	145140	0	0	0	0	0	0	0	0	0	0	0	0	0	0	0	0	0	0	0	0	0	0	0	0	26820000	178190000	402760000
P54948	YXEI	51325000	0	0	0	0	0	0	0	0	0	0	0	0	0	0	0	0	0	0	0	0	0	0	0	0	0	0	0	0	0	0	0	0	0	0	0	0	0	0	119450	185530	441740	1708500	6679400	4419700	15726000	8477600	8907100
P54950	SCMK	24681000	0	0	0	0	0	0	0	0	0	0	0	0	0	0	0	0	0	0	0	0	0	0	0	0	88658	0	0	0	0	0	0	0	0	0	0	0	0	0	0	0	0	0	0	943270	6153500	7039900	3456800
P54955	SCMP	2170800	0	0	0	0	0	0	0	0	0	0	0	0	0	0	0	0	0	0	0	0	0	0	0	0	0	0	0	0	0	0	0	0	0	0	0	0	0	0	0	236570	339620	406460	450230	0	166870	357450	103010
P54956	YXEQ	1382500	0	0	0	0	0	0	0	0	0	0	0	0	0	0	0	0	0	0	0	0	0	0	0	0	0	0	0	0	0	0	0	0	0	0	0	0	0	0	0	0	0	0	0	0	0	520570	612580
P55179	PEPT	405980000	0	0	0	101150	145510	36758	275420	353990	122650	237520	288450	0	144140	181940	0	223970	371840	59526	569250	505840	333550	259360	386700	188220	258550	778800	260330	194380	375180	155880	153530	146490	0	133390	45192	336270	329380	64831	322780	657470	1584400	5960100	38925000	38220000	101630000	67938000	82173000
P55180	GALE	1920500000	0	0	0	232970	151610	132680	289310	188760	125140	56275	186960	0	95406	112100	0	0	0	0	0	0	102630	92827	83369	52839	64740	68247	0	0	0	0	0	0	0	0	0	0	0	0	0	0	0	0	0	490080	105970000	450870000	457490000
P55339	ECSA	6301200	0	0	107680	1262700	1409300	934180	824150	614380	244160	274920	257560	0	0	140070	0	120640	0	0	0	0	0	0	0	0	0	111500	0	0	0	0	0	0	0	0	0	0	0	0	0	0	0	0	0	0	0	0	0
P55340	ECSB	1077400	0	0	0	91453	192980	115010	231900	193940	92503	95149	64470	0	0	0	0	0	0	0	0	0	0	0	0	0	0	0	0	0	0	0	0	0	0	0	0	0	0	0	0	0	0	0	0	0	0	0	0
P55342	BSHC	240480000	0	0	0	0	0	0	0	0	0	0	0	0	0	0	0	0	0	0	0	0	0	0	26784	0	0	33187	0	0	0	0	0	0	0	31825	312290	5833900	48003000	48522000	63802000	37035000	15252000	13832000	6736600	643900	292320	97897	0
P55872	IF3	79046000	0	0	0	127850	0	0	0	0	0	0	0	0	694770	2446800	1352000	2694200	3535100	3435500	18717000	13666000	5457300	2890300	2024700	3343500	3199800	1720900	2667500	1993300	1248000	1173900	1416400	956510	384580	537670	315170	1237500	937020	0	360630	181730	0	0	330790	0	0	0	0
P55873	RL20	2901100000	0	0	332640	1457200	3172400	2300100	4026200	8576400	10566000	21154000	42275000	28241000	90424000	197280000	64109000	226700000	257890000	146720000	806210000	596680000	229000000	92299000	27206000	8481000	6417500	5839500	2030000	2278200	1275800	1059100	832120	1184400	253120	798160	1975400	1955300	1942500	1078400	413470	408700	542780	0	1337500	0	0	0	435320
P55874	RL35	3001700000	0	0	259240	0	1636000	2134700	4311500	8358900	8958500	21263000	41447000	32101000	101150000	180190000	84280000	244540000	242910000	110630000	773640000	626280000	227970000	68859000	31283000	13851000	2751900	6468200	3009000	2715700	2455400	0	0	845430	2040500	10835000	30702000	57753000	29450000	13095000	7941100	0	398450	0	0	608280	0	0	2809500
P56849	RL331	4875300000	0	0	0	4996100	6596200	5827700	9276600	13370000	17977000	36933000	71791000	52984000	179310000	401780000	150620000	448310000	378980000	206290000	1263300000	985210000	330790000	138870000	47480000	21852000	22312000	12471000	5597400	7432800	7666100	7730000	0	0	0	0	0	0	0	0	0	2413500	0	0	13253000	0	0	11924000	7428300
P68575	SCP1	185740000	0	0	0	0	0	0	0	0	0	0	0	0	0	0	0	0	0	0	0	0	0	0	0	1711000	0	0	0	0	0	0	0	0	0	0	0	0	1388600	0	0	0	0	0	0	0	6452000	52991000	61886000
P70945	YITS	47408000	0	0	54151	574410	441280	432160	547250	543960	142290	218090	513020	65646	319860	330450	260110	310300	589110	307000	1132700	600570	990200	634910	799800	280360	323540	544340	366620	531270	160230	128880	235000	118870	97522	68359	0	59842	0	0	0	0	0	0	0	0	0	0	992570
P70947	YITU	28681000	0	0	226400	1543400	1773700	582550	1909100	1364700	1495300	1901300	1265600	398660	304560	1323700	386420	1104400	1091500	283100	1340200	825390	546610	497660	722760	454370	440520	712150	363260	535150	471080	251420	326360	170150	452260	74864	0	86039	0	0	0	0	0	0	0	0	0	0	0
P70948	YITV	441340000	0	0	0	50833	0	119690	127360	0	124020	141560	0	0	0	68854	0	134140	0	0	114230	0	0	0	0	0	0	0	0	0	0	0	0	0	0	0	0	0	0	0	0	0	0	0	0	0	0	255340	24514000
P70952	YITZ	1356700	0	0	0	704700	652000	0	0	0	0	0	0	0	0	0	0	0	0	0	0	0	0	0	0	0	0	0	0	0	0	0	0	0	0	0	0	0	0	0	0	0	0	0	0	0	0	0	0
P70962	RAPB	115660000	0	0	0	102560	0	0	0	0	0	0	0	0	0	0	0	0	0	0	0	0	0	0	0	0	0	0	0	0	0	0	0	0	0	0	0	0	0	0	0	0	0	0	109710	1830500	22429000	25834000	25925000
P70965	MURA1	1615100000	0	536750	1967100	9934900	13033000	9275800	11227000	12555000	9853000	11466000	10517000	3383000	5483000	9748900	3415800	11769000	11418000	3517300	16073000	12484000	9190000	7246400	7469900	5315300	5746100	7905800	4973100	6070000	5689200	4755900	3225300	6378200	2711800	1599800	2048300	3122900	2526200	1099200	1645800	2297800	3716000	1370900	3398100	710770	3888500	5536900	16907000
P70970	ECFA2	3173600	0	0	0	517040	382520	63906	417640	241970	118190	305700	80037	0	59255	142860	0	44442	61091	0	48157	0	0	0	0	0	0	0	0	0	0	0	0	0	0	0	0	0	0	0	0	0	0	0	0	0	0	0	0
P70972	ECFT	2923500	0	0	0	696790	706530	211050	387820	320920	220000	242240	138160	0	0	0	0	0	0	0	0	0	0	0	0	0	0	0	0	0	0	0	0	0	0	0	0	0	0	0	0	0	0	0	0	0	0	0	0
P70973	TRUA	15327000	0	23839	0	0	869840	60094	125600	172180	89531	98252	0	0	0	0	0	0	0	0	94196	0	0	0	0	0	0	0	0	0	0	0	0	0	0	0	0	0	0	0	0	0	0	0	0	0	0	0	0
P70974	RL13	2263900000	0	124880	0	2442700	4106700	3130800	3599700	7438700	8186900	18973000	37398000	28323000	91911000	177890000	56529000	141760000	159490000	140660000	543820000	407060000	169850000	66174000	38745000	30450000	20753000	21970000	7651600	4605200	1823800	1534100	1038900	2343200	1799700	2850700	4642100	6694800	4014100	1043300	2819300	2308800	1088500	403940	0	467030	1948400	966150	1256700
P70976	YBAJ	3998600	0	0	0	375250	703360	206440	236260	343670	82095	208180	113220	0	0	101750	0	197010	266540	0	0	208990	87821	209770	0	0	145360	343660	0	84964	0	84264	0	0	0	0	0	0	0	0	0	0	0	0	0	0	0	0	0
P70993	YWHA	72351000	0	0	0	0	0	0	0	0	0	0	0	0	0	0	0	0	0	0	588020	200860	0	0	0	0	0	0	0	0	175800	389160	779040	1062700	210870	1087900	123520	2511200	3456800	802420	8481400	2422300	1610000	315470	2121400	1917100	14249000	12515000	8675900
P70994	4OT	283690000	0	0	0	0	0	0	0	0	0	0	0	0	0	0	0	0	0	0	0	0	0	0	0	0	0	0	0	0	0	0	0	0	0	0	0	0	0	0	0	0	0	0	0	0	0	0	0
P70995	YWHC	2342100	0	0	183760	527400	0	315170	321490	283140	187880	194420	328860	0	0	0	0	0	0	0	0	0	0	0	0	0	0	0	0	0	0	0	0	0	0	0	0	0	0	0	0	0	0	0	0	0	0	0	0
P70996	YWHD	26307000	0	0	0	361240	582940	259270	373100	326600	486680	508760	532910	0	265080	205500	0	286540	268740	0	559430	0	190680	382060	172910	132550	458250	544290	139730	138030	113050	181190	0	0	0	0	0	0	0	0	0	0	0	0	301530	170330	369740	1157200	1126500
P70998	SPEE	3995800000	103290	1612600	637120	1919100	1660800	673990	1139000	1324800	520780	1249300	441150	87424	93211	293040	0	453770	385790	0	302150	178720	193350	145860	370220	0	161720	201620	52318	111340	209110	170750	144550	221880	62911	134790	117460	285080	522270	1769700	55091000	108760000	100110000	192300000	442380000	471810000	1008700000	671080000	584280000
P70999	SPEB	822920000	0	0	0	0	0	0	0	0	0	0	0	0	0	0	0	0	0	0	0	0	0	0	0	0	0	0	0	0	0	0	0	0	0	1116000	0	0	0	0	0	507050	9496000	42673000	112770000	95363000	212010000	155790000	113800000
P71002	RAPF	937800	0	0	0	0	0	0	0	0	0	0	0	0	0	0	0	0	0	0	0	0	0	0	0	0	0	0	0	0	0	0	0	0	0	0	0	0	0	0	0	0	0	0	309990	0	93391	328770	99470
P71012	PTF3A	119480000	137440	1996000	4036300	15143000	15155000	11011000	10793000	9656600	6052200	5613700	4898200	1519600	2212400	3078600	953310	2689400	2590100	592480	2764200	2392000	1220500	1335000	1462500	582670	459010	653910	257820	173670	282810	246770	101060	194800	36039	0	0	0	0	0	0	0	0	0	0	0	0	0	176240
P71013	LEPT	15272000	0	290740	752060	1880700	2523100	1330000	1151000	1409200	670040	696170	876330	171070	300170	528920	68838	270370	248930	0	125720	101460	77844	68687	93484	0	0	0	0	0	0	0	0	0	0	0	0	0	0	0	0	0	0	0	0	0	499630	467730	382420
P71015	GBSR	17128000	0	0	0	0	0	0	0	0	0	0	0	0	0	0	0	0	0	0	0	0	0	0	197630	158530	1068500	2307300	1294100	2137000	2469000	1379400	165340	387110	0	0	0	0	0	0	0	0	62846	81846	0	266440	857630	1495900	942720
P71016	GBSA	27162000	0	0	0	471350	424090	232140	501200	436590	191180	238520	91650	0	0	42199	0	93157	155790	0	331430	102050	0	37483	98189	36553	0	96081	0	0	0	0	0	0	0	0	0	0	0	0	0	0	0	0	392280	1407900	799360	686720	1884700
P71017	GBSB	224310000	0	0	0	0	139070	0	0	0	0	0	0	0	0	0	0	0	0	0	47253	0	0	47580	0	0	0	0	50382	0	0	0	0	336710	6055300	31231000	23648000	25184000	19854000	6160200	4627900	3652200	2865100	4067200	6552300	4938200	16741000	22693000	18872000
P71018	PLSX	198400000	0	415750	2103300	7894100	10480000	7619600	9870100	11374000	8575900	9903300	8841700	3076500	5608000	8340800	2774300	8474800	7951400	2410900	9157400	9465700	7687800	5774500	5576700	3808400	4987100	5283900	3395900	4282800	3607700	2622100	2779100	2922900	1678000	1852900	1614200	1671600	2114500	333520	794240	362720	143040	364020	351040	0	0	57972	0
P71019	FABD	603090000	0	0	0	0	0	0	0	0	0	0	0	0	0	0	0	0	0	0	0	0	0	0	0	0	0	0	0	0	0	0	0	0	299360	0	0	0	0	0	0	0	0	0	0	0	0	0	0
P71020	YLMH	198700000	0	0	0	0	0	0	226970	0	0	0	0	0	0	0	0	0	0	0	0	0	0	0	0	0	0	2974300	0	6254300	0	0	0	0	14974000	16497000	5426900	115750	4116300	0	77315	83682	0	144190000	953050	0	0	0	711010
P71021	DIV4A	1607700000	76630	1489000	3214700	14582000	21778000	17966000	23130000	20868000	18739000	19310000	18698000	5754600	9360600	16519000	4349900	15251000	15444000	3138000	17453000	14731000	10640000	7710600	7025200	5058400	7995000	8104900	5599900	6535000	6631500	4492000	4548800	12914000	103630000	415560000	266840000	286640000	133080000	21867000	12070000	4492600	1480200	1352700	1799600	482280	2127800	2288400	247090
P71035	URE2	1194600	0	0	0	0	0	0	0	0	0	0	0	0	0	0	0	0	0	0	0	0	0	0	0	0	0	0	0	0	0	0	0	0	0	0	0	0	0	0	85602	423680	0	130480	0	0	0	0	554860
P71036	YWNA	4906600	0	0	0	0	0	0	0	0	0	0	0	0	0	0	0	0	0	0	0	0	0	0	0	0	0	0	0	0	0	0	0	0	0	0	0	0	0	0	0	301660	441100	579800	220000	0	375390	434350	585110
P71043	YWNH	1824900	0	0	0	0	0	0	0	0	0	0	0	0	0	0	0	0	0	0	0	0	0	0	0	0	0	0	0	0	0	0	0	0	0	0	0	0	0	0	0	0	0	0	0	0	0	0	0
P71047	YWGB	3195000	0	0	0	0	0	0	0	0	0	0	0	0	0	0	0	0	0	0	0	0	0	0	0	95471	97888	152530	0	0	0	0	0	107050	234780	136890	218450	558750	550710	165220	652880	224410	0	0	0	0	0	0	0
P71067	LUTP	7993900	0	0	200990	1356000	1213100	965380	1151100	762040	415010	420250	291850	93135	111800	202860	90059	179020	127810	0	0	104070	94162	79974	74230	61111	0	0	0	0	0	0	0	0	0	0	0	0	0	0	0	0	0	0	0	0	0	0	0
P71070	YUKC	214660	0	0	0	37297	107510	0	0	0	0	0	0	0	0	0	0	0	0	0	0	0	0	0	0	0	0	0	0	0	0	0	0	0	0	0	0	0	0	0	0	0	0	0	0	0	0	0	0
P71079	FABL	345670000	0	273230	1853400	6475800	9492000	5230000	5883600	8701100	4213500	6368200	7575900	1985600	4684200	7703600	3360500	9377700	9124400	3450800	13826000	11797000	13415000	11737000	13917000	8748400	8732300	11822000	10226000	10551000	10266000	7873900	6090800	9342100	5565800	3681700	2848800	8426500	6176300	2443200	5841900	5445100	3452000	3548200	5840700	2467800	5000400	6034700	11570000
P71082	YGAD	3056200	0	0	124090	730570	936240	323490	338900	239660	62725	81302	32767	0	0	22888	0	0	0	0	0	0	0	0	0	0	0	0	0	0	0	0	0	0	0	0	0	0	0	0	0	0	0	0	0	0	0	0	0
P71084	GSAB	848380000	0	254300	1279900	7656900	11242000	6908400	9799500	9276600	7326400	7643800	7076800	2394000	3760400	7251400	2297100	6520300	7665100	2866800	8718900	8024900	6044000	4636200	6139400	3376500	5128300	5174400	4143200	4085400	4024100	2897200	2336300	4485400	2138600	1245900	1536300	2965300	2205100	489560	1107500	1023400	621720	1271600	2318300	809240	14482000	111370000	172420000
P71086	PERR	6519800	0	0	0	0	0	0	166350	134040	0	0	0	0	0	0	0	0	0	0	0	0	118020	89098	0	0	0	134580	0	0	0	0	0	0	0	0	0	0	0	0	0	0	0	0	0	0	0	0	0
P71088	SP0M	1570400000	0	0	471310	3317500	3896600	2083300	2929400	3352900	2614200	2877700	1697100	604530	812560	1857800	408360	1738900	1943500	530820	2216100	1849100	1830500	1787200	1663800	1489200	2333900	2744400	1171000	1221800	1728400	1267200	1006200	1255100	822730	807240	554070	2029300	3006100	1357500	2379200	1263200	922170	1240500	869340	339870	1420000	4593600	96842000
P75030	URE3	1214300	0	0	0	0	0	0	0	0	0	0	0	0	0	0	0	0	0	0	0	0	0	0	0	0	0	0	0	0	0	0	0	0	0	0	0	0	0	0	0	422190	184970	295860	311330	0	0	0	0
P77837	URE1	1286500	0	0	0	0	0	0	0	0	0	0	0	0	0	0	0	0	0	0	0	0	0	0	0	0	0	0	0	0	0	0	0	0	0	0	0	0	0	0	266030	484760	117800	220530	197380	0	0	0	0
P80238	GS26	19263000	0	0	0	0	0	0	0	0	0	0	0	0	0	0	0	0	0	0	0	0	0	0	0	0	0	0	0	0	0	0	0	0	0	0	0	0	0	0	0	0	0	0	1324300	12896000	0	0	0
P80239	AHPC	13229000000	0	0	0	0	0	0	0	0	0	0	0	0	0	0	0	0	0	0	130500	0	0	0	0	0	0	0	0	0	0	0	0	121540	0	0	553940	3933800	3708400	1620200	3330200	5482900	4889400	9809600	15608000	11884000	22887000	420870000	2879600000
P80240	GREA	1767600000	0	0	0	0	0	0	0	0	0	0	0	0	0	0	0	0	0	0	0	0	0	0	0	0	0	0	136610	183660	245120	448260	878580	1605600	1959200	1377000	1048500	1943200	1954300	537520	898650	4271100	5057200	10039000	24574000	11781000	67964000	92091000	133200000
P80242	OHRB	3262500	0	0	0	0	0	0	0	0	0	0	0	0	0	0	0	0	0	0	0	0	0	0	0	0	0	0	0	0	0	0	0	0	0	0	0	0	0	0	0	0	0	0	0	0	0	0	0
P80244	CLPP	3335100000	522020	13576000	37614000	122520000	160050000	127550000	177490000	168670000	138800000	156950000	142260000	65778000	51813000	149410000	51782000	162470000	138400000	52574000	161250000	124490000	146150000	90871000	136090000	91328000	73415000	112970000	72414000	47988000	50650000	39213000	31015000	48517000	20511000	24002000	11612000	15604000	17616000	6111300	9596900	11080000	7300500	6592000	12233000	3922800	7830900	7013600	6342900
P80643	ACP	325290000	0	0	293320	1864500	1740100	561370	950560	840560	1284800	1010800	746680	0	0	0	355240	0	1360200	442120	6223500	968870	1922000	1793500	2315900	2383400	1519400	2245900	1812000	2370000	2455800	2014800	2271900	2429200	1783100	1944700	1479600	2034800	3251600	0	5743900	5167400	4167300	5701800	9127300	7182800	38652000	0	18677000
P80698	TIG	10777000000	0	35731	124770	1087000	1284600	1481300	1965900	1750300	1013200	1329600	1555600	440040	501460	1602000	318750	1378900	2512000	1044300	3962700	3186800	1544700	1474900	1960700	1759600	1628000	2749000	1424700	2123100	2965300	8049600	17347000	46154000	22459000	25846000	23291000	44664000	65582000	29165000	82579000	135250000	177430000	708710000	1531000000	1268800000	2650700000	1702200000	1369500000
P80700	EFTS	25484000000	0	842240	3369400	12564000	17027000	11991000	14897000	11213000	11791000	14022000	15071000	3948000	7074200	12826000	3987900	17121000	15495000	5623600	18137000	21080000	15086000	18456000	18957000	16299000	14723000	20367000	13513000	13861000	14779000	14331000	13176000	17483000	9099700	7000100	7128200	9489900	8037100	3482100	12384000	8760100	7408900	8465100	7518700	61668000	3391100000	6052900000	5013600000
P80858	LEUC	4821900	0	0	0	0	0	0	0	0	0	0	0	0	0	0	0	0	0	0	0	0	0	0	0	0	0	0	0	0	0	0	0	0	0	0	0	0	0	0	0	0	0	115470	0	0	56119	864950	1545900
P80859	6PGD	5517800000	0	0	0	425930	789070	372000	602710	436220	236480	276170	252590	28103	133250	104600	0	214540	261580	62984	501970	450420	48679	531860	552470	461380	326050	681500	241870	281800	303730	138560	25702	283240	38072	24561	0	0	104980	0	69225	81505	0	119880	4376800	125320000	1168200000	1405700000	1004300000
P80860	G6PI	4674500000	0	0	0	0	0	0	41560	0	0	0	58913	0	0	0	0	0	0	0	0	0	68509	38680	0	33209	0	61613	0	0	40471	56543	42057	374410	181130	95039	390390	688690	1137900	1637600	52199000	410080000	643170000	584710000	575370000	273640000	966570000	805340000	264140000
P80861	YJLD	3964700000	122050	1902300	3644700	20987000	28675000	18476000	34520000	37290000	39870000	45717000	55166000	30275000	51312000	106870000	53040000	150770000	200360000	86487000	331290000	298520000	278790000	254720000	231090000	155540000	231930000	240570000	150240000	154870000	170760000	91417000	77302000	83155000	36554000	28739000	16093000	18123000	8726800	4335200	5275200	4793100	4946900	3498300	4167900	3051400	7906900	9396300	9638500
P80862	SERC	1277800000	0	0	0	0	69795	0	0	0	0	0	0	0	0	0	0	0	0	0	72202	59425	0	0	0	0	0	0	0	0	0	0	0	0	0	0	0	0	0	0	0	0	0	0	0	0	59412000	276480000	344900000
P80864	TPX	170830000	0	0	489520	1671900	1638700	1118000	1252000	1607200	1222100	1547600	1521100	333220	477900	1308400	364140	1021700	767830	0	1779800	1066400	921300	648420	1041900	694430	418160	909980	827060	879410	772680	656850	542820	217600	0	132180	89887	555050	499460	76642	160810	105450	0	130610	0	0	905730	201790	0
P80865	SUCD	797970000	0	0	854940	3563800	3565500	2654500	2926400	2936200	2020100	3040500	2763400	263540	1753500	1741400	479700	2312000	3344200	632680	3078600	2621800	2320400	1207100	1883200	959560	1406500	1425700	572840	572850	896820	695370	575610	353030	214930	238200	0	0	146580	0	0	130150	99097	0	2502500	11596000	145670000	170760000	170190000
P80866	SUFC	5428600000	0	519830	2128100	10668000	9769300	6271300	8942500	10593000	7562200	9723200	9032500	2257900	4118200	9825600	2408000	6764000	6738100	2040600	10282000	9420500	5378800	8414700	8005400	5715200	6960500	5979000	4159000	3239700	4478100	4055800	3156100	6169400	3052300	3241300	1392800	2911900	3684800	1890500	1297700	5048100	25458000	187970000	520230000	411670000	953610000	850090000	737570000
P80868	EFG	29649000000	0	824910	2144500	12856000	15170000	8794800	13193000	13272000	9921900	13799000	11151000	3294800	5422200	11523000	4633700	14015000	13164000	3764400	18408000	16889000	16319000	17044000	20221000	16220000	18377000	25945000	16808000	17647000	18415000	10458000	12042000	19770000	12703000	15168000	12531000	21063000	17112000	8954600	13381000	13226000	19593000	45755000	332520000	1378600000	6523700000	6741200000	5730500000
P80870	GS13	2982100000	146130	5669000	16946000	61687000	68596000	48098000	57026000	67564000	46656000	59973000	59649000	22453000	36703000	53717000	23693000	56547000	60203000	17658000	79784000	68344000	63914000	69684000	78680000	50020000	41727000	72166000	49157000	45443000	45850000	23763000	29437000	36791000	20940000	22252000	14226000	21584000	32473000	13532000	40476000	40147000	34487000	45495000	57164000	15385000	68240000	85238000	107420000
P80871	GS14	162430000	0	0	0	0	0	0	0	0	0	136820	0	0	0	0	0	0	0	0	0	0	0	83858	169130	81204	0	0	0	0	0	0	0	0	0	0	0	0	0	678360	20994000	31218000	22684000	22192000	25474000	10468000	10249000	6446100	3046900
P80872	G16O	6963900	0	0	0	0	0	0	0	0	0	0	0	0	0	0	0	0	0	0	0	0	0	0	0	0	0	0	0	0	0	0	0	0	0	0	0	0	0	0	0	0	0	0	0	0	0	0	0
P80874	GS69	1239300	0	0	0	0	0	0	0	0	0	0	0	0	0	0	0	0	0	0	0	0	0	0	0	0	0	0	0	0	0	0	0	0	0	0	0	0	0	0	0	0	0	0	0	0	771110	0	0
P80875	G16U	4544100000	0	0	0	596760	449570	663790	529630	938960	606500	848310	855220	274450	380040	651630	358870	1033600	802000	214280	330750	453130	529870	872360	1189900	764760	1097000	873790	702340	569080	840590	323710	696300	581760	676340	801140	432270	1928600	1741400	2249400	3819100	6819400	8620000	13227000	40935000	21000000	208850000	461600000	506060000
P80876	GS18	29665000	0	0	0	379310	647280	752290	714440	855850	638210	699520	520800	0	393780	255970	0	183430	683570	0	589450	650150	230230	1124700	1423300	1204900	969830	1801100	984850	1616200	1596000	978070	1257100	1294600	892700	976030	407030	1278700	1324300	0	189040	242420	323270	0	322400	0	542980	0	243730
P80877	METE	336830000	0	0	0	0	0	0	0	0	93982	0	0	0	0	0	0	0	0	0	0	0	0	0	0	0	0	0	0	0	0	0	0	0	0	0	0	0	0	0	0	0	0	0	0	23807	40223000	97239000	76735000
P80879	G20U	1446900000	0	0	0	0	2500200	0	0	0	0	2022300	2842100	0	0	0	0	0	2049700	0	0	0	2917000	0	0	0	0	102040	0	1727500	0	0	0	0	0	0	0	1944800	1498700	0	549960	6664200	36414000	143960000	291170000	130250000	274360000	226830000	286030000
P80880	TRXB	1219900000	0	0	0	0	0	0	2386900	0	0	0	0	0	0	0	0	0	0	0	0	0	0	0	0	0	0	0	0	0	0	0	0	0	0	0	0	0	0	0	0	0	52832	236820	0	0	9359200	127830000	354770000
P80885	KPYK	8865800000	0	1320600	5188000	17805000	27047000	18599000	24130000	24445000	20908000	25817000	25221000	8211700	12866000	22629000	7663800	22879000	23356000	5917400	27120000	24896000	22664000	19364000	19846000	15163000	15887000	24051000	14227000	15639000	18556000	14637000	16168000	28255000	24149000	39731000	45535000	225750000	522630000	322190000	468270000	389120000	422170000	884080000	1327700000	677820000	1214600000	947030000	603070000
P80886	SUCC	4703900000	111910	5283800	18570000	51840000	71692000	56972000	67882000	70549000	60081000	69023000	67689000	22599000	41427000	68691000	23776000	76170000	81162000	27975000	92041000	93813000	87617000	85151000	95415000	74124000	83066000	110650000	69277000	80817000	93463000	69806000	71272000	111300000	70763000	80620000	56913000	121800000	104760000	59360000	91592000	79652000	58794000	80382000	113760000	74974000	311840000	279640000	334280000
P81100	SCP2	943820000	79182	1181600	1385700	8215400	5027500	4181600	7106800	6738300	4520700	4327400	3177700	1214300	2045800	4693900	1389300	3436500	3962600	1394700	7594000	3607900	6700300	6820300	7004300	6952200	7734500	11010000	6563200	6698100	8721000	5621400	6971000	12174000	6412000	8714500	6850200	17447000	17464000	7474500	11123000	11472000	16020000	22909000	32003000	29531000	115410000	106610000	82363000
P81101	RRF	1701700	0	0	0	0	0	0	0	0	0	0	0	0	0	0	0	0	0	0	0	0	0	0	0	0	0	0	0	0	0	0	0	0	0	0	0	0	0	0	0	0	0	0	0	0	1007500	0	0
P81102	YODC	391400000	0	0	0	0	0	0	0	0	0	0	0	0	0	0	0	0	0	0	0	0	0	0	0	0	0	0	0	0	0	0	0	0	0	0	0	0	0	0	0	0	0	0	0	0	867380	1860100	1434700
P94356	YXKC	1110400000	6919800	33459000	54056000	131420000	139510000	86853000	104480000	98809000	69767000	65288000	43141000	13446000	18792000	27808000	12653000	24751000	20495000	5032600	17902000	19808000	19233000	14751000	13011000	8450900	9904600	10721000	5814000	6845200	6611400	4612300	2779900	5524200	2095400	1872900	721000	1437700	558160	0	405900	256080	178650	194200	0	0	0	0	0
P94357	YXKD	977330	0	0	0	364660	292950	69792	176880	73054	0	0	0	0	0	0	0	0	0	0	0	0	0	0	0	0	0	0	0	0	0	0	0	0	0	0	0	0	0	0	0	0	0	0	0	0	0	0	0
P94360	MSMX	93819000	0	119300	961270	3431900	5370900	3108400	4440300	4444200	3454200	3840600	4175800	957970	2448100	3653200	1071300	3697100	3342900	887210	4390600	3199500	3579800	2324200	2626800	2365900	2360100	3764000	2179600	2186200	2338200	1381300	1506700	1685500	1010200	1034500	846220	1147200	984560	413650	603080	434810	115270	339370	630390	0	364700	101230	199580
P94369	YXLA	324920	0	324920	0	0	0	0	0	0	0	0	0	0	0	0	0	0	0	0	0	0	0	0	0	0	0	0	0	0	0	0	0	0	0	0	0	0	0	0	0	0	0	0	0	0	0	0	0
P94388	CAH	8533600	0	0	0	0	0	0	0	0	0	0	0	0	0	76890	0	0	0	0	0	0	0	0	0	0	0	59567	0	50344	0	0	0	0	0	0	0	156490	0	0	375960	803410	2045400	1556800	1508300	180880	864040	793280	62319
P94389	YCGL	54648000	0	0	0	0	0	0	0	0	0	0	0	0	0	0	0	0	0	0	0	0	0	0	0	0	0	0	0	0	0	0	0	0	0	0	0	0	0	62745	550910	435980	154180	283770	274170	1015000	13944000	13770000	9885700
P94391	ROCA2	77943000	0	0	0	0	38724	37246	64984	65314	28102	95262	34173	0	0	0	0	39073	29744	0	0	51296	25577	27669	52694	19168	0	44918	16329	0	0	0	0	0	0	0	0	1502100	13825000	11787000	15465000	9101100	5706700	3894600	3671400	975460	2477500	3440500	1359100
P94405	YCLC	3800200	0	0	0	0	0	0	0	0	0	0	0	0	0	0	0	0	0	0	0	0	0	0	90062	0	0	0	0	0	0	0	0	0	0	0	125420	1749000	1067900	161370	368130	127650	0	0	0	0	0	0	0
P94408	YCLF	5984200	0	259560	380880	950400	268780	177150	182090	729570	614480	126680	0	163550	199540	315730	123440	247970	194650	92896	289990	224570	173510	0	99933	88207	80605	0	0	0	0	0	0	0	0	0	0	0	0	0	0	0	0	0	0	0	0	0	0
P94413	YCLJ	880950	0	0	0	255670	243040	0	159030	0	0	0	0	0	0	0	0	0	0	0	0	0	0	0	0	0	148520	74694	0	0	0	0	0	0	0	0	0	0	0	0	0	0	0	0	0	0	0	0	0
P94415	RAPC	35676000	0	0	0	291920	555140	209150	361630	171390	146700	268800	222830	0	74663	132020	0	134540	133520	0	226890	125400	382740	246560	162180	128950	239000	155180	31845	128300	165610	0	0	53357	0	0	0	0	0	0	0	0	0	0	621830	2074500	12808000	5553800	5583400
P94417	AK3	15333000	0	0	80127	462950	828710	700440	1100000	926850	937340	756700	727920	113900	372000	712080	94503	870520	611790	0	600170	323640	409720	362920	381920	169340	157650	435870	355590	207520	210210	127910	54826	184560	48598	0	34082	151010	48693	0	0	0	0	0	57430	144180	1082200	320570	100310
P94420	YCLP	12658000	0	0	69739	1433500	1893500	1052300	1064100	1040900	746810	512600	687150	139060	84857	444350	0	343460	295650	0	302190	375040	381570	225120	330020	271950	192930	220230	70589	76740	78219	0	0	194080	0	0	0	77047	54333	0	0	0	0	0	0	0	0	0	0
P94421	YCLQ	118350000	574180	3218700	4660600	10198000	11446000	8673200	9487100	9499300	5851100	6760800	5362200	1723900	1576300	3847300	1443400	3633400	2930100	1161600	3187000	2393600	2356400	2050100	2710700	1998300	1175700	2165800	1604700	1336800	1238800	670940	850480	673670	423290	450790	102670	414790	186620	0	183520	54736	0	71565	0	0	0	0	0
P94423	YCNC	13207000	0	0	0	0	0	0	0	0	0	0	0	0	0	0	0	0	0	0	0	0	0	0	0	0	0	0	0	0	0	0	0	0	0	0	0	0	48679	0	195950	185150	185530	792710	4675500	2296000	1737900	1122500	1631100
P94424	NFRA2	83735000	0	0	0	0	138270	0	0	178830	0	0	0	0	0	0	0	0	0	0	0	128050	0	0	0	0	0	0	0	0	0	0	0	0	0	0	0	0	0	0	0	0	0	0	0	0	0	0	2202100
P94427	GABT	48614000	0	0	0	0	0	0	0	0	0	0	0	0	0	0	0	0	0	0	0	0	0	0	0	0	0	0	0	0	0	0	0	0	0	0	0	0	0	0	0	162750	2242600	8455500	10020000	4268500	9642600	9580500	4241500
P94428	GABD	485040000	0	0	0	0	0	0	0	0	0	0	0	0	0	0	0	0	0	0	0	0	0	0	0	0	0	0	0	0	0	0	0	0	0	0	0	0	0	214500	18912000	77433000	93953000	94203000	81350000	29576000	50856000	32209000	6337100
P94431	YCNI	184490000	341090	1655900	1537900	9656300	6814000	6913000	7440700	5969400	4782000	5912200	5747900	1339500	909520	5001100	1460500	6483600	6411500	2121400	7068200	5259300	4880000	6053000	7284800	7232400	7525000	9162100	5395900	5175600	5575800	2698000	2569500	5118000	2864200	2239000	1621700	2834300	2401900	398550	1697300	1119400	324320	0	590730	367750	1089100	508160	0
P94434	YCNL	6241000	0	0	189200	1373200	1527300	811460	879070	455570	319120	284660	262040	0	0	139410	0	0	0	0	0	0	0	0	0	0	0	0	0	0	0	0	0	0	0	0	0	0	0	0	0	0	0	0	0	0	0	0	0
P94437	YFII	85626000	0	0	0	0	0	0	0	0	0	0	0	0	0	0	0	0	0	0	0	0	0	0	0	0	0	0	0	0	0	0	0	0	0	0	0	0	0	0	0	0	0	0	312870	241240	776640	4196400	17614000
P94439	LNRK	5588500	0	0	0	278440	326870	81319	298800	398390	75163	260800	475090	0	0	150750	0	167860	161390	0	204920	283620	207360	92183	311500	70597	197940	396800	124300	116800	79777	65513	117730	66307	52248	56153	33488	139130	59500	0	51527	79101	0	0	0	0	107100	0	0
P94443	PADR	21090000	0	0	0	0	0	0	0	0	0	0	0	0	0	0	0	0	0	0	0	0	0	0	0	0	0	97456	0	0	190680	142860	324840	625150	349010	359470	881390	1588500	1578900	894840	868370	259280	365610	378040	730230	637920	989270	2604000	2119900
P94447	YRBC	535370	0	0	0	0	0	0	0	0	0	0	0	0	0	0	0	0	0	0	0	0	0	0	0	0	0	0	0	0	0	0	0	0	0	0	0	0	0	0	0	0	0	0	0	0	0	0	0
P94459	PPSD	5029500	0	0	0	0	0	0	20152	33622	16611	0	0	0	43484	10849	0	17359	0	0	287080	0	0	75183	0	0	0	66506	1351900	0	0	0	0	43818	10299	5396.5	0	530010	0	0	0	0	0	0	1181300	0	781430	541350	0
P94461	PRIA	279840	0	0	0	0	0	0	0	0	0	0	0	0	0	0	0	0	0	0	0	0	0	0	0	0	18751	18635	0	18205	0	21372	55879	120280	26721	0	0	0	0	0	0	0	0	0	0	0	0	0	0
P94462	DEF1	9794100	0	0	0	333350	349840	273340	353070	377300	329820	367090	321110	0	0	128470	0	283480	417890	0	0	162640	127510	83895	105060	0	0	0	0	0	0	171680	115410	239710	0	0	0	0	0	0	0	0	0	0	0	0	0	0	370290
P94463	FMT	218840000	0	0	0	0	0	0	0	0	0	0	0	0	0	0	0	0	0	0	0	0	0	0	0	0	0	0	0	0	0	0	0	0	0	0	0	0	0	0	0	0	0	0	0	0	0	0	521580
P94464	RSMB	46271000	0	0	0	0	0	0	0	0	0	0	0	0	0	131600	0	317250	739600	735510	7589900	5142200	2481400	1634600	1623800	1739500	3873800	6104100	2480200	1961000	1588300	1539100	1571100	1004400	420780	455760	332330	1104000	891330	196550	345930	267380	0	0	0	0	0	0	0
P94474	YEAC	32218000	0	0	305860	1297700	1517600	1287300	1794900	1776700	1540800	1566500	1432600	552630	622790	1269700	438450	1181900	1027700	236270	1655700	1453400	1143300	1037900	1205200	599960	1251300	1598800	591210	336420	398670	171690	61139	385360	106220	44451	0	0	0	0	0	0	0	0	0	0	0	0	0
P94475	YEAD	516140	0	0	0	185760	180450	76667	0	0	0	0	0	0	0	0	0	0	0	0	0	0	0	0	0	0	0	0	0	0	0	0	0	0	0	0	0	0	0	0	0	0	0	0	0	0	0	0	0
P94476	YEBA	7398000	0	0	0	52215	95307	0	0	0	0	0	0	0	0	0	0	0	0	0	0	0	0	0	0	0	0	0	0	0	0	0	0	0	0	0	0	0	0	0	0	0	0	0	0	0	0	0	0
P94478	HFLX	102150000	0	0	0	0	0	0	0	0	0	0	0	0	0	0	0	0	0	0	0	0	0	0	0	0	0	0	0	0	0	0	0	0	0	0	0	0	0	0	0	0	0	0	0	0	224440	124490	94028
P94479	YNBB	106490000	0	0	43807	787820	1268800	948820	1409500	1310900	660440	1156800	649500	100920	216950	1160800	215890	844630	958860	56699	671320	856160	798070	716720	598090	541610	591430	708050	264780	312440	231890	59348	0	59560	51942	0	0	28879	0	0	0	0	414720	3103500	11728000	5564900	10728000	10710000	13086000
P94482	YNAD	3070600	0	0	0	0	0	0	0	0	0	0	37214	0	0	0	0	0	0	0	0	0	0	0	0	0	0	0	0	0	0	0	0	0	0	0	0	0	0	0	0	0	0	0	0	0	0	0	0
P94489	XYNB	1208700	0	0	0	0	0	0	133000	94841	0	0	0	0	0	0	0	0	0	0	0	0	0	0	0	0	0	0	0	0	0	0	0	0	0	0	0	0	0	0	0	0	195950	204670	0	0	334440	245830	0
P94490	XYLR	3236900	0	0	0	0	99342	0	90551	80593	0	0	116310	0	0	0	0	99556	93163	0	175050	90139	0	120220	109050	182790	0	1021100	620710	153590	184800	0	0	0	0	0	0	0	0	0	0	0	0	0	0	0	0	0	0
P94504	YVRH	3176000	0	0	0	0	112580	160500	251260	393580	114400	249760	140940	0	0	119060	0	106720	232850	0	450790	355000	184030	98308	0	0	0	206200	0	0	0	0	0	0	0	0	0	0	0	0	0	0	0	0	0	0	0	0	0
P94507	UPPP	5449400	0	0	193280	1278600	1318700	459350	718190	809180	357400	222080	0	0	0	92648	0	0	0	0	0	0	0	0	0	0	0	0	0	0	0	0	0	0	0	0	0	0	0	0	0	0	0	0	0	0	0	0	0
P94512	PSP	13571000	0	0	0	0	2672200	669930	334130	265810	0	0	0	0	0	0	0	0	0	0	0	0	0	342600	292060	183170	0	0	0	0	0	0	0	0	0	0	0	0	441710	0	0	0	0	0	0	0	0	0	0
P94515	LRGA	750240000	0	25687000	25745000	67384000	64217000	60518000	76751000	70606000	48008000	55197000	40561000	13105000	15045000	29403000	11124000	25787000	21560000	3656200	19848000	18888000	11562000	12363000	7304600	7427600	7149300	848730	2824800	2324400	1601600	1377300	1156100	1213800	0	0	0	0	0	0	0	0	0	0	0	0	0	0	0
P94516	LRGB	82861000	153960	1019100	2225400	9995200	12794000	6807400	7866600	7511900	4505000	6165800	5242000	1016700	1989900	2679300	494680	1748900	2104400	383700	1739000	1186500	1056000	1089200	487770	594700	474930	620380	280150	251560	207790	0	0	169240	0	0	0	0	0	0	0	0	0	0	0	0	0	0	0
P94520	YSDB	5108900	0	116730	354680	345580	545190	573950	825040	740710	462920	438860	378430	0	128810	0	0	0	0	0	98872	99100	0	0	0	0	0	0	0	0	0	0	0	0	0	0	0	0	0	0	0	0	0	0	0	0	0	0	0
P94521	YSDC	555940000	0	0	0	75884	293180	165290	185960	213110	59286	105290	47549	0	46443	210490	0	145140	89517	0	73228	211210	109340	158820	158300	151160	199550	303240	275910	348460	581170	463290	858310	2175300	6601600	53461000	103000000	169290000	101070000	42949000	36082000	12694000	1556000	1577500	2929300	1816900	3245100	3334800	3116900
P94523	ARAA	13458000	0	0	0	0	0	0	0	0	0	0	0	0	0	0	0	0	0	0	0	0	0	0	0	0	0	0	0	0	0	0	0	0	0	0	0	0	0	0	0	455230	1338700	3795400	2576800	671740	1436600	606240	0
P94524	ARAB	22196000	0	0	0	0	0	0	0	0	0	0	0	0	0	0	0	0	0	0	0	0	0	0	0	325950	269760	0	0	0	0	0	0	0	0	0	0	0	0	0	0	0	0	64552	2898500	4460200	6286500	4260600	2847500
P94525	ARAD	3814800	0	0	0	0	0	0	0	0	0	0	0	0	77999	0	0	0	0	0	0	0	0	0	0	0	0	0	0	0	0	0	0	0	0	0	0	0	0	0	0	0	0	0	0	0	671220	1189700	250910
P94527	G1PDH	4860600	0	0	0	0	0	0	0	0	0	2051800	0	0	0	0	0	0	0	0	0	0	0	0	0	0	0	0	0	0	0	0	0	0	0	0	0	0	0	0	0	0	0	0	0	0	0	69212	2391800
P94531	IABF1	6063200	0	0	0	0	0	0	0	0	0	0	0	0	0	0	0	0	0	0	0	0	0	0	0	0	0	0	0	0	0	0	0	0	0	0	0	644230	2573900	768430	1217500	587990	271130	0	0	0	0	0	0
P94534	GLCF	10329000	0	0	0	68494	207450	124560	170500	160910	150270	238810	233350	0	130010	100020	0	146500	171050	0	240440	211560	198900	219820	241230	217870	185110	190260	134870	214600	260080	130400	164360	144270	40563	46955	0	48143	0	0	0	40949	42280	68603	401440	0	4890300	93694	0
P94535	GLCD	62984000	0	0	0	1064800	2102200	1233400	1869200	1857700	1235500	1330400	1111200	363470	484410	1209000	357650	1295900	1523500	199150	1817800	1454700	1928300	1731200	1543500	1246100	1697400	1821000	1352000	1476800	1553800	1271100	810870	855580	353390	415310	377880	620030	238030	100580	169860	121210	129510	0	92811	0	518540	719700	639730
P94538	YSGA	61277000	0	0	0	0	0	0	0	0	0	0	0	0	0	0	0	0	0	0	0	0	0	0	0	0	0	0	0	0	0	0	0	0	0	0	0	0	0	0	0	0	0	0	0	0	0	0	5593000
P94544	POLX	228890000	0	0	0	0	0	0	50902	33395	0	31225	0	0	0	25891	0	43030	23489	0	22539	62192	0	54655	49215	0	32756	98291	25903	28001	66867	22321	20385	46293	0	28759	157740	344620	398950	215220	855210	1165000	1235900	2666700	7448800	11486000	65977000	57947000	42276000
P94545	MUTS2	17493000	0	0	81059	1122800	1168300	955980	1047400	1655000	889890	719250	1017500	84247	411020	938430	176590	538060	706130	110360	456060	839080	441710	436690	234420	249250	267450	277380	22849	93526	29371	0	0	23938	264690	0	0	0	175920	0	182950	446730	496090	502790	279800	0	71238	79069	0
P94548	FADR	6136100	0	0	0	463540	487030	0	368430	351190	0	311040	0	0	0	0	0	95168	176970	0	97629	102390	73443	0	0	197010	232410	0	152830	169640	0	0	0	0	0	0	0	0	0	0	0	0	0	453300	1297800	226600	472990	406650	0
P94549	FADB	253510000	0	0	0	0	0	0	0	0	0	0	0	0	0	0	0	0	0	0	0	0	0	0	0	0	0	0	0	0	0	0	0	0	0	0	0	0	0	0	0	0	0	0	0	0	190420	28730000	75651000
P94550	ETFB	163660000	0	0	0	0	0	159040	0	42559	131640	134450	0	0	0	107630	0	0	63050	0	0	130330	0	0	0	0	0	55175	0	0	0	0	0	0	0	0	0	74060	0	0	0	0	0	0	0	0	1598700	14133000	36947000
P94551	ETFA	164130000	0	0	0	1040500	1225000	373250	740970	699580	597600	873120	589920	45488	57629	645510	100740	379250	1359800	86236	794520	1087600	291180	488130	539900	417300	836640	968080	452400	372880	487600	75429	286500	553020	406010	634020	142740	320760	426380	81804	273300	504240	400650	581180	382330	871970	7204900	24496000	39232000
P94556	MURI1	13844000	0	0	149610	334260	1114400	349780	583900	932550	794320	909620	945290	164010	239250	333900	69078	487130	327760	118740	534180	493220	380990	626470	538160	120630	404350	504100	244390	277380	229260	73399	0	185450	0	0	0	0	0	0	0	0	0	0	0	0	0	0	0
P94568	LEUD	10440000	0	0	0	0	0	0	0	0	0	0	0	0	0	0	0	0	0	0	0	0	0	0	0	0	0	0	0	0	0	0	0	0	0	0	0	0	0	0	0	0	0	0	0	0	0	3590500	1533000
P94569	YSOA	24367000	0	0	0	0	0	0	0	0	0	0	0	0	0	0	0	0	0	0	149640	58230	0	0	0	0	0	0	59174	85116	627640	239210	817370	2411800	2996400	6103700	3338900	3495900	1318100	415770	84971	163140	0	0	0	0	281580	891520	719120
P94573	YWOC	85001000	0	0	0	0	0	0	0	0	0	0	0	0	0	0	0	0	0	0	0	0	0	0	0	0	0	0	0	0	0	0	0	0	0	0	0	0	0	0	0	0	0	0	0	0	5180100	21986000	17370000
P94576	YWOF	2756500	0	0	0	0	0	0	0	0	0	0	0	0	0	0	0	0	0	0	0	0	0	0	0	0	0	0	0	0	0	0	0	0	0	0	0	0	0	450100	979080	646330	292250	161000	0	0	0	0	0
P94578	YWOH	941810	0	0	0	0	0	0	0	0	0	0	0	0	0	0	0	0	0	0	0	0	0	0	0	0	0	0	0	0	0	0	0	0	0	0	0	0	0	0	0	0	0	0	0	0	0	0	0
P94584	FABZ	55554000	0	0	0	0	0	0	0	0	0	0	0	0	0	0	0	0	0	0	0	0	580620	0	0	0	1498800	0	0	0	0	0	0	0	0	0	0	0	0	0	0	0	0	0	0	0	0	3331800	19655000
P94585	MSCL	15933000	0	337460	292330	2425300	2212900	1823000	2371600	1897100	1378200	1045000	1322500	0	0	0	0	0	0	0	0	0	0	342020	485690	0	0	0	0	0	0	0	0	0	0	0	0	0	0	0	0	0	0	0	0	0	0	0	0
P94588	YWPF	49720000	0	0	153330	543900	1668100	1193000	2508700	2342200	1789700	2326000	2722800	164100	778300	2031500	601370	1221400	2080600	433350	2464300	2617400	1241500	1489000	2287200	1560600	1653400	1581400	791190	428300	1251800	1065000	557510	646400	678290	153280	374180	152230	357110	0	545370	940360	744220	1405900	0	648350	1085800	441410	0
P94592	YWPJ	2003800	0	0	0	0	0	0	0	0	0	0	0	0	0	0	0	0	0	0	0	0	0	196530	0	0	0	0	0	0	0	0	0	0	0	0	0	0	0	0	0	0	0	0	0	0	0	0	0
P94593	YWQA	635000	0	0	0	0	0	19149	0	20325	0	19575	0	0	0	27111	0	52446	52871	0	82470	56884	0	21056	16027	0	0	0	0	0	0	0	0	0	0	0	0	0	0	0	123850	143230	0	0	0	0	0	0	0
P96499	TAGV	55990000	231220	2271100	2731500	6947100	6670800	4525600	5366800	4632500	2869400	2710900	2813100	718800	938570	1638600	484470	1268400	1530400	238100	693270	464490	443940	271930	724670	323600	265400	317850	168600	132680	50285	58736	0	68124	0	0	0	0	0	0	50212	122710	85461	57544	0	0	118040	0	0
P96501	FLGL	3370700	0	167870	40763	94194	97897	41378	47700	0	0	0	0	0	0	0	0	0	248720	0	0	0	0	0	0	0	0	0	0	0	0	0	0	0	0	0	0	0	0	0	0	0	0	0	0	0	0	483730	813440
P96502	YVIE	609050	0	0	0	0	0	0	0	0	0	0	0	0	0	0	0	0	0	0	56497	0	0	0	0	0	0	0	0	0	0	0	0	0	0	0	0	0	0	0	0	0	0	0	0	0	266260	286290	0
P96503	FLIW	279790000	0	0	0	190640	198910	0	0	0	0	0	0	0	0	0	0	0	0	0	0	0	0	0	0	0	0	0	0	0	0	0	0	0	0	0	267030	303190	0	0	161100	0	0	0	0	226200	2794600	33850000	88430000
P96574	MTLR	820430	0	0	0	0	0	0	0	42521	0	0	0	0	0	0	0	22355	213570	0	429930	94979	0	0	0	17078	0	0	0	0	0	0	0	0	0	0	0	0	0	0	0	0	0	0	0	0	0	0	0
P96575	YDAB	13020000	0	0	0	0	0	0	0	0	0	0	0	0	0	0	0	0	0	0	0	0	0	0	0	0	0	0	0	0	0	0	0	0	0	0	0	0	0	0	0	0	0	0	0	0	0	0	205630
P96579	YDAF	39827000	0	0	0	0	0	0	0	0	0	0	0	0	0	0	0	0	0	0	0	0	0	0	0	0	0	0	0	0	0	0	0	0	0	0	0	0	0	0	0	0	0	0	0	1029600	13240000	10011000	6564200
P96583	TOP3	31316000	0	0	0	0	0	0	0	0	19580	339330	753770	418000	1166800	2139900	793470	2422100	2263100	402820	1647200	1533400	1360100	1807100	1985400	1836700	2582300	4550100	2280600	743360	270870	0	0	0	0	0	0	0	0	0	0	0	0	0	0	0	0	0	0
P96589	KIMA	3618100	0	73701	62505	194600	655940	384980	477260	577190	280200	323090	260010	0	54913	94096	0	77185	0	0	0	102410	0	0	0	0	0	0	0	0	0	0	0	0	0	0	0	0	0	0	0	0	0	0	0	0	0	0	0
P96596	YDBA	1425300	0	0	0	396180	198110	238620	247910	291200	53225	0	0	0	0	0	0	0	0	0	0	0	0	0	0	0	0	0	0	0	0	0	0	0	0	0	0	0	0	0	0	0	0	0	0	0	0	0	0
P96603	DCTA	41547000	0	1017500	1151400	4949100	5615800	4057000	4815200	4009300	2875300	2949200	2400300	684020	555710	1582200	260070	1296000	1202700	317440	726690	429530	471860	180920	0	0	0	0	0	0	0	0	0	0	0	0	0	0	0	0	0	0	0	0	0	0	0	0	0
P96604	YDBI	1039200	0	0	0	243670	302410	153650	199750	139730	0	0	0	0	0	0	0	0	0	0	0	0	0	0	0	0	0	0	0	0	0	0	0	0	0	0	0	0	0	0	0	0	0	0	0	0	0	0	0
P96605	YDBJ	50089000	0	353940	475630	2619300	3819100	1828900	2314500	2235700	1548800	1255600	1515600	172690	184340	798210	84185	442150	578880	51774	498850	366480	534420	468760	440230	410620	270360	420680	307930	301600	375170	116660	44696	168060	0	0	0	0	37843	0	40143	0	0	55109	43795	0	615170	776140	2368300
P96608	YDBM	56642000	0	0	0	0	0	0	0	0	0	0	0	0	0	0	0	0	0	0	0	0	0	0	0	0	0	0	0	0	0	0	0	0	0	0	0	0	0	0	0	503310	3037300	10591000	13566000	4561700	8377200	10109000	5897000
P96612	DDL	1674600000	0	0	584800	3624400	2709500	1828500	2381800	2139600	1990400	2526800	1517700	663440	1623500	2124200	370990	2002500	2083700	712930	3326000	1863700	2513200	1188400	1808200	1388800	1904500	2444000	1377800	1193200	1065400	685980	889750	1222900	959580	760340	117100	417400	354100	0	63926	0	0	0	0	0	0	2221300	97284000
P96613	MURF	780040000	0	0	0	0	62327	0	27849	44520	0	24503	56503	0	0	0	0	64150	0	0	43808	0	29514	27155	0	25829	0	0	0	0	0	0	0	0	0	0	0	0	0	0	0	0	0	0	0	0	0	592550	57907000
P96614	CSHA	433680000	0	0	60916	958000	1680800	1077500	2462800	3741500	4302900	9405000	14803000	14734000	53396000	101960000	38626000	76685000	56944000	12076000	16839000	8540300	4400100	2717600	1514800	1397400	1288300	1351900	575790	281450	342600	95518	120270	190470	55785	80917	0	185520	133640	42732	40577	88090	0	0	52524	0	0	426010	0
P96615	YDBS	15596000	0	171390	352700	2303900	2543200	824030	1370100	2517500	645840	1269100	835560	0	576660	0	0	240730	398730	0	724500	331320	491010	0	0	0	0	0	0	0	0	0	0	0	0	0	0	0	0	0	0	0	0	0	0	0	0	0	0
P96616	YDBT	1970200	0	0	81448	272110	496370	226410	333870	226900	125530	121750	85836	0	0	0	0	0	0	0	0	0	0	0	0	0	0	0	0	0	0	0	0	0	0	0	0	0	0	0	0	0	0	0	0	0	0	0	0
P96618	ACPS	12300000	0	0	0	0	0	0	0	0	0	0	0	0	0	0	0	0	0	0	0	0	0	0	0	0	0	0	0	0	100460	112650	0	157420	350480	400930	385040	715730	396670	339720	1500900	1507900	696620	891610	1179100	0	475710	1724000	573620
P96621	ENDAI	45423000	0	0	0	0	0	0	0	0	0	0	0	0	0	0	0	0	0	0	0	0	0	0	0	0	0	0	0	0	0	0	0	0	0	0	0	0	0	0	0	0	0	0	0	0	0	1691000	4825700
P96622	ENDOA	70384000	0	0	0	0	0	0	0	0	0	0	0	0	0	0	0	0	0	0	0	0	0	0	0	0	0	0	0	0	0	0	0	0	0	0	0	0	0	0	0	0	0	0	0	0	0	1973700	7132900
P96648	YDDK	368770000	0	0	0	0	0	91410	222990	346950	279850	315680	325000	0	0	444090	0	280570	305920	0	338240	215050	349690	578640	657340	384380	344890	649050	284640	226410	302720	0	113830	144120	0	0	0	0	0	0	0	0	0	0	159260	0	1707100	23508000	106530000
P96652	LRPA	4808500	0	0	0	0	0	0	0	0	0	0	0	0	0	0	0	81972	84522	0	122160	199010	94209	79967	176050	77406	847840	281770	0	117880	0	0	153360	318270	0	70502	0	0	80469	111470	970890	451280	269450	145990	0	74040	0	0	0
P96654	YDDQ	1202000	0	0	0	0	0	0	0	0	0	0	0	0	0	0	0	0	0	0	0	0	0	0	0	0	0	0	0	0	0	0	0	0	0	0	0	0	0	0	0	0	0	0	0	0	0	0	0
P96655	YDDR	3473000	0	0	0	0	0	0	0	0	0	0	0	0	0	0	0	0	0	0	0	0	0	0	0	0	0	0	0	0	0	0	0	0	0	0	0	0	0	0	0	0	0	0	0	0	872390	0	0
P96666	YDEI	987300	0	0	0	0	0	0	0	0	0	0	0	0	0	0	0	0	0	0	0	0	0	0	0	0	0	0	0	0	0	0	0	0	0	0	0	0	0	0	0	0	0	0	0	0	0	0	0
P96670	YDEM	878290	0	0	0	0	0	0	0	0	0	0	0	0	0	0	0	0	0	0	0	0	0	0	0	0	0	0	0	0	0	0	0	0	0	0	0	0	0	0	0	0	0	0	0	0	0	0	0
P96672	YDEO	9781000	0	0	0	2016700	2120800	1277400	1324900	1226400	554730	326380	645280	150810	0	0	0	0	137600	0	0	0	0	0	0	0	0	0	0	0	0	0	0	0	0	0	0	0	0	0	0	0	0	0	0	0	0	0	0
P96674	YDEQ	2678500	0	0	0	0	0	0	0	0	0	0	0	0	0	0	0	0	0	0	0	0	0	0	0	0	0	0	0	0	0	0	0	0	0	0	0	0	0	0	238100	466490	142650	291170	207080	474560	0	0	0
P96676	YDES	17731000	0	0	0	0	164120	0	116180	152290	110570	152380	112370	0	0	0	0	162450	197880	0	235050	219090	413060	325050	172900	148370	199390	261190	259770	276860	296210	0	0	122240	0	0	0	0	0	0	188110	1792200	3202200	3582300	2768800	462530	948250	308250	0
P96684	YDFG	74217000	0	0	0	0	0	0	0	0	0	0	0	0	0	0	0	0	0	0	0	0	0	0	0	0	0	0	0	1647400	0	0	0	0	0	0	0	0	0	0	0	0	0	0	0	0	0	5215700	14761000
P96690	YDFL	215170	0	0	0	0	0	0	0	0	0	0	0	0	0	0	0	0	0	0	0	0	0	0	0	0	0	0	0	0	0	0	0	0	0	0	0	0	0	0	0	0	0	0	0	0	215170	0	0
P96692	MHQN	4726700	0	0	0	0	0	0	0	0	0	0	0	0	0	0	0	0	0	0	0	0	0	0	0	0	0	0	0	0	0	0	0	0	0	0	0	0	0	0	0	0	0	0	0	0	0	0	326070
P96703	YDGE	793370	0	0	0	108200	98246	0	110470	101530	0	0	0	0	0	0	0	0	0	0	100280	81320	0	0	0	0	0	88131	0	0	0	0	0	0	0	0	0	0	0	0	105190	0	0	0	0	0	0	0	0
P96704	YDGF	9954700	0	360440	325430	1239100	1349900	1029200	1111800	971140	670060	602580	418940	153860	170060	374870	88531	449750	210890	0	175090	141180	111920	0	0	0	0	0	0	0	0	0	0	0	0	0	0	0	0	0	0	0	0	0	0	0	0	0	0
P96705	YDGG	118570000	0	0	0	0	0	0	0	0	0	0	0	0	0	0	0	0	0	0	0	0	0	0	0	0	0	0	0	0	0	0	0	0	0	0	0	0	121640	0	255420	300690	471040	298960	525370	1113500	6954000	21571000	26319000
P96706	YDGH	59228000	121600	1202600	2079900	8286100	9406700	5152200	5858200	5887700	3828900	4035100	2708100	876470	1479400	1951900	301760	1272500	1113100	75676	851050	691840	444930	399380	477110	139370	169490	132930	0	0	0	0	0	0	0	0	0	0	0	0	114200	0	104280	65453	0	0	0	0	0
P96707	YDGI	368440000	0	0	0	0	0	0	0	0	0	0	0	0	0	0	0	0	0	0	0	0	0	0	0	0	0	0	0	0	0	0	0	0	0	0	0	0	0	0	0	0	0	291960	0	0	429920	380370	1208800
P96708	YDGJ	4719600	0	0	0	0	0	0	0	0	0	0	0	0	0	0	0	0	0	0	0	0	0	0	0	0	0	0	0	0	0	0	0	0	0	0	0	0	0	0	0	0	0	0	0	0	0	0	0
P96711	ARAR	12674000	0	0	0	0	0	0	0	0	0	0	0	0	0	0	0	0	0	0	0	0	0	0	0	0	0	0	0	0	0	0	0	0	0	0	0	0	0	0	0	0	0	0	0	0	0	0	0
P96712	BMR3	13723000	0	138670	531310	2424600	3904400	1124300	1194800	1048900	734480	702340	488490	119670	192070	496050	0	271270	75566	0	0	0	52483	90579	0	0	0	0	0	0	0	0	0	0	0	0	0	0	0	0	0	0	0	0	0	0	0	0	0
P96714	YWQB	304340	0	0	0	0	0	0	0	0	0	0	0	0	0	27923	0	59375	39244	0	0	23159	0	0	0	0	0	0	0	0	0	0	0	0	0	0	0	0	0	0	0	0	0	0	0	0	0	0	0
P96718	YWQF	8685600	0	0	0	58466	112090	0	119180	28271	0	61354	0	0	0	28453	0	0	0	0	47682	33028	0	49434	0	46345	0	0	0	0	0	0	0	0	0	0	0	0	0	0	0	0	0	0	0	0	816390	2372700	2025100
P96719	YWQG	17343000	0	0	0	0	0	0	0	0	0	0	0	0	0	0	0	0	0	0	0	0	0	0	0	0	0	0	0	0	0	0	0	0	0	0	0	0	0	0	0	0	0	0	0	0	0	0	0
P96720	YWQH	5144100	0	0	0	130170	215460	92831	261140	372610	119850	146500	131090	0	0	299490	0	817960	564290	0	416520	559400	328600	149350	106000	0	0	0	0	0	0	0	0	0	0	0	0	125720	307110	0	0	0	0	0	0	0	0	0	0
P96723	YWQK	3761700	0	0	0	0	0	0	0	0	0	0	0	0	0	0	0	0	0	0	0	0	0	0	0	0	0	0	0	0	0	0	0	0	0	0	0	0	0	0	0	0	0	0	0	0	0	0	0
P96741	YWTE	26452000	0	0	0	0	124140	0	81871	148150	73239	148660	126470	0	0	0	0	60433	59520	0	214770	123940	0	104250	226940	145870	311290	527940	146820	148690	190640	107900	0	0	0	0	0	53260	0	0	0	0	0	0	0	0	0	0	0
P97030	QUEG	2766900	0	0	0	0	0	0	0	0	0	0	0	0	0	0	0	0	0	0	0	0	0	0	0	0	0	0	0	0	0	0	0	0	0	0	0	0	0	0	0	0	0	0	0	0	0	610130	1445200
P97032	YHBD	14072000	0	0	0	0	0	0	0	0	0	0	0	0	0	0	0	0	0	0	0	0	0	0	0	0	0	0	0	0	0	0	0	0	0	0	0	0	0	0	0	256490	270590	398510	429140	506680	4090300	6094800	2025500
Q00777	P5CR3	31013000	0	0	126770	1061500	1863800	1175700	1678600	2480000	1195200	1523700	1343800	520430	496120	1390600	467820	1071900	1781200	519070	1502800	1696600	849940	1139400	1079300	781220	575890	1191600	1054700	517810	487720	234050	0	429730	104600	267870	174820	145020	84227	0	0	0	0	0	0	0	0	0	0
Q01463	MINC	9899400	0	0	0	88212	231530	88551	98995	251180	93083	97959	193190	0	71324	183620	0	184430	203150	0	175780	198400	87139	179120	193790	159070	0	0	97895	0	201030	71585	0	0	0	83127	155510	254200	116320	0	143610	102800	112260	0	0	135490	231940	299910	485390
Q01464	MIND	164510000	0	205990	923470	5235700	7179800	4243500	6274200	6628100	4882500	5906400	6184300	1791200	3409000	4875800	1621200	5223700	4997000	1831500	4044100	5909700	4849200	3626700	3687700	3259600	4190800	4286800	2806400	2738200	2873300	2211100	1844600	3221900	1377200	1976200	797860	2737400	1249600	587920	1496600	1451700	966400	1590800	1939600	1097800	3430700	3293000	3083500
Q01465	MREB	1464800000	0	3382700	15046000	56542000	70216000	54976000	65294000	72935000	53705000	62239000	57152000	18634000	31300000	51425000	19703000	49192000	49535000	15231000	52580000	48874000	42069000	36244000	34822000	30337000	32425000	45860000	29024000	30647000	25599000	19342000	14541000	23203000	12140000	13180000	6047400	12857000	10400000	4212700	6649900	7325800	6246100	23412000	59711000	16356000	29410000	17922000	11431000
Q01466	MREC	30838000	0	1205500	1830700	5348900	5255300	2526700	3210200	2749900	1597000	1507800	1260000	423520	350700	743580	217210	640060	535460	0	208700	148840	304230	235170	287900	61027	118810	70658	0	0	0	0	0	0	0	0	0	0	0	0	0	0	0	0	0	0	0	0	0
Q01620	JAG	6028300	0	0	0	0	0	0	0	0	0	0	0	0	0	0	43139	112530	119440	42130	246060	186230	0	54968	117240	142480	341770	621880	189060	128100	247690	183580	430020	683140	266360	214120	71693	367510	146330	0	184600	104830	68319	0	0	0	0	0	0
Q01625	MISCA	54975000	531330	1582800	2560800	7801100	6100600	4214200	5034300	5043800	3248800	3232700	2658000	932900	1564300	1804400	602190	1573400	1384000	495190	809230	585510	412220	765150	585500	301510	225350	353460	186730	0	165300	129700	90303	0	0	0	0	0	0	0	0	0	0	0	0	0	0	0	0
Q01960	FLHF	2077600	0	0	0	49055	175030	33184	207780	85055	0	182450	94567	0	0	82836	0	139440	54863	0	102950	122270	113170	130770	142030	78143	124060	159970	0	0	0	0	0	0	0	0	0	0	0	0	0	0	0	0	0	0	0	0	0
Q02112	LYTA	36541000	0	1409500	878530	3188100	2964100	1987800	1471800	1422400	1032200	823090	744380	293580	0	0	285610	1938800	2005600	0	537040	1363500	1559800	1202200	2342300	1796500	1432200	1358200	1044100	1023900	868380	394950	433670	443220	295130	0	0	0	0	0	0	0	0	0	0	0	0	0	0
Q02113	CWBA	167730000	0	0	0	0	36461	0	0	0	0	21227	0	0	0	31674	0	255450	298230	28659	829950	1010300	1060900	1514100	2036300	2270100	4357900	8237600	6293700	7312900	12326000	14143000	13587000	16620000	9604500	14479000	12940000	15457000	8284200	3218000	3212400	2713300	2455900	1940300	1130500	0	0	0	0
Q02114	LYTC	113320000	0	0	0	250550	285590	246930	245110	366680	188040	150170	238520	0	39223	140470	0	317640	252160	0	723100	672200	791090	602840	741610	850480	881420	1776200	1018200	1190300	2515400	2106700	2567600	4159300	2679600	3543900	4053900	11285000	12548000	5696200	5111800	3203100	3134800	8448000	14104000	4403000	7654200	2737400	1159400
Q02115	TAGU	108160000	526600	2760100	5534400	14303000	10488000	11590000	7672400	9197400	7317400	6205000	5342300	632070	957540	2908600	659600	2993800	2533900	228690	1557300	2322000	1397900	1537100	1230900	930720	476060	975700	956890	1091700	871780	386580	342680	671270	227290	151690	0	56005	0	0	0	595420	525200	0	0	0	0	0	0
Q02169	NTPPA	7166100	0	0	0	266810	519080	479100	914730	624290	522940	321700	303610	0	357830	465220	0	383290	424850	0	306610	323490	90663	207610	133580	104650	148020	268020	0	0	0	0	0	0	0	0	0	0	0	0	0	0	0	0	0	0	0	0	0
Q02886	DINB	11333000	0	0	0	504260	1034500	1010100	992190	806290	843690	1034700	832390	92258	214040	412670	136890	77872	526170	0	608420	447010	353570	306420	271210	124490	162490	436940	104430	0	0	0	0	0	0	0	0	0	0	0	0	0	0	0	0	0	0	0	0
Q03221	KITH	109770000	0	0	0	0	0	0	0	0	0	0	0	0	0	0	0	0	0	0	0	0	0	0	0	0	0	0	0	0	0	0	0	0	0	0	0	0	0	0	0	0	0	0	0	0	0	0	0
Q03222	RHO	4774300	0	0	0	233070	323550	153970	348860	284970	299890	415000	423670	41625	256130	408870	0	31244	66572	37537	213930	155630	45966	49883	57659	66210	135900	334380	37336	115700	127530	24716	0	0	43589	0	0	40895	0	0	0	0	0	0	0	0	0	0	0
Q03223	RL31	1451200000	0	0	0	648940	0	1548100	2395300	4156000	5700300	14790000	17814000	20081000	39323000	110420000	48851000	95215000	132280000	17877000	377410000	185640000	137710000	35864000	27210000	12596000	7474900	7933600	1538300	6747200	4616800	5989800	4305000	4846900	665200	5494300	4372400	6669000	4611100	2723700	4849900	785440	1878900	5908400	2152700	7718800	24150000	15006000	13123000
Q03224	GLPX	540020000	0	517400	2738400	14828000	15443000	11962000	19221000	19975000	13475000	16583000	14878000	5806900	8504900	16159000	5933000	17408000	14775000	5687000	23105000	20602000	16328000	18759000	22171000	16676000	20514000	19423000	16604000	19284000	20471000	13697000	11070000	19134000	10991000	10643000	7580400	7289500	7808600	4142400	3251100	2977500	2338000	2105400	4591700	2238200	5716700	3418700	2226600
Q03522	MURD	609240000	0	0	0	0	0	0	0	0	0	0	0	0	0	0	0	0	0	0	0	0	0	0	0	0	0	0	0	0	0	0	0	0	0	0	0	0	0	0	0	0	0	0	0	0	0	0	9108700
Q03523	MURE	1241500000	0	0	0	693670	898260	346830	772700	945460	610930	722610	784140	118210	318230	548280	0	516410	645180	94977	961400	902410	448430	604330	657810	613470	757310	997500	311250	492110	655560	372960	296480	514680	168470	194930	211200	427570	632830	164150	630400	326140	619840	2939700	86034000	166650000	359420000	220970000	209460000
Q04385	YGXA	271330000	0	0	0	0	0	0	0	0	0	0	0	0	0	0	0	0	0	0	0	0	0	0	0	0	0	0	0	0	0	0	0	0	0	0	0	380710	0	0	0	0	0	0	0	0	0	3437100	42791000
Q04747	SRFAB	180300000	0	4859.7	302540	1187300	1418500	1123200	1409800	1745700	1247600	1384400	1479700	383500	793850	1541200	566870	1858500	2077400	688360	2616800	2365400	1891000	2055600	2892800	3212700	9778700	40465000	32726000	27596000	12005000	4087100	2764300	2532200	1361500	1420600	1482500	2440500	2108300	511150	702810	474610	287830	371850	866980	446750	688420	399580	349830
Q04777	ALDC	79119000	0	0	0	0	0	0	0	0	0	0	0	0	0	0	0	0	0	0	0	0	0	0	5317400	0	0	0	0	0	522440	95253	431210	1312300	105100	803060	377870	109140	0	0	0	0	0	0	0	0	0	103320	4437100
Q04789	ILVX	5724600	0	0	0	0	0	0	0	0	183510	0	0	0	0	0	0	0	0	0	160950	0	70950	0	0	0	81522	0	0	0	0	0	0	0	0	0	0	0	0	0	831160	1588400	779490	912350	811460	0	304820	0	0
Q04795	AK1	635300000	8523200	37354000	36036000	110190000	76087000	51103000	49958000	44738000	27915000	30541000	17186000	4780900	5580900	9301000	3141300	8154200	8329500	1855500	8392100	7074800	5200800	4445100	5087100	4083600	3556100	5601900	3441000	3423500	4253600	2150500	2335600	4575900	2156700	1428000	749690	1802800	1948700	1323400	2019500	1377600	1124600	1372900	1723800	799760	4259100	5716200	5353800
Q04796	DAPA	2690800000	0	0	103090	0	0	0	0	41556	0	0	0	0	0	0	0	0	0	0	0	0	0	0	0	0	0	0	0	0	0	0	0	0	0	0	0	0	0	0	0	0	52902	135980	841580	33689000	553720000	727200000	500720000
Q04797	DHAS	3096600000	0	0	50311	676700	1221700	764200	1268300	1053600	946420	1207000	851930	0	364070	572340	74667	610580	798200	0	649970	574290	579510	329820	627940	380040	391170	465580	104980	196550	450160	400580	252190	348580	72556	148570	75351	181290	198320	0	0	74476	0	0	172250	0	38628000	406450000	748080000
Q04805	YMXG	466280000	0	0	111190	1224000	1554600	952270	1383700	1495500	1008500	823540	900890	211640	319820	845210	224560	1160500	827200	176550	1406900	1124100	547150	664390	613640	696610	910740	1112900	395120	331010	363790	262430	337940	661870	456430	297840	354030	857760	485030	364450	533840	628140	905820	765360	2028100	1523800	10645000	42360000	102610000
Q04810	DPAB	298730	0	0	0	0	0	0	0	0	0	0	0	0	0	0	0	0	0	0	0	0	0	0	0	0	0	0	0	0	0	0	0	0	0	0	0	0	0	0	0	0	0	0	0	0	150160	148570	0
Q05522	CHEB	9282000	0	0	0	161780	232430	279810	326490	336450	403480	576220	657670	0	89410	479910	36394	462950	555730	0	537960	507890	467630	224060	445600	314110	327010	337250	222100	298930	204630	89937	106710	163520	76624	107780	30407	180150	41026	0	0	0	0	0	0	0	0	0	0
Q05852	GTAB	1295100000	0	3959800	13144000	54228000	52477000	38286000	55704000	53060000	39199000	53844000	47991000	11512000	25316000	31585000	14290000	31977000	31993000	11966000	31843000	26516000	20935000	20501000	24607000	15215000	16862000	23660000	13264000	14561000	13352000	10218000	10016000	12328000	7280400	8390300	6513400	8332000	7791500	3035800	5304600	4955500	3461300	4684100	5823800	5308800	19915000	20419000	34218000
Q05865	FOLC	31454000	0	0	0	0	0	0	0	0	0	0	54212	0	0	0	0	0	0	0	0	0	0	0	0	0	0	117220	0	0	0	0	0	0	0	0	0	0	0	0	0	0	0	0	0	0	0	0	0
Q05873	SYV	1671600000	0	0	0	0	0	0	0	0	0	0	0	0	0	0	0	0	18525	0	0	23057	22635	0	0	0	0	23302	0	0	0	0	0	0	0	89580	111450	329300	264210	0	270590	7889500	96641000	332380000	422210000	163160000	283410000	230580000	117410000
Q06004	DHSO	33422000	0	0	0	0	0	0	0	0	0	0	0	0	0	0	0	0	0	0	0	0	0	0	0	0	0	0	0	0	0	0	0	0	0	0	0	0	0	0	0	0	0	0	1922100	1440700	9361700	6545300	7493300
Q06750	CYSE	2191600	0	102000	271320	449760	375870	170090	265050	175840	119100	0	0	0	0	82803	0	81929	0	0	97883	0	0	0	0	0	0	0	0	0	0	0	0	0	0	0	0	0	0	0	0	0	0	0	0	0	0	0	0
Q06752	SYC	846480000	0	0	0	0	0	0	0	0	0	0	0	0	0	0	0	0	0	0	0	0	0	0	0	0	0	0	0	0	0	0	0	0	0	0	0	329960	688310	104530	354440	169610	179590	508200	472390	207670	913970	7167500	97197000
Q06753	YACO	47037000	0	0	0	0	0	0	0	0	54713	86026	354620	92375	653230	1166000	818020	1825800	2880700	1778100	17576000	13459000	4270500	638420	667900	72247	121940	125470	123570	96241	95431	80452	0	0	0	0	0	0	0	0	0	0	0	0	0	0	0	0	0
Q06754	YACL	15777000	0	251890	711980	2678100	2054800	1535200	1436600	1471300	830910	1031400	634220	171810	409840	563370	96820	506270	497850	109000	325290	234380	226410	0	0	0	0	0	0	0	0	0	0	0	0	0	0	0	0	0	0	0	0	0	0	0	0	0	0
Q06755	ISPD	2633500	0	0	0	57703	74587	95755	118270	0	83060	100340	0	0	0	76059	0	166050	168190	0	199370	134190	65324	0	0	0	0	0	0	0	0	0	0	0	0	0	0	0	0	0	0	0	0	0	0	0	0	0	0
Q06756	ISPF	449650000	0	0	0	0	0	0	0	0	0	0	0	0	0	0	0	0	0	0	0	0	0	0	0	0	0	0	0	0	0	0	0	0	0	0	0	0	0	0	87181	165410	187670	955150	7492200	7663600	34743000	58885000	61100000
Q06795	NUSG	83486000	0	0	300540	3172200	3493100	2990500	3122000	4693100	2518600	2468000	4543500	694410	1494400	2289800	580790	3760000	3069800	571800	2618200	2727500	2727000	1501000	2877100	1493500	1409200	2857400	1230300	1069000	1425000	955790	1432400	2289300	709240	1371800	359300	308310	178050	164210	244720	703420	573390	859930	825840	487250	1744100	2140800	2174500
Q06796	RL11	3368500000	0	234030	625150	2602400	3918700	3321700	6436300	9919600	18069000	33158000	37884000	41521000	103690000	200280000	88929000	245230000	278030000	152030000	888700000	526600000	237790000	81673000	38206000	11078000	6214500	5484300	2817800	2993700	2846900	1825200	1042700	2307100	1713400	1865300	1255000	1979200	2207400	12997000	78161000	91935000	51235000	29728000	19222000	3087100	8788600	4320100	4945500
Q06797	RL1	5946200000	0	165160	410570	2507300	3626800	2623200	3734300	3841200	4254700	4237200	7642700	3892800	9822200	20501000	8560800	27394000	35723000	20543000	83081000	51695000	24051000	14740000	11232000	11536000	16438000	25827000	14438000	13173000	18400000	15748000	16225000	30359000	19654000	25337000	22254000	43190000	41793000	22797000	28696000	21008000	15295000	37383000	81842000	92281000	659490000	1066600000	1127500000
Q07428	NRGB	15820000	0	0	0	271680	0	148810	0	0	0	0	0	0	0	0	0	0	0	0	0	0	0	0	0	0	0	0	0	0	0	0	0	0	0	0	0	0	0	0	0	0	0	0	458100	460610	1242300	1389000	4769600
Q07683	ANSR	6516800	0	0	0	0	0	0	0	0	0	0	0	0	0	0	0	0	0	0	0	0	0	0	0	0	0	0	0	0	0	0	0	0	0	0	0	0	0	0	0	0	0	0	0	0	0	0	0
Q07836	WAPI	69455000	0	0	325600	1537400	2210000	1290500	1743900	2110200	1212100	2077400	1883500	316710	908590	2280800	256230	1009900	1640700	560950	2825000	2737100	2941000	3719900	2571300	2404300	1663100	2823100	1055600	2045400	2339800	1404200	1559700	3203400	1679300	1762100	635170	2192900	1656000	639660	1085500	859270	936850	822530	689980	205710	1062400	569820	0
Q07868	PBP2B	4495600	0	44854	91065	739930	746270	418790	510490	438090	204780	277000	131930	0	0	50266	0	0	0	0	0	0	812620	0	0	0	0	0	0	0	0	0	0	0	0	0	0	0	0	0	0	0	0	0	0	0	0	0	0
Q07876	RSMH	107190000	0	0	94633	512220	910550	288970	522860	445140	407210	706320	277230	48712	116730	191030	54355	275130	261220	0	870960	536340	208740	315000	487360	302310	449460	476170	376050	495320	351430	50549	178530	79844	73191	59490	65093	95063	83282	0	0	0	0	0	0	0	402270	4222600	14420000
Q08352	DHA	1956100000	0	0	0	0	0	0	0	0	88265	0	65973	0	0	0	0	0	0	0	100660	30509	0	0	43016	26858	0	39808	0	0	0	0	0	0	0	35035	110100	1428300	72368000	235440000	465660000	380760000	235370000	214050000	202060000	61100000	68973000	9401700	1567400
Q08432	CBL	390090000	0	0	0	0	44174	0	0	63094	0	58891	53256	0	0	0	0	0	0	0	61907	0	0	0	0	69833	46533	43877	0	52703	0	0	0	0	0	0	0	0	0	0	0	0	0	0	0	0	1711100	41587000	103460000
Q08787	SRFAC	186090000	0	0	23871	0	22180	0	31892	73593	26887	42998	13609	0	0	29420	0	49479	31419	0	97497	92125	46027	50940	12428	27792	12564	96630	17997	18965	39189	15041	27859	118720	54273	64558	35844	120390	405030	2178900	38768000	51647000	33156000	22390000	17958000	5430900	10459000	1971200	330860
Q45061	YNEP	51089000	0	0	0	0	0	0	0	0	0	0	0	0	0	0	0	0	0	0	0	0	0	0	0	0	0	0	0	0	0	0	0	0	0	0	0	0	0	0	0	0	0	0	0	0	0	0	3543400
Q45063	YNER	38951000	0	0	0	411440	0	0	0	0	0	0	0	0	0	0	0	0	0	0	0	0	0	0	0	0	0	0	0	0	0	0	0	0	0	0	0	0	0	0	0	0	0	0	0	0	2391700	2559200	2847500
Q45064	PLSY	16942000	0	0	339670	2586800	385910	647260	1073500	3172900	1861300	596500	416080	502870	474560	398400	540360	965790	0	289340	1053900	742660	0	396520	0	0	0	497380	0	0	0	0	0	0	0	0	0	0	0	0	0	0	0	0	0	0	0	0	0
Q45066	PARC	4052600	0	0	0	0	0	0	0	44625	0	0	0	0	23735	224700	0	277340	248370	38472	497560	212110	58337	43804	52090	114600	222390	211900	84956	75611	90085	62806	83299	210310	29877	121690	59266	77732	87031	0	111510	27068	29542	34984	52844	0	63311	0	0
Q45068	ALST	28429000	182700	87638	906100	1416100	2733700	3025300	5301900	3189300	1709400	1904300	745100	0	467590	1827600	145360	1132700	831010	103540	242350	480710	499440	222180	223790	187610	0	0	0	0	0	0	0	0	0	0	0	0	0	0	0	0	0	0	0	0	0	0	559440
Q45477	SYI	1967400000	0	0	0	0	0	0	0	0	0	0	0	0	0	0	0	0	0	0	0	0	0	0	0	0	0	0	0	0	0	0	0	0	0	0	42075	290200	615810	179450	1299300	19208000	134900000	401340000	510240000	195750000	307200000	255870000	124480000
Q45479	LSPA	1754300	0	0	0	0	1290800	0	0	0	0	463540	0	0	0	0	0	0	0	0	0	0	0	0	0	0	0	0	0	0	0	0	0	0	0	0	0	0	0	0	0	0	0	0	0	0	0	0	0
Q45480	YLYB	358650000	0	0	0	0	0	0	0	0	0	0	0	0	0	0	0	0	0	13934	133030	100460	53099	0	0	0	83175	179860	97757	94780	96171	265870	247430	1036900	753110	394080	730680	1834500	1915400	1466800	3862800	4888700	3900000	5337800	6863000	4296400	17021000	40156000	55365000
Q45493	RNJ1	101030000	0	51473	512590	3025800	4029300	2988000	4058600	4387800	3591900	3905600	4389200	1374900	2892600	5271700	1679300	3524800	3754800	1122700	3909300	4021400	3042100	2349400	2191400	1908700	2166400	2808600	1261300	1016300	1396100	682360	720940	1311700	630210	478360	391690	343020	391010	147690	391020	378960	273370	259360	252290	247770	2086900	3020300	2872300
Q45494	YKRA	131670000	0	77279	1141300	4609400	8593800	5549000	7023300	8209700	4264400	6648800	6301200	1467100	1540400	4555100	1529500	5010700	3950100	1121600	6380200	5294600	2525600	2643000	2586300	2201700	2101800	3221800	1568000	2365600	2790800	1731100	1475400	1016300	942600	1421200	726350	977790	1451700	0	979060	499160	117800	139830	124500	93927	260190	167700	0
Q45495	DEF2	42756000	0	0	0	0	0	0	0	0	0	86380	0	0	107180	315920	87955	119180	527290	0	724560	337140	0	0	61019	0	0	144300	0	0	0	0	0	67092	0	60275	0	273050	399770	0	816280	867250	682260	2144100	3917300	3193300	5612700	7113900	5112900
Q45498	YKTB	7396900	0	0	0	0	0	0	0	0	0	0	0	0	0	0	0	0	0	0	0	0	0	0	0	0	0	0	0	0	0	0	0	0	0	0	0	0	0	0	0	0	0	0	0	0	0	0	0
Q45499	SUHB	21678000	0	0	0	84293	273620	151340	179830	307030	175030	545170	419960	50111	50813	507350	0	440610	267720	0	285340	563190	140990	234000	521750	271550	259430	327740	77981	76839	320260	0	141800	53084	0	57543	0	0	0	0	0	0	0	0	0	0	0	0	0
[truncated: 39 more rows]
[truncated: 3 more columns]

## Sheet: untreated_rep2
Majority protein IDs	internal ID	iBAQ	iBAQ 01	iBAQ 02	iBAQ 03	iBAQ 04	iBAQ 05	iBAQ 06	iBAQ 07	iBAQ 08	iBAQ 09	iBAQ 10	iBAQ 11	iBAQ 12	iBAQ 13	iBAQ 14	iBAQ 15	iBAQ 16	iBAQ 17	iBAQ 18	iBAQ 19	iBAQ 20	iBAQ 21	iBAQ 22	iBAQ 23	iBAQ 24	iBAQ 25	iBAQ 26	iBAQ 27	iBAQ 28	iBAQ 29	iBAQ 30	iBAQ 31	iBAQ 32	iBAQ 33	iBAQ 34	iBAQ 35	iBAQ 36	iBAQ 37	iBAQ 38	iBAQ 39	iBAQ 40	iBAQ 41	iBAQ 42	iBAQ 43	iBAQ 44	iBAQ 45	iBAQ 46	iBAQ 47
[truncated: 1,653 more rows]
[truncated: 3 more columns]

[truncated: 4 more sheets: untreated_rep3, crosslinked_rep1, crosslinked_rep2, crosslinked_rep3]
