# Supplementary material for: Protein complexes in cells by AI‐assisted structural proteomics
Source: Mol Syst Biol. 2023 Feb 23;19(4):e11544. doi: 10.15252/msb.202311544 (PMC10090944; doi:10.15252/msb.202311544)
Supplement: Supplementary file 5 — Dataset EV4 [file MSB-19-e11544-s010.xlsx]

## Sheet: Sheet explantions
Sheet explanations
Sheet: data for Fig. 1F
column	description
internal ID	internal ID of protein pair
crosslinked proteins	crosslinked proteins with their UniProt entry name
co-elution score untreated	highest co-elution score for protein pairs in data from untreated cells
co-elution score crosslinked	highest co-elution score for protein pairs in data from crosslinked cells
Sheet: candidate PPIs
column	description
internal ID	internal ID of protein pair
potential protein-protein interaction	protein pairs with their UniProt entry name
condition	indicates if data was derived from untreated or crosslinked cells
replicate	indicates from which replica data was derived
co-elution score	highest co-elution score
Sheet: data for FigS6B_ROC-curve
column	description
true interactions	protein pairs specified as true interactions (from SubtiWiki database), protein UniProt entry names without *_BACSU
false interactions	protein pairs specified as false interaction (combination not in SubtiWiki database ), protein UniProt entry names without *_BACSU
untreated_0.0	protein pairs with a co-elution score ≥ 0.0 from untreated cells (protein UniProt entry names without *_BACSU)
untreated_0.1	protein pairs with a co-elution score ≥ 0.1 from untreated cells (protein UniProt entry names without *_BACSU)
untreated_0.2	protein pairs with a co-elution score ≥ 0.2 from untreated cells (protein UniProt entry names without *_BACSU)
untreated_0.3	protein pairs with a co-elution score ≥ 0.3 from untreated cells (protein UniProt entry names without *_BACSU)
untreated_0.4	protein pairs with a co-elution score ≥ 0.4 from untreated cells (protein UniProt entry names without *_BACSU)
untreated_0.5	protein pairs with a co-elution score ≥ 0.5 from untreated cells (protein UniProt entry names without *_BACSU)
untreated_0.6	protein pairs with a co-elution score ≥ 0.6 from untreated cells (protein UniProt entry names without *_BACSU)
untreated_0.7	protein pairs with a co-elution score ≥ 0.7 from untreated cells (protein UniProt entry names without *_BACSU)
untreated_0.8	protein pairs with a co-elution score ≥ 0.8 from untreated cells (protein UniProt entry names without *_BACSU)
untreated_0.9	protein pairs with a co-elution score ≥ 0.9 from untreated cells (protein UniProt entry names without *_BACSU)
untreated_1.0	protein pairs with a co-elution score = 1.0 from untreated cells (protein UniProt entry names without *_BACSU)
crosslinked_0.0	protein pairs with a co-elution score ≥ 0.0 from crosslinked cells (protein UniProt entry names without *_BACSU)
crosslinked_0.1	protein pairs with a co-elution score ≥ 0.1 from crosslinked cells (protein UniProt entry names without *_BACSU)
crosslinked_0.2	protein pairs with a co-elution score ≥ 0.2 from crosslinked cells (protein UniProt entry names without *_BACSU)
crosslinked_0.3	protein pairs with a co-elution score ≥ 0.3 from crosslinked cells (protein UniProt entry names without *_BACSU)
crosslinked_0.4	protein pairs with a co-elution score ≥ 0.4 from crosslinked cells (protein UniProt entry names without *_BACSU)
crosslinked_0.5	protein pairs with a co-elution score ≥ 0.5 from crosslinked cells (protein UniProt entry names without *_BACSU)
crosslinked_0.6	protein pairs with a co-elution score ≥ 0.6 from crosslinked cells (protein UniProt entry names without *_BACSU)
crosslinked_0.7	protein pairs with a co-elution score ≥ 0.7 from crosslinked cells (protein UniProt entry names without *_BACSU)
crosslinked_0.8	protein pairs with a co-elution score ≥ 0.8 from crosslinked cells (protein UniProt entry names without *_BACSU)
crosslinked_0.9	protein pairs with a co-elution score ≥ 0.9 from crosslinked cells (protein UniProt entry names without *_BACSU)
crosslinked_1.0	protein pairs with a co-elution score = 1.0 from crosslinked cells (protein UniProt entry names without *_BACSU)

## Sheet: data for Fig1E
internal ID	crosslinked proteins	co-elution score untreated	co-elution score crosslinked
6PGD_NDK	6PGD_BACSU-NDK_BACSU	0.602	0.866
ABRB_ATPE	ABRB_BACSU-ATPE_BACSU	0.658	0.776
ACCA_ACCD	ACCA_BACSU-ACCD_BACSU	0.972	0.988
ACCA_YHAH	ACCA_BACSU-YHAH_BACSU	0.066	0.256
ACKA_BCP	ACKA_BACSU-BCP_BACSU	0.382	0.964
ACKA_NADK2	ACKA_BACSU-NADK2_BACSU	0.526	0.788
ACNA_ALF	ACNA_BACSU-ALF_BACSU	0.848	0.716
ACNA_IDH	ACNA_BACSU-IDH_BACSU	0.792	0.988
ACP_DBH1	ACP_BACSU-DBH1_BACSU	0.67	0.938
ACP_HEPS2	ACP_BACSU-HEPS2_BACSU	0.512	0.726
ACP_RS7	ACP_BACSU-RS7_BACSU	0.478	0.412
ACP_SRFAA	ACP_BACSU-SRFAA_BACSU	0.684	0.528
AHPC_RS5	AHPC_BACSU-RS5_BACSU	0.25	0.44
ALF_RL19	ALF_BACSU-RL19_BACSU	0.224	0.454
ALF_RS19	ALF_BACSU-RS19_BACSU	0.122	0.3
AMPA_RL17	AMPA_BACSU-RL17_BACSU	0.428	0.41
ASPA_EFTS	ASPA_BACSU-EFTS_BACSU	0.584	0.616
ATPA_ATPB	ATPA_BACSU-ATPB_BACSU	0.988	0.992
ATPA_ATPF	ATPA_BACSU-ATPF_BACSU	0.574	0.296
ATPA_ATPG	ATPA_BACSU-ATPG_BACSU	0.988	0.992
ATPA_RL19	ATPA_BACSU-RL19_BACSU	0.25	0.326
ATPB_ATPF	ATPB_BACSU-ATPF_BACSU	0.796	0.29
ATPB_ATPG	ATPB_BACSU-ATPG_BACSU	0.988	0.992
ATPE_ATPF	ATPE_BACSU-ATPF_BACSU	0.422	0.154
ATPF_GLPD	ATPF_BACSU-GLPD_BACSU	1	0.584
ATPF_OPUAA	ATPF_BACSU-OPUAA_BACSU	0.864	0.318
ATPF_SDHA	ATPF_BACSU-SDHA_BACSU	0.482	0.246
BDHA_RS16	BDHA_BACSU-RS16_BACSU	0.174	0.216
BIPA_RL14	BIPA_BACSU-RL14_BACSU	0.254	0.46
BUK_SYGB	BUK_BACSU-SYGB_BACSU	0.122	0.196
CGOX_SYFB	CGOX_BACSU-SYFB_BACSU	0.338	0.472
CHEW_YFMS	CHEW_BACSU-YFMS_BACSU	0.434	0.284
CLPC_CLPP	CLPC_BACSU-CLPP_BACSU	0.578	0.534
CLPC_HOLB	CLPC_BACSU-HOLB_BACSU	0.26	0.344
CLPC_YPIB	CLPC_BACSU-YPIB_BACSU	0.414	0.77
CLPP_CLPX	CLPP_BACSU-CLPX_BACSU	0.988	0.446
CLPQ_CLPY	CLPQ_BACSU-CLPY_BACSU	0.128	0.282
CODY_IMDH	CODY_BACSU-IMDH_BACSU	0.58	0.574
CODY_YPPF	CODY_BACSU-YPPF_BACSU	0.536	0.252
CSHA_LEPA	CSHA_BACSU-LEPA_BACSU	0.178	0.414
CSHA_RL14	CSHA_BACSU-RL14_BACSU	0.602	0.794
CSHA_RL27	CSHA_BACSU-RL27_BACSU	0.598	0.828
CSHA_RL5	CSHA_BACSU-RL5_BACSU	0.574	0.798
DACA_YXKC	DACA_BACSU-YXKC_BACSU	1	0.002
DAPX_GPSB	DAPX_BACSU-GPSB_BACSU	0.494	0.244
DEOB_RL19	DEOB_BACSU-RL19_BACSU	0.334	0.442
DHOM_MTNK	DHOM_BACSU-MTNK_BACSU	0.248	0.866
DLDH1_ODO2	DLDH1_BACSU-ODO2_BACSU	0.848	0.524
DLDH1_ODP2	DLDH1_BACSU-ODP2_BACSU	0.898	0.816
DLDH1_ODPA	DLDH1_BACSU-ODPA_BACSU	0.898	0.816
DLDH1_ODPB	DLDH1_BACSU-ODPB_BACSU	0.898	0.816
DLDH1_RGHR	DLDH1_BACSU-RGHR_BACSU	0.358	0.216
DLDH1_RS5	DLDH1_BACSU-RS5_BACSU	0.14	0.246
DNAD_GLPD	DNAD_BACSU-GLPD_BACSU	0.03	0.116
DNAK_GRPE	DNAK_BACSU-GRPE_BACSU	0.232	0.712
DNAK_GUDB	DNAK_BACSU-GUDB_BACSU	0.122	0.374
DNAK_HTPG	DNAK_BACSU-HTPG_BACSU	0.756	0.654
DNLJ_RPOB	DNLJ_BACSU-RPOB_BACSU	0.214	0.16
EFP_PTAS	EFP_BACSU-PTAS_BACSU	0.022	0.532
EFTS_RL18	EFTS_BACSU-RL18_BACSU	0.156	0.52
EFTS_RS19	EFTS_BACSU-RS19_BACSU	0.276	0.338
ENO_RL2	ENO_BACSU-RL2_BACSU	0.322	0.364
ENO_RL3	ENO_BACSU-RL3_BACSU	0.422	0.408
ENO_RL32	ENO_BACSU-RL32_BACSU	0.748	0.504
ENO_RS11	ENO_BACSU-RS11_BACSU	0.748	0.496
ENO_RS13	ENO_BACSU-RS13_BACSU	0.53	0.774
ENO_WAPA	ENO_BACSU-WAPA_BACSU	0.496	0.038
ERA_RS18	ERA_BACSU-RS18_BACSU	0.366	0.586
ETFA_ETFB	ETFA_BACSU-ETFB_BACSU	0.61	0.982
EZRA_GS13	EZRA_BACSU-GS13_BACSU	0.374	0.762
F16PC_GLPD	F16PC_BACSU-GLPD_BACSU	0.186	0.27
FABZ_YCSD	FABZ_BACSU-YCSD_BACSU	0.552	0.974
GATA_GATC	GATA_BACSU-GATC_BACSU	0.89	0.89
GATB_SUCD	GATB_BACSU-SUCD_BACSU	0.43	0.744
GATB_YTPR	GATB_BACSU-YTPR_BACSU	0.822	0.9
GCSPA_GCSPB	GCSPA_BACSU-GCSPB_BACSU	0.87	0.992
GLPD_OPUAA	GLPD_BACSU-OPUAA_BACSU	0.914	0.39
GLPD_PTTBC	GLPD_BACSU-PTTBC_BACSU	0.992	0.71
GLPD_RBSA	GLPD_BACSU-RBSA_BACSU	0.698	0.74
GLPD_SCP2	GLPD_BACSU-SCP2_BACSU	0.352	0.372
GLPD_YDBJ	GLPD_BACSU-YDBJ_BACSU	0.6	0.324
GLPD_YJLD	GLPD_BACSU-YJLD_BACSU	0.578	0.718
GLPD_YRBF	GLPD_BACSU-YRBF_BACSU	0.928	0.492
GPSB_PBPA	GPSB_BACSU-PBPA_BACSU	0.342	0.12
GREA_RPOB	GREA_BACSU-RPOB_BACSU	0.426	0.626
GREA_RPOC	GREA_BACSU-RPOC_BACSU	0.434	0.612
GS13_PGK	GS13_BACSU-PGK_BACSU	0.982	0.59
GS13_RS10	GS13_BACSU-RS10_BACSU	0.456	0.796
GS13_RS14	GS13_BACSU-RS14_BACSU	0.328	0.87
GS13_RS18	GS13_BACSU-RS18_BACSU	0.302	0.44
GS13_RS19	GS13_BACSU-RS19_BACSU	0.494	0.812
GS13_RS2	GS13_BACSU-RS2_BACSU	0.38	0.37
GS13_RS5	GS13_BACSU-RS5_BACSU	0.34	0.48
GS13_RS9	GS13_BACSU-RS9_BACSU	0.416	0.516
GUAA_RESD	GUAA_BACSU-RESD_BACSU	0.204	0.604
GUDB_RBSK	GUDB_BACSU-RBSK_BACSU	0.092	0.298
GYRA_GYRB	GYRA_BACSU-GYRB_BACSU	0.214	0.682
HPF_RS19	HPF_BACSU-RS19_BACSU	0.266	0.446
IDH_RL29	IDH_BACSU-RL29_BACSU	0.21	0.45
IF3_RS13	IF3_BACSU-RS13_BACSU	0.572	0.566
IF3_RS19	IF3_BACSU-RS19_BACSU	0.47	0.556
IF3_YABR	IF3_BACSU-YABR_BACSU	0.384	0.532
ISPE_RS8	ISPE_BACSU-RS8_BACSU	0.514	0.44
ISPT_SYA	ISPT_BACSU-SYA_BACSU	0.13	0.29
LUTA_LUTB	LUTA_BACSU-LUTB_BACSU	0.462	0.99
MBL_MREB	MBL_BACSU-MREB_BACSU	0.496	0.94
MBL_YTXH	MBL_BACSU-YTXH_BACSU	0.08	0.16
MDH_PTAS	MDH_BACSU-PTAS_BACSU	0.484	0.814
MLEN_YXKC	MLEN_BACSU-YXKC_BACSU	1	0.044
MUTS2_YABR	MUTS2_BACSU-YABR_BACSU	0.346	0.226
NRDR_SOJ	NRDR_BACSU-SOJ_BACSU	0.332	0.262
NUSA_RPOB	NUSA_BACSU-RPOB_BACSU	0.276	0.382
NUSA_RPOC	NUSA_BACSU-RPOC_BACSU	0.278	0.38
NUSA_YKUJ	NUSA_BACSU-YKUJ_BACSU	0.868	0.812
NUSG_RPOB	NUSG_BACSU-RPOB_BACSU	0.118	0.744
NUSG_RPOC	NUSG_BACSU-RPOC_BACSU	0.152	0.744
OBG_RL27	OBG_BACSU-RL27_BACSU	0.482	0.442
ODO1_ODO2	ODO1_BACSU-ODO2_BACSU	0.426	0.81
ODO2_PT1	ODO2_BACSU-PT1_BACSU	0.318	0.16
ODP2_ODPA	ODP2_BACSU-ODPA_BACSU	0.992	0.998
ODP2_ODPB	ODP2_BACSU-ODPB_BACSU	0.992	0.998
ODP2_RBSA	ODP2_BACSU-RBSA_BACSU	0.272	0.384
ODPA_ODPB	ODPA_BACSU-ODPB_BACSU	0.994	0.998
ODPA_RS9	ODPA_BACSU-RS9_BACSU	0.246	0.382
ODPA_YNER	ODPA_BACSU-YNER_BACSU	0.558	0.74
ODPB_YNER	ODPB_BACSU-YNER_BACSU	0.57	0.664
OPPA_QOX2	OPPA_BACSU-QOX2_BACSU	0.938	0.374
OPUAA_OPUAB	OPUAA_BACSU-OPUAB_BACSU	0.904	0.462
PARC_PARE	PARC_BACSU-PARE_BACSU	0.474	0.746
PCKA_QOX2	PCKA_BACSU-QOX2_BACSU	0.084	0.056
PRSA_QOX2	PRSA_BACSU-QOX2_BACSU	0.962	0.248
PRSA_YXKC	PRSA_BACSU-YXKC_BACSU	0.996	0.002
PTHP_RS6	PTHP_BACSU-RS6_BACSU	0.228	0.406
RBFA_RS7	RBFA_BACSU-RS7_BACSU	0.298	0.518
RBSA_RBSC	RBSA_BACSU-RBSC_BACSU	0.43	0.73
RBSA_SCP2	RBSA_BACSU-SCP2_BACSU	0.28	0.448
RBSB_YXKC	RBSB_BACSU-YXKC_BACSU	1	0.802
RECF_TKRA	RECF_BACSU-TKRA_BACSU	0.006	0.092
RELA_RS19	RELA_BACSU-RS19_BACSU	0.312	0.394
RIMM_RS12	RIMM_BACSU-RS12_BACSU	0.404	0.408
RIMM_RS19	RIMM_BACSU-RS19_BACSU	0.45	0.744
RIMP_RS12	RIMP_BACSU-RS12_BACSU	0.384	0.57
RIR1_RIR2	RIR1_BACSU-RIR2_BACSU	0.692	0.99
RL11_RL19	RL11_BACSU-RL19_BACSU	1	1
RL11_RRF	RL11_BACSU-RRF_BACSU	0.004	0.498
RL11_RS19	RL11_BACSU-RS19_BACSU	0.464	0.398
RL11_RS9	RL11_BACSU-RS9_BACSU	0.448	0.44
RL13_RS12	RL13_BACSU-RS12_BACSU	0.508	0.616
RL14_RRF	RL14_BACSU-RRF_BACSU	0.006	0.446
RL14_RS11	RL14_BACSU-RS11_BACSU	0.554	0.536
RL14_RS12	RL14_BACSU-RS12_BACSU	0.522	0.684
RL14_RS6	RL14_BACSU-RS6_BACSU	0.438	0.456
RL14_RS8	RL14_BACSU-RS8_BACSU	0.472	0.554
RL14_RS9	RL14_BACSU-RS9_BACSU	0.354	0.388
RL15_RL4	RL15_BACSU-RL4_BACSU	1	1
RL18_RL22	RL18_BACSU-RL22_BACSU	1	1
RL18_RL27	RL18_BACSU-RL27_BACSU	1	1
RL18_SYR	RL18_BACSU-SYR_BACSU	0.002	0.552
RL18_YRZB	RL18_BACSU-YRZB_BACSU	0.348	0.446
RL19_RL3	RL19_BACSU-RL3_BACSU	1	1
RL19_RS9	RL19_BACSU-RS9_BACSU	0.446	0.448
RL19_YUGG	RL19_BACSU-YUGG_BACSU	0.396	0.498
RL2_RS17	RL2_BACSU-RS17_BACSU	0.726	0.998
RL2_RS21	RL2_BACSU-RS21_BACSU	0.996	0.944
RL2_TIG	RL2_BACSU-TIG_BACSU	0.38	0.39
RL2_TPX	RL2_BACSU-TPX_BACSU	0.462	0.46
RL21_RS2	RL21_BACSU-RS2_BACSU	0.132	0.308
RL21_RS20	RL21_BACSU-RS20_BACSU	0.418	0.99
RL22_RL4	RL22_BACSU-RL4_BACSU	1	1
RL23_RL29	RL23_BACSU-RL29_BACSU	1	1
RL23_TAGU	RL23_BACSU-TAGU_BACSU	0.07	0.074
RL24_YCCF	RL24_BACSU-YCCF_BACSU	1	0.49
RL27_RRF	RL27_BACSU-RRF_BACSU	0.008	0.468
RL27_RS11	RL27_BACSU-RS11_BACSU	0.504	0.544
RL27_RS9	RL27_BACSU-RS9_BACSU	0.43	0.452
RL27_YACO	RL27_BACSU-YACO_BACSU	1	1
RL29_RS18	RL29_BACSU-RS18_BACSU	0.744	0.678
RL29_RS21	RL29_BACSU-RS21_BACSU	0.996	0.948
RL29_RS7	RL29_BACSU-RS7_BACSU	0.478	0.456
RL3_TGT	RL3_BACSU-TGT_BACSU	0.45	0.458
RL31_RL5	RL31_BACSU-RL5_BACSU	1	1
RL31_RS13	RL31_BACSU-RS13_BACSU	0.466	0.402
RL31_RS19	RL31_BACSU-RS19_BACSU	0.488	0.384
RL32_RS13	RL32_BACSU-RS13_BACSU	0.54	0.466
RL32_RS21	RL32_BACSU-RS21_BACSU	0.996	0.944
RL32_RS4	RL32_BACSU-RS4_BACSU	0.726	0.988
RL32_RS8	RL32_BACSU-RS8_BACSU	0.254	0.428
RL4_RS4	RL4_BACSU-RS4_BACSU	0.726	0.998
RL4_TAL	RL4_BACSU-TAL_BACSU	0.134	0.374
RL5_RS13	RL5_BACSU-RS13_BACSU	0.488	0.41
RL5_RS19	RL5_BACSU-RS19_BACSU	0.468	0.394
RL5_YKPA	RL5_BACSU-YKPA_BACSU	0.474	0.508
RLUB_RS10	RLUB_BACSU-RS10_BACSU	0.696	0.498
RNJ1_RNJ2	RNJ1_BACSU-RNJ2_BACSU	0.664	0.978
RNY_RS2	RNY_BACSU-RS2_BACSU	0.574	0.23
ROCA_ROCA2	ROCA_BACSU-ROCA2_BACSU	0.99	0.986
RPOA_RPOB	RPOA_BACSU-RPOB_BACSU	0.992	1
RPOA_RPOC	RPOA_BACSU-RPOC_BACSU	1	1
RPOB_RPOC	RPOB_BACSU-RPOC_BACSU	0.992	1
RPOB_RPSD	RPOB_BACSU-RPSD_BACSU	0.82	0.984
RPOB_RPSH	RPOB_BACSU-RPSH_BACSU	0.206	0.992
RPOB_SIGA	RPOB_BACSU-SIGA_BACSU	0.476	0.726
RPOC_RPOE	RPOC_BACSU-RPOE_BACSU	0.984	0.984
RPOC_RPOY	RPOC_BACSU-RPOY_BACSU	0.994	1
RPOC_RPOZ	RPOC_BACSU-RPOZ_BACSU	0.968	0.994
RPOC_RPSB	RPOC_BACSU-RPSB_BACSU	0.606	0.72
RPOC_SIGA	RPOC_BACSU-SIGA_BACSU	0.472	0.78
RS10_RS11	RS10_BACSU-RS11_BACSU	0.456	0.49
RS10_RS12	RS10_BACSU-RS12_BACSU	0.782	0.422
RS10_RS13	RS10_BACSU-RS13_BACSU	0.81	0.998
RS10_RS14	RS10_BACSU-RS14_BACSU	0.912	0.998
RS10_RS18	RS10_BACSU-RS18_BACSU	0.882	0.484
RS10_RS1H	RS10_BACSU-RS1H_BACSU	0.39	0.378
RS10_RS2	RS10_BACSU-RS2_BACSU	0.296	0.676
RS10_RS21	RS10_BACSU-RS21_BACSU	0.374	0.472
RS10_RS5	RS10_BACSU-RS5_BACSU	0.922	0.52
RS10_RS8	RS10_BACSU-RS8_BACSU	0.934	0.598
RS10_YLBN	RS10_BACSU-YLBN_BACSU	0.478	0.496
RS11_RS18	RS11_BACSU-RS18_BACSU	0.422	0.92
RS11_RS21	RS11_BACSU-RS21_BACSU	0.46	0.704
RS11_RS7	RS11_BACSU-RS7_BACSU	0.664	0.53
RS11_TIG	RS11_BACSU-TIG_BACSU	0.31	0.392
RS11_YABR	RS11_BACSU-YABR_BACSU	0.316	0.492
RS12_RS5	RS12_BACSU-RS5_BACSU	0.984	0.79
RS13_RS15	RS13_BACSU-RS15_BACSU	0.6	0.512
RS13_RS19	RS13_BACSU-RS19_BACSU	0.864	0.998
RS14_RS4	RS14_BACSU-RS4_BACSU	0.61	0.522
RS14_RS9	RS14_BACSU-RS9_BACSU	0.936	0.99
RS14_YRZB	RS14_BACSU-YRZB_BACSU	0.332	0.36
RS17_RS8	RS17_BACSU-RS8_BACSU	0.722	0.592
RS18_RS2	RS18_BACSU-RS2_BACSU	0.284	0.304
RS18_RS21	RS18_BACSU-RS21_BACSU	0.744	0.984
RS18_RS6	RS18_BACSU-RS6_BACSU	0.694	0.58
RS18_YABR	RS18_BACSU-YABR_BACSU	0.494	0.406
RS19_RS7	RS19_BACSU-RS7_BACSU	0.998	0.992
RS19_RS8	RS19_BACSU-RS8_BACSU	0.878	0.572
RS19_RS9	RS19_BACSU-RS9_BACSU	0.996	0.99
RS1H_RS2	RS1H_BACSU-RS2_BACSU	0.366	0.332
RS2_RS8	RS2_BACSU-RS8_BACSU	0.456	0.736
RS2_SRFAA	RS2_BACSU-SRFAA_BACSU	0.332	0.488
RS2_YQEI	RS2_BACSU-YQEI_BACSU	0.038	0.28
RS20_RS8	RS20_BACSU-RS8_BACSU	0.998	0.798
RS21_RS4	RS21_BACSU-RS4_BACSU	0.726	0.99
RS21_RS9	RS21_BACSU-RS9_BACSU	0.378	0.494
RS21_TIG	RS21_BACSU-TIG_BACSU	0.408	0.364
RS4_RS5	RS4_BACSU-RS5_BACSU	0.986	0.998
RS4_RS7	RS4_BACSU-RS7_BACSU	0.736	0.58
RS5_RS8	RS5_BACSU-RS8_BACSU	0.97	0.754
RS6_YABR	RS6_BACSU-YABR_BACSU	0.488	0.62
RS7_YABR	RS7_BACSU-YABR_BACSU	0.302	0.488
RS8_UPP	RS8_BACSU-UPP_BACSU	0.464	0.254
RSBRA_RSBRB	RSBRA_BACSU-RSBRB_BACSU	0.974	0.998
SDHA_SDHB	SDHA_BACSU-SDHB_BACSU	0.516	0.494
SIGA_YDJO	SIGA_BACSU-YDJO_BACSU	0.478	0.928
SRFAB_YOZO	SRFAB_BACSU-YOZO_BACSU	0.136	0.22
SUCC_SUCD	SUCC_BACSU-SUCD_BACSU	0.508	0.976
SUFB_SUFD	SUFB_BACSU-SUFD_BACSU	0.756	0.994
SUFC_SUFD	SUFC_BACSU-SUFD_BACSU	0.922	0.974
SUFS_SUFU	SUFS_BACSU-SUFU_BACSU	0.504	0.584
SYFA_SYFB	SYFA_BACSU-SYFB_BACSU	0.968	0.998
YDIS_YDJA	YDIS_BACSU-YDJA_BACSU	0.974	0.996
YJLC_YJLD	YJLC_BACSU-YJLD_BACSU	0.998	0.996
YMFF_YMFH	YMFF_BACSU-YMFH_BACSU	0.586	0.97
YSDC_YTOP	YSDC_BACSU-YTOP_BACSU	0.966	0.996
YYDB_YYDD	YYDB_BACSU-YYDD_BACSU	0.896	0.86

## Sheet: candidate PPIs
internal ID	potential protein-protein interaction	condition	replicate	co-elution score
6PGD_DAPA	6PGD_BACSU-DAPA_BACSU	crosslinked	rep3	0.964
6PGD_DAPA	6PGD_BACSU-DAPA_BACSU	crosslinked	rep2	0.972
6PGD_FENR2	6PGD_BACSU-FENR2_BACSU	crosslinked	rep3	0.97
6PGD_FENR2	6PGD_BACSU-FENR2_BACSU	crosslinked	rep2	0.972
6PGD_FENR2	6PGD_BACSU-FENR2_BACSU	crosslinked	rep1	0.986
6PGD_MNAA	6PGD_BACSU-MNAA_BACSU	crosslinked	rep3	0.964
6PGD_MNAA	6PGD_BACSU-MNAA_BACSU	crosslinked	rep2	0.972
6PGD_NASF	6PGD_BACSU-NASF_BACSU	crosslinked	rep1	0.916
6PGD_NASF	6PGD_BACSU-NASF_BACSU	crosslinked	rep3	0.958
6PGDH_BGLH	6PGDH_BACSU-BGLH_BACSU	crosslinked	rep3	0.962
6PGDH_BGLH	6PGDH_BACSU-BGLH_BACSU	crosslinked	rep2	0.98
6PGDH_MDH	6PGDH_BACSU-MDH_BACSU	crosslinked	rep1	0.954
6PGDH_MDH	6PGDH_BACSU-MDH_BACSU	crosslinked	rep3	0.962
6PGDH_MDH	6PGDH_BACSU-MDH_BACSU	crosslinked	rep2	0.98
6PGDH_YDCI	6PGDH_BACSU-YDCI_BACSU	crosslinked	rep3	0.962
6PGDH_YDCI	6PGDH_BACSU-YDCI_BACSU	crosslinked	rep2	0.98
ACCA_ACCD	ACCA_BACSU-ACCD_BACSU	crosslinked	rep1	0.968
ACCA_ACCD	ACCA_BACSU-ACCD_BACSU	crosslinked	rep2	0.988
ACKA_EFTU	ACKA_BACSU-EFTU_BACSU	crosslinked	rep2	0.85
ACKA_EFTU	ACKA_BACSU-EFTU_BACSU	crosslinked	rep1	0.952
ACKA_YOPR	ACKA_BACSU-YOPR_BACSU	crosslinked	rep2	0.85
ACKA_YOPR	ACKA_BACSU-YOPR_BACSU	crosslinked	rep1	0.952
ACNA_BSHB2	ACNA_BACSU-BSHB2_BACSU	crosslinked	rep3	0.954
ACNA_BSHB2	ACNA_BACSU-BSHB2_BACSU	crosslinked	rep1	0.958
ACNA_BSHB2	ACNA_BACSU-BSHB2_BACSU	crosslinked	rep2	0.966
ACNA_MDH	ACNA_BACSU-MDH_BACSU	crosslinked	rep1	0.934
ACNA_MDH	ACNA_BACSU-MDH_BACSU	crosslinked	rep3	0.952
ACNA_MDH	ACNA_BACSU-MDH_BACSU	crosslinked	rep2	0.984
ACNA_YMFI	ACNA_BACSU-YMFI_BACSU	crosslinked	rep3	0.954
ACNA_YMFI	ACNA_BACSU-YMFI_BACSU	crosslinked	rep1	0.958
ACNA_YOJF	ACNA_BACSU-YOJF_BACSU	crosslinked	rep2	0.946
ACNA_YOJF	ACNA_BACSU-YOJF_BACSU	crosslinked	rep3	0.954
ADDA_ADDB	ADDA_BACSU-ADDB_BACSU	untreated	rep1	0.798
ADDA_ADDB	ADDA_BACSU-ADDB_BACSU	untreated	rep3	0.978
ADDA_ADDB	ADDA_BACSU-ADDB_BACSU	crosslinked	rep3	0.978
ADDA_ADDB	ADDA_BACSU-ADDB_BACSU	untreated	rep2	0.99
ADDA_ADDB	ADDA_BACSU-ADDB_BACSU	crosslinked	rep1	0.99
ADDA_ADDB	ADDA_BACSU-ADDB_BACSU	crosslinked	rep2	0.998
ADDA_BSHC	ADDA_BACSU-BSHC_BACSU	crosslinked	rep2	0.964
ADDA_BSHC	ADDA_BACSU-BSHC_BACSU	crosslinked	rep3	0.978
ADDA_BSHC	ADDA_BACSU-BSHC_BACSU	untreated	rep3	0.98
ADDA_BSHC	ADDA_BACSU-BSHC_BACSU	untreated	rep2	0.99
ADDA_BSHC	ADDA_BACSU-BSHC_BACSU	crosslinked	rep1	0.99
ADDA_FADN	ADDA_BACSU-FADN_BACSU	crosslinked	rep2	0.964
ADDA_FADN	ADDA_BACSU-FADN_BACSU	crosslinked	rep3	0.978
ADDA_FADN	ADDA_BACSU-FADN_BACSU	crosslinked	rep1	0.988
ADDA_FLIH	ADDA_BACSU-FLIH_BACSU	crosslinked	rep2	0.964
ADDA_FLIH	ADDA_BACSU-FLIH_BACSU	crosslinked	rep3	0.976
ADDA_FLIH	ADDA_BACSU-FLIH_BACSU	untreated	rep3	0.98
ADDA_FLIH	ADDA_BACSU-FLIH_BACSU	untreated	rep2	0.99
ADDA_FLII	ADDA_BACSU-FLII_BACSU	crosslinked	rep2	0.964
ADDA_FLII	ADDA_BACSU-FLII_BACSU	crosslinked	rep1	0.978
ADDA_FLII	ADDA_BACSU-FLII_BACSU	crosslinked	rep3	0.978
ADDA_FLII	ADDA_BACSU-FLII_BACSU	untreated	rep2	0.99
ADDA_GCH1L	ADDA_BACSU-GCH1L_BACSU	untreated	rep3	0.98
ADDA_GCH1L	ADDA_BACSU-GCH1L_BACSU	untreated	rep2	0.99
ADDA_IOLH	ADDA_BACSU-IOLH_BACSU	crosslinked	rep2	0.964
ADDA_IOLH	ADDA_BACSU-IOLH_BACSU	crosslinked	rep1	0.978
ADDA_IOLH	ADDA_BACSU-IOLH_BACSU	untreated	rep2	0.99
ADDA_ROCA	ADDA_BACSU-ROCA_BACSU	crosslinked	rep2	0.964
ADDA_ROCA	ADDA_BACSU-ROCA_BACSU	crosslinked	rep3	0.978
ADDA_ROCA	ADDA_BACSU-ROCA_BACSU	untreated	rep3	0.98
ADDA_ROCA	ADDA_BACSU-ROCA_BACSU	untreated	rep2	0.99
ADDA_ROCA	ADDA_BACSU-ROCA_BACSU	crosslinked	rep1	0.99
ADDA_ROCA2	ADDA_BACSU-ROCA2_BACSU	crosslinked	rep3	0.976
ADDA_ROCA2	ADDA_BACSU-ROCA2_BACSU	untreated	rep3	0.98
ADDA_ROCA2	ADDA_BACSU-ROCA2_BACSU	crosslinked	rep1	0.986
ADDA_ROCA2	ADDA_BACSU-ROCA2_BACSU	untreated	rep2	0.99
ADDA_SYM	ADDA_BACSU-SYM_BACSU	crosslinked	rep2	0.964
ADDA_SYM	ADDA_BACSU-SYM_BACSU	crosslinked	rep1	0.968
ADDA_YLOV	ADDA_BACSU-YLOV_BACSU	crosslinked	rep2	0.964
ADDA_YLOV	ADDA_BACSU-YLOV_BACSU	crosslinked	rep3	0.978
ADDA_YLOV	ADDA_BACSU-YLOV_BACSU	untreated	rep3	0.98
ADDA_YLOV	ADDA_BACSU-YLOV_BACSU	crosslinked	rep1	0.986
ADDA_YLOV	ADDA_BACSU-YLOV_BACSU	untreated	rep2	0.99
ADDB_BSHC	ADDB_BACSU-BSHC_BACSU	untreated	rep1	0.92
ADDB_BSHC	ADDB_BACSU-BSHC_BACSU	crosslinked	rep2	0.964
ADDB_BSHC	ADDB_BACSU-BSHC_BACSU	untreated	rep3	0.978
ADDB_BSHC	ADDB_BACSU-BSHC_BACSU	crosslinked	rep3	0.978
ADDB_BSHC	ADDB_BACSU-BSHC_BACSU	untreated	rep2	0.99
ADDB_BSHC	ADDB_BACSU-BSHC_BACSU	crosslinked	rep1	0.99
ADDB_FADN	ADDB_BACSU-FADN_BACSU	crosslinked	rep2	0.964
ADDB_FADN	ADDB_BACSU-FADN_BACSU	crosslinked	rep3	0.978
ADDB_FADN	ADDB_BACSU-FADN_BACSU	crosslinked	rep1	0.988
ADDB_FLIH	ADDB_BACSU-FLIH_BACSU	crosslinked	rep2	0.964
ADDB_FLIH	ADDB_BACSU-FLIH_BACSU	crosslinked	rep3	0.976
ADDB_FLIH	ADDB_BACSU-FLIH_BACSU	untreated	rep3	0.978
ADDB_FLIH	ADDB_BACSU-FLIH_BACSU	untreated	rep2	0.99
ADDB_FLII	ADDB_BACSU-FLII_BACSU	crosslinked	rep2	0.964
ADDB_FLII	ADDB_BACSU-FLII_BACSU	untreated	rep1	0.97
ADDB_FLII	ADDB_BACSU-FLII_BACSU	crosslinked	rep1	0.978
ADDB_FLII	ADDB_BACSU-FLII_BACSU	crosslinked	rep3	0.978
ADDB_FLII	ADDB_BACSU-FLII_BACSU	untreated	rep2	0.99
ADDB_GCH1L	ADDB_BACSU-GCH1L_BACSU	untreated	rep1	0.92
ADDB_GCH1L	ADDB_BACSU-GCH1L_BACSU	untreated	rep3	0.978
ADDB_GCH1L	ADDB_BACSU-GCH1L_BACSU	untreated	rep2	0.99
ADDB_ILVA	ADDB_BACSU-ILVA_BACSU	untreated	rep1	0.92
ADDB_ILVA	ADDB_BACSU-ILVA_BACSU	untreated	rep3	0.978
ADDB_IOLH	ADDB_BACSU-IOLH_BACSU	crosslinked	rep2	0.964
ADDB_IOLH	ADDB_BACSU-IOLH_BACSU	crosslinked	rep1	0.978
ADDB_IOLH	ADDB_BACSU-IOLH_BACSU	untreated	rep2	0.99
ADDB_ROCA	ADDB_BACSU-ROCA_BACSU	crosslinked	rep2	0.964
ADDB_ROCA	ADDB_BACSU-ROCA_BACSU	untreated	rep1	0.974
ADDB_ROCA	ADDB_BACSU-ROCA_BACSU	untreated	rep3	0.978
ADDB_ROCA	ADDB_BACSU-ROCA_BACSU	crosslinked	rep3	0.978
ADDB_ROCA	ADDB_BACSU-ROCA_BACSU	untreated	rep2	0.99
ADDB_ROCA	ADDB_BACSU-ROCA_BACSU	crosslinked	rep1	0.99
ADDB_ROCA2	ADDB_BACSU-ROCA2_BACSU	crosslinked	rep3	0.976
ADDB_ROCA2	ADDB_BACSU-ROCA2_BACSU	untreated	rep3	0.978
ADDB_ROCA2	ADDB_BACSU-ROCA2_BACSU	crosslinked	rep1	0.986
ADDB_ROCA2	ADDB_BACSU-ROCA2_BACSU	untreated	rep2	0.99
ADDB_SYM	ADDB_BACSU-SYM_BACSU	crosslinked	rep2	0.964
ADDB_SYM	ADDB_BACSU-SYM_BACSU	crosslinked	rep1	0.968
ADDB_SYM	ADDB_BACSU-SYM_BACSU	untreated	rep1	0.974
ADDB_YJOB	ADDB_BACSU-YJOB_BACSU	untreated	rep1	0.92
ADDB_YJOB	ADDB_BACSU-YJOB_BACSU	untreated	rep3	0.978
ADDB_YLOV	ADDB_BACSU-YLOV_BACSU	untreated	rep1	0.92
ADDB_YLOV	ADDB_BACSU-YLOV_BACSU	crosslinked	rep2	0.964
ADDB_YLOV	ADDB_BACSU-YLOV_BACSU	untreated	rep3	0.978
ADDB_YLOV	ADDB_BACSU-YLOV_BACSU	crosslinked	rep3	0.978
ADDB_YLOV	ADDB_BACSU-YLOV_BACSU	crosslinked	rep1	0.986
ADDB_YLOV	ADDB_BACSU-YLOV_BACSU	untreated	rep2	0.99
ADEC_ALF	ADEC_BACSU-ALF_BACSU	crosslinked	rep3	0.842
ADEC_ALF	ADEC_BACSU-ALF_BACSU	crosslinked	rep2	0.98
ADEC_ALF	ADEC_BACSU-ALF_BACSU	crosslinked	rep1	0.99
ADEC_DAPB	ADEC_BACSU-DAPB_BACSU	crosslinked	rep2	0.988
ADEC_DAPB	ADEC_BACSU-DAPB_BACSU	crosslinked	rep3	0.988
ADEC_DAPB	ADEC_BACSU-DAPB_BACSU	crosslinked	rep1	0.99
ADEC_DEOD	ADEC_BACSU-DEOD_BACSU	crosslinked	rep2	0.98
ADEC_DEOD	ADEC_BACSU-DEOD_BACSU	crosslinked	rep3	0.988
ADEC_DEOD	ADEC_BACSU-DEOD_BACSU	crosslinked	rep1	0.99
ADEC_DHBB	ADEC_BACSU-DHBB_BACSU	crosslinked	rep3	0.988
ADEC_DHBB	ADEC_BACSU-DHBB_BACSU	crosslinked	rep1	0.99
ADEC_IOLC	ADEC_BACSU-IOLC_BACSU	untreated	rep2	0.742
ADEC_IOLC	ADEC_BACSU-IOLC_BACSU	crosslinked	rep3	0.988
ADEC_IOLC	ADEC_BACSU-IOLC_BACSU	crosslinked	rep1	0.99
ADEC_RBSD	ADEC_BACSU-RBSD_BACSU	crosslinked	rep2	0.98
ADEC_RBSD	ADEC_BACSU-RBSD_BACSU	crosslinked	rep3	0.988
ADEC_RBSD	ADEC_BACSU-RBSD_BACSU	crosslinked	rep1	0.99
AK1_MBL	AK1_BACSU-MBL_BACSU	crosslinked	rep1	0.914
AK1_MBL	AK1_BACSU-MBL_BACSU	crosslinked	rep2	0.92
AK1_RADA	AK1_BACSU-RADA_BACSU	crosslinked	rep1	0.852
AK1_RADA	AK1_BACSU-RADA_BACSU	crosslinked	rep3	0.94
AK1_TDH	AK1_BACSU-TDH_BACSU	crosslinked	rep1	0.892
AK1_TDH	AK1_BACSU-TDH_BACSU	crosslinked	rep3	0.94
AK1_YKAA	AK1_BACSU-YKAA_BACSU	crosslinked	rep3	0.862
AK1_YKAA	AK1_BACSU-YKAA_BACSU	crosslinked	rep2	0.868
ALDH4_ASPA	ALDH4_BACSU-ASPA_BACSU	untreated	rep2	0.906
ALDH4_ASPA	ALDH4_BACSU-ASPA_BACSU	untreated	rep3	0.914
ALDH4_ASPA	ALDH4_BACSU-ASPA_BACSU	untreated	rep1	0.93
ALDH4_ASPA	ALDH4_BACSU-ASPA_BACSU	crosslinked	rep1	0.936
ALDH4_ASPA	ALDH4_BACSU-ASPA_BACSU	crosslinked	rep3	0.988
ALDH4_ASPA	ALDH4_BACSU-ASPA_BACSU	crosslinked	rep2	0.998
ALDH4_CLPQ	ALDH4_BACSU-CLPQ_BACSU	untreated	rep2	0.906
ALDH4_CLPQ	ALDH4_BACSU-CLPQ_BACSU	untreated	rep3	0.914
ALDH4_DHOM	ALDH4_BACSU-DHOM_BACSU	crosslinked	rep1	0.936
ALDH4_DHOM	ALDH4_BACSU-DHOM_BACSU	crosslinked	rep3	0.946
ALDH4_GABD	ALDH4_BACSU-GABD_BACSU	untreated	rep2	0.906
ALDH4_GABD	ALDH4_BACSU-GABD_BACSU	untreated	rep3	0.914
ALDH4_GABD	ALDH4_BACSU-GABD_BACSU	untreated	rep1	0.93
ALDH4_GABD	ALDH4_BACSU-GABD_BACSU	crosslinked	rep1	0.936
ALDH4_GABD	ALDH4_BACSU-GABD_BACSU	crosslinked	rep3	0.988
ALDH4_GABD	ALDH4_BACSU-GABD_BACSU	crosslinked	rep2	0.998
ALDH4_GLMU	ALDH4_BACSU-GLMU_BACSU	untreated	rep3	0.88
ALDH4_GLMU	ALDH4_BACSU-GLMU_BACSU	untreated	rep1	0.91
ALDH4_KDUI	ALDH4_BACSU-KDUI_BACSU	untreated	rep2	0.906
ALDH4_KDUI	ALDH4_BACSU-KDUI_BACSU	untreated	rep3	0.914
ALDH4_KDUI	ALDH4_BACSU-KDUI_BACSU	untreated	rep1	0.93
ALDH4_PUR8	ALDH4_BACSU-PUR8_BACSU	untreated	rep2	0.906
ALDH4_PUR8	ALDH4_BACSU-PUR8_BACSU	untreated	rep3	0.914
ALDH4_PUR8	ALDH4_BACSU-PUR8_BACSU	untreated	rep1	0.93
ALDH4_RIBD	ALDH4_BACSU-RIBD_BACSU	untreated	rep3	0.868
ALDH4_RIBD	ALDH4_BACSU-RIBD_BACSU	untreated	rep2	0.906
ALDH4_RIBD	ALDH4_BACSU-RIBD_BACSU	untreated	rep1	0.93
ALDH4_SRFAC	ALDH4_BACSU-SRFAC_BACSU	crosslinked	rep1	0.976
ALDH4_SRFAC	ALDH4_BACSU-SRFAC_BACSU	crosslinked	rep3	0.988
ALDH4_SRFAC	ALDH4_BACSU-SRFAC_BACSU	crosslinked	rep2	0.998
ALDH4_YEEA	ALDH4_BACSU-YEEA_BACSU	untreated	rep3	0.868
ALDH4_YEEA	ALDH4_BACSU-YEEA_BACSU	untreated	rep2	0.906
ALDH4_YEEA	ALDH4_BACSU-YEEA_BACSU	untreated	rep1	0.93
ALF_DAPB	ALF_BACSU-DAPB_BACSU	crosslinked	rep3	0.842
ALF_DAPB	ALF_BACSU-DAPB_BACSU	crosslinked	rep2	0.98
ALF_DAPB	ALF_BACSU-DAPB_BACSU	crosslinked	rep1	0.99
ALF_DEOD	ALF_BACSU-DEOD_BACSU	untreated	rep2	0.724
ALF_DEOD	ALF_BACSU-DEOD_BACSU	untreated	rep3	0.726
ALF_DEOD	ALF_BACSU-DEOD_BACSU	crosslinked	rep3	0.842
ALF_DEOD	ALF_BACSU-DEOD_BACSU	crosslinked	rep2	0.98
ALF_DEOD	ALF_BACSU-DEOD_BACSU	crosslinked	rep1	0.99
ALF_DHBB	ALF_BACSU-DHBB_BACSU	crosslinked	rep3	0.842
ALF_DHBB	ALF_BACSU-DHBB_BACSU	crosslinked	rep1	0.99
ALF_IOLC	ALF_BACSU-IOLC_BACSU	crosslinked	rep3	0.842
ALF_IOLC	ALF_BACSU-IOLC_BACSU	crosslinked	rep1	0.99
ALF_RBSD	ALF_BACSU-RBSD_BACSU	untreated	rep2	0.724
ALF_RBSD	ALF_BACSU-RBSD_BACSU	crosslinked	rep3	0.842
ALF_RBSD	ALF_BACSU-RBSD_BACSU	crosslinked	rep2	0.98
ALF_RBSD	ALF_BACSU-RBSD_BACSU	crosslinked	rep1	0.99
AMPA_GBSB	AMPA_BACSU-GBSB_BACSU	untreated	rep2	0.854
AMPA_GBSB	AMPA_BACSU-GBSB_BACSU	untreated	rep1	0.89
AMPA_GBSB	AMPA_BACSU-GBSB_BACSU	crosslinked	rep2	0.992
AMPA_GBSB	AMPA_BACSU-GBSB_BACSU	crosslinked	rep1	0.998
AMPA_GBSB	AMPA_BACSU-GBSB_BACSU	crosslinked	rep3	0.998
AMPA_ILVC	AMPA_BACSU-ILVC_BACSU	untreated	rep2	0.836
AMPA_ILVC	AMPA_BACSU-ILVC_BACSU	crosslinked	rep2	0.984
AMPA_ILVC	AMPA_BACSU-ILVC_BACSU	crosslinked	rep1	0.996
AMPA_ILVC	AMPA_BACSU-ILVC_BACSU	crosslinked	rep3	0.998
AMPA_PYC	AMPA_BACSU-PYC_BACSU	untreated	rep2	0.854
AMPA_PYC	AMPA_BACSU-PYC_BACSU	untreated	rep1	0.95
AMPA_SYFA	AMPA_BACSU-SYFA_BACSU	untreated	rep2	0.836
AMPA_SYFA	AMPA_BACSU-SYFA_BACSU	crosslinked	rep2	0.992
AMPA_SYFA	AMPA_BACSU-SYFA_BACSU	crosslinked	rep1	0.998
AMPA_SYFA	AMPA_BACSU-SYFA_BACSU	crosslinked	rep3	0.998
AMPA_SYFB	AMPA_BACSU-SYFB_BACSU	untreated	rep2	0.836
AMPA_SYFB	AMPA_BACSU-SYFB_BACSU	crosslinked	rep2	0.992
AMPA_SYFB	AMPA_BACSU-SYFB_BACSU	crosslinked	rep1	0.998
AMPA_SYFB	AMPA_BACSU-SYFB_BACSU	crosslinked	rep3	0.998
AMPA_SYGB	AMPA_BACSU-SYGB_BACSU	untreated	rep2	0.836
AMPA_SYGB	AMPA_BACSU-SYGB_BACSU	crosslinked	rep2	0.984
AMPA_SYGB	AMPA_BACSU-SYGB_BACSU	crosslinked	rep3	0.988
AMPA_SYGB	AMPA_BACSU-SYGB_BACSU	crosslinked	rep1	0.998
AMPS_PUNA	AMPS_BACSU-PUNA_BACSU	crosslinked	rep2	0.926
AMPS_PUNA	AMPS_BACSU-PUNA_BACSU	crosslinked	rep1	0.974
AMPS_SYE	AMPS_BACSU-SYE_BACSU	crosslinked	rep2	0.926
AMPS_SYE	AMPS_BACSU-SYE_BACSU	crosslinked	rep1	0.974
AMPS_UVRB	AMPS_BACSU-UVRB_BACSU	crosslinked	rep1	0.922
AMPS_UVRB	AMPS_BACSU-UVRB_BACSU	crosslinked	rep2	0.926
APBC_IOLS	APBC_BACSU-IOLS_BACSU	crosslinked	rep2	0.88
APBC_IOLS	APBC_BACSU-IOLS_BACSU	crosslinked	rep1	0.938
ARGI_G6PI	ARGI_BACSU-G6PI_BACSU	crosslinked	rep3	0.838
ARGI_G6PI	ARGI_BACSU-G6PI_BACSU	crosslinked	rep2	0.986
ARLY_MAO1	ARLY_BACSU-MAO1_BACSU	crosslinked	rep2	0.866
ARLY_MAO1	ARLY_BACSU-MAO1_BACSU	crosslinked	rep3	0.972
ARLY_MEND	ARLY_BACSU-MEND_BACSU	crosslinked	rep3	0.816
ARLY_MEND	ARLY_BACSU-MEND_BACSU	crosslinked	rep1	0.956
ARLY_RSBP	ARLY_BACSU-RSBP_BACSU	crosslinked	rep1	0.956
ARLY_RSBP	ARLY_BACSU-RSBP_BACSU	crosslinked	rep3	0.964
ARLY_YABN	ARLY_BACSU-YABN_BACSU	crosslinked	rep2	0.83
ARLY_YABN	ARLY_BACSU-YABN_BACSU	crosslinked	rep1	0.956
AROC_MURE	AROC_BACSU-MURE_BACSU	untreated	rep3	0.576
AROC_MURE	AROC_BACSU-MURE_BACSU	untreated	rep1	0.812
AROC_MURE	AROC_BACSU-MURE_BACSU	untreated	rep2	0.882
ARTP_FHUD	ARTP_BACSU-FHUD_BACSU	untreated	rep1	0.938
ARTP_FHUD	ARTP_BACSU-FHUD_BACSU	untreated	rep2	0.968
ARTP_METQ	ARTP_BACSU-METQ_BACSU	untreated	rep2	0.974
ARTP_METQ	ARTP_BACSU-METQ_BACSU	untreated	rep3	0.99
ASPA_CLPQ	ASPA_BACSU-CLPQ_BACSU	untreated	rep2	0.906
ASPA_CLPQ	ASPA_BACSU-CLPQ_BACSU	untreated	rep3	0.914
ASPA_DHOM	ASPA_BACSU-DHOM_BACSU	crosslinked	rep1	0.936
ASPA_DHOM	ASPA_BACSU-DHOM_BACSU	crosslinked	rep3	0.946
ASPA_GABD	ASPA_BACSU-GABD_BACSU	untreated	rep3	0.914
ASPA_GABD	ASPA_BACSU-GABD_BACSU	untreated	rep2	0.918
ASPA_GABD	ASPA_BACSU-GABD_BACSU	untreated	rep1	0.93
ASPA_GABD	ASPA_BACSU-GABD_BACSU	crosslinked	rep1	0.936
ASPA_GABD	ASPA_BACSU-GABD_BACSU	crosslinked	rep3	0.988
ASPA_GABD	ASPA_BACSU-GABD_BACSU	crosslinked	rep2	0.998
ASPA_GLMU	ASPA_BACSU-GLMU_BACSU	untreated	rep3	0.88
ASPA_GLMU	ASPA_BACSU-GLMU_BACSU	untreated	rep1	0.91
ASPA_KDUI	ASPA_BACSU-KDUI_BACSU	untreated	rep3	0.914
ASPA_KDUI	ASPA_BACSU-KDUI_BACSU	untreated	rep2	0.918
ASPA_KDUI	ASPA_BACSU-KDUI_BACSU	untreated	rep1	0.93
ASPA_PUR8	ASPA_BACSU-PUR8_BACSU	untreated	rep3	0.914
ASPA_PUR8	ASPA_BACSU-PUR8_BACSU	untreated	rep2	0.918
ASPA_PUR8	ASPA_BACSU-PUR8_BACSU	untreated	rep1	0.93
ASPA_RIBD	ASPA_BACSU-RIBD_BACSU	untreated	rep3	0.868
ASPA_RIBD	ASPA_BACSU-RIBD_BACSU	untreated	rep2	0.918
ASPA_RIBD	ASPA_BACSU-RIBD_BACSU	untreated	rep1	0.93
ASPA_SRFAC	ASPA_BACSU-SRFAC_BACSU	crosslinked	rep1	0.936
ASPA_SRFAC	ASPA_BACSU-SRFAC_BACSU	crosslinked	rep3	0.988
ASPA_SRFAC	ASPA_BACSU-SRFAC_BACSU	crosslinked	rep2	0.998
ASPA_YEEA	ASPA_BACSU-YEEA_BACSU	untreated	rep3	0.868
ASPA_YEEA	ASPA_BACSU-YEEA_BACSU	untreated	rep2	0.918
ASPA_YEEA	ASPA_BACSU-YEEA_BACSU	untreated	rep1	0.93
ASSY_QUEF	ASSY_BACSU-QUEF_BACSU	crosslinked	rep1	0.946
ASSY_QUEF	ASSY_BACSU-QUEF_BACSU	crosslinked	rep2	0.948
ASSY_QUEF	ASSY_BACSU-QUEF_BACSU	crosslinked	rep3	0.974
ATPA_ATPB	ATPA_BACSU-ATPB_BACSU	crosslinked	rep3	0.954
ATPA_ATPB	ATPA_BACSU-ATPB_BACSU	crosslinked	rep2	0.958
ATPA_ATPB	ATPA_BACSU-ATPB_BACSU	untreated	rep2	0.98
ATPA_ATPB	ATPA_BACSU-ATPB_BACSU	untreated	rep1	0.988
ATPA_ATPB	ATPA_BACSU-ATPB_BACSU	untreated	rep3	0.988
ATPA_ATPB	ATPA_BACSU-ATPB_BACSU	crosslinked	rep1	0.992
ATPA_ATPD	ATPA_BACSU-ATPD_BACSU	crosslinked	rep2	0.95
ATPA_ATPD	ATPA_BACSU-ATPD_BACSU	crosslinked	rep3	0.958
ATPA_ATPD	ATPA_BACSU-ATPD_BACSU	untreated	rep2	0.974
ATPA_ATPD	ATPA_BACSU-ATPD_BACSU	untreated	rep3	0.986
ATPA_ATPD	ATPA_BACSU-ATPD_BACSU	untreated	rep1	0.988
ATPA_ATPD	ATPA_BACSU-ATPD_BACSU	crosslinked	rep1	0.992
ATPA_ATPE	ATPA_BACSU-ATPE_BACSU	crosslinked	rep3	0.81
ATPA_ATPE	ATPA_BACSU-ATPE_BACSU	crosslinked	rep2	0.9
ATPA_ATPE	ATPA_BACSU-ATPE_BACSU	untreated	rep1	0.926
ATPA_ATPE	ATPA_BACSU-ATPE_BACSU	crosslinked	rep1	0.926
ATPA_ATPE	ATPA_BACSU-ATPE_BACSU	untreated	rep3	0.944
ATPA_ATPE	ATPA_BACSU-ATPE_BACSU	untreated	rep2	0.96
ATPA_ATPG	ATPA_BACSU-ATPG_BACSU	crosslinked	rep2	0.95
ATPA_ATPG	ATPA_BACSU-ATPG_BACSU	crosslinked	rep3	0.954
ATPA_ATPG	ATPA_BACSU-ATPG_BACSU	untreated	rep2	0.972
ATPA_ATPG	ATPA_BACSU-ATPG_BACSU	untreated	rep3	0.986
ATPA_ATPG	ATPA_BACSU-ATPG_BACSU	untreated	rep1	0.988
ATPA_ATPG	ATPA_BACSU-ATPG_BACSU	crosslinked	rep1	0.992
ATPA_F16PC	ATPA_BACSU-F16PC_BACSU	crosslinked	rep2	0.95
ATPA_F16PC	ATPA_BACSU-F16PC_BACSU	crosslinked	rep3	0.954
ATPA_F16PC	ATPA_BACSU-F16PC_BACSU	crosslinked	rep1	0.98
ATPA_HPRK	ATPA_BACSU-HPRK_BACSU	crosslinked	rep2	0.95
ATPA_HPRK	ATPA_BACSU-HPRK_BACSU	crosslinked	rep3	0.952
ATPA_HPRK	ATPA_BACSU-HPRK_BACSU	crosslinked	rep1	0.968
ATPA_YBXB	ATPA_BACSU-YBXB_BACSU	crosslinked	rep3	0.922
ATPA_YBXB	ATPA_BACSU-YBXB_BACSU	crosslinked	rep1	0.968
ATPA_YVBH	ATPA_BACSU-YVBH_BACSU	untreated	rep2	0.846
ATPA_YVBH	ATPA_BACSU-YVBH_BACSU	crosslinked	rep3	0.882
ATPA_YVBH	ATPA_BACSU-YVBH_BACSU	untreated	rep3	0.96
ATPA_YVBH	ATPA_BACSU-YVBH_BACSU	untreated	rep1	0.968
ATPB_ATPD	ATPB_BACSU-ATPD_BACSU	crosslinked	rep2	0.96
ATPB_ATPD	ATPB_BACSU-ATPD_BACSU	untreated	rep2	0.97
ATPB_ATPD	ATPB_BACSU-ATPD_BACSU	untreated	rep3	0.978
ATPB_ATPD	ATPB_BACSU-ATPD_BACSU	crosslinked	rep3	0.98
ATPB_ATPD	ATPB_BACSU-ATPD_BACSU	untreated	rep1	0.988
ATPB_ATPD	ATPB_BACSU-ATPD_BACSU	crosslinked	rep1	0.992
ATPB_ATPE	ATPB_BACSU-ATPE_BACSU	crosslinked	rep3	0.802
ATPB_ATPE	ATPB_BACSU-ATPE_BACSU	crosslinked	rep2	0.848
ATPB_ATPE	ATPB_BACSU-ATPE_BACSU	untreated	rep2	0.87
ATPB_ATPE	ATPB_BACSU-ATPE_BACSU	crosslinked	rep1	0.928
ATPB_ATPE	ATPB_BACSU-ATPE_BACSU	untreated	rep1	0.946
ATPB_ATPE	ATPB_BACSU-ATPE_BACSU	untreated	rep3	0.954
ATPB_ATPG	ATPB_BACSU-ATPG_BACSU	crosslinked	rep3	0.954
ATPB_ATPG	ATPB_BACSU-ATPG_BACSU	crosslinked	rep2	0.956
ATPB_ATPG	ATPB_BACSU-ATPG_BACSU	untreated	rep2	0.97
ATPB_ATPG	ATPB_BACSU-ATPG_BACSU	untreated	rep3	0.98
ATPB_ATPG	ATPB_BACSU-ATPG_BACSU	untreated	rep1	0.988
ATPB_ATPG	ATPB_BACSU-ATPG_BACSU	crosslinked	rep1	0.992
ATPB_F16PC	ATPB_BACSU-F16PC_BACSU	crosslinked	rep2	0.95
ATPB_F16PC	ATPB_BACSU-F16PC_BACSU	crosslinked	rep3	0.954
ATPB_F16PC	ATPB_BACSU-F16PC_BACSU	crosslinked	rep1	0.98
ATPB_HPRK	ATPB_BACSU-HPRK_BACSU	crosslinked	rep2	0.95
ATPB_HPRK	ATPB_BACSU-HPRK_BACSU	crosslinked	rep3	0.952
ATPB_HPRK	ATPB_BACSU-HPRK_BACSU	crosslinked	rep1	0.968
ATPB_YBXB	ATPB_BACSU-YBXB_BACSU	crosslinked	rep3	0.922
ATPB_YBXB	ATPB_BACSU-YBXB_BACSU	crosslinked	rep1	0.968
ATPB_YVBH	ATPB_BACSU-YVBH_BACSU	untreated	rep2	0.846
ATPB_YVBH	ATPB_BACSU-YVBH_BACSU	crosslinked	rep3	0.882
ATPB_YVBH	ATPB_BACSU-YVBH_BACSU	untreated	rep3	0.96
ATPB_YVBH	ATPB_BACSU-YVBH_BACSU	untreated	rep1	0.968
ATPD_ATPE	ATPD_BACSU-ATPE_BACSU	crosslinked	rep3	0.818
ATPD_ATPE	ATPD_BACSU-ATPE_BACSU	untreated	rep1	0.86
ATPD_ATPE	ATPD_BACSU-ATPE_BACSU	crosslinked	rep1	0.896
ATPD_ATPE	ATPD_BACSU-ATPE_BACSU	crosslinked	rep2	0.916
ATPD_ATPE	ATPD_BACSU-ATPE_BACSU	untreated	rep2	0.944
ATPD_ATPE	ATPD_BACSU-ATPE_BACSU	untreated	rep3	0.952
ATPD_ATPG	ATPD_BACSU-ATPG_BACSU	crosslinked	rep3	0.968
ATPD_ATPG	ATPD_BACSU-ATPG_BACSU	untreated	rep2	0.98
ATPD_ATPG	ATPD_BACSU-ATPG_BACSU	untreated	rep1	0.988
ATPD_ATPG	ATPD_BACSU-ATPG_BACSU	crosslinked	rep2	0.99
ATPD_ATPG	ATPD_BACSU-ATPG_BACSU	untreated	rep3	0.992
ATPD_ATPG	ATPD_BACSU-ATPG_BACSU	crosslinked	rep1	0.992
ATPD_F16PC	ATPD_BACSU-F16PC_BACSU	crosslinked	rep3	0.922
ATPD_F16PC	ATPD_BACSU-F16PC_BACSU	crosslinked	rep2	0.95
ATPD_F16PC	ATPD_BACSU-F16PC_BACSU	crosslinked	rep1	0.98
ATPD_HPRK	ATPD_BACSU-HPRK_BACSU	crosslinked	rep3	0.922
ATPD_HPRK	ATPD_BACSU-HPRK_BACSU	crosslinked	rep2	0.95
ATPD_HPRK	ATPD_BACSU-HPRK_BACSU	crosslinked	rep1	0.968
ATPD_YBXB	ATPD_BACSU-YBXB_BACSU	crosslinked	rep3	0.922
ATPD_YBXB	ATPD_BACSU-YBXB_BACSU	crosslinked	rep1	0.968
ATPD_YVBH	ATPD_BACSU-YVBH_BACSU	untreated	rep2	0.846
ATPD_YVBH	ATPD_BACSU-YVBH_BACSU	crosslinked	rep3	0.882
ATPD_YVBH	ATPD_BACSU-YVBH_BACSU	untreated	rep3	0.96
ATPD_YVBH	ATPD_BACSU-YVBH_BACSU	untreated	rep1	0.968
ATPE_ATPG	ATPE_BACSU-ATPG_BACSU	crosslinked	rep1	0.87
ATPE_ATPG	ATPE_BACSU-ATPG_BACSU	crosslinked	rep2	0.894
ATPE_ATPG	ATPE_BACSU-ATPG_BACSU	crosslinked	rep3	0.898
ATPE_ATPG	ATPE_BACSU-ATPG_BACSU	untreated	rep1	0.934
ATPE_ATPG	ATPE_BACSU-ATPG_BACSU	untreated	rep3	0.934
ATPE_ATPG	ATPE_BACSU-ATPG_BACSU	untreated	rep2	0.952
ATPG_F16PC	ATPG_BACSU-F16PC_BACSU	crosslinked	rep2	0.95
ATPG_F16PC	ATPG_BACSU-F16PC_BACSU	crosslinked	rep3	0.954
ATPG_F16PC	ATPG_BACSU-F16PC_BACSU	crosslinked	rep1	0.98
ATPG_HPRK	ATPG_BACSU-HPRK_BACSU	crosslinked	rep2	0.95
ATPG_HPRK	ATPG_BACSU-HPRK_BACSU	crosslinked	rep3	0.952
ATPG_HPRK	ATPG_BACSU-HPRK_BACSU	crosslinked	rep1	0.968
ATPG_YBXB	ATPG_BACSU-YBXB_BACSU	crosslinked	rep3	0.922
ATPG_YBXB	ATPG_BACSU-YBXB_BACSU	crosslinked	rep1	0.968
ATPG_YVBH	ATPG_BACSU-YVBH_BACSU	untreated	rep2	0.846
ATPG_YVBH	ATPG_BACSU-YVBH_BACSU	crosslinked	rep3	0.882
ATPG_YVBH	ATPG_BACSU-YVBH_BACSU	untreated	rep3	0.96
ATPG_YVBH	ATPG_BACSU-YVBH_BACSU	untreated	rep1	0.968
BCCP_MTRB	BCCP_BACSU-MTRB_BACSU	crosslinked	rep2	0.842
BCCP_MTRB	BCCP_BACSU-MTRB_BACSU	crosslinked	rep3	0.896
BDBD_YACD	BDBD_BACSU-YACD_BACSU	untreated	rep3	0.876
BDBD_YACD	BDBD_BACSU-YACD_BACSU	untreated	rep2	1
BGAL2_KDUI	BGAL2_BACSU-KDUI_BACSU	crosslinked	rep2	0.832
BGAL2_KDUI	BGAL2_BACSU-KDUI_BACSU	crosslinked	rep1	0.912
BGAL2_KDUI	BGAL2_BACSU-KDUI_BACSU	crosslinked	rep3	0.986
BGAL2_PUR8	BGAL2_BACSU-PUR8_BACSU	crosslinked	rep2	0.832
BGAL2_PUR8	BGAL2_BACSU-PUR8_BACSU	crosslinked	rep1	0.912
BGAL2_PUR8	BGAL2_BACSU-PUR8_BACSU	crosslinked	rep3	0.986
BGAL2_RIBD	BGAL2_BACSU-RIBD_BACSU	crosslinked	rep2	0.832
BGAL2_RIBD	BGAL2_BACSU-RIBD_BACSU	crosslinked	rep1	0.904
BGAL2_RIBD	BGAL2_BACSU-RIBD_BACSU	crosslinked	rep3	0.986
BGLC_YYBB	BGLC_BACSU-YYBB_BACSU	crosslinked	rep1	0.732
BGLC_YYBB	BGLC_BACSU-YYBB_BACSU	crosslinked	rep2	0.878
BGLC_YYBB	BGLC_BACSU-YYBB_BACSU	crosslinked	rep3	0.944
BGLH_MDH	BGLH_BACSU-MDH_BACSU	crosslinked	rep3	0.962
BGLH_MDH	BGLH_BACSU-MDH_BACSU	crosslinked	rep2	0.98
BGLH_YDCI	BGLH_BACSU-YDCI_BACSU	crosslinked	rep1	0.916
BGLH_YDCI	BGLH_BACSU-YDCI_BACSU	crosslinked	rep3	0.962
BGLH_YDCI	BGLH_BACSU-YDCI_BACSU	crosslinked	rep2	0.98
BSHB2_YMFI	BSHB2_BACSU-YMFI_BACSU	crosslinked	rep3	0.954
BSHB2_YMFI	BSHB2_BACSU-YMFI_BACSU	crosslinked	rep1	0.966
BSHB2_YOJF	BSHB2_BACSU-YOJF_BACSU	crosslinked	rep2	0.946
BSHB2_YOJF	BSHB2_BACSU-YOJF_BACSU	crosslinked	rep3	0.954
BSHC_FADN	BSHC_BACSU-FADN_BACSU	crosslinked	rep2	0.964
BSHC_FADN	BSHC_BACSU-FADN_BACSU	crosslinked	rep3	0.978
BSHC_FADN	BSHC_BACSU-FADN_BACSU	crosslinked	rep1	0.988
BSHC_FLIH	BSHC_BACSU-FLIH_BACSU	crosslinked	rep2	0.964
BSHC_FLIH	BSHC_BACSU-FLIH_BACSU	crosslinked	rep3	0.976
BSHC_FLIH	BSHC_BACSU-FLIH_BACSU	untreated	rep3	0.98
BSHC_FLIH	BSHC_BACSU-FLIH_BACSU	untreated	rep2	0.99
BSHC_FLII	BSHC_BACSU-FLII_BACSU	untreated	rep1	0.92
BSHC_FLII	BSHC_BACSU-FLII_BACSU	crosslinked	rep2	0.964
BSHC_FLII	BSHC_BACSU-FLII_BACSU	crosslinked	rep1	0.978
BSHC_FLII	BSHC_BACSU-FLII_BACSU	crosslinked	rep3	0.978
BSHC_FLII	BSHC_BACSU-FLII_BACSU	untreated	rep2	0.99
BSHC_GCH1L	BSHC_BACSU-GCH1L_BACSU	untreated	rep1	0.942
BSHC_GCH1L	BSHC_BACSU-GCH1L_BACSU	untreated	rep3	0.98
BSHC_GCH1L	BSHC_BACSU-GCH1L_BACSU	untreated	rep2	0.99
BSHC_ILVA	BSHC_BACSU-ILVA_BACSU	untreated	rep1	0.942
BSHC_ILVA	BSHC_BACSU-ILVA_BACSU	untreated	rep3	0.98
BSHC_IOLH	BSHC_BACSU-IOLH_BACSU	crosslinked	rep2	0.964
BSHC_IOLH	BSHC_BACSU-IOLH_BACSU	crosslinked	rep1	0.978
BSHC_IOLH	BSHC_BACSU-IOLH_BACSU	untreated	rep2	0.99
BSHC_ROCA	BSHC_BACSU-ROCA_BACSU	untreated	rep1	0.92
BSHC_ROCA	BSHC_BACSU-ROCA_BACSU	crosslinked	rep2	0.964
BSHC_ROCA	BSHC_BACSU-ROCA_BACSU	crosslinked	rep3	0.978
BSHC_ROCA	BSHC_BACSU-ROCA_BACSU	untreated	rep3	0.98
BSHC_ROCA	BSHC_BACSU-ROCA_BACSU	untreated	rep2	0.99
BSHC_ROCA	BSHC_BACSU-ROCA_BACSU	crosslinked	rep1	0.99
BSHC_ROCA2	BSHC_BACSU-ROCA2_BACSU	crosslinked	rep3	0.976
BSHC_ROCA2	BSHC_BACSU-ROCA2_BACSU	untreated	rep3	0.98
BSHC_ROCA2	BSHC_BACSU-ROCA2_BACSU	crosslinked	rep1	0.986
BSHC_ROCA2	BSHC_BACSU-ROCA2_BACSU	untreated	rep2	0.99
BSHC_SYM	BSHC_BACSU-SYM_BACSU	untreated	rep1	0.92
BSHC_SYM	BSHC_BACSU-SYM_BACSU	crosslinked	rep2	0.964
BSHC_SYM	BSHC_BACSU-SYM_BACSU	crosslinked	rep1	0.968
BSHC_YJOB	BSHC_BACSU-YJOB_BACSU	untreated	rep1	0.942
BSHC_YJOB	BSHC_BACSU-YJOB_BACSU	untreated	rep3	0.98
BSHC_YLOV	BSHC_BACSU-YLOV_BACSU	untreated	rep1	0.942
BSHC_YLOV	BSHC_BACSU-YLOV_BACSU	untreated	rep3	0.98
BSHC_YLOV	BSHC_BACSU-YLOV_BACSU	crosslinked	rep3	0.982
BSHC_YLOV	BSHC_BACSU-YLOV_BACSU	crosslinked	rep2	0.984
BSHC_YLOV	BSHC_BACSU-YLOV_BACSU	crosslinked	rep1	0.986
BSHC_YLOV	BSHC_BACSU-YLOV_BACSU	untreated	rep2	0.99
CATA_G6PI	CATA_BACSU-G6PI_BACSU	crosslinked	rep1	0.864
CATA_G6PI	CATA_BACSU-G6PI_BACSU	crosslinked	rep2	0.986
CATA_GCSPA	CATA_BACSU-GCSPA_BACSU	untreated	rep1	0.752
CATA_GCSPA	CATA_BACSU-GCSPA_BACSU	untreated	rep3	0.9
CATA_GCSPA	CATA_BACSU-GCSPA_BACSU	crosslinked	rep3	0.972
CATA_GCSPA	CATA_BACSU-GCSPA_BACSU	crosslinked	rep2	0.986
CATA_GCSPB	CATA_BACSU-GCSPB_BACSU	untreated	rep2	0.804
CATA_GCSPB	CATA_BACSU-GCSPB_BACSU	crosslinked	rep3	0.972
CATA_GCSPB	CATA_BACSU-GCSPB_BACSU	crosslinked	rep2	0.986
CATA_GUAA	CATA_BACSU-GUAA_BACSU	untreated	rep2	0.804
CATA_GUAA	CATA_BACSU-GUAA_BACSU	untreated	rep3	0.9
CATA_GUAA	CATA_BACSU-GUAA_BACSU	crosslinked	rep3	0.972
CATA_GUAA	CATA_BACSU-GUAA_BACSU	crosslinked	rep2	0.986
CATA_SYI	CATA_BACSU-SYI_BACSU	untreated	rep1	0.752
CATA_SYI	CATA_BACSU-SYI_BACSU	untreated	rep2	0.804
CATA_SYI	CATA_BACSU-SYI_BACSU	untreated	rep3	0.9
CATA_SYV	CATA_BACSU-SYV_BACSU	untreated	rep1	0.752
CATA_SYV	CATA_BACSU-SYV_BACSU	untreated	rep2	0.804
CATA_SYV	CATA_BACSU-SYV_BACSU	untreated	rep3	0.9
CATA_YDBM	CATA_BACSU-YDBM_BACSU	untreated	rep2	0.804
CATA_YDBM	CATA_BACSU-YDBM_BACSU	untreated	rep3	0.9
CATA_YDBM	CATA_BACSU-YDBM_BACSU	crosslinked	rep3	0.972
CATA_YDBM	CATA_BACSU-YDBM_BACSU	crosslinked	rep2	0.986
CATA_YETN	CATA_BACSU-YETN_BACSU	untreated	rep2	0.804
CATA_YETN	CATA_BACSU-YETN_BACSU	untreated	rep3	0.9
CATA_YETN	CATA_BACSU-YETN_BACSU	crosslinked	rep3	0.972
CATA_YHXA	CATA_BACSU-YHXA_BACSU	crosslinked	rep3	0.972
CATA_YHXA	CATA_BACSU-YHXA_BACSU	crosslinked	rep2	0.986
CH60_EX7L	CH60_BACSU-EX7L_BACSU	crosslinked	rep1	0.992
CH60_EX7L	CH60_BACSU-EX7L_BACSU	crosslinked	rep2	0.996
CH60_SRFAA	CH60_BACSU-SRFAA_BACSU	untreated	rep3	0.766
CH60_SRFAA	CH60_BACSU-SRFAA_BACSU	untreated	rep1	0.844
CH60_SRFAA	CH60_BACSU-SRFAA_BACSU	untreated	rep2	0.876
CH60_SRFAA	CH60_BACSU-SRFAA_BACSU	crosslinked	rep1	0.996
CH60_SRFAA	CH60_BACSU-SRFAA_BACSU	crosslinked	rep2	0.996
CH60_SRFAB	CH60_BACSU-SRFAB_BACSU	untreated	rep1	0.292
CH60_SRFAB	CH60_BACSU-SRFAB_BACSU	untreated	rep3	0.488
CH60_SRFAB	CH60_BACSU-SRFAB_BACSU	untreated	rep2	0.674
CH60_SRFAB	CH60_BACSU-SRFAB_BACSU	crosslinked	rep1	0.996
CH60_SRFAB	CH60_BACSU-SRFAB_BACSU	crosslinked	rep2	0.996
CHDC_MURE	CHDC_BACSU-MURE_BACSU	untreated	rep2	0.504
CHDC_MURE	CHDC_BACSU-MURE_BACSU	untreated	rep3	0.576
CHDC_MURE	CHDC_BACSU-MURE_BACSU	untreated	rep1	0.724
CHDC_MURE	CHDC_BACSU-MURE_BACSU	crosslinked	rep2	0.95
CHDC_MURE	CHDC_BACSU-MURE_BACSU	crosslinked	rep1	0.974
CHDC_SECA	CHDC_BACSU-SECA_BACSU	crosslinked	rep2	0.95
CHDC_SECA	CHDC_BACSU-SECA_BACSU	crosslinked	rep1	0.974
CHDC_YFMM	CHDC_BACSU-YFMM_BACSU	crosslinked	rep2	0.95
CHDC_YFMM	CHDC_BACSU-YFMM_BACSU	crosslinked	rep1	0.974
CHEA_CHEW	CHEA_BACSU-CHEW_BACSU	untreated	rep3	0.828
CHEA_CHEW	CHEA_BACSU-CHEW_BACSU	untreated	rep1	0.84
CHEA_CHEW	CHEA_BACSU-CHEW_BACSU	untreated	rep2	0.91
CHEA_CHEW	CHEA_BACSU-CHEW_BACSU	crosslinked	rep3	0.968
CHEA_CHEW	CHEA_BACSU-CHEW_BACSU	crosslinked	rep2	0.97
CHEA_CHEW	CHEA_BACSU-CHEW_BACSU	crosslinked	rep1	0.994
CHEA_DISA	CHEA_BACSU-DISA_BACSU	crosslinked	rep2	0.938
CHEA_DISA	CHEA_BACSU-DISA_BACSU	crosslinked	rep1	0.968
CHEA_DISA	CHEA_BACSU-DISA_BACSU	crosslinked	rep3	0.968
CHER_GLPX	CHER_BACSU-GLPX_BACSU	untreated	rep1	0.58
CHER_GLPX	CHER_BACSU-GLPX_BACSU	crosslinked	rep1	0.862
CHER_GLPX	CHER_BACSU-GLPX_BACSU	crosslinked	rep3	0.93
CHEW_DISA	CHEW_BACSU-DISA_BACSU	crosslinked	rep2	0.938
CHEW_DISA	CHEW_BACSU-DISA_BACSU	crosslinked	rep1	0.968
CHEW_DISA	CHEW_BACSU-DISA_BACSU	crosslinked	rep3	0.968
CISY2_IDH	CISY2_BACSU-IDH_BACSU	crosslinked	rep2	0.876
CISY2_IDH	CISY2_BACSU-IDH_BACSU	crosslinked	rep1	0.88
CISY2_IDH	CISY2_BACSU-IDH_BACSU	crosslinked	rep3	0.968
CLPP_MSMX	CLPP_BACSU-MSMX_BACSU	untreated	rep2	0.8
CLPP_MSMX	CLPP_BACSU-MSMX_BACSU	untreated	rep1	0.874
CLPP_PLSX	CLPP_BACSU-PLSX_BACSU	crosslinked	rep1	0.772
CLPP_PLSX	CLPP_BACSU-PLSX_BACSU	untreated	rep2	0.82
CLPP_PLSX	CLPP_BACSU-PLSX_BACSU	untreated	rep1	0.994
CLPQ_GABD	CLPQ_BACSU-GABD_BACSU	untreated	rep2	0.906
CLPQ_GABD	CLPQ_BACSU-GABD_BACSU	untreated	rep3	0.914
CLPQ_KDUI	CLPQ_BACSU-KDUI_BACSU	untreated	rep2	0.906
CLPQ_KDUI	CLPQ_BACSU-KDUI_BACSU	untreated	rep3	0.914
CLPQ_PUR8	CLPQ_BACSU-PUR8_BACSU	untreated	rep2	0.906
CLPQ_PUR8	CLPQ_BACSU-PUR8_BACSU	untreated	rep3	0.914
CLPQ_RIBD	CLPQ_BACSU-RIBD_BACSU	untreated	rep3	0.868
CLPQ_RIBD	CLPQ_BACSU-RIBD_BACSU	untreated	rep2	0.906
CLPQ_YEEA	CLPQ_BACSU-YEEA_BACSU	untreated	rep3	0.868
CLPQ_YEEA	CLPQ_BACSU-YEEA_BACSU	untreated	rep2	0.906
CLPX_DNAJ	CLPX_BACSU-DNAJ_BACSU	untreated	rep2	0.728
CLPX_DNAJ	CLPX_BACSU-DNAJ_BACSU	untreated	rep3	0.746
CLPX_DNAJ	CLPX_BACSU-DNAJ_BACSU	crosslinked	rep1	0.862
CLPX_DNAJ	CLPX_BACSU-DNAJ_BACSU	crosslinked	rep2	0.868
CLPX_RECA	CLPX_BACSU-RECA_BACSU	untreated	rep3	0.848
CLPX_RECA	CLPX_BACSU-RECA_BACSU	crosslinked	rep3	0.92
CLPX_RECA	CLPX_BACSU-RECA_BACSU	crosslinked	rep1	0.96
CLPX_RECA	CLPX_BACSU-RECA_BACSU	untreated	rep1	0.97
CSHA_CSHB	CSHA_BACSU-CSHB_BACSU	crosslinked	rep1	0.766
CSHA_CSHB	CSHA_BACSU-CSHB_BACSU	crosslinked	rep3	0.838
CSHA_CSHB	CSHA_BACSU-CSHB_BACSU	crosslinked	rep2	0.976
CSHA_CSHB	CSHA_BACSU-CSHB_BACSU	untreated	rep1	1
CSHA_WHIA	CSHA_BACSU-WHIA_BACSU	crosslinked	rep3	0.86
CSHA_WHIA	CSHA_BACSU-WHIA_BACSU	crosslinked	rep2	0.95
CSHA_YFJO	CSHA_BACSU-YFJO_BACSU	crosslinked	rep1	0.984
CSHA_YFJO	CSHA_BACSU-YFJO_BACSU	crosslinked	rep3	0.992
CSHB_WHIA	CSHB_BACSU-WHIA_BACSU	crosslinked	rep3	0.838
CSHB_WHIA	CSHB_BACSU-WHIA_BACSU	crosslinked	rep2	0.95
CYPB_HTPG	CYPB_BACSU-HTPG_BACSU	crosslinked	rep2	0.872
CYPB_HTPG	CYPB_BACSU-HTPG_BACSU	crosslinked	rep3	0.968
CYSI_CYSJ	CYSI_BACSU-CYSJ_BACSU	untreated	rep2	0.864
CYSI_CYSJ	CYSI_BACSU-CYSJ_BACSU	untreated	rep1	0.892
CYSI_CYSJ	CYSI_BACSU-CYSJ_BACSU	untreated	rep3	0.912
CYSI_CYSJ	CYSI_BACSU-CYSJ_BACSU	crosslinked	rep2	0.972
CYSI_CYSJ	CYSI_BACSU-CYSJ_BACSU	crosslinked	rep3	0.972
CYSI_CYSJ	CYSI_BACSU-CYSJ_BACSU	crosslinked	rep1	0.986
DACA_PRSA	DACA_BACSU-PRSA_BACSU	untreated	rep1	0.45
DACA_PRSA	DACA_BACSU-PRSA_BACSU	untreated	rep2	0.958
DACA_PRSA	DACA_BACSU-PRSA_BACSU	untreated	rep3	1
DACA_YFMC	DACA_BACSU-YFMC_BACSU	untreated	rep2	0.928
DACA_YFMC	DACA_BACSU-YFMC_BACSU	untreated	rep1	0.956
DAPA_FENR2	DAPA_BACSU-FENR2_BACSU	crosslinked	rep3	0.964
DAPA_FENR2	DAPA_BACSU-FENR2_BACSU	crosslinked	rep2	0.972
DAPA_MNAA	DAPA_BACSU-MNAA_BACSU	crosslinked	rep3	0.964
DAPA_MNAA	DAPA_BACSU-MNAA_BACSU	crosslinked	rep2	0.972
DAPA_MNAA	DAPA_BACSU-MNAA_BACSU	crosslinked	rep1	0.99
DAPB_DEOD	DAPB_BACSU-DEOD_BACSU	crosslinked	rep2	0.98
DAPB_DEOD	DAPB_BACSU-DEOD_BACSU	crosslinked	rep3	0.988
DAPB_DEOD	DAPB_BACSU-DEOD_BACSU	crosslinked	rep1	0.99
DAPB_DHBB	DAPB_BACSU-DHBB_BACSU	crosslinked	rep3	0.988
DAPB_DHBB	DAPB_BACSU-DHBB_BACSU	crosslinked	rep1	0.99
DAPB_IOLC	DAPB_BACSU-IOLC_BACSU	crosslinked	rep3	0.988
DAPB_IOLC	DAPB_BACSU-IOLC_BACSU	crosslinked	rep1	0.99
DAPB_RBSD	DAPB_BACSU-RBSD_BACSU	crosslinked	rep2	0.98
DAPB_RBSD	DAPB_BACSU-RBSD_BACSU	crosslinked	rep3	0.988
DAPB_RBSD	DAPB_BACSU-RBSD_BACSU	crosslinked	rep1	0.99
DAPEL_GATC	DAPEL_BACSU-GATC_BACSU	crosslinked	rep1	0.806
DAPEL_GATC	DAPEL_BACSU-GATC_BACSU	crosslinked	rep2	0.93
DAPEL_GATC	DAPEL_BACSU-GATC_BACSU	crosslinked	rep3	0.95
DCTA_LRGB	DCTA_BACSU-LRGB_BACSU	untreated	rep2	1
DCTA_LRGB	DCTA_BACSU-LRGB_BACSU	untreated	rep3	1
DCTA_SECDF	DCTA_BACSU-SECDF_BACSU	untreated	rep2	1
DCTA_SECDF	DCTA_BACSU-SECDF_BACSU	untreated	rep3	1
DCTA_SUNI	DCTA_BACSU-SUNI_BACSU	untreated	rep1	0.948
DCTA_SUNI	DCTA_BACSU-SUNI_BACSU	untreated	rep3	1
DEOD_DHBB	DEOD_BACSU-DHBB_BACSU	crosslinked	rep3	0.988
DEOD_DHBB	DEOD_BACSU-DHBB_BACSU	crosslinked	rep1	0.99
DEOD_IOLC	DEOD_BACSU-IOLC_BACSU	crosslinked	rep3	0.988
DEOD_IOLC	DEOD_BACSU-IOLC_BACSU	crosslinked	rep1	0.99
DEOD_RBSD	DEOD_BACSU-RBSD_BACSU	untreated	rep2	0.724
DEOD_RBSD	DEOD_BACSU-RBSD_BACSU	crosslinked	rep2	0.98
DEOD_RBSD	DEOD_BACSU-RBSD_BACSU	crosslinked	rep3	0.988
DEOD_RBSD	DEOD_BACSU-RBSD_BACSU	crosslinked	rep1	0.99
DHA_DPO3	DHA_BACSU-DPO3_BACSU	untreated	rep1	0.868
DHA_DPO3	DHA_BACSU-DPO3_BACSU	untreated	rep2	0.924
DHA_DPO3	DHA_BACSU-DPO3_BACSU	untreated	rep3	0.976
DHA_GNTK	DHA_BACSU-GNTK_BACSU	crosslinked	rep3	0.946
DHA_GNTK	DHA_BACSU-GNTK_BACSU	crosslinked	rep1	0.948
DHA_GNTK	DHA_BACSU-GNTK_BACSU	crosslinked	rep2	0.984
DHA_HEM2	DHA_BACSU-HEM2_BACSU	untreated	rep1	0.868
DHA_HEM2	DHA_BACSU-HEM2_BACSU	crosslinked	rep2	0.93
DHA_HEM2	DHA_BACSU-HEM2_BACSU	untreated	rep2	0.932
DHA_HEM2	DHA_BACSU-HEM2_BACSU	crosslinked	rep3	0.946
DHA_HEM2	DHA_BACSU-HEM2_BACSU	crosslinked	rep1	0.948
DHA_HEM2	DHA_BACSU-HEM2_BACSU	untreated	rep3	0.976
DHA_HEMAT	DHA_BACSU-HEMAT_BACSU	crosslinked	rep2	0.93
DHA_HEMAT	DHA_BACSU-HEMAT_BACSU	crosslinked	rep3	0.946
DHA_HEMAT	DHA_BACSU-HEMAT_BACSU	crosslinked	rep1	0.948
DHA_IOLD	DHA_BACSU-IOLD_BACSU	untreated	rep1	0.868
DHA_IOLD	DHA_BACSU-IOLD_BACSU	crosslinked	rep2	0.93
DHA_IOLD	DHA_BACSU-IOLD_BACSU	untreated	rep2	0.932
DHA_IOLD	DHA_BACSU-IOLD_BACSU	crosslinked	rep3	0.946
DHA_IOLD	DHA_BACSU-IOLD_BACSU	crosslinked	rep1	0.948
DHA_IOLD	DHA_BACSU-IOLD_BACSU	untreated	rep3	0.976
DHA_ODO1	DHA_BACSU-ODO1_BACSU	untreated	rep1	0.868
DHA_ODO1	DHA_BACSU-ODO1_BACSU	crosslinked	rep2	0.93
DHA_ODO1	DHA_BACSU-ODO1_BACSU	untreated	rep2	0.932
DHA_ODO1	DHA_BACSU-ODO1_BACSU	crosslinked	rep3	0.946
DHA_ODO1	DHA_BACSU-ODO1_BACSU	crosslinked	rep1	0.948
DHA_ODO1	DHA_BACSU-ODO1_BACSU	untreated	rep3	0.976
DHA_YLOC	DHA_BACSU-YLOC_BACSU	untreated	rep1	0.86
DHA_YLOC	DHA_BACSU-YLOC_BACSU	crosslinked	rep2	0.93
DHA_YLOC	DHA_BACSU-YLOC_BACSU	crosslinked	rep3	0.946
DHA_YLOC	DHA_BACSU-YLOC_BACSU	crosslinked	rep1	0.948
DHBB_GALT	DHBB_BACSU-GALT_BACSU	untreated	rep1	0.8
DHBB_GALT	DHBB_BACSU-GALT_BACSU	untreated	rep2	0.802
DHBB_GALT	DHBB_BACSU-GALT_BACSU	crosslinked	rep1	0.99
DHBB_IOLC	DHBB_BACSU-IOLC_BACSU	crosslinked	rep3	0.988
DHBB_IOLC	DHBB_BACSU-IOLC_BACSU	crosslinked	rep1	0.99
DHBB_MCCB	DHBB_BACSU-MCCB_BACSU	untreated	rep1	0.8
DHBB_MCCB	DHBB_BACSU-MCCB_BACSU	untreated	rep2	0.802
DHBB_MCCB	DHBB_BACSU-MCCB_BACSU	crosslinked	rep1	0.99
DHBB_RBSD	DHBB_BACSU-RBSD_BACSU	crosslinked	rep3	0.988
DHBB_RBSD	DHBB_BACSU-RBSD_BACSU	crosslinked	rep1	0.99
DHLE_GRPE	DHLE_BACSU-GRPE_BACSU	untreated	rep2	0.964
DHLE_GRPE	DHLE_BACSU-GRPE_BACSU	untreated	rep3	0.982
DHLE_HPRK	DHLE_BACSU-HPRK_BACSU	crosslinked	rep2	0.926
DHLE_HPRK	DHLE_BACSU-HPRK_BACSU	untreated	rep2	0.964
DHLE_HPRK	DHLE_BACSU-HPRK_BACSU	untreated	rep1	0.97
DHLE_HPRK	DHLE_BACSU-HPRK_BACSU	untreated	rep3	0.982
DHLE_PNP	DHLE_BACSU-PNP_BACSU	crosslinked	rep1	0.962
DHLE_PNP	DHLE_BACSU-PNP_BACSU	untreated	rep2	0.964
DHLE_PNP	DHLE_BACSU-PNP_BACSU	untreated	rep1	0.97
DHLE_PNP	DHLE_BACSU-PNP_BACSU	untreated	rep3	0.982
DHLE_PNP	DHLE_BACSU-PNP_BACSU	crosslinked	rep3	0.992
DHLE_PNP	DHLE_BACSU-PNP_BACSU	crosslinked	rep2	0.994
DHLE_YQIR	DHLE_BACSU-YQIR_BACSU	untreated	rep2	0.964
DHLE_YQIR	DHLE_BACSU-YQIR_BACSU	untreated	rep1	0.97
DHLE_YQIR	DHLE_BACSU-YQIR_BACSU	untreated	rep3	0.982
DHLE_YQIR	DHLE_BACSU-YQIR_BACSU	crosslinked	rep3	0.992
DHLE_YUXL	DHLE_BACSU-YUXL_BACSU	crosslinked	rep2	0.85
DHLE_YUXL	DHLE_BACSU-YUXL_BACSU	crosslinked	rep1	0.962
DHLE_YUXL	DHLE_BACSU-YUXL_BACSU	crosslinked	rep3	0.992
DHOM_GABD	DHOM_BACSU-GABD_BACSU	crosslinked	rep1	0.936
DHOM_GABD	DHOM_BACSU-GABD_BACSU	crosslinked	rep3	0.946
DHOM_SRFAC	DHOM_BACSU-SRFAC_BACSU	crosslinked	rep1	0.936
DHOM_SRFAC	DHOM_BACSU-SRFAC_BACSU	crosslinked	rep3	0.946
DHSO_PEPT	DHSO_BACSU-PEPT_BACSU	crosslinked	rep1	0.594
DHSO_PEPT	DHSO_BACSU-PEPT_BACSU	crosslinked	rep3	0.85
DHSO_PEPT	DHSO_BACSU-PEPT_BACSU	crosslinked	rep2	0.976
DHSO_SYL	DHSO_BACSU-SYL_BACSU	crosslinked	rep1	0.594
DHSO_SYL	DHSO_BACSU-SYL_BACSU	crosslinked	rep3	0.85
DHSO_SYL	DHSO_BACSU-SYL_BACSU	crosslinked	rep2	0.976
DHSO_YWBI	DHSO_BACSU-YWBI_BACSU	crosslinked	rep1	0.594
DHSO_YWBI	DHSO_BACSU-YWBI_BACSU	crosslinked	rep3	0.85
DHSO_YWBI	DHSO_BACSU-YWBI_BACSU	crosslinked	rep2	0.976
DHSO_YXEI	DHSO_BACSU-YXEI_BACSU	crosslinked	rep1	0.754
DHSO_YXEI	DHSO_BACSU-YXEI_BACSU	crosslinked	rep3	0.85
DHSO_YXEI	DHSO_BACSU-YXEI_BACSU	crosslinked	rep2	0.976
DISA_DIV4A	DISA_BACSU-DIV4A_BACSU	untreated	rep3	0.964
DISA_DIV4A	DISA_BACSU-DIV4A_BACSU	untreated	rep2	0.966
DISA_DIV4A	DISA_BACSU-DIV4A_BACSU	untreated	rep1	0.968
DISA_ILVC	DISA_BACSU-ILVC_BACSU	untreated	rep3	0.952
DISA_ILVC	DISA_BACSU-ILVC_BACSU	untreated	rep2	0.966
DISA_ILVC	DISA_BACSU-ILVC_BACSU	untreated	rep1	0.968
DISA_SYFA	DISA_BACSU-SYFA_BACSU	untreated	rep3	0.964
DISA_SYFA	DISA_BACSU-SYFA_BACSU	untreated	rep2	0.966
DISA_SYFA	DISA_BACSU-SYFA_BACSU	untreated	rep1	0.968
DISA_SYFB	DISA_BACSU-SYFB_BACSU	untreated	rep3	0.964
DISA_SYFB	DISA_BACSU-SYFB_BACSU	untreated	rep2	0.966
DISA_SYFB	DISA_BACSU-SYFB_BACSU	untreated	rep1	0.968
DISA_SYGA	DISA_BACSU-SYGA_BACSU	untreated	rep3	0.952
DISA_SYGA	DISA_BACSU-SYGA_BACSU	untreated	rep2	0.966
DISA_SYGA	DISA_BACSU-SYGA_BACSU	untreated	rep1	0.968
DISA_SYGB	DISA_BACSU-SYGB_BACSU	untreated	rep3	0.964
DISA_SYGB	DISA_BACSU-SYGB_BACSU	untreated	rep2	0.966
DISA_SYGB	DISA_BACSU-SYGB_BACSU	untreated	rep1	0.968
DISA_YSOA	DISA_BACSU-YSOA_BACSU	untreated	rep1	0.928
DISA_YSOA	DISA_BACSU-YSOA_BACSU	untreated	rep3	0.964
DIV4A_HIS7	DIV4A_BACSU-HIS7_BACSU	crosslinked	rep3	0.958
DIV4A_HIS7	DIV4A_BACSU-HIS7_BACSU	crosslinked	rep2	0.984
DIV4A_ILVC	DIV4A_BACSU-ILVC_BACSU	untreated	rep3	0.952
DIV4A_ILVC	DIV4A_BACSU-ILVC_BACSU	untreated	rep2	0.966
DIV4A_ILVC	DIV4A_BACSU-ILVC_BACSU	untreated	rep1	0.968
DIV4A_SYFA	DIV4A_BACSU-SYFA_BACSU	untreated	rep3	0.964
DIV4A_SYFA	DIV4A_BACSU-SYFA_BACSU	untreated	rep2	0.966
DIV4A_SYFA	DIV4A_BACSU-SYFA_BACSU	untreated	rep1	0.968
DIV4A_SYFB	DIV4A_BACSU-SYFB_BACSU	untreated	rep3	0.964
DIV4A_SYFB	DIV4A_BACSU-SYFB_BACSU	untreated	rep2	0.966
DIV4A_SYFB	DIV4A_BACSU-SYFB_BACSU	untreated	rep1	0.968
DIV4A_SYGA	DIV4A_BACSU-SYGA_BACSU	untreated	rep3	0.952
DIV4A_SYGA	DIV4A_BACSU-SYGA_BACSU	untreated	rep2	0.966
DIV4A_SYGA	DIV4A_BACSU-SYGA_BACSU	untreated	rep1	0.968
DIV4A_SYGB	DIV4A_BACSU-SYGB_BACSU	untreated	rep3	0.964
DIV4A_SYGB	DIV4A_BACSU-SYGB_BACSU	untreated	rep2	0.966
DIV4A_SYGB	DIV4A_BACSU-SYGB_BACSU	untreated	rep1	0.968
DIV4A_YSOA	DIV4A_BACSU-YSOA_BACSU	untreated	rep1	0.928
DIV4A_YSOA	DIV4A_BACSU-YSOA_BACSU	untreated	rep3	0.964
DLDH1_ODP2	DLDH1_BACSU-ODP2_BACSU	crosslinked	rep3	0.634
DLDH1_ODP2	DLDH1_BACSU-ODP2_BACSU	crosslinked	rep2	0.748
DLDH1_ODP2	DLDH1_BACSU-ODP2_BACSU	untreated	rep2	0.79
DLDH1_ODP2	DLDH1_BACSU-ODP2_BACSU	crosslinked	rep1	0.816
DLDH1_ODP2	DLDH1_BACSU-ODP2_BACSU	untreated	rep1	0.848
DLDH1_ODP2	DLDH1_BACSU-ODP2_BACSU	untreated	rep3	0.898
DLDH1_ODPA	DLDH1_BACSU-ODPA_BACSU	crosslinked	rep3	0.542
DLDH1_ODPA	DLDH1_BACSU-ODPA_BACSU	crosslinked	rep2	0.748
DLDH1_ODPA	DLDH1_BACSU-ODPA_BACSU	untreated	rep2	0.796
DLDH1_ODPA	DLDH1_BACSU-ODPA_BACSU	crosslinked	rep1	0.816
DLDH1_ODPA	DLDH1_BACSU-ODPA_BACSU	untreated	rep1	0.836
DLDH1_ODPA	DLDH1_BACSU-ODPA_BACSU	untreated	rep3	0.898
DLDH1_ODPB	DLDH1_BACSU-ODPB_BACSU	crosslinked	rep3	0.466
DLDH1_ODPB	DLDH1_BACSU-ODPB_BACSU	crosslinked	rep2	0.658
DLDH1_ODPB	DLDH1_BACSU-ODPB_BACSU	untreated	rep2	0.782
DLDH1_ODPB	DLDH1_BACSU-ODPB_BACSU	crosslinked	rep1	0.816
DLDH1_ODPB	DLDH1_BACSU-ODPB_BACSU	untreated	rep1	0.86
DLDH1_ODPB	DLDH1_BACSU-ODPB_BACSU	untreated	rep3	0.898
DLDH2_ODB2	DLDH2_BACSU-ODB2_BACSU	untreated	rep1	0.972
DLDH2_ODB2	DLDH2_BACSU-ODB2_BACSU	untreated	rep2	0.982
DLDH2_ODB2	DLDH2_BACSU-ODB2_BACSU	untreated	rep3	0.982
DLDH2_ODB2	DLDH2_BACSU-ODB2_BACSU	crosslinked	rep1	0.988
DLDH2_ODB2	DLDH2_BACSU-ODB2_BACSU	crosslinked	rep2	0.998
DLDH2_ODB2	DLDH2_BACSU-ODB2_BACSU	crosslinked	rep3	0.998
DLDH2_ODBA	DLDH2_BACSU-ODBA_BACSU	untreated	rep1	0.972
DLDH2_ODBA	DLDH2_BACSU-ODBA_BACSU	untreated	rep2	0.982
DLDH2_ODBA	DLDH2_BACSU-ODBA_BACSU	untreated	rep3	0.982
DLDH2_ODBA	DLDH2_BACSU-ODBA_BACSU	crosslinked	rep1	0.988
DLDH2_ODBA	DLDH2_BACSU-ODBA_BACSU	crosslinked	rep2	0.998
DLDH2_ODBA	DLDH2_BACSU-ODBA_BACSU	crosslinked	rep3	0.998
DLDH2_ODBB	DLDH2_BACSU-ODBB_BACSU	untreated	rep1	0.972
DLDH2_ODBB	DLDH2_BACSU-ODBB_BACSU	untreated	rep2	0.982
DLDH2_ODBB	DLDH2_BACSU-ODBB_BACSU	untreated	rep3	0.982
DLDH2_ODBB	DLDH2_BACSU-ODBB_BACSU	crosslinked	rep1	0.988
DLDH2_ODBB	DLDH2_BACSU-ODBB_BACSU	crosslinked	rep2	0.998
DLDH2_ODBB	DLDH2_BACSU-ODBB_BACSU	crosslinked	rep3	0.998
DLTD_PTW3C	DLTD_BACSU-PTW3C_BACSU	untreated	rep1	0.998
DLTD_PTW3C	DLTD_BACSU-PTW3C_BACSU	untreated	rep2	1
DLTD_YDGH	DLTD_BACSU-YDGH_BACSU	untreated	rep1	0.998
DLTD_YDGH	DLTD_BACSU-YDGH_BACSU	untreated	rep2	1
DNAJ_YKAA	DNAJ_BACSU-YKAA_BACSU	crosslinked	rep2	0.868
DNAJ_YKAA	DNAJ_BACSU-YKAA_BACSU	crosslinked	rep1	1
DPO1_SYK	DPO1_BACSU-SYK_BACSU	crosslinked	rep2	0.988
DPO1_SYK	DPO1_BACSU-SYK_BACSU	crosslinked	rep3	0.988
DPO3_HEM2	DPO3_BACSU-HEM2_BACSU	untreated	rep1	0.868
DPO3_HEM2	DPO3_BACSU-HEM2_BACSU	untreated	rep2	0.924
DPO3_HEM2	DPO3_BACSU-HEM2_BACSU	untreated	rep3	0.976
DPO3_IOLD	DPO3_BACSU-IOLD_BACSU	untreated	rep1	0.868
DPO3_IOLD	DPO3_BACSU-IOLD_BACSU	untreated	rep2	0.924
DPO3_IOLD	DPO3_BACSU-IOLD_BACSU	untreated	rep3	0.976
DPO3_ODO1	DPO3_BACSU-ODO1_BACSU	untreated	rep1	0.868
DPO3_ODO1	DPO3_BACSU-ODO1_BACSU	untreated	rep2	0.924
DPO3_ODO1	DPO3_BACSU-ODO1_BACSU	untreated	rep3	0.976
DPO3_PHOL	DPO3_BACSU-PHOL_BACSU	crosslinked	rep2	0.802
DPO3_PHOL	DPO3_BACSU-PHOL_BACSU	crosslinked	rep3	0.956
DPO3_RECJ	DPO3_BACSU-RECJ_BACSU	untreated	rep2	0.924
DPO3_RECJ	DPO3_BACSU-RECJ_BACSU	crosslinked	rep3	0.932
DPO3_RECJ	DPO3_BACSU-RECJ_BACSU	crosslinked	rep1	0.94
DPO3_YHAM	DPO3_BACSU-YHAM_BACSU	untreated	rep2	0.896
DPO3_YHAM	DPO3_BACSU-YHAM_BACSU	crosslinked	rep1	0.94
DPO3_YHAM	DPO3_BACSU-YHAM_BACSU	crosslinked	rep3	0.956
DXR_IDH	DXR_BACSU-IDH_BACSU	crosslinked	rep2	0.808
DXR_IDH	DXR_BACSU-IDH_BACSU	crosslinked	rep3	0.892
EFP_RRF	EFP_BACSU-RRF_BACSU	crosslinked	rep1	0.994
EFP_RRF	EFP_BACSU-RRF_BACSU	crosslinked	rep2	1
EFTU_YOPR	EFTU_BACSU-YOPR_BACSU	crosslinked	rep2	0.85
EFTU_YOPR	EFTU_BACSU-YOPR_BACSU	crosslinked	rep1	0.952
END3_IOJAP	END3_BACSU-IOJAP_BACSU	crosslinked	rep3	0.918
END3_IOJAP	END3_BACSU-IOJAP_BACSU	crosslinked	rep2	0.938
END3_MRNC	END3_BACSU-MRNC_BACSU	crosslinked	rep3	0.918
END3_MRNC	END3_BACSU-MRNC_BACSU	crosslinked	rep2	0.938
END3_YACO	END3_BACSU-YACO_BACSU	crosslinked	rep3	0.918
END3_YACO	END3_BACSU-YACO_BACSU	crosslinked	rep2	0.938
ENGB_IOLR	ENGB_BACSU-IOLR_BACSU	crosslinked	rep2	0.876
ENGB_IOLR	ENGB_BACSU-IOLR_BACSU	crosslinked	rep1	0.932
ENGB_RIMP	ENGB_BACSU-RIMP_BACSU	crosslinked	rep2	0.896
ENGB_RIMP	ENGB_BACSU-RIMP_BACSU	crosslinked	rep1	0.932
ENGB_RNR	ENGB_BACSU-RNR_BACSU	crosslinked	rep3	0.8
ENGB_RNR	ENGB_BACSU-RNR_BACSU	crosslinked	rep2	0.832
ENGB_RQCH	ENGB_BACSU-RQCH_BACSU	crosslinked	rep3	0.226
ENGB_RQCH	ENGB_BACSU-RQCH_BACSU	crosslinked	rep2	0.876
ENGB_RQCH	ENGB_BACSU-RQCH_BACSU	crosslinked	rep1	0.932
ENO_GBSB	ENO_BACSU-GBSB_BACSU	untreated	rep1	0.89
ENO_GBSB	ENO_BACSU-GBSB_BACSU	untreated	rep3	0.956
ENO_PYC	ENO_BACSU-PYC_BACSU	untreated	rep1	0.95
ENO_PYC	ENO_BACSU-PYC_BACSU	untreated	rep3	0.956
ENO_YSDC	ENO_BACSU-YSDC_BACSU	untreated	rep2	0.92
ENO_YSDC	ENO_BACSU-YSDC_BACSU	untreated	rep1	0.95
ENO_YSDC	ENO_BACSU-YSDC_BACSU	untreated	rep3	0.96
ENO_YSDC	ENO_BACSU-YSDC_BACSU	crosslinked	rep1	0.984
ENO_YTOP	ENO_BACSU-YTOP_BACSU	untreated	rep2	0.92
ENO_YTOP	ENO_BACSU-YTOP_BACSU	untreated	rep1	0.95
ENO_YTOP	ENO_BACSU-YTOP_BACSU	untreated	rep3	0.96
ENO_YTOP	ENO_BACSU-YTOP_BACSU	crosslinked	rep1	0.984
EX7L_EX7S	EX7L_BACSU-EX7S_BACSU	untreated	rep2	0.648
EX7L_EX7S	EX7L_BACSU-EX7S_BACSU	crosslinked	rep3	0.778
EX7L_EX7S	EX7L_BACSU-EX7S_BACSU	crosslinked	rep1	0.928
EX7L_EX7S	EX7L_BACSU-EX7S_BACSU	crosslinked	rep2	0.978
EX7L_EX7S	EX7L_BACSU-EX7S_BACSU	untreated	rep3	0.982
EX7L_EX7S	EX7L_BACSU-EX7S_BACSU	untreated	rep1	0.992
EX7L_SRFAA	EX7L_BACSU-SRFAA_BACSU	crosslinked	rep1	0.992
EX7L_SRFAA	EX7L_BACSU-SRFAA_BACSU	crosslinked	rep2	0.996
EX7L_SRFAB	EX7L_BACSU-SRFAB_BACSU	crosslinked	rep1	0.992
EX7L_SRFAB	EX7L_BACSU-SRFAB_BACSU	crosslinked	rep2	0.996
EX7L_YRHD	EX7L_BACSU-YRHD_BACSU	untreated	rep3	0.872
EX7L_YRHD	EX7L_BACSU-YRHD_BACSU	untreated	rep2	0.942
EZRA_METQ	EZRA_BACSU-METQ_BACSU	untreated	rep2	0.928
EZRA_METQ	EZRA_BACSU-METQ_BACSU	untreated	rep1	0.958
EZRA_PBPA	EZRA_BACSU-PBPA_BACSU	untreated	rep3	0.856
EZRA_PBPA	EZRA_BACSU-PBPA_BACSU	untreated	rep2	0.9
EZRA_PBPA	EZRA_BACSU-PBPA_BACSU	untreated	rep1	0.992
EZRA_YFIY	EZRA_BACSU-YFIY_BACSU	untreated	rep2	0.928
EZRA_YFIY	EZRA_BACSU-YFIY_BACSU	untreated	rep3	0.96
F16PC_HPRK	F16PC_BACSU-HPRK_BACSU	crosslinked	rep3	0.952
F16PC_HPRK	F16PC_BACSU-HPRK_BACSU	crosslinked	rep1	0.968
F16PC_HPRK	F16PC_BACSU-HPRK_BACSU	crosslinked	rep2	0.994
F16PC_YBXB	F16PC_BACSU-YBXB_BACSU	crosslinked	rep3	0.922
F16PC_YBXB	F16PC_BACSU-YBXB_BACSU	crosslinked	rep1	0.968
FABI_TRHP1	FABI_BACSU-TRHP1_BACSU	crosslinked	rep2	0.912
FABI_TRHP1	FABI_BACSU-TRHP1_BACSU	crosslinked	rep3	0.918
FABI_TRHP1	FABI_BACSU-TRHP1_BACSU	crosslinked	rep1	0.99
FADN_FLIH	FADN_BACSU-FLIH_BACSU	crosslinked	rep2	0.964
FADN_FLIH	FADN_BACSU-FLIH_BACSU	crosslinked	rep3	0.976
FADN_FLII	FADN_BACSU-FLII_BACSU	crosslinked	rep2	0.964
FADN_FLII	FADN_BACSU-FLII_BACSU	crosslinked	rep1	0.978
FADN_FLII	FADN_BACSU-FLII_BACSU	crosslinked	rep3	0.978
FADN_IOLH	FADN_BACSU-IOLH_BACSU	crosslinked	rep2	0.964
FADN_IOLH	FADN_BACSU-IOLH_BACSU	crosslinked	rep1	0.978
FADN_ROCA	FADN_BACSU-ROCA_BACSU	crosslinked	rep2	0.964
FADN_ROCA	FADN_BACSU-ROCA_BACSU	crosslinked	rep3	0.978
FADN_ROCA	FADN_BACSU-ROCA_BACSU	crosslinked	rep1	0.988
FADN_ROCA2	FADN_BACSU-ROCA2_BACSU	crosslinked	rep2	0.176
FADN_ROCA2	FADN_BACSU-ROCA2_BACSU	crosslinked	rep3	0.976
FADN_ROCA2	FADN_BACSU-ROCA2_BACSU	crosslinked	rep1	0.986
FADN_SYM	FADN_BACSU-SYM_BACSU	crosslinked	rep2	0.964
FADN_SYM	FADN_BACSU-SYM_BACSU	crosslinked	rep1	0.968
FADN_YLOV	FADN_BACSU-YLOV_BACSU	crosslinked	rep2	0.964
FADN_YLOV	FADN_BACSU-YLOV_BACSU	crosslinked	rep3	0.978
FADN_YLOV	FADN_BACSU-YLOV_BACSU	crosslinked	rep1	0.986
FENR2_MNAA	FENR2_BACSU-MNAA_BACSU	crosslinked	rep3	0.964
FENR2_MNAA	FENR2_BACSU-MNAA_BACSU	crosslinked	rep2	0.972
FENR2_NASF	FENR2_BACSU-NASF_BACSU	crosslinked	rep1	0.916
FENR2_NASF	FENR2_BACSU-NASF_BACSU	crosslinked	rep3	0.958
FHUD_YXEB	FHUD_BACSU-YXEB_BACSU	untreated	rep3	0.562
FHUD_YXEB	FHUD_BACSU-YXEB_BACSU	untreated	rep1	0.908
FHUD_YXEB	FHUD_BACSU-YXEB_BACSU	untreated	rep2	0.916
FLIH_FLII	FLIH_BACSU-FLII_BACSU	crosslinked	rep1	0.842
FLIH_FLII	FLIH_BACSU-FLII_BACSU	untreated	rep1	0.878
FLIH_FLII	FLIH_BACSU-FLII_BACSU	untreated	rep3	0.882
FLIH_FLII	FLIH_BACSU-FLII_BACSU	crosslinked	rep2	0.964
FLIH_FLII	FLIH_BACSU-FLII_BACSU	crosslinked	rep3	0.976
FLIH_FLII	FLIH_BACSU-FLII_BACSU	untreated	rep2	0.99
FLIH_GCH1L	FLIH_BACSU-GCH1L_BACSU	untreated	rep3	0.98
FLIH_GCH1L	FLIH_BACSU-GCH1L_BACSU	untreated	rep2	0.99
FLIH_ROCA	FLIH_BACSU-ROCA_BACSU	crosslinked	rep2	0.964
FLIH_ROCA	FLIH_BACSU-ROCA_BACSU	crosslinked	rep3	0.976
FLIH_ROCA	FLIH_BACSU-ROCA_BACSU	untreated	rep3	0.98
FLIH_ROCA	FLIH_BACSU-ROCA_BACSU	untreated	rep2	0.99
FLIH_ROCA2	FLIH_BACSU-ROCA2_BACSU	crosslinked	rep3	0.976
FLIH_ROCA2	FLIH_BACSU-ROCA2_BACSU	untreated	rep3	0.98
FLIH_ROCA2	FLIH_BACSU-ROCA2_BACSU	untreated	rep2	0.99
FLIH_YLOV	FLIH_BACSU-YLOV_BACSU	crosslinked	rep2	0.964
FLIH_YLOV	FLIH_BACSU-YLOV_BACSU	crosslinked	rep3	0.976
FLIH_YLOV	FLIH_BACSU-YLOV_BACSU	untreated	rep3	0.98
FLIH_YLOV	FLIH_BACSU-YLOV_BACSU	untreated	rep2	0.99
FLII_GCH1L	FLII_BACSU-GCH1L_BACSU	untreated	rep1	0.92
FLII_GCH1L	FLII_BACSU-GCH1L_BACSU	untreated	rep2	0.99
FLII_IOLH	FLII_BACSU-IOLH_BACSU	crosslinked	rep2	0.964
FLII_IOLH	FLII_BACSU-IOLH_BACSU	crosslinked	rep1	0.978
FLII_IOLH	FLII_BACSU-IOLH_BACSU	untreated	rep2	0.99
FLII_ROCA	FLII_BACSU-ROCA_BACSU	crosslinked	rep2	0.964
FLII_ROCA	FLII_BACSU-ROCA_BACSU	untreated	rep1	0.97
FLII_ROCA	FLII_BACSU-ROCA_BACSU	crosslinked	rep1	0.978
FLII_ROCA	FLII_BACSU-ROCA_BACSU	crosslinked	rep3	0.978
FLII_ROCA	FLII_BACSU-ROCA_BACSU	untreated	rep2	0.99
FLII_ROCA2	FLII_BACSU-ROCA2_BACSU	crosslinked	rep3	0.976
FLII_ROCA2	FLII_BACSU-ROCA2_BACSU	crosslinked	rep1	0.978
FLII_ROCA2	FLII_BACSU-ROCA2_BACSU	untreated	rep2	0.99
FLII_SYM	FLII_BACSU-SYM_BACSU	crosslinked	rep2	0.964
FLII_SYM	FLII_BACSU-SYM_BACSU	crosslinked	rep1	0.968
FLII_SYM	FLII_BACSU-SYM_BACSU	untreated	rep1	0.97
FLII_YLOV	FLII_BACSU-YLOV_BACSU	untreated	rep1	0.92
FLII_YLOV	FLII_BACSU-YLOV_BACSU	crosslinked	rep2	0.964
FLII_YLOV	FLII_BACSU-YLOV_BACSU	crosslinked	rep1	0.978
FLII_YLOV	FLII_BACSU-YLOV_BACSU	crosslinked	rep3	0.978
FLII_YLOV	FLII_BACSU-YLOV_BACSU	untreated	rep2	0.99
FLIL_PTV3B	FLIL_BACSU-PTV3B_BACSU	untreated	rep1	0.908
FLIL_PTV3B	FLIL_BACSU-PTV3B_BACSU	untreated	rep2	0.952
FLIT_HTPG	FLIT_BACSU-HTPG_BACSU	crosslinked	rep2	0.872
FLIT_HTPG	FLIT_BACSU-HTPG_BACSU	crosslinked	rep1	0.972
FLOA_FTSH	FLOA_BACSU-FTSH_BACSU	crosslinked	rep2	0.446
FLOA_FTSH	FLOA_BACSU-FTSH_BACSU	crosslinked	rep3	0.562
FLOA_FTSH	FLOA_BACSU-FTSH_BACSU	crosslinked	rep1	0.652
FLOA_FTSH	FLOA_BACSU-FTSH_BACSU	untreated	rep1	0.908
FLOA_FTSH	FLOA_BACSU-FTSH_BACSU	untreated	rep3	0.98
FLOA_FTSH	FLOA_BACSU-FTSH_BACSU	untreated	rep2	0.982
FLOA_YTRF	FLOA_BACSU-YTRF_BACSU	untreated	rep1	0.952
FLOA_YTRF	FLOA_BACSU-YTRF_BACSU	untreated	rep2	0.996
FLOA_YTRF	FLOA_BACSU-YTRF_BACSU	untreated	rep3	1
FTSA_GUDB	FTSA_BACSU-GUDB_BACSU	untreated	rep1	0.92
FTSA_GUDB	FTSA_BACSU-GUDB_BACSU	untreated	rep2	0.942
FTSA_PLSX	FTSA_BACSU-PLSX_BACSU	crosslinked	rep1	0.41
FTSA_PLSX	FTSA_BACSU-PLSX_BACSU	untreated	rep3	0.676
FTSA_PLSX	FTSA_BACSU-PLSX_BACSU	untreated	rep1	0.974
FTSA_PLSX	FTSA_BACSU-PLSX_BACSU	untreated	rep2	0.986
FTSE_P5CR2	FTSE_BACSU-P5CR2_BACSU	untreated	rep3	0.444
FTSE_P5CR2	FTSE_BACSU-P5CR2_BACSU	crosslinked	rep1	0.822
FTSE_P5CR2	FTSE_BACSU-P5CR2_BACSU	crosslinked	rep2	0.994
FTSX_YQZD	FTSX_BACSU-YQZD_BACSU	untreated	rep2	0.538
FTSX_YQZD	FTSX_BACSU-YQZD_BACSU	untreated	rep3	0.814
FTSX_YQZD	FTSX_BACSU-YQZD_BACSU	untreated	rep1	0.854
FUMC_YABN	FUMC_BACSU-YABN_BACSU	crosslinked	rep2	0.83
FUMC_YABN	FUMC_BACSU-YABN_BACSU	crosslinked	rep3	0.906
FUMC_YRHD	FUMC_BACSU-YRHD_BACSU	crosslinked	rep2	0.83
FUMC_YRHD	FUMC_BACSU-YRHD_BACSU	crosslinked	rep1	0.864
G20U_GABT	G20U_BACSU-GABT_BACSU	crosslinked	rep1	0.96
G20U_GABT	G20U_BACSU-GABT_BACSU	crosslinked	rep2	0.976
G20U_GABT	G20U_BACSU-GABT_BACSU	crosslinked	rep3	0.98
G20U_SYV	G20U_BACSU-SYV_BACSU	crosslinked	rep1	0.96
G20U_SYV	G20U_BACSU-SYV_BACSU	crosslinked	rep2	0.976
G20U_SYV	G20U_BACSU-SYV_BACSU	crosslinked	rep3	0.98
G6PD_GALT	G6PD_BACSU-GALT_BACSU	untreated	rep2	0.802
G6PD_GALT	G6PD_BACSU-GALT_BACSU	untreated	rep3	0.806
G6PD_PEPF	G6PD_BACSU-PEPF_BACSU	untreated	rep1	0.744
G6PD_PEPF	G6PD_BACSU-PEPF_BACSU	untreated	rep2	0.802
G6PD_PEPF	G6PD_BACSU-PEPF_BACSU	untreated	rep3	0.818
G6PD_SPEE	G6PD_BACSU-SPEE_BACSU	crosslinked	rep1	0.942
G6PD_SPEE	G6PD_BACSU-SPEE_BACSU	crosslinked	rep3	0.96
GABD_GLMU	GABD_BACSU-GLMU_BACSU	untreated	rep3	0.88
GABD_GLMU	GABD_BACSU-GLMU_BACSU	untreated	rep1	0.91
GABD_KDUI	GABD_BACSU-KDUI_BACSU	untreated	rep3	0.914
GABD_KDUI	GABD_BACSU-KDUI_BACSU	untreated	rep2	0.918
GABD_KDUI	GABD_BACSU-KDUI_BACSU	untreated	rep1	0.93
GABD_PUR8	GABD_BACSU-PUR8_BACSU	untreated	rep3	0.914
GABD_PUR8	GABD_BACSU-PUR8_BACSU	untreated	rep2	0.918
GABD_PUR8	GABD_BACSU-PUR8_BACSU	untreated	rep1	0.93
GABD_RIBD	GABD_BACSU-RIBD_BACSU	untreated	rep3	0.868
GABD_RIBD	GABD_BACSU-RIBD_BACSU	untreated	rep2	0.918
GABD_RIBD	GABD_BACSU-RIBD_BACSU	untreated	rep1	0.93
GABD_SRFAC	GABD_BACSU-SRFAC_BACSU	crosslinked	rep1	0.936
GABD_SRFAC	GABD_BACSU-SRFAC_BACSU	crosslinked	rep3	0.988
GABD_SRFAC	GABD_BACSU-SRFAC_BACSU	crosslinked	rep2	0.998
GABD_YEEA	GABD_BACSU-YEEA_BACSU	untreated	rep3	0.868
GABD_YEEA	GABD_BACSU-YEEA_BACSU	untreated	rep2	0.918
GABD_YEEA	GABD_BACSU-YEEA_BACSU	untreated	rep1	0.93
GABT_SYV	GABT_BACSU-SYV_BACSU	untreated	rep2	0.804
GABT_SYV	GABT_BACSU-SYV_BACSU	crosslinked	rep1	0.96
GABT_SYV	GABT_BACSU-SYV_BACSU	crosslinked	rep2	0.976
GABT_SYV	GABT_BACSU-SYV_BACSU	crosslinked	rep3	0.98
GALT_IOLG	GALT_BACSU-IOLG_BACSU	crosslinked	rep3	0.976
GALT_IOLG	GALT_BACSU-IOLG_BACSU	crosslinked	rep2	0.986
GALT_IOLG	GALT_BACSU-IOLG_BACSU	crosslinked	rep1	0.99
GALT_MCCB	GALT_BACSU-MCCB_BACSU	untreated	rep2	0.802
GALT_MCCB	GALT_BACSU-MCCB_BACSU	untreated	rep1	0.82
GALT_MCCB	GALT_BACSU-MCCB_BACSU	crosslinked	rep3	0.976
GALT_MCCB	GALT_BACSU-MCCB_BACSU	crosslinked	rep2	0.986
GALT_MCCB	GALT_BACSU-MCCB_BACSU	crosslinked	rep1	0.99
GALT_PEPF	GALT_BACSU-PEPF_BACSU	untreated	rep2	0.802
GALT_PEPF	GALT_BACSU-PEPF_BACSU	untreated	rep3	0.806
GALT_PEPF	GALT_BACSU-PEPF_BACSU	crosslinked	rep3	0.86
GALT_PEPF	GALT_BACSU-PEPF_BACSU	crosslinked	rep2	0.986
GALT_SYY1	GALT_BACSU-SYY1_BACSU	crosslinked	rep3	0.86
GALT_SYY1	GALT_BACSU-SYY1_BACSU	crosslinked	rep2	0.986
GATA_GATB	GATA_BACSU-GATB_BACSU	untreated	rep3	0.782
GATA_GATB	GATA_BACSU-GATB_BACSU	untreated	rep2	0.81
GATA_GATB	GATA_BACSU-GATB_BACSU	crosslinked	rep2	0.812
GATA_GATB	GATA_BACSU-GATB_BACSU	untreated	rep1	0.842
GATA_GATB	GATA_BACSU-GATB_BACSU	crosslinked	rep1	0.848
GATA_GATB	GATA_BACSU-GATB_BACSU	crosslinked	rep3	0.86
GATA_GATC	GATA_BACSU-GATC_BACSU	untreated	rep2	0.738
GATA_GATC	GATA_BACSU-GATC_BACSU	untreated	rep1	0.79
GATA_GATC	GATA_BACSU-GATC_BACSU	crosslinked	rep3	0.818
GATA_GATC	GATA_BACSU-GATC_BACSU	crosslinked	rep2	0.862
GATA_GATC	GATA_BACSU-GATC_BACSU	untreated	rep3	0.89
GATA_GATC	GATA_BACSU-GATC_BACSU	crosslinked	rep1	0.89
GATB_YTPR	GATB_BACSU-YTPR_BACSU	untreated	rep1	0.79
GATB_YTPR	GATB_BACSU-YTPR_BACSU	untreated	rep2	0.8
GATB_YTPR	GATB_BACSU-YTPR_BACSU	crosslinked	rep3	0.814
GATB_YTPR	GATB_BACSU-YTPR_BACSU	untreated	rep3	0.822
GATB_YTPR	GATB_BACSU-YTPR_BACSU	crosslinked	rep2	0.864
GATB_YTPR	GATB_BACSU-YTPR_BACSU	crosslinked	rep1	0.9
GBSB_ILVC	GBSB_BACSU-ILVC_BACSU	untreated	rep2	0.836
GBSB_ILVC	GBSB_BACSU-ILVC_BACSU	crosslinked	rep2	0.984
GBSB_ILVC	GBSB_BACSU-ILVC_BACSU	crosslinked	rep1	0.996
GBSB_ILVC	GBSB_BACSU-ILVC_BACSU	crosslinked	rep3	0.998
GBSB_PYC	GBSB_BACSU-PYC_BACSU	untreated	rep2	0.854
GBSB_PYC	GBSB_BACSU-PYC_BACSU	untreated	rep1	0.89
GBSB_PYC	GBSB_BACSU-PYC_BACSU	untreated	rep3	0.956
GBSB_SYFA	GBSB_BACSU-SYFA_BACSU	untreated	rep2	0.836
GBSB_SYFA	GBSB_BACSU-SYFA_BACSU	crosslinked	rep2	0.992
GBSB_SYFA	GBSB_BACSU-SYFA_BACSU	crosslinked	rep1	0.998
GBSB_SYFA	GBSB_BACSU-SYFA_BACSU	crosslinked	rep3	0.998
GBSB_SYFB	GBSB_BACSU-SYFB_BACSU	untreated	rep2	0.836
GBSB_SYFB	GBSB_BACSU-SYFB_BACSU	crosslinked	rep2	0.992
GBSB_SYFB	GBSB_BACSU-SYFB_BACSU	crosslinked	rep1	0.998
GBSB_SYFB	GBSB_BACSU-SYFB_BACSU	crosslinked	rep3	0.998
GBSB_SYGB	GBSB_BACSU-SYGB_BACSU	untreated	rep3	0.08
GBSB_SYGB	GBSB_BACSU-SYGB_BACSU	untreated	rep2	0.836
GBSB_SYGB	GBSB_BACSU-SYGB_BACSU	crosslinked	rep2	0.984
GBSB_SYGB	GBSB_BACSU-SYGB_BACSU	crosslinked	rep3	0.988
GBSB_SYGB	GBSB_BACSU-SYGB_BACSU	crosslinked	rep1	0.998
GBSB_YSDC	GBSB_BACSU-YSDC_BACSU	untreated	rep1	0.89
GBSB_YSDC	GBSB_BACSU-YSDC_BACSU	untreated	rep3	0.956
GBSB_YSDC	GBSB_BACSU-YSDC_BACSU	crosslinked	rep3	0.978
GBSB_YTOP	GBSB_BACSU-YTOP_BACSU	untreated	rep1	0.89
GBSB_YTOP	GBSB_BACSU-YTOP_BACSU	untreated	rep3	0.956
GBSB_YTOP	GBSB_BACSU-YTOP_BACSU	crosslinked	rep3	0.978
GCH1L_ILVA	GCH1L_BACSU-ILVA_BACSU	untreated	rep1	0.942
GCH1L_ILVA	GCH1L_BACSU-ILVA_BACSU	untreated	rep3	0.98
GCH1L_ROCA	GCH1L_BACSU-ROCA_BACSU	untreated	rep1	0.92
GCH1L_ROCA	GCH1L_BACSU-ROCA_BACSU	untreated	rep3	0.98
GCH1L_ROCA	GCH1L_BACSU-ROCA_BACSU	untreated	rep2	0.99
GCH1L_ROCA2	GCH1L_BACSU-ROCA2_BACSU	untreated	rep3	0.98
GCH1L_ROCA2	GCH1L_BACSU-ROCA2_BACSU	untreated	rep2	0.99
GCH1L_YJOB	GCH1L_BACSU-YJOB_BACSU	untreated	rep1	0.942
GCH1L_YJOB	GCH1L_BACSU-YJOB_BACSU	crosslinked	rep3	0.978
GCH1L_YJOB	GCH1L_BACSU-YJOB_BACSU	untreated	rep3	0.98
GCH1L_YJOB	GCH1L_BACSU-YJOB_BACSU	crosslinked	rep2	0.982
GCH1L_YLOV	GCH1L_BACSU-YLOV_BACSU	untreated	rep1	0.942
GCH1L_YLOV	GCH1L_BACSU-YLOV_BACSU	untreated	rep3	0.98
GCH1L_YLOV	GCH1L_BACSU-YLOV_BACSU	untreated	rep2	0.99
GCSH_LPLJ	GCSH_BACSU-LPLJ_BACSU	crosslinked	rep3	0.92
GCSH_LPLJ	GCSH_BACSU-LPLJ_BACSU	crosslinked	rep1	0.986
GCSPA_GCSPB	GCSPA_BACSU-GCSPB_BACSU	untreated	rep1	0.85
GCSPA_GCSPB	GCSPA_BACSU-GCSPB_BACSU	untreated	rep3	0.868
GCSPA_GCSPB	GCSPA_BACSU-GCSPB_BACSU	untreated	rep2	0.87
GCSPA_GCSPB	GCSPA_BACSU-GCSPB_BACSU	crosslinked	rep3	0.972
GCSPA_GCSPB	GCSPA_BACSU-GCSPB_BACSU	crosslinked	rep2	0.986
GCSPA_GCSPB	GCSPA_BACSU-GCSPB_BACSU	crosslinked	rep1	0.992
GCSPA_GLMU	GCSPA_BACSU-GLMU_BACSU	crosslinked	rep2	0.986
GCSPA_GLMU	GCSPA_BACSU-GLMU_BACSU	crosslinked	rep1	0.992
GCSPA_GUAA	GCSPA_BACSU-GUAA_BACSU	untreated	rep3	0.9
GCSPA_GUAA	GCSPA_BACSU-GUAA_BACSU	crosslinked	rep3	0.972
GCSPA_GUAA	GCSPA_BACSU-GUAA_BACSU	crosslinked	rep2	0.986
GCSPA_GUAA	GCSPA_BACSU-GUAA_BACSU	crosslinked	rep1	0.992
GCSPA_YDBM	GCSPA_BACSU-YDBM_BACSU	untreated	rep3	0.9
GCSPA_YDBM	GCSPA_BACSU-YDBM_BACSU	crosslinked	rep3	0.972
GCSPA_YDBM	GCSPA_BACSU-YDBM_BACSU	crosslinked	rep2	0.986
GCSPA_YDBM	GCSPA_BACSU-YDBM_BACSU	crosslinked	rep1	0.992
GCSPA_YHXA	GCSPA_BACSU-YHXA_BACSU	crosslinked	rep3	0.972
GCSPA_YHXA	GCSPA_BACSU-YHXA_BACSU	crosslinked	rep2	0.986
GCSPA_YHXA	GCSPA_BACSU-YHXA_BACSU	crosslinked	rep1	0.992
GCSPB_GLMU	GCSPB_BACSU-GLMU_BACSU	crosslinked	rep2	0.986
GCSPB_GLMU	GCSPB_BACSU-GLMU_BACSU	crosslinked	rep1	0.992
GCSPB_GUAA	GCSPB_BACSU-GUAA_BACSU	untreated	rep2	0.804
GCSPB_GUAA	GCSPB_BACSU-GUAA_BACSU	crosslinked	rep2	0.986
GCSPB_GUAA	GCSPB_BACSU-GUAA_BACSU	crosslinked	rep1	0.992
GCSPB_GUAA	GCSPB_BACSU-GUAA_BACSU	crosslinked	rep3	0.992
GCSPB_YDBM	GCSPB_BACSU-YDBM_BACSU	untreated	rep2	0.804
GCSPB_YDBM	GCSPB_BACSU-YDBM_BACSU	untreated	rep1	0.842
GCSPB_YDBM	GCSPB_BACSU-YDBM_BACSU	crosslinked	rep3	0.972
GCSPB_YDBM	GCSPB_BACSU-YDBM_BACSU	crosslinked	rep2	0.986
GCSPB_YDBM	GCSPB_BACSU-YDBM_BACSU	crosslinked	rep1	0.992
GCSPB_YHXA	GCSPB_BACSU-YHXA_BACSU	crosslinked	rep3	0.972
GCSPB_YHXA	GCSPB_BACSU-YHXA_BACSU	crosslinked	rep2	0.986
GCSPB_YHXA	GCSPB_BACSU-YHXA_BACSU	crosslinked	rep1	0.992
GLMS_GLTA	GLMS_BACSU-GLTA_BACSU	untreated	rep2	0.878
GLMS_GLTA	GLMS_BACSU-GLTA_BACSU	crosslinked	rep3	0.952
GLMS_GLTA	GLMS_BACSU-GLTA_BACSU	crosslinked	rep2	0.978
GLMS_GUAA	GLMS_BACSU-GUAA_BACSU	untreated	rep1	0.872
GLMS_GUAA	GLMS_BACSU-GUAA_BACSU	untreated	rep3	0.9
GLMS_SSBA	GLMS_BACSU-SSBA_BACSU	crosslinked	rep1	0.92
GLMS_SSBA	GLMS_BACSU-SSBA_BACSU	crosslinked	rep2	0.978
GLMU_GUAA	GLMU_BACSU-GUAA_BACSU	crosslinked	rep2	0.986
GLMU_GUAA	GLMU_BACSU-GUAA_BACSU	crosslinked	rep1	0.992
GLMU_KDUI	GLMU_BACSU-KDUI_BACSU	untreated	rep3	0.88
GLMU_KDUI	GLMU_BACSU-KDUI_BACSU	untreated	rep1	0.91
GLMU_PUR8	GLMU_BACSU-PUR8_BACSU	untreated	rep3	0.88
GLMU_PUR8	GLMU_BACSU-PUR8_BACSU	untreated	rep1	0.91
GLMU_RIBD	GLMU_BACSU-RIBD_BACSU	untreated	rep3	0.868
GLMU_RIBD	GLMU_BACSU-RIBD_BACSU	untreated	rep1	0.91
GLMU_YDBM	GLMU_BACSU-YDBM_BACSU	crosslinked	rep2	0.986
GLMU_YDBM	GLMU_BACSU-YDBM_BACSU	crosslinked	rep1	0.992
GLMU_YEEA	GLMU_BACSU-YEEA_BACSU	untreated	rep3	0.868
GLMU_YEEA	GLMU_BACSU-YEEA_BACSU	untreated	rep1	0.91
GLMU_YHXA	GLMU_BACSU-YHXA_BACSU	crosslinked	rep2	0.986
GLMU_YHXA	GLMU_BACSU-YHXA_BACSU	crosslinked	rep1	0.992
GLN1A_SYA	GLN1A_BACSU-SYA_BACSU	untreated	rep1	0.902
GLN1A_SYA	GLN1A_BACSU-SYA_BACSU	crosslinked	rep3	0.968
GLN1A_SYA	GLN1A_BACSU-SYA_BACSU	untreated	rep3	0.97
GLN1A_YUXG	GLN1A_BACSU-YUXG_BACSU	untreated	rep3	0.884
GLN1A_YUXG	GLN1A_BACSU-YUXG_BACSU	untreated	rep1	0.902
GLTA_GLTB	GLTA_BACSU-GLTB_BACSU	crosslinked	rep3	0.824
GLTA_GLTB	GLTA_BACSU-GLTB_BACSU	crosslinked	rep1	0.86
GLTA_GLTB	GLTA_BACSU-GLTB_BACSU	crosslinked	rep2	0.86
GLTA_YWFO	GLTA_BACSU-YWFO_BACSU	crosslinked	rep1	0.894
GLTA_YWFO	GLTA_BACSU-YWFO_BACSU	crosslinked	rep2	0.93
GLYA_PUNA	GLYA_BACSU-PUNA_BACSU	crosslinked	rep2	0.926
GLYA_PUNA	GLYA_BACSU-PUNA_BACSU	crosslinked	rep3	0.928
GLYA_RNZ	GLYA_BACSU-RNZ_BACSU	crosslinked	rep3	0.912
GLYA_RNZ	GLYA_BACSU-RNZ_BACSU	crosslinked	rep2	0.926
GLYA_SYE	GLYA_BACSU-SYE_BACSU	crosslinked	rep2	0.926
GLYA_SYE	GLYA_BACSU-SYE_BACSU	crosslinked	rep3	0.928
GLYA_UVRB	GLYA_BACSU-UVRB_BACSU	crosslinked	rep3	0.912
GLYA_UVRB	GLYA_BACSU-UVRB_BACSU	crosslinked	rep2	0.926
GLYA_YCGL	GLYA_BACSU-YCGL_BACSU	crosslinked	rep3	0.912
GLYA_YCGL	GLYA_BACSU-YCGL_BACSU	crosslinked	rep2	0.926
GMUD_SYS	GMUD_BACSU-SYS_BACSU	crosslinked	rep3	0.95
GMUD_SYS	GMUD_BACSU-SYS_BACSU	crosslinked	rep1	0.968
GMUD_SYS	GMUD_BACSU-SYS_BACSU	crosslinked	rep2	0.976
GMUD_TKT	GMUD_BACSU-TKT_BACSU	untreated	rep2	0.632
GMUD_TKT	GMUD_BACSU-TKT_BACSU	crosslinked	rep1	0.968
GMUD_TKT	GMUD_BACSU-TKT_BACSU	crosslinked	rep3	0.968
GMUD_TKT	GMUD_BACSU-TKT_BACSU	crosslinked	rep2	0.976
GMUD_UXAC	GMUD_BACSU-UXAC_BACSU	untreated	rep2	0.652
GMUD_UXAC	GMUD_BACSU-UXAC_BACSU	crosslinked	rep3	0.95
GMUD_UXAC	GMUD_BACSU-UXAC_BACSU	crosslinked	rep2	0.976
GNTK_HEM2	GNTK_BACSU-HEM2_BACSU	crosslinked	rep2	0.93
GNTK_HEM2	GNTK_BACSU-HEM2_BACSU	crosslinked	rep3	0.946
GNTK_HEM2	GNTK_BACSU-HEM2_BACSU	crosslinked	rep1	0.948
GNTK_HEMAT	GNTK_BACSU-HEMAT_BACSU	crosslinked	rep2	0.93
GNTK_HEMAT	GNTK_BACSU-HEMAT_BACSU	crosslinked	rep3	0.946
GNTK_HEMAT	GNTK_BACSU-HEMAT_BACSU	crosslinked	rep1	0.948
GNTK_IOLD	GNTK_BACSU-IOLD_BACSU	crosslinked	rep2	0.93
GNTK_IOLD	GNTK_BACSU-IOLD_BACSU	crosslinked	rep3	0.946
GNTK_IOLD	GNTK_BACSU-IOLD_BACSU	crosslinked	rep1	0.948
GNTK_ODO1	GNTK_BACSU-ODO1_BACSU	crosslinked	rep2	0.93
GNTK_ODO1	GNTK_BACSU-ODO1_BACSU	crosslinked	rep3	0.946
GNTK_ODO1	GNTK_BACSU-ODO1_BACSU	crosslinked	rep1	0.948
GNTK_YLOC	GNTK_BACSU-YLOC_BACSU	crosslinked	rep2	0.93
GNTK_YLOC	GNTK_BACSU-YLOC_BACSU	crosslinked	rep3	0.946
GNTK_YLOC	GNTK_BACSU-YLOC_BACSU	crosslinked	rep1	0.948
GNTR_IDI2	GNTR_BACSU-IDI2_BACSU	crosslinked	rep3	0.848
GNTR_IDI2	GNTR_BACSU-IDI2_BACSU	crosslinked	rep2	0.94
GNTR_PNCB	GNTR_BACSU-PNCB_BACSU	crosslinked	rep3	0.62
GNTR_PNCB	GNTR_BACSU-PNCB_BACSU	crosslinked	rep1	0.924
GNTR_PNCB	GNTR_BACSU-PNCB_BACSU	crosslinked	rep2	0.98
GR_KCY	GR_BACSU-KCY_BACSU	crosslinked	rep2	0.912
GR_KCY	GR_BACSU-KCY_BACSU	crosslinked	rep3	0.944
GRPE_HPRK	GRPE_BACSU-HPRK_BACSU	untreated	rep2	0.964
GRPE_HPRK	GRPE_BACSU-HPRK_BACSU	untreated	rep3	0.982
GRPE_PNP	GRPE_BACSU-PNP_BACSU	untreated	rep2	0.964
GRPE_PNP	GRPE_BACSU-PNP_BACSU	untreated	rep3	0.982
GRPE_YQIR	GRPE_BACSU-YQIR_BACSU	untreated	rep2	0.964
GRPE_YQIR	GRPE_BACSU-YQIR_BACSU	untreated	rep3	0.982
GS14_MAO1	GS14_BACSU-MAO1_BACSU	untreated	rep1	0.8
GS14_MAO1	GS14_BACSU-MAO1_BACSU	untreated	rep3	0.892
GUAA_SYI	GUAA_BACSU-SYI_BACSU	untreated	rep2	0.804
GUAA_SYI	GUAA_BACSU-SYI_BACSU	untreated	rep3	0.9
GUAA_SYV	GUAA_BACSU-SYV_BACSU	untreated	rep2	0.804
GUAA_SYV	GUAA_BACSU-SYV_BACSU	untreated	rep3	0.9
GUAA_YDBM	GUAA_BACSU-YDBM_BACSU	untreated	rep2	0.804
GUAA_YDBM	GUAA_BACSU-YDBM_BACSU	untreated	rep3	0.9
GUAA_YDBM	GUAA_BACSU-YDBM_BACSU	crosslinked	rep3	0.972
GUAA_YDBM	GUAA_BACSU-YDBM_BACSU	crosslinked	rep2	0.986
GUAA_YDBM	GUAA_BACSU-YDBM_BACSU	crosslinked	rep1	0.992
GUAA_YETN	GUAA_BACSU-YETN_BACSU	crosslinked	rep1	0.768
GUAA_YETN	GUAA_BACSU-YETN_BACSU	untreated	rep2	0.854
GUAA_YETN	GUAA_BACSU-YETN_BACSU	untreated	rep3	0.9
GUAA_YETN	GUAA_BACSU-YETN_BACSU	crosslinked	rep3	0.972
GUAA_YHXA	GUAA_BACSU-YHXA_BACSU	crosslinked	rep3	0.972
GUAA_YHXA	GUAA_BACSU-YHXA_BACSU	crosslinked	rep2	0.986
GUAA_YHXA	GUAA_BACSU-YHXA_BACSU	crosslinked	rep1	0.992
HEM2_HEMAT	HEM2_BACSU-HEMAT_BACSU	crosslinked	rep2	0.962
HEM2_HEMAT	HEM2_BACSU-HEMAT_BACSU	crosslinked	rep1	0.97
HEM2_HEMAT	HEM2_BACSU-HEMAT_BACSU	crosslinked	rep3	0.972
HEM2_IOLD	HEM2_BACSU-IOLD_BACSU	untreated	rep1	0.868
HEM2_IOLD	HEM2_BACSU-IOLD_BACSU	crosslinked	rep2	0.93
HEM2_IOLD	HEM2_BACSU-IOLD_BACSU	untreated	rep2	0.932
HEM2_IOLD	HEM2_BACSU-IOLD_BACSU	crosslinked	rep3	0.946
HEM2_IOLD	HEM2_BACSU-IOLD_BACSU	crosslinked	rep1	0.948
HEM2_IOLD	HEM2_BACSU-IOLD_BACSU	untreated	rep3	0.976
HEM2_ODO1	HEM2_BACSU-ODO1_BACSU	untreated	rep1	0.868
HEM2_ODO1	HEM2_BACSU-ODO1_BACSU	crosslinked	rep2	0.93
HEM2_ODO1	HEM2_BACSU-ODO1_BACSU	untreated	rep2	0.932
HEM2_ODO1	HEM2_BACSU-ODO1_BACSU	crosslinked	rep3	0.946
HEM2_ODO1	HEM2_BACSU-ODO1_BACSU	crosslinked	rep1	0.948
HEM2_ODO1	HEM2_BACSU-ODO1_BACSU	untreated	rep3	0.976
HEM2_YLOC	HEM2_BACSU-YLOC_BACSU	untreated	rep1	0.86
HEM2_YLOC	HEM2_BACSU-YLOC_BACSU	crosslinked	rep2	0.962
HEM2_YLOC	HEM2_BACSU-YLOC_BACSU	crosslinked	rep1	0.97
HEM2_YLOC	HEM2_BACSU-YLOC_BACSU	crosslinked	rep3	1
HEMAT_IOLD	HEMAT_BACSU-IOLD_BACSU	crosslinked	rep2	0.93
HEMAT_IOLD	HEMAT_BACSU-IOLD_BACSU	crosslinked	rep3	0.946
HEMAT_IOLD	HEMAT_BACSU-IOLD_BACSU	crosslinked	rep1	0.948
HEMAT_ODO1	HEMAT_BACSU-ODO1_BACSU	crosslinked	rep2	0.93
HEMAT_ODO1	HEMAT_BACSU-ODO1_BACSU	crosslinked	rep3	0.946
HEMAT_ODO1	HEMAT_BACSU-ODO1_BACSU	crosslinked	rep1	0.948
HEMAT_YLOC	HEMAT_BACSU-YLOC_BACSU	crosslinked	rep2	0.962
HEMAT_YLOC	HEMAT_BACSU-YLOC_BACSU	crosslinked	rep1	0.97
HEMAT_YLOC	HEMAT_BACSU-YLOC_BACSU	crosslinked	rep3	0.972
HIT_YCEE	HIT_BACSU-YCEE_BACSU	crosslinked	rep2	0.894
HIT_YCEE	HIT_BACSU-YCEE_BACSU	crosslinked	rep3	0.93
HPRK_PNP	HPRK_BACSU-PNP_BACSU	crosslinked	rep2	0.926
HPRK_PNP	HPRK_BACSU-PNP_BACSU	untreated	rep2	0.964
HPRK_PNP	HPRK_BACSU-PNP_BACSU	untreated	rep1	0.97
HPRK_PNP	HPRK_BACSU-PNP_BACSU	untreated	rep3	0.982
HPRK_YBXB	HPRK_BACSU-YBXB_BACSU	untreated	rep1	0.906
HPRK_YBXB	HPRK_BACSU-YBXB_BACSU	crosslinked	rep3	0.922
HPRK_YBXB	HPRK_BACSU-YBXB_BACSU	crosslinked	rep1	0.968
HPRK_YQIR	HPRK_BACSU-YQIR_BACSU	untreated	rep2	0.964
HPRK_YQIR	HPRK_BACSU-YQIR_BACSU	crosslinked	rep1	0.968
HPRK_YQIR	HPRK_BACSU-YQIR_BACSU	untreated	rep1	0.97
HPRK_YQIR	HPRK_BACSU-YQIR_BACSU	untreated	rep3	0.982
IDH_MDH	IDH_BACSU-MDH_BACSU	crosslinked	rep2	0.862
IDH_MDH	IDH_BACSU-MDH_BACSU	crosslinked	rep1	0.872
IDH_MDH	IDH_BACSU-MDH_BACSU	crosslinked	rep3	0.938
IF3_IOJAP	IF3_BACSU-IOJAP_BACSU	untreated	rep1	0.914
IF3_IOJAP	IF3_BACSU-IOJAP_BACSU	crosslinked	rep1	0.956
IF3_IOJAP	IF3_BACSU-IOJAP_BACSU	untreated	rep3	0.972
IF3_IOJAP	IF3_BACSU-IOJAP_BACSU	untreated	rep2	0.978
IF3_MTRB	IF3_BACSU-MTRB_BACSU	untreated	rep2	0.82
IF3_MTRB	IF3_BACSU-MTRB_BACSU	untreated	rep1	0.914
IF3_RNR	IF3_BACSU-RNR_BACSU	untreated	rep2	0.82
IF3_RNR	IF3_BACSU-RNR_BACSU	untreated	rep1	0.914
IF3_RNR	IF3_BACSU-RNR_BACSU	untreated	rep3	0.972
IF3_RSMB	IF3_BACSU-RSMB_BACSU	untreated	rep2	0.82
IF3_RSMB	IF3_BACSU-RSMB_BACSU	untreated	rep1	0.914
IF3_RSMB	IF3_BACSU-RSMB_BACSU	crosslinked	rep1	0.932
IF3_RSMB	IF3_BACSU-RSMB_BACSU	untreated	rep3	0.944
IF3_SMC	IF3_BACSU-SMC_BACSU	untreated	rep2	0.82
IF3_SMC	IF3_BACSU-SMC_BACSU	untreated	rep1	0.914
IF3_SMC	IF3_BACSU-SMC_BACSU	untreated	rep3	0.944
IF3_TRUB	IF3_BACSU-TRUB_BACSU	untreated	rep3	0.944
IF3_TRUB	IF3_BACSU-TRUB_BACSU	untreated	rep2	0.956
IF3_YACO	IF3_BACSU-YACO_BACSU	untreated	rep1	0.914
IF3_YACO	IF3_BACSU-YACO_BACSU	untreated	rep2	0.956
IF3_YACO	IF3_BACSU-YACO_BACSU	crosslinked	rep1	0.956
IF3_YACO	IF3_BACSU-YACO_BACSU	untreated	rep3	0.972
IF3_YCCF	IF3_BACSU-YCCF_BACSU	untreated	rep1	0.914
IF3_YCCF	IF3_BACSU-YCCF_BACSU	untreated	rep3	0.944
IF3_YCCF	IF3_BACSU-YCCF_BACSU	untreated	rep2	0.978
ILVA_MEND	ILVA_BACSU-MEND_BACSU	crosslinked	rep3	0.826
ILVA_MEND	ILVA_BACSU-MEND_BACSU	crosslinked	rep2	0.892
ILVA_ROCA	ILVA_BACSU-ROCA_BACSU	untreated	rep1	0.92
ILVA_ROCA	ILVA_BACSU-ROCA_BACSU	untreated	rep3	0.98
ILVA_YJOB	ILVA_BACSU-YJOB_BACSU	untreated	rep1	0.942
ILVA_YJOB	ILVA_BACSU-YJOB_BACSU	untreated	rep3	0.98
ILVA_YLOV	ILVA_BACSU-YLOV_BACSU	untreated	rep1	0.942
ILVA_YLOV	ILVA_BACSU-YLOV_BACSU	untreated	rep3	0.98
ILVC_SYFA	ILVC_BACSU-SYFA_BACSU	untreated	rep3	0.952
ILVC_SYFA	ILVC_BACSU-SYFA_BACSU	untreated	rep2	0.966
ILVC_SYFA	ILVC_BACSU-SYFA_BACSU	untreated	rep1	0.968
ILVC_SYFA	ILVC_BACSU-SYFA_BACSU	crosslinked	rep2	0.984
ILVC_SYFA	ILVC_BACSU-SYFA_BACSU	crosslinked	rep1	0.996
ILVC_SYFA	ILVC_BACSU-SYFA_BACSU	crosslinked	rep3	0.998
ILVC_SYFB	ILVC_BACSU-SYFB_BACSU	untreated	rep3	0.952
ILVC_SYFB	ILVC_BACSU-SYFB_BACSU	untreated	rep2	0.966
ILVC_SYFB	ILVC_BACSU-SYFB_BACSU	untreated	rep1	0.968
ILVC_SYFB	ILVC_BACSU-SYFB_BACSU	crosslinked	rep2	0.984
ILVC_SYFB	ILVC_BACSU-SYFB_BACSU	crosslinked	rep1	0.996
ILVC_SYFB	ILVC_BACSU-SYFB_BACSU	crosslinked	rep3	0.998
ILVC_SYGA	ILVC_BACSU-SYGA_BACSU	untreated	rep3	0.952
ILVC_SYGA	ILVC_BACSU-SYGA_BACSU	untreated	rep2	0.966
ILVC_SYGA	ILVC_BACSU-SYGA_BACSU	untreated	rep1	0.968
ILVC_SYGA	ILVC_BACSU-SYGA_BACSU	crosslinked	rep1	0.996
ILVC_SYGB	ILVC_BACSU-SYGB_BACSU	untreated	rep3	0.952
ILVC_SYGB	ILVC_BACSU-SYGB_BACSU	untreated	rep2	0.966
ILVC_SYGB	ILVC_BACSU-SYGB_BACSU	untreated	rep1	0.968
ILVC_SYGB	ILVC_BACSU-SYGB_BACSU	crosslinked	rep2	0.984
ILVC_SYGB	ILVC_BACSU-SYGB_BACSU	crosslinked	rep3	0.988
ILVC_SYGB	ILVC_BACSU-SYGB_BACSU	crosslinked	rep1	0.996
ILVC_YSOA	ILVC_BACSU-YSOA_BACSU	crosslinked	rep3	0.906
ILVC_YSOA	ILVC_BACSU-YSOA_BACSU	untreated	rep1	0.928
ILVC_YSOA	ILVC_BACSU-YSOA_BACSU	untreated	rep3	0.952
IMDH_SYM	IMDH_BACSU-SYM_BACSU	untreated	rep3	0.922
IMDH_SYM	IMDH_BACSU-SYM_BACSU	untreated	rep2	0.964
IMDH_SYM	IMDH_BACSU-SYM_BACSU	untreated	rep1	0.974
IOJAP_IOLR	IOJAP_BACSU-IOLR_BACSU	crosslinked	rep3	0.888
IOJAP_IOLR	IOJAP_BACSU-IOLR_BACSU	crosslinked	rep1	0.932
IOJAP_MRNC	IOJAP_BACSU-MRNC_BACSU	crosslinked	rep3	0.918
IOJAP_MRNC	IOJAP_BACSU-MRNC_BACSU	crosslinked	rep1	0.974
IOJAP_MRNC	IOJAP_BACSU-MRNC_BACSU	crosslinked	rep2	0.986
IOJAP_MTRB	IOJAP_BACSU-MTRB_BACSU	untreated	rep2	0.82
IOJAP_MTRB	IOJAP_BACSU-MTRB_BACSU	untreated	rep1	0.914
IOJAP_RNR	IOJAP_BACSU-RNR_BACSU	untreated	rep2	0.82
IOJAP_RNR	IOJAP_BACSU-RNR_BACSU	untreated	rep3	0.972
IOJAP_RNR	IOJAP_BACSU-RNR_BACSU	untreated	rep1	0.988
IOJAP_RQCH	IOJAP_BACSU-RQCH_BACSU	crosslinked	rep3	0.888
IOJAP_RQCH	IOJAP_BACSU-RQCH_BACSU	crosslinked	rep1	0.932
IOJAP_RSMB	IOJAP_BACSU-RSMB_BACSU	untreated	rep2	0.82
IOJAP_RSMB	IOJAP_BACSU-RSMB_BACSU	untreated	rep1	0.922
IOJAP_RSMB	IOJAP_BACSU-RSMB_BACSU	crosslinked	rep1	0.932
IOJAP_RSMB	IOJAP_BACSU-RSMB_BACSU	crosslinked	rep2	0.938
IOJAP_RSMB	IOJAP_BACSU-RSMB_BACSU	untreated	rep3	0.944
IOJAP_SMC	IOJAP_BACSU-SMC_BACSU	untreated	rep2	0.82
IOJAP_SMC	IOJAP_BACSU-SMC_BACSU	untreated	rep1	0.922
IOJAP_SMC	IOJAP_BACSU-SMC_BACSU	untreated	rep3	0.944
IOJAP_TRUB	IOJAP_BACSU-TRUB_BACSU	untreated	rep3	0.944
IOJAP_TRUB	IOJAP_BACSU-TRUB_BACSU	untreated	rep2	0.956
IOJAP_YACO	IOJAP_BACSU-YACO_BACSU	untreated	rep2	0.956
IOJAP_YACO	IOJAP_BACSU-YACO_BACSU	untreated	rep3	0.972
IOJAP_YACO	IOJAP_BACSU-YACO_BACSU	crosslinked	rep1	0.974
IOJAP_YACO	IOJAP_BACSU-YACO_BACSU	crosslinked	rep2	0.988
IOJAP_YACO	IOJAP_BACSU-YACO_BACSU	untreated	rep1	1
IOJAP_YACO	IOJAP_BACSU-YACO_BACSU	crosslinked	rep3	1
IOJAP_YCCF	IOJAP_BACSU-YCCF_BACSU	untreated	rep3	0.944
IOJAP_YCCF	IOJAP_BACSU-YCCF_BACSU	untreated	rep2	0.978
IOJAP_YCCF	IOJAP_BACSU-YCCF_BACSU	untreated	rep1	0.988
IOLC_RBSD	IOLC_BACSU-RBSD_BACSU	crosslinked	rep3	0.988
IOLC_RBSD	IOLC_BACSU-RBSD_BACSU	crosslinked	rep1	0.99
IOLD_ODO1	IOLD_BACSU-ODO1_BACSU	untreated	rep1	0.868
IOLD_ODO1	IOLD_BACSU-ODO1_BACSU	crosslinked	rep2	0.93
IOLD_ODO1	IOLD_BACSU-ODO1_BACSU	untreated	rep2	0.932
IOLD_ODO1	IOLD_BACSU-ODO1_BACSU	crosslinked	rep3	0.946
IOLD_ODO1	IOLD_BACSU-ODO1_BACSU	crosslinked	rep1	0.948
IOLD_ODO1	IOLD_BACSU-ODO1_BACSU	untreated	rep3	0.976
IOLD_YLOC	IOLD_BACSU-YLOC_BACSU	untreated	rep1	0.86
IOLD_YLOC	IOLD_BACSU-YLOC_BACSU	crosslinked	rep2	0.93
IOLD_YLOC	IOLD_BACSU-YLOC_BACSU	crosslinked	rep3	0.946
IOLD_YLOC	IOLD_BACSU-YLOC_BACSU	crosslinked	rep1	0.948
IOLG_MCCB	IOLG_BACSU-MCCB_BACSU	crosslinked	rep3	0.976
IOLG_MCCB	IOLG_BACSU-MCCB_BACSU	crosslinked	rep2	0.986
IOLG_MCCB	IOLG_BACSU-MCCB_BACSU	crosslinked	rep1	0.99
IOLG_PEPF	IOLG_BACSU-PEPF_BACSU	crosslinked	rep3	0.86
IOLG_PEPF	IOLG_BACSU-PEPF_BACSU	crosslinked	rep2	0.986
IOLG_SYY1	IOLG_BACSU-SYY1_BACSU	crosslinked	rep3	0.86
IOLG_SYY1	IOLG_BACSU-SYY1_BACSU	crosslinked	rep2	0.986
IOLH_ROCA	IOLH_BACSU-ROCA_BACSU	crosslinked	rep2	0.964
IOLH_ROCA	IOLH_BACSU-ROCA_BACSU	crosslinked	rep1	0.978
IOLH_ROCA	IOLH_BACSU-ROCA_BACSU	untreated	rep2	0.99
IOLH_SYM	IOLH_BACSU-SYM_BACSU	crosslinked	rep3	0.728
IOLH_SYM	IOLH_BACSU-SYM_BACSU	untreated	rep3	0.922
IOLH_SYM	IOLH_BACSU-SYM_BACSU	crosslinked	rep1	0.968
IOLH_SYM	IOLH_BACSU-SYM_BACSU	crosslinked	rep2	0.998
IOLH_YLOV	IOLH_BACSU-YLOV_BACSU	crosslinked	rep2	0.964
IOLH_YLOV	IOLH_BACSU-YLOV_BACSU	crosslinked	rep1	0.978
IOLH_YLOV	IOLH_BACSU-YLOV_BACSU	untreated	rep2	0.99
IOLR_MRNC	IOLR_BACSU-MRNC_BACSU	crosslinked	rep3	0.888
IOLR_MRNC	IOLR_BACSU-MRNC_BACSU	crosslinked	rep1	0.932
IOLR_RIMP	IOLR_BACSU-RIMP_BACSU	crosslinked	rep2	0.876
IOLR_RIMP	IOLR_BACSU-RIMP_BACSU	crosslinked	rep1	0.932
IOLR_RQCH	IOLR_BACSU-RQCH_BACSU	crosslinked	rep2	0.876
IOLR_RQCH	IOLR_BACSU-RQCH_BACSU	crosslinked	rep3	0.888
IOLR_RQCH	IOLR_BACSU-RQCH_BACSU	crosslinked	rep1	0.932
IOLR_YACO	IOLR_BACSU-YACO_BACSU	crosslinked	rep3	0.888
IOLR_YACO	IOLR_BACSU-YACO_BACSU	crosslinked	rep1	0.932
IOLR_YTFP	IOLR_BACSU-YTFP_BACSU	crosslinked	rep2	0.84
IOLR_YTFP	IOLR_BACSU-YTFP_BACSU	crosslinked	rep3	0.888
KDUI_PUR8	KDUI_BACSU-PUR8_BACSU	crosslinked	rep1	0.912
KDUI_PUR8	KDUI_BACSU-PUR8_BACSU	untreated	rep3	0.914
KDUI_PUR8	KDUI_BACSU-PUR8_BACSU	untreated	rep2	0.918
KDUI_PUR8	KDUI_BACSU-PUR8_BACSU	untreated	rep1	0.93
KDUI_PUR8	KDUI_BACSU-PUR8_BACSU	crosslinked	rep2	0.986
KDUI_PUR8	KDUI_BACSU-PUR8_BACSU	crosslinked	rep3	0.986
KDUI_RIBD	KDUI_BACSU-RIBD_BACSU	untreated	rep3	0.868
KDUI_RIBD	KDUI_BACSU-RIBD_BACSU	crosslinked	rep1	0.904
KDUI_RIBD	KDUI_BACSU-RIBD_BACSU	untreated	rep2	0.918
KDUI_RIBD	KDUI_BACSU-RIBD_BACSU	untreated	rep1	0.93
KDUI_RIBD	KDUI_BACSU-RIBD_BACSU	crosslinked	rep2	0.958
KDUI_RIBD	KDUI_BACSU-RIBD_BACSU	crosslinked	rep3	0.986
KDUI_YEEA	KDUI_BACSU-YEEA_BACSU	untreated	rep3	0.868
KDUI_YEEA	KDUI_BACSU-YEEA_BACSU	untreated	rep2	0.918
KDUI_YEEA	KDUI_BACSU-YEEA_BACSU	untreated	rep1	0.93
KTRC_MBL	KTRC_BACSU-MBL_BACSU	crosslinked	rep1	0.914
KTRC_MBL	KTRC_BACSU-MBL_BACSU	crosslinked	rep3	0.93
LICH_RBSA	LICH_BACSU-RBSA_BACSU	crosslinked	rep1	0.908
LICH_RBSA	LICH_BACSU-RBSA_BACSU	crosslinked	rep3	0.93
LPLJ_TPX	LPLJ_BACSU-TPX_BACSU	crosslinked	rep2	0.894
LPLJ_TPX	LPLJ_BACSU-TPX_BACSU	crosslinked	rep1	0.93
LRGB_SECDF	LRGB_BACSU-SECDF_BACSU	untreated	rep2	1
LRGB_SECDF	LRGB_BACSU-SECDF_BACSU	untreated	rep3	1
LUTB_LUTC	LUTB_BACSU-LUTC_BACSU	untreated	rep3	0.778
LUTB_LUTC	LUTB_BACSU-LUTC_BACSU	crosslinked	rep2	0.85
LUTB_LUTC	LUTB_BACSU-LUTC_BACSU	crosslinked	rep3	0.926
LUTB_LUTC	LUTB_BACSU-LUTC_BACSU	crosslinked	rep1	0.99
LUTB_LUTC	LUTB_BACSU-LUTC_BACSU	untreated	rep1	0.992
MBL_MREB	MBL_BACSU-MREB_BACSU	untreated	rep2	0.398
MBL_MREB	MBL_BACSU-MREB_BACSU	untreated	rep1	0.496
MBL_MREB	MBL_BACSU-MREB_BACSU	untreated	rep3	0.68
MBL_MREB	MBL_BACSU-MREB_BACSU	crosslinked	rep3	0.91
MBL_MREB	MBL_BACSU-MREB_BACSU	crosslinked	rep1	0.92
MBL_MREB	MBL_BACSU-MREB_BACSU	crosslinked	rep2	0.94
MCCB_PEPF	MCCB_BACSU-PEPF_BACSU	untreated	rep2	0.802
MCCB_PEPF	MCCB_BACSU-PEPF_BACSU	crosslinked	rep3	0.86
MCCB_PEPF	MCCB_BACSU-PEPF_BACSU	crosslinked	rep2	0.986
MCCB_SYY1	MCCB_BACSU-SYY1_BACSU	crosslinked	rep3	0.86
MCCB_SYY1	MCCB_BACSU-SYY1_BACSU	crosslinked	rep2	0.986
MCSA_MCSB	MCSA_BACSU-MCSB_BACSU	untreated	rep3	0.422
MCSA_MCSB	MCSA_BACSU-MCSB_BACSU	untreated	rep1	0.47
MCSA_MCSB	MCSA_BACSU-MCSB_BACSU	crosslinked	rep3	0.58
MCSA_MCSB	MCSA_BACSU-MCSB_BACSU	untreated	rep2	0.702
MCSA_MCSB	MCSA_BACSU-MCSB_BACSU	crosslinked	rep1	0.83
MCSA_MCSB	MCSA_BACSU-MCSB_BACSU	crosslinked	rep2	0.842
MCSB_RLUB	MCSB_BACSU-RLUB_BACSU	crosslinked	rep1	0.274
MCSB_RLUB	MCSB_BACSU-RLUB_BACSU	crosslinked	rep3	0.838
MCSB_RLUB	MCSB_BACSU-RLUB_BACSU	crosslinked	rep2	0.958
MDH_YDCI	MDH_BACSU-YDCI_BACSU	crosslinked	rep3	0.962
MDH_YDCI	MDH_BACSU-YDCI_BACSU	crosslinked	rep2	0.98
MECA1_NOC	MECA1_BACSU-NOC_BACSU	crosslinked	rep1	0.84
MECA1_NOC	MECA1_BACSU-NOC_BACSU	crosslinked	rep2	0.87
MENB_NUSA	MENB_BACSU-NUSA_BACSU	crosslinked	rep3	0.884
MENB_NUSA	MENB_BACSU-NUSA_BACSU	crosslinked	rep1	0.896
MENB_PDP	MENB_BACSU-PDP_BACSU	crosslinked	rep2	0.968
MENB_PDP	MENB_BACSU-PDP_BACSU	crosslinked	rep1	0.978
MENB_PDP	MENB_BACSU-PDP_BACSU	crosslinked	rep3	0.992
MENB_TIG	MENB_BACSU-TIG_BACSU	crosslinked	rep2	0.956
MENB_TIG	MENB_BACSU-TIG_BACSU	crosslinked	rep1	0.978
MEND_RSBP	MEND_BACSU-RSBP_BACSU	crosslinked	rep3	0.816
MEND_RSBP	MEND_BACSU-RSBP_BACSU	crosslinked	rep1	0.956
METN_METQ	METN_BACSU-METQ_BACSU	untreated	rep2	0.796
METN_METQ	METN_BACSU-METQ_BACSU	untreated	rep1	0.892
METN_METQ	METN_BACSU-METQ_BACSU	untreated	rep3	0.898
MFD_SPEE	MFD_BACSU-SPEE_BACSU	crosslinked	rep2	0.942
MFD_SPEE	MFD_BACSU-SPEE_BACSU	crosslinked	rep3	0.96
MFD_YDIF	MFD_BACSU-YDIF_BACSU	crosslinked	rep3	0.96
MFD_YDIF	MFD_BACSU-YDIF_BACSU	crosslinked	rep2	0.976
MREB_PLSX	MREB_BACSU-PLSX_BACSU	untreated	rep1	0.92
MREB_PLSX	MREB_BACSU-PLSX_BACSU	untreated	rep2	0.992
MREC_YMFM	MREC_BACSU-YMFM_BACSU	untreated	rep1	0.806
MREC_YMFM	MREC_BACSU-YMFM_BACSU	untreated	rep3	0.86
MREC_YMFM	MREC_BACSU-YMFM_BACSU	untreated	rep2	0.886
MRGA_RNPH	MRGA_BACSU-RNPH_BACSU	untreated	rep1	0.748
MRGA_RNPH	MRGA_BACSU-RNPH_BACSU	untreated	rep2	0.846
MRGA_RNPH	MRGA_BACSU-RNPH_BACSU	untreated	rep3	0.848
MRGA_RUVA	MRGA_BACSU-RUVA_BACSU	crosslinked	rep1	0.972
MRGA_RUVA	MRGA_BACSU-RUVA_BACSU	crosslinked	rep3	0.986
MRGA_SUFB	MRGA_BACSU-SUFB_BACSU	untreated	rep2	0.632
MRGA_SUFB	MRGA_BACSU-SUFB_BACSU	untreated	rep3	0.67
MRGA_SUFB	MRGA_BACSU-SUFB_BACSU	untreated	rep1	0.748
MRGA_SUFB	MRGA_BACSU-SUFB_BACSU	crosslinked	rep1	0.972
MRGA_SUFB	MRGA_BACSU-SUFB_BACSU	crosslinked	rep3	0.986
MRGA_SUFD	MRGA_BACSU-SUFD_BACSU	untreated	rep1	0.748
MRGA_SUFD	MRGA_BACSU-SUFD_BACSU	crosslinked	rep1	0.972
MRGA_SUFD	MRGA_BACSU-SUFD_BACSU	crosslinked	rep3	0.976
MRNC_RQCH	MRNC_BACSU-RQCH_BACSU	crosslinked	rep3	0.888
MRNC_RQCH	MRNC_BACSU-RQCH_BACSU	crosslinked	rep1	0.932
MRNC_RSMB	MRNC_BACSU-RSMB_BACSU	crosslinked	rep1	0.932
MRNC_RSMB	MRNC_BACSU-RSMB_BACSU	crosslinked	rep2	0.938
MRNC_YACO	MRNC_BACSU-YACO_BACSU	crosslinked	rep3	0.918
MRNC_YACO	MRNC_BACSU-YACO_BACSU	crosslinked	rep1	0.974
MRNC_YACO	MRNC_BACSU-YACO_BACSU	crosslinked	rep2	0.986
MSMX_PDRP	MSMX_BACSU-PDRP_BACSU	untreated	rep1	0.832
MSMX_PDRP	MSMX_BACSU-PDRP_BACSU	untreated	rep3	0.914
MTRB_RNR	MTRB_BACSU-RNR_BACSU	untreated	rep2	0.82
MTRB_RNR	MTRB_BACSU-RNR_BACSU	untreated	rep1	0.914
MTRB_RSMB	MTRB_BACSU-RSMB_BACSU	untreated	rep2	0.862
MTRB_RSMB	MTRB_BACSU-RSMB_BACSU	untreated	rep1	0.914
MTRB_SMC	MTRB_BACSU-SMC_BACSU	untreated	rep2	0.862
MTRB_SMC	MTRB_BACSU-SMC_BACSU	untreated	rep1	0.914
MTRB_YABO	MTRB_BACSU-YABO_BACSU	crosslinked	rep3	0.896
MTRB_YABO	MTRB_BACSU-YABO_BACSU	crosslinked	rep1	0.988
MTRB_YACO	MTRB_BACSU-YACO_BACSU	untreated	rep2	0.82
MTRB_YACO	MTRB_BACSU-YACO_BACSU	untreated	rep1	0.914
MTRB_YCCF	MTRB_BACSU-YCCF_BACSU	untreated	rep2	0.82
MTRB_YCCF	MTRB_BACSU-YCCF_BACSU	untreated	rep1	0.914
MURE_SECA	MURE_BACSU-SECA_BACSU	crosslinked	rep2	0.95
MURE_SECA	MURE_BACSU-SECA_BACSU	crosslinked	rep1	0.974
MURE_YFMM	MURE_BACSU-YFMM_BACSU	crosslinked	rep2	0.95
MURE_YFMM	MURE_BACSU-YFMM_BACSU	crosslinked	rep1	0.974
NUSA_PDP	NUSA_BACSU-PDP_BACSU	crosslinked	rep3	0.884
NUSA_PDP	NUSA_BACSU-PDP_BACSU	crosslinked	rep1	0.896
NUSG_RPOE	NUSG_BACSU-RPOE_BACSU	crosslinked	rep2	0.862
NUSG_RPOE	NUSG_BACSU-RPOE_BACSU	crosslinked	rep3	0.882
ODB2_ODBA	ODB2_BACSU-ODBA_BACSU	crosslinked	rep1	0.988
ODB2_ODBA	ODB2_BACSU-ODBA_BACSU	untreated	rep3	0.99
ODB2_ODBA	ODB2_BACSU-ODBA_BACSU	untreated	rep1	0.996
ODB2_ODBA	ODB2_BACSU-ODBA_BACSU	crosslinked	rep2	0.998
ODB2_ODBA	ODB2_BACSU-ODBA_BACSU	crosslinked	rep3	0.998
ODB2_ODBA	ODB2_BACSU-ODBA_BACSU	untreated	rep2	1
ODB2_ODBB	ODB2_BACSU-ODBB_BACSU	untreated	rep3	0.99
ODB2_ODBB	ODB2_BACSU-ODBB_BACSU	untreated	rep1	0.994
ODB2_ODBB	ODB2_BACSU-ODBB_BACSU	untreated	rep2	0.998
ODB2_ODBB	ODB2_BACSU-ODBB_BACSU	crosslinked	rep2	0.998
ODB2_ODBB	ODB2_BACSU-ODBB_BACSU	crosslinked	rep3	0.998
ODB2_ODBB	ODB2_BACSU-ODBB_BACSU	crosslinked	rep1	1
ODBA_ODBB	ODBA_BACSU-ODBB_BACSU	untreated	rep3	0.99
ODBA_ODBB	ODBA_BACSU-ODBB_BACSU	untreated	rep1	0.994
ODBA_ODBB	ODBA_BACSU-ODBB_BACSU	crosslinked	rep1	0.996
ODBA_ODBB	ODBA_BACSU-ODBB_BACSU	untreated	rep2	0.998
ODBA_ODBB	ODBA_BACSU-ODBB_BACSU	crosslinked	rep2	0.998
ODBA_ODBB	ODBA_BACSU-ODBB_BACSU	crosslinked	rep3	0.998
ODO1_YLOC	ODO1_BACSU-YLOC_BACSU	untreated	rep1	0.86
ODO1_YLOC	ODO1_BACSU-YLOC_BACSU	crosslinked	rep2	0.93
ODO1_YLOC	ODO1_BACSU-YLOC_BACSU	crosslinked	rep3	0.946
ODO1_YLOC	ODO1_BACSU-YLOC_BACSU	crosslinked	rep1	0.948
ODP2_ODPA	ODP2_BACSU-ODPA_BACSU	untreated	rep2	0.99
ODP2_ODPA	ODP2_BACSU-ODPA_BACSU	untreated	rep1	0.992
ODP2_ODPA	ODP2_BACSU-ODPA_BACSU	untreated	rep3	0.992
ODP2_ODPA	ODP2_BACSU-ODPA_BACSU	crosslinked	rep1	0.994
ODP2_ODPA	ODP2_BACSU-ODPA_BACSU	crosslinked	rep3	0.996
ODP2_ODPA	ODP2_BACSU-ODPA_BACSU	crosslinked	rep2	0.998
ODP2_ODPB	ODP2_BACSU-ODPB_BACSU	untreated	rep2	0.99
ODP2_ODPB	ODP2_BACSU-ODPB_BACSU	untreated	rep1	0.992
ODP2_ODPB	ODP2_BACSU-ODPB_BACSU	untreated	rep3	0.992
ODP2_ODPB	ODP2_BACSU-ODPB_BACSU	crosslinked	rep1	0.994
ODP2_ODPB	ODP2_BACSU-ODPB_BACSU	crosslinked	rep3	0.996
ODP2_ODPB	ODP2_BACSU-ODPB_BACSU	crosslinked	rep2	0.998
ODPA_ODPB	ODPA_BACSU-ODPB_BACSU	untreated	rep2	0.99
ODPA_ODPB	ODPA_BACSU-ODPB_BACSU	untreated	rep1	0.992
ODPA_ODPB	ODPA_BACSU-ODPB_BACSU	untreated	rep3	0.994
ODPA_ODPB	ODPA_BACSU-ODPB_BACSU	crosslinked	rep1	0.996
ODPA_ODPB	ODPA_BACSU-ODPB_BACSU	crosslinked	rep3	0.996
ODPA_ODPB	ODPA_BACSU-ODPB_BACSU	crosslinked	rep2	0.998
OPUAA_OPUAC	OPUAA_BACSU-OPUAC_BACSU	untreated	rep3	0.794
OPUAA_OPUAC	OPUAA_BACSU-OPUAC_BACSU	untreated	rep2	0.8
OPUAA_OPUAC	OPUAA_BACSU-OPUAC_BACSU	untreated	rep1	0.944
OPUAB_OPUAC	OPUAB_BACSU-OPUAC_BACSU	untreated	rep2	0.424
OPUAB_OPUAC	OPUAB_BACSU-OPUAC_BACSU	untreated	rep3	0.93
OPUAB_OPUAC	OPUAB_BACSU-OPUAC_BACSU	untreated	rep1	0.952
PBPC_YHFQ	PBPC_BACSU-YHFQ_BACSU	untreated	rep2	0.928
PBPC_YHFQ	PBPC_BACSU-YHFQ_BACSU	untreated	rep1	0.948
PDP_TIG	PDP_BACSU-TIG_BACSU	crosslinked	rep2	0.956
PDP_TIG	PDP_BACSU-TIG_BACSU	crosslinked	rep1	0.978
PEPF_RNPH	PEPF_BACSU-RNPH_BACSU	crosslinked	rep1	0.98
PEPF_RNPH	PEPF_BACSU-RNPH_BACSU	crosslinked	rep2	0.986
PEPF_SYI	PEPF_BACSU-SYI_BACSU	crosslinked	rep1	0.98
PEPF_SYI	PEPF_BACSU-SYI_BACSU	crosslinked	rep2	0.986
PEPF_SYY1	PEPF_BACSU-SYY1_BACSU	crosslinked	rep3	0.86
PEPF_SYY1	PEPF_BACSU-SYY1_BACSU	crosslinked	rep1	0.98
PEPF_SYY1	PEPF_BACSU-SYY1_BACSU	crosslinked	rep2	0.986
PEPT_SYL	PEPT_BACSU-SYL_BACSU	untreated	rep2	0.59
PEPT_SYL	PEPT_BACSU-SYL_BACSU	crosslinked	rep2	0.976
PEPT_SYL	PEPT_BACSU-SYL_BACSU	crosslinked	rep1	0.984
PEPT_SYL	PEPT_BACSU-SYL_BACSU	crosslinked	rep3	0.99
PEPT_YWBI	PEPT_BACSU-YWBI_BACSU	crosslinked	rep3	0.85
PEPT_YWBI	PEPT_BACSU-YWBI_BACSU	crosslinked	rep2	0.976
PEPT_YWBI	PEPT_BACSU-YWBI_BACSU	crosslinked	rep1	0.984
PEPT_YXEI	PEPT_BACSU-YXEI_BACSU	crosslinked	rep1	0.594
PEPT_YXEI	PEPT_BACSU-YXEI_BACSU	crosslinked	rep3	0.85
PEPT_YXEI	PEPT_BACSU-YXEI_BACSU	crosslinked	rep2	0.976
PHOT_RSBRA	PHOT_BACSU-RSBRA_BACSU	untreated	rep1	0.526
PHOT_RSBRA	PHOT_BACSU-RSBRA_BACSU	untreated	rep3	0.548
PHOT_RSBRA	PHOT_BACSU-RSBRA_BACSU	untreated	rep2	0.592
PHOT_RSBRA	PHOT_BACSU-RSBRA_BACSU	crosslinked	rep3	0.98
PHOT_RSBRA	PHOT_BACSU-RSBRA_BACSU	crosslinked	rep1	0.99
PHOT_RSBRA	PHOT_BACSU-RSBRA_BACSU	crosslinked	rep2	0.996
PHOT_RSBRB	PHOT_BACSU-RSBRB_BACSU	untreated	rep1	0.636
PHOT_RSBRB	PHOT_BACSU-RSBRB_BACSU	untreated	rep3	0.82
PHOT_RSBRB	PHOT_BACSU-RSBRB_BACSU	crosslinked	rep3	0.98
PHOT_RSBRB	PHOT_BACSU-RSBRB_BACSU	crosslinked	rep1	0.99
PHOT_RSBRB	PHOT_BACSU-RSBRB_BACSU	crosslinked	rep2	0.996
PHOT_RSBRC	PHOT_BACSU-RSBRC_BACSU	untreated	rep3	0.548
PHOT_RSBRC	PHOT_BACSU-RSBRC_BACSU	untreated	rep1	0.584
PHOT_RSBRC	PHOT_BACSU-RSBRC_BACSU	untreated	rep2	0.6
PHOT_RSBRC	PHOT_BACSU-RSBRC_BACSU	crosslinked	rep3	0.98
PHOT_RSBRC	PHOT_BACSU-RSBRC_BACSU	crosslinked	rep1	0.99
PHOT_RSBRC	PHOT_BACSU-RSBRC_BACSU	crosslinked	rep2	0.996
PHOT_RSBT	PHOT_BACSU-RSBT_BACSU	untreated	rep1	0.026
PHOT_RSBT	PHOT_BACSU-RSBT_BACSU	untreated	rep3	0.066
PHOT_RSBT	PHOT_BACSU-RSBT_BACSU	untreated	rep2	0.084
PHOT_RSBT	PHOT_BACSU-RSBT_BACSU	crosslinked	rep1	0.588
PHOT_RSBT	PHOT_BACSU-RSBT_BACSU	crosslinked	rep3	0.906
PHOT_RSBT	PHOT_BACSU-RSBT_BACSU	crosslinked	rep2	0.996
PLSX_TTUC	PLSX_BACSU-TTUC_BACSU	untreated	rep3	0.08
PLSX_TTUC	PLSX_BACSU-TTUC_BACSU	untreated	rep1	0.874
PLSX_TTUC	PLSX_BACSU-TTUC_BACSU	untreated	rep2	0.992
PLSX_YABN	PLSX_BACSU-YABN_BACSU	untreated	rep1	0.92
PLSX_YABN	PLSX_BACSU-YABN_BACSU	untreated	rep2	0.992
PLSX_YHBE	PLSX_BACSU-YHBE_BACSU	untreated	rep2	0.866
PLSX_YHBE	PLSX_BACSU-YHBE_BACSU	untreated	rep1	0.882
PNP_YQIR	PNP_BACSU-YQIR_BACSU	untreated	rep2	0.964
PNP_YQIR	PNP_BACSU-YQIR_BACSU	untreated	rep1	0.97
PNP_YQIR	PNP_BACSU-YQIR_BACSU	untreated	rep3	0.982
PNP_YQIR	PNP_BACSU-YQIR_BACSU	crosslinked	rep3	0.992
PNP_YUXL	PNP_BACSU-YUXL_BACSU	crosslinked	rep2	0.85
PNP_YUXL	PNP_BACSU-YUXL_BACSU	crosslinked	rep1	0.962
PNP_YUXL	PNP_BACSU-YUXL_BACSU	crosslinked	rep3	0.992
PTF3A_TAGV	PTF3A_BACSU-TAGV_BACSU	untreated	rep1	0.93
PTF3A_TAGV	PTF3A_BACSU-TAGV_BACSU	untreated	rep2	0.968
PTG3C_PTSBC	PTG3C_BACSU-PTSBC_BACSU	crosslinked	rep1	0.136
PTG3C_PTSBC	PTG3C_BACSU-PTSBC_BACSU	crosslinked	rep3	0.49
PTG3C_PTSBC	PTG3C_BACSU-PTSBC_BACSU	untreated	rep3	0.494
PTG3C_PTSBC	PTG3C_BACSU-PTSBC_BACSU	untreated	rep1	0.976
PTG3C_PTSBC	PTG3C_BACSU-PTSBC_BACSU	untreated	rep2	1
PTG3C_PTTBC	PTG3C_BACSU-PTTBC_BACSU	crosslinked	rep2	0.528
PTG3C_PTTBC	PTG3C_BACSU-PTTBC_BACSU	crosslinked	rep3	0.556
PTG3C_PTTBC	PTG3C_BACSU-PTTBC_BACSU	crosslinked	rep1	0.712
PTG3C_PTTBC	PTG3C_BACSU-PTTBC_BACSU	untreated	rep1	0.946
PTG3C_PTTBC	PTG3C_BACSU-PTTBC_BACSU	untreated	rep2	1
PTG3C_PTTBC	PTG3C_BACSU-PTTBC_BACSU	untreated	rep3	1
PTG3C_YFMC	PTG3C_BACSU-YFMC_BACSU	untreated	rep1	0.956
PTG3C_YFMC	PTG3C_BACSU-YFMC_BACSU	untreated	rep3	0.998
PTH_YSMB	PTH_BACSU-YSMB_BACSU	crosslinked	rep2	0.814
PTH_YSMB	PTH_BACSU-YSMB_BACSU	crosslinked	rep3	0.892
PTHP_PTMA	PTHP_BACSU-PTMA_BACSU	crosslinked	rep1	0.486
PTHP_PTMA	PTHP_BACSU-PTMA_BACSU	crosslinked	rep3	0.976
PTHP_PTMA	PTHP_BACSU-PTMA_BACSU	crosslinked	rep2	0.99
PTHP_TGT	PTHP_BACSU-TGT_BACSU	crosslinked	rep3	0.822
PTHP_TGT	PTHP_BACSU-TGT_BACSU	crosslinked	rep2	0.914
PTHP_THIO	PTHP_BACSU-THIO_BACSU	crosslinked	rep3	0.806
PTHP_THIO	PTHP_BACSU-THIO_BACSU	crosslinked	rep2	0.95
PTN3B_PTTBC	PTN3B_BACSU-PTTBC_BACSU	untreated	rep1	0.996
PTN3B_PTTBC	PTN3B_BACSU-PTTBC_BACSU	untreated	rep2	1
PTSBC_PTW3C	PTSBC_BACSU-PTW3C_BACSU	untreated	rep3	0.552
PTSBC_PTW3C	PTSBC_BACSU-PTW3C_BACSU	untreated	rep1	0.964
PTSBC_PTW3C	PTSBC_BACSU-PTW3C_BACSU	untreated	rep2	1
PTTBC_PTW3C	PTTBC_BACSU-PTW3C_BACSU	untreated	rep1	0.988
PTTBC_PTW3C	PTTBC_BACSU-PTW3C_BACSU	untreated	rep3	0.994
PTTBC_PTW3C	PTTBC_BACSU-PTW3C_BACSU	untreated	rep2	1
PTTBC_YHGE	PTTBC_BACSU-YHGE_BACSU	untreated	rep1	0.996
PTTBC_YHGE	PTTBC_BACSU-YHGE_BACSU	untreated	rep3	1
PTW3C_YDGH	PTW3C_BACSU-YDGH_BACSU	untreated	rep1	0.998
PTW3C_YDGH	PTW3C_BACSU-YDGH_BACSU	untreated	rep2	1
PUNA_RNZ	PUNA_BACSU-RNZ_BACSU	crosslinked	rep3	0.912
PUNA_RNZ	PUNA_BACSU-RNZ_BACSU	crosslinked	rep2	0.926
PUNA_SYE	PUNA_BACSU-SYE_BACSU	crosslinked	rep2	0.926
PUNA_SYE	PUNA_BACSU-SYE_BACSU	crosslinked	rep3	0.928
PUNA_SYE	PUNA_BACSU-SYE_BACSU	crosslinked	rep1	0.974
PUNA_UVRB	PUNA_BACSU-UVRB_BACSU	crosslinked	rep3	0.912
PUNA_UVRB	PUNA_BACSU-UVRB_BACSU	crosslinked	rep1	0.922
PUNA_UVRB	PUNA_BACSU-UVRB_BACSU	crosslinked	rep2	0.926
PUNA_YCGL	PUNA_BACSU-YCGL_BACSU	crosslinked	rep3	0.912
PUNA_YCGL	PUNA_BACSU-YCGL_BACSU	crosslinked	rep2	0.926
PUR8_RIBD	PUR8_BACSU-RIBD_BACSU	untreated	rep3	0.868
PUR8_RIBD	PUR8_BACSU-RIBD_BACSU	crosslinked	rep1	0.904
PUR8_RIBD	PUR8_BACSU-RIBD_BACSU	untreated	rep2	0.918
PUR8_RIBD	PUR8_BACSU-RIBD_BACSU	untreated	rep1	0.93
PUR8_RIBD	PUR8_BACSU-RIBD_BACSU	crosslinked	rep2	0.958
PUR8_RIBD	PUR8_BACSU-RIBD_BACSU	crosslinked	rep3	0.986
PUR8_YEEA	PUR8_BACSU-YEEA_BACSU	untreated	rep3	0.868
PUR8_YEEA	PUR8_BACSU-YEEA_BACSU	untreated	rep2	0.918
PUR8_YEEA	PUR8_BACSU-YEEA_BACSU	untreated	rep1	0.93
PYC_YSDC	PYC_BACSU-YSDC_BACSU	untreated	rep3	0.956
PYC_YSDC	PYC_BACSU-YSDC_BACSU	untreated	rep1	0.958
PYC_YTOP	PYC_BACSU-YTOP_BACSU	untreated	rep3	0.956
PYC_YTOP	PYC_BACSU-YTOP_BACSU	untreated	rep1	0.958
QOX1_QOX2	QOX1_BACSU-QOX2_BACSU	crosslinked	rep2	0.55
QOX1_QOX2	QOX1_BACSU-QOX2_BACSU	crosslinked	rep3	0.95
QOX1_QOX2	QOX1_BACSU-QOX2_BACSU	untreated	rep1	0.992
QOX1_QOX2	QOX1_BACSU-QOX2_BACSU	untreated	rep3	0.994
QOX1_QOX2	QOX1_BACSU-QOX2_BACSU	untreated	rep2	1
RADA_TDH	RADA_BACSU-TDH_BACSU	crosslinked	rep1	0.852
RADA_TDH	RADA_BACSU-TDH_BACSU	crosslinked	rep3	0.94
RBSB_RBSC	RBSB_BACSU-RBSC_BACSU	untreated	rep2	0.814
RBSB_RBSC	RBSB_BACSU-RBSC_BACSU	untreated	rep1	0.866
RBSB_RBSC	RBSB_BACSU-RBSC_BACSU	untreated	rep3	1
RBSB_TCYA	RBSB_BACSU-TCYA_BACSU	untreated	rep2	0.954
RBSB_TCYA	RBSB_BACSU-TCYA_BACSU	untreated	rep1	0.956
RBSC_SECDF	RBSC_BACSU-SECDF_BACSU	untreated	rep1	0.998
RBSC_SECDF	RBSC_BACSU-SECDF_BACSU	untreated	rep3	1
RECJ_RLMN	RECJ_BACSU-RLMN_BACSU	crosslinked	rep2	0.842
RECJ_RLMN	RECJ_BACSU-RLMN_BACSU	crosslinked	rep1	0.9
RECJ_YHAM	RECJ_BACSU-YHAM_BACSU	crosslinked	rep2	0.674
RECJ_YHAM	RECJ_BACSU-YHAM_BACSU	untreated	rep2	0.896
RECJ_YHAM	RECJ_BACSU-YHAM_BACSU	crosslinked	rep3	0.932
RECJ_YHAM	RECJ_BACSU-YHAM_BACSU	crosslinked	rep1	0.94
RIBD_YEEA	RIBD_BACSU-YEEA_BACSU	untreated	rep3	0.868
RIBD_YEEA	RIBD_BACSU-YEEA_BACSU	untreated	rep2	0.918
RIBD_YEEA	RIBD_BACSU-YEEA_BACSU	untreated	rep1	0.93
RIMM_YLXR	RIMM_BACSU-YLXR_BACSU	crosslinked	rep1	0.806
RIMM_YLXR	RIMM_BACSU-YLXR_BACSU	crosslinked	rep2	0.916
RIMP_RQCH	RIMP_BACSU-RQCH_BACSU	crosslinked	rep2	0.876
RIMP_RQCH	RIMP_BACSU-RQCH_BACSU	crosslinked	rep1	0.932
RIR1_RIR2	RIR1_BACSU-RIR2_BACSU	untreated	rep1	0.684
RIR1_RIR2	RIR1_BACSU-RIR2_BACSU	untreated	rep3	0.692
RIR1_RIR2	RIR1_BACSU-RIR2_BACSU	crosslinked	rep3	0.978
RIR1_RIR2	RIR1_BACSU-RIR2_BACSU	crosslinked	rep2	0.98
RIR1_RIR2	RIR1_BACSU-RIR2_BACSU	crosslinked	rep1	0.99
RISA_RISB	RISA_BACSU-RISB_BACSU	untreated	rep3	0.804
RISA_RISB	RISA_BACSU-RISB_BACSU	untreated	rep2	0.806
RISA_RISB	RISA_BACSU-RISB_BACSU	untreated	rep1	0.934
RISA_RISB	RISA_BACSU-RISB_BACSU	crosslinked	rep3	0.964
RISA_RISB	RISA_BACSU-RISB_BACSU	crosslinked	rep2	0.986
RLMN_YAAT	RLMN_BACSU-YAAT_BACSU	crosslinked	rep2	0.852
RLMN_YAAT	RLMN_BACSU-YAAT_BACSU	crosslinked	rep1	0.91
RNJ1_RNJ2	RNJ1_BACSU-RNJ2_BACSU	untreated	rep3	0.35
RNJ1_RNJ2	RNJ1_BACSU-RNJ2_BACSU	untreated	rep2	0.538
RNJ1_RNJ2	RNJ1_BACSU-RNJ2_BACSU	untreated	rep1	0.664
RNJ1_RNJ2	RNJ1_BACSU-RNJ2_BACSU	crosslinked	rep3	0.8
RNJ1_RNJ2	RNJ1_BACSU-RNJ2_BACSU	crosslinked	rep1	0.968
RNJ1_RNJ2	RNJ1_BACSU-RNJ2_BACSU	crosslinked	rep2	0.978
RNPH_SYI	RNPH_BACSU-SYI_BACSU	crosslinked	rep1	0.98
RNPH_SYI	RNPH_BACSU-SYI_BACSU	crosslinked	rep3	0.98
RNPH_SYI	RNPH_BACSU-SYI_BACSU	crosslinked	rep2	0.986
RNPH_SYY1	RNPH_BACSU-SYY1_BACSU	crosslinked	rep1	0.98
RNPH_SYY1	RNPH_BACSU-SYY1_BACSU	crosslinked	rep2	0.986
RNR_RSMB	RNR_BACSU-RSMB_BACSU	untreated	rep2	0.82
RNR_RSMB	RNR_BACSU-RSMB_BACSU	untreated	rep1	0.922
RNR_RSMB	RNR_BACSU-RSMB_BACSU	untreated	rep3	0.944
RNR_SMC	RNR_BACSU-SMC_BACSU	untreated	rep2	0.82
RNR_SMC	RNR_BACSU-SMC_BACSU	untreated	rep1	0.922
RNR_SMC	RNR_BACSU-SMC_BACSU	untreated	rep3	0.944
RNR_TRUB	RNR_BACSU-TRUB_BACSU	untreated	rep2	0.82
RNR_TRUB	RNR_BACSU-TRUB_BACSU	untreated	rep3	0.944
RNR_YACO	RNR_BACSU-YACO_BACSU	untreated	rep2	0.82
RNR_YACO	RNR_BACSU-YACO_BACSU	untreated	rep3	0.972
RNR_YACO	RNR_BACSU-YACO_BACSU	untreated	rep1	0.988
RNR_YCCF	RNR_BACSU-YCCF_BACSU	untreated	rep2	0.82
RNR_YCCF	RNR_BACSU-YCCF_BACSU	untreated	rep3	0.944
RNR_YCCF	RNR_BACSU-YCCF_BACSU	untreated	rep1	0.988
RNZ_SYE	RNZ_BACSU-SYE_BACSU	crosslinked	rep3	0.912
RNZ_SYE	RNZ_BACSU-SYE_BACSU	crosslinked	rep2	0.926
RNZ_UVRB	RNZ_BACSU-UVRB_BACSU	crosslinked	rep3	0.924
RNZ_UVRB	RNZ_BACSU-UVRB_BACSU	crosslinked	rep2	0.926
RNZ_YCGL	RNZ_BACSU-YCGL_BACSU	crosslinked	rep2	0.926
RNZ_YCGL	RNZ_BACSU-YCGL_BACSU	crosslinked	rep3	0.944
ROCA_ROCA2	ROCA_BACSU-ROCA2_BACSU	crosslinked	rep2	0.176
ROCA_ROCA2	ROCA_BACSU-ROCA2_BACSU	crosslinked	rep3	0.976
ROCA_ROCA2	ROCA_BACSU-ROCA2_BACSU	untreated	rep3	0.98
ROCA_ROCA2	ROCA_BACSU-ROCA2_BACSU	crosslinked	rep1	0.986
ROCA_ROCA2	ROCA_BACSU-ROCA2_BACSU	untreated	rep2	0.99
ROCA_SYM	ROCA_BACSU-SYM_BACSU	crosslinked	rep2	0.964
ROCA_SYM	ROCA_BACSU-SYM_BACSU	crosslinked	rep1	0.968
ROCA_SYM	ROCA_BACSU-SYM_BACSU	untreated	rep1	0.974
ROCA_YJOB	ROCA_BACSU-YJOB_BACSU	untreated	rep1	0.92
ROCA_YJOB	ROCA_BACSU-YJOB_BACSU	untreated	rep3	0.98
ROCA_YLOV	ROCA_BACSU-YLOV_BACSU	untreated	rep1	0.92
ROCA_YLOV	ROCA_BACSU-YLOV_BACSU	crosslinked	rep2	0.964
ROCA_YLOV	ROCA_BACSU-YLOV_BACSU	crosslinked	rep3	0.978
ROCA_YLOV	ROCA_BACSU-YLOV_BACSU	untreated	rep3	0.98
ROCA_YLOV	ROCA_BACSU-YLOV_BACSU	crosslinked	rep1	0.986
ROCA_YLOV	ROCA_BACSU-YLOV_BACSU	untreated	rep2	0.99
ROCA2_YLOV	ROCA2_BACSU-YLOV_BACSU	crosslinked	rep3	0.976
ROCA2_YLOV	ROCA2_BACSU-YLOV_BACSU	untreated	rep3	0.98
ROCA2_YLOV	ROCA2_BACSU-YLOV_BACSU	crosslinked	rep1	0.986
ROCA2_YLOV	ROCA2_BACSU-YLOV_BACSU	untreated	rep2	0.99
RP54_RPOA	RP54_BACSU-RPOA_BACSU	crosslinked	rep1	0.894
RP54_RPOA	RP54_BACSU-RPOA_BACSU	crosslinked	rep3	0.966
RP54_RPOA	RP54_BACSU-RPOA_BACSU	crosslinked	rep2	0.982
RP54_RPOB	RP54_BACSU-RPOB_BACSU	crosslinked	rep2	0.934
RP54_RPOB	RP54_BACSU-RPOB_BACSU	crosslinked	rep1	0.948
RP54_RPOB	RP54_BACSU-RPOB_BACSU	crosslinked	rep3	0.966
RP54_RPOC	RP54_BACSU-RPOC_BACSU	crosslinked	rep1	0.942
RP54_RPOC	RP54_BACSU-RPOC_BACSU	crosslinked	rep3	0.966
RP54_RPOC	RP54_BACSU-RPOC_BACSU	crosslinked	rep2	0.992
RP54_RPOY	RP54_BACSU-RPOY_BACSU	crosslinked	rep2	0.934
RP54_RPOY	RP54_BACSU-RPOY_BACSU	crosslinked	rep3	0.966
RP54_RPSD	RP54_BACSU-RPSD_BACSU	crosslinked	rep2	0.976
RP54_RPSD	RP54_BACSU-RPSD_BACSU	crosslinked	rep1	0.99
RP54_RPSH	RP54_BACSU-RPSH_BACSU	crosslinked	rep2	0.934
RP54_RPSH	RP54_BACSU-RPSH_BACSU	crosslinked	rep3	0.966
RP54_RPSH	RP54_BACSU-RPSH_BACSU	crosslinked	rep1	0.99
RP54_SIGX	RP54_BACSU-SIGX_BACSU	crosslinked	rep2	0.934
RP54_SIGX	RP54_BACSU-SIGX_BACSU	crosslinked	rep3	0.966
RP54_VEG	RP54_BACSU-VEG_BACSU	crosslinked	rep2	0.934
RP54_VEG	RP54_BACSU-VEG_BACSU	crosslinked	rep1	0.99
RPOA_RPOB	RPOA_BACSU-RPOB_BACSU	untreated	rep3	0.966
RPOA_RPOB	RPOA_BACSU-RPOB_BACSU	untreated	rep1	0.98
RPOA_RPOB	RPOA_BACSU-RPOB_BACSU	untreated	rep2	0.992
RPOA_RPOB	RPOA_BACSU-RPOB_BACSU	crosslinked	rep2	0.998
RPOA_RPOB	RPOA_BACSU-RPOB_BACSU	crosslinked	rep3	0.998
RPOA_RPOB	RPOA_BACSU-RPOB_BACSU	crosslinked	rep1	1
RPOA_RPOC	RPOA_BACSU-RPOC_BACSU	untreated	rep3	0.97
RPOA_RPOC	RPOA_BACSU-RPOC_BACSU	untreated	rep2	0.992
RPOA_RPOC	RPOA_BACSU-RPOC_BACSU	crosslinked	rep2	0.998
RPOA_RPOC	RPOA_BACSU-RPOC_BACSU	crosslinked	rep3	0.998
RPOA_RPOC	RPOA_BACSU-RPOC_BACSU	untreated	rep1	1
RPOA_RPOC	RPOA_BACSU-RPOC_BACSU	crosslinked	rep1	1
RPOA_RPOE	RPOA_BACSU-RPOE_BACSU	untreated	rep1	0.786
RPOA_RPOE	RPOA_BACSU-RPOE_BACSU	crosslinked	rep3	0.966
RPOA_RPOE	RPOA_BACSU-RPOE_BACSU	crosslinked	rep1	0.98
RPOA_RPOE	RPOA_BACSU-RPOE_BACSU	untreated	rep2	0.984
RPOA_RPOY	RPOA_BACSU-RPOY_BACSU	crosslinked	rep3	0.966
RPOA_RPOY	RPOA_BACSU-RPOY_BACSU	untreated	rep3	0.968
RPOA_RPOY	RPOA_BACSU-RPOY_BACSU	untreated	rep2	0.978
RPOA_RPOY	RPOA_BACSU-RPOY_BACSU	untreated	rep1	0.996
RPOA_RPOY	RPOA_BACSU-RPOY_BACSU	crosslinked	rep2	0.998
RPOA_RPOY	RPOA_BACSU-RPOY_BACSU	crosslinked	rep1	1
RPOA_RPSH	RPOA_BACSU-RPSH_BACSU	crosslinked	rep3	0.966
RPOA_RPSH	RPOA_BACSU-RPSH_BACSU	crosslinked	rep2	0.992
RPOA_SIGX	RPOA_BACSU-SIGX_BACSU	crosslinked	rep2	0.934
RPOA_SIGX	RPOA_BACSU-SIGX_BACSU	crosslinked	rep3	0.966
RPOB_RPOC	RPOB_BACSU-RPOC_BACSU	untreated	rep1	0.988
RPOB_RPOC	RPOB_BACSU-RPOC_BACSU	untreated	rep3	0.99
RPOB_RPOC	RPOB_BACSU-RPOC_BACSU	untreated	rep2	0.992
RPOB_RPOC	RPOB_BACSU-RPOC_BACSU	crosslinked	rep2	0.998
RPOB_RPOC	RPOB_BACSU-RPOC_BACSU	crosslinked	rep3	0.998
RPOB_RPOC	RPOB_BACSU-RPOC_BACSU	crosslinked	rep1	1
RPOB_RPOE	RPOB_BACSU-RPOE_BACSU	crosslinked	rep2	0.742
RPOB_RPOE	RPOB_BACSU-RPOE_BACSU	untreated	rep3	0.966
RPOB_RPOE	RPOB_BACSU-RPOE_BACSU	crosslinked	rep3	0.966
RPOB_RPOE	RPOB_BACSU-RPOE_BACSU	untreated	rep1	0.974
RPOB_RPOE	RPOB_BACSU-RPOE_BACSU	crosslinked	rep1	0.98
RPOB_RPOE	RPOB_BACSU-RPOE_BACSU	untreated	rep2	0.984
RPOB_RPOY	RPOB_BACSU-RPOY_BACSU	untreated	rep3	0.966
RPOB_RPOY	RPOB_BACSU-RPOY_BACSU	crosslinked	rep3	0.972
RPOB_RPOY	RPOB_BACSU-RPOY_BACSU	untreated	rep2	0.994
RPOB_RPOY	RPOB_BACSU-RPOY_BACSU	untreated	rep1	0.996
RPOB_RPOY	RPOB_BACSU-RPOY_BACSU	crosslinked	rep2	0.998
RPOB_RPOY	RPOB_BACSU-RPOY_BACSU	crosslinked	rep1	1
RPOB_RPSD	RPOB_BACSU-RPSD_BACSU	crosslinked	rep3	0.862
RPOB_RPSD	RPOB_BACSU-RPSD_BACSU	crosslinked	rep1	0.922
RPOB_RPSD	RPOB_BACSU-RPSD_BACSU	crosslinked	rep2	0.934
RPOB_RPSH	RPOB_BACSU-RPSH_BACSU	untreated	rep2	0.122
RPOB_RPSH	RPOB_BACSU-RPSH_BACSU	untreated	rep3	0.15
RPOB_RPSH	RPOB_BACSU-RPSH_BACSU	untreated	rep1	0.206
RPOB_RPSH	RPOB_BACSU-RPSH_BACSU	crosslinked	rep1	0.896
RPOB_RPSH	RPOB_BACSU-RPSH_BACSU	crosslinked	rep3	0.966
RPOB_RPSH	RPOB_BACSU-RPSH_BACSU	crosslinked	rep2	0.992
RPOB_SIGW	RPOB_BACSU-SIGW_BACSU	crosslinked	rep3	0.788
RPOB_SIGW	RPOB_BACSU-SIGW_BACSU	crosslinked	rep1	0.884
RPOB_SIGW	RPOB_BACSU-SIGW_BACSU	crosslinked	rep2	0.966
RPOB_SIGX	RPOB_BACSU-SIGX_BACSU	untreated	rep2	0.146
RPOB_SIGX	RPOB_BACSU-SIGX_BACSU	untreated	rep3	0.272
RPOB_SIGX	RPOB_BACSU-SIGX_BACSU	untreated	rep1	0.748
RPOB_SIGX	RPOB_BACSU-SIGX_BACSU	crosslinked	rep1	0.92
RPOB_SIGX	RPOB_BACSU-SIGX_BACSU	crosslinked	rep2	0.984
RPOB_SIGX	RPOB_BACSU-SIGX_BACSU	crosslinked	rep3	0.992
RPOC_RPOE	RPOC_BACSU-RPOE_BACSU	crosslinked	rep2	0.688
RPOC_RPOE	RPOC_BACSU-RPOE_BACSU	untreated	rep3	0.966
RPOC_RPOE	RPOC_BACSU-RPOE_BACSU	crosslinked	rep3	0.966
RPOC_RPOE	RPOC_BACSU-RPOE_BACSU	untreated	rep1	0.974
RPOC_RPOE	RPOC_BACSU-RPOE_BACSU	crosslinked	rep1	0.98
RPOC_RPOE	RPOC_BACSU-RPOE_BACSU	untreated	rep2	0.984
RPOC_RPOY	RPOC_BACSU-RPOY_BACSU	crosslinked	rep3	0.972
RPOC_RPOY	RPOC_BACSU-RPOY_BACSU	untreated	rep3	0.978
RPOC_RPOY	RPOC_BACSU-RPOY_BACSU	untreated	rep1	0.992
RPOC_RPOY	RPOC_BACSU-RPOY_BACSU	untreated	rep2	0.994
RPOC_RPOY	RPOC_BACSU-RPOY_BACSU	crosslinked	rep2	0.998
RPOC_RPOY	RPOC_BACSU-RPOY_BACSU	crosslinked	rep1	1
RPOC_RPOZ	RPOC_BACSU-RPOZ_BACSU	crosslinked	rep2	0.862
RPOC_RPOZ	RPOC_BACSU-RPOZ_BACSU	untreated	rep3	0.948
RPOC_RPOZ	RPOC_BACSU-RPOZ_BACSU	untreated	rep2	0.962
RPOC_RPOZ	RPOC_BACSU-RPOZ_BACSU	untreated	rep1	0.968
RPOC_RPOZ	RPOC_BACSU-RPOZ_BACSU	crosslinked	rep1	0.994
RPOC_RPOZ	RPOC_BACSU-RPOZ_BACSU	crosslinked	rep3	0.994
RPOC_RPSD	RPOC_BACSU-RPSD_BACSU	crosslinked	rep3	0.852
RPOC_RPSD	RPOC_BACSU-RPSD_BACSU	crosslinked	rep1	0.934
RPOC_RPSD	RPOC_BACSU-RPSD_BACSU	crosslinked	rep2	0.942
RPOC_RPSH	RPOC_BACSU-RPSH_BACSU	untreated	rep2	0.156
RPOC_RPSH	RPOC_BACSU-RPSH_BACSU	untreated	rep3	0.18
RPOC_RPSH	RPOC_BACSU-RPSH_BACSU	untreated	rep1	0.24
RPOC_RPSH	RPOC_BACSU-RPSH_BACSU	crosslinked	rep1	0.884
RPOC_RPSH	RPOC_BACSU-RPSH_BACSU	crosslinked	rep3	0.966
RPOC_RPSH	RPOC_BACSU-RPSH_BACSU	crosslinked	rep2	0.992
RPOC_SIGW	RPOC_BACSU-SIGW_BACSU	crosslinked	rep3	0.788
RPOC_SIGW	RPOC_BACSU-SIGW_BACSU	crosslinked	rep1	0.886
RPOC_SIGW	RPOC_BACSU-SIGW_BACSU	crosslinked	rep2	0.94
RPOC_SIGX	RPOC_BACSU-SIGX_BACSU	untreated	rep2	0.148
RPOC_SIGX	RPOC_BACSU-SIGX_BACSU	untreated	rep3	0.292
RPOC_SIGX	RPOC_BACSU-SIGX_BACSU	untreated	rep1	0.754
RPOC_SIGX	RPOC_BACSU-SIGX_BACSU	crosslinked	rep1	0.922
RPOC_SIGX	RPOC_BACSU-SIGX_BACSU	crosslinked	rep2	0.934
RPOC_SIGX	RPOC_BACSU-SIGX_BACSU	crosslinked	rep3	0.994
RPOE_RPOY	RPOE_BACSU-RPOY_BACSU	crosslinked	rep2	0.61
RPOE_RPOY	RPOE_BACSU-RPOY_BACSU	untreated	rep1	0.786
RPOE_RPOY	RPOE_BACSU-RPOY_BACSU	untreated	rep3	0.966
RPOE_RPOY	RPOE_BACSU-RPOY_BACSU	crosslinked	rep3	0.966
RPOE_RPOY	RPOE_BACSU-RPOY_BACSU	untreated	rep2	0.978
RPOE_RPOY	RPOE_BACSU-RPOY_BACSU	crosslinked	rep1	0.98
RPOY_RPSH	RPOY_BACSU-RPSH_BACSU	crosslinked	rep3	0.966
RPOY_RPSH	RPOY_BACSU-RPSH_BACSU	crosslinked	rep2	0.992
RPOY_SIGX	RPOY_BACSU-SIGX_BACSU	crosslinked	rep2	0.934
RPOY_SIGX	RPOY_BACSU-SIGX_BACSU	crosslinked	rep3	0.966
RPSD_RPSH	RPSD_BACSU-RPSH_BACSU	crosslinked	rep3	0.156
RPSD_RPSH	RPSD_BACSU-RPSH_BACSU	crosslinked	rep2	0.934
RPSD_RPSH	RPSD_BACSU-RPSH_BACSU	crosslinked	rep1	0.99
RPSD_VEG	RPSD_BACSU-VEG_BACSU	crosslinked	rep2	0.934
RPSD_VEG	RPSD_BACSU-VEG_BACSU	crosslinked	rep1	0.99
RPSH_SIGX	RPSH_BACSU-SIGX_BACSU	crosslinked	rep2	0.934
RPSH_SIGX	RPSH_BACSU-SIGX_BACSU	crosslinked	rep3	0.966
RPSH_VEG	RPSH_BACSU-VEG_BACSU	crosslinked	rep2	0.934
RPSH_VEG	RPSH_BACSU-VEG_BACSU	crosslinked	rep1	0.99
RQCH_YACO	RQCH_BACSU-YACO_BACSU	crosslinked	rep3	0.888
RQCH_YACO	RQCH_BACSU-YACO_BACSU	crosslinked	rep1	0.932
RQCH_YTFP	RQCH_BACSU-YTFP_BACSU	crosslinked	rep2	0.84
RQCH_YTFP	RQCH_BACSU-YTFP_BACSU	crosslinked	rep3	0.888
RSBRA_RSBRB	RSBRA_BACSU-RSBRB_BACSU	untreated	rep2	0.878
RSBRA_RSBRB	RSBRA_BACSU-RSBRB_BACSU	untreated	rep1	0.95
RSBRA_RSBRB	RSBRA_BACSU-RSBRB_BACSU	crosslinked	rep3	0.98
RSBRA_RSBRB	RSBRA_BACSU-RSBRB_BACSU	crosslinked	rep1	0.998
RSBRA_RSBRB	RSBRA_BACSU-RSBRB_BACSU	crosslinked	rep2	0.998
RSBRA_RSBRC	RSBRA_BACSU-RSBRC_BACSU	untreated	rep3	0.83
RSBRA_RSBRC	RSBRA_BACSU-RSBRC_BACSU	untreated	rep2	0.944
RSBRA_RSBRC	RSBRA_BACSU-RSBRC_BACSU	untreated	rep1	0.95
RSBRA_RSBRC	RSBRA_BACSU-RSBRC_BACSU	crosslinked	rep3	0.98
RSBRA_RSBRC	RSBRA_BACSU-RSBRC_BACSU	crosslinked	rep1	0.998
RSBRA_RSBRC	RSBRA_BACSU-RSBRC_BACSU	crosslinked	rep2	0.998
RSBRA_RSBT	RSBRA_BACSU-RSBT_BACSU	untreated	rep3	0.254
RSBRA_RSBT	RSBRA_BACSU-RSBT_BACSU	untreated	rep2	0.292
RSBRA_RSBT	RSBRA_BACSU-RSBT_BACSU	crosslinked	rep1	0.684
RSBRA_RSBT	RSBRA_BACSU-RSBT_BACSU	crosslinked	rep3	0.836
RSBRA_RSBT	RSBRA_BACSU-RSBT_BACSU	crosslinked	rep2	0.996
RSBRB_RSBRC	RSBRB_BACSU-RSBRC_BACSU	untreated	rep3	0.656
RSBRB_RSBRC	RSBRB_BACSU-RSBRC_BACSU	untreated	rep2	0.904
RSBRB_RSBRC	RSBRB_BACSU-RSBRC_BACSU	untreated	rep1	0.95
RSBRB_RSBRC	RSBRB_BACSU-RSBRC_BACSU	crosslinked	rep3	0.99
RSBRB_RSBRC	RSBRB_BACSU-RSBRC_BACSU	crosslinked	rep1	0.998
RSBRB_RSBRC	RSBRB_BACSU-RSBRC_BACSU	crosslinked	rep2	0.998
RSBRB_RSBT	RSBRB_BACSU-RSBT_BACSU	untreated	rep2	0.182
RSBRB_RSBT	RSBRB_BACSU-RSBT_BACSU	untreated	rep3	0.308
RSBRB_RSBT	RSBRB_BACSU-RSBT_BACSU	crosslinked	rep1	0.724
RSBRB_RSBT	RSBRB_BACSU-RSBT_BACSU	crosslinked	rep3	0.926
RSBRB_RSBT	RSBRB_BACSU-RSBT_BACSU	crosslinked	rep2	0.996
RSBRC_RSBT	RSBRC_BACSU-RSBT_BACSU	untreated	rep1	0.02
RSBRC_RSBT	RSBRC_BACSU-RSBT_BACSU	untreated	rep3	0.09
RSBRC_RSBT	RSBRC_BACSU-RSBT_BACSU	untreated	rep2	0.194
RSBRC_RSBT	RSBRC_BACSU-RSBT_BACSU	crosslinked	rep1	0.74
RSBRC_RSBT	RSBRC_BACSU-RSBT_BACSU	crosslinked	rep3	0.976
RSBRC_RSBT	RSBRC_BACSU-RSBT_BACSU	crosslinked	rep2	0.996
RSMB_SMC	RSMB_BACSU-SMC_BACSU	untreated	rep2	0.862
RSMB_SMC	RSMB_BACSU-SMC_BACSU	untreated	rep1	0.922
RSMB_SMC	RSMB_BACSU-SMC_BACSU	untreated	rep3	0.944
RSMB_TRUB	RSMB_BACSU-TRUB_BACSU	untreated	rep2	0.82
RSMB_TRUB	RSMB_BACSU-TRUB_BACSU	untreated	rep3	0.944
RSMB_YACO	RSMB_BACSU-YACO_BACSU	untreated	rep2	0.82
RSMB_YACO	RSMB_BACSU-YACO_BACSU	untreated	rep1	0.922
RSMB_YACO	RSMB_BACSU-YACO_BACSU	crosslinked	rep1	0.932
RSMB_YACO	RSMB_BACSU-YACO_BACSU	crosslinked	rep2	0.938
RSMB_YACO	RSMB_BACSU-YACO_BACSU	untreated	rep3	0.944
RSMB_YCCF	RSMB_BACSU-YCCF_BACSU	untreated	rep2	0.82
RSMB_YCCF	RSMB_BACSU-YCCF_BACSU	untreated	rep1	0.922
RSMB_YCCF	RSMB_BACSU-YCCF_BACSU	untreated	rep3	0.944
RUVA_SUFB	RUVA_BACSU-SUFB_BACSU	crosslinked	rep1	0.972
RUVA_SUFB	RUVA_BACSU-SUFB_BACSU	crosslinked	rep3	0.986
RUVA_SUFD	RUVA_BACSU-SUFD_BACSU	crosslinked	rep1	0.972
RUVA_SUFD	RUVA_BACSU-SUFD_BACSU	crosslinked	rep3	0.976
SCPA_SMC	SCPA_BACSU-SMC_BACSU	crosslinked	rep1	0.488
SCPA_SMC	SCPA_BACSU-SMC_BACSU	crosslinked	rep2	0.65
SCPA_SMC	SCPA_BACSU-SMC_BACSU	untreated	rep2	0.804
SCPA_SMC	SCPA_BACSU-SMC_BACSU	untreated	rep3	0.924
SCPA_SMC	SCPA_BACSU-SMC_BACSU	crosslinked	rep3	0.946
SCPA_SMC	SCPA_BACSU-SMC_BACSU	untreated	rep1	0.986
SECA_YFMM	SECA_BACSU-YFMM_BACSU	crosslinked	rep2	0.95
SECA_YFMM	SECA_BACSU-YFMM_BACSU	crosslinked	rep3	0.962
SECA_YFMM	SECA_BACSU-YFMM_BACSU	crosslinked	rep1	0.974
SMC_TRUB	SMC_BACSU-TRUB_BACSU	untreated	rep2	0.82
SMC_TRUB	SMC_BACSU-TRUB_BACSU	untreated	rep3	0.944
SMC_YACO	SMC_BACSU-YACO_BACSU	untreated	rep2	0.82
SMC_YACO	SMC_BACSU-YACO_BACSU	untreated	rep1	0.922
SMC_YACO	SMC_BACSU-YACO_BACSU	untreated	rep3	0.944
SMC_YCCF	SMC_BACSU-YCCF_BACSU	untreated	rep2	0.82
SMC_YCCF	SMC_BACSU-YCCF_BACSU	untreated	rep1	0.922
SMC_YCCF	SMC_BACSU-YCCF_BACSU	untreated	rep3	0.944
SPEB_SYDND	SPEB_BACSU-SYDND_BACSU	crosslinked	rep2	0.864
SPEB_SYDND	SPEB_BACSU-SYDND_BACSU	crosslinked	rep1	0.878
SPEB_SYP	SPEB_BACSU-SYP_BACSU	crosslinked	rep2	0.864
SPEB_SYP	SPEB_BACSU-SYP_BACSU	crosslinked	rep1	0.878
SPEE_YDIF	SPEE_BACSU-YDIF_BACSU	crosslinked	rep2	0.942
SPEE_YDIF	SPEE_BACSU-YDIF_BACSU	crosslinked	rep3	0.96
SRFAA_SRFAB	SRFAA_BACSU-SRFAB_BACSU	untreated	rep1	0.292
SRFAA_SRFAB	SRFAA_BACSU-SRFAB_BACSU	untreated	rep2	0.674
SRFAA_SRFAB	SRFAA_BACSU-SRFAB_BACSU	untreated	rep3	0.982
SRFAA_SRFAB	SRFAA_BACSU-SRFAB_BACSU	crosslinked	rep2	0.996
SRFAA_SRFAB	SRFAA_BACSU-SRFAB_BACSU	crosslinked	rep3	0.998
SRFAA_SRFAB	SRFAA_BACSU-SRFAB_BACSU	crosslinked	rep1	1
SRFAC_YLOC	SRFAC_BACSU-YLOC_BACSU	untreated	rep3	0.884
SRFAC_YLOC	SRFAC_BACSU-YLOC_BACSU	untreated	rep2	0.912
SRFAC_YLOC	SRFAC_BACSU-YLOC_BACSU	untreated	rep1	0.962
SUCC_SUCD	SUCC_BACSU-SUCD_BACSU	crosslinked	rep3	0.964
SUCC_SUCD	SUCC_BACSU-SUCD_BACSU	crosslinked	rep1	0.972
SUCC_SUCD	SUCC_BACSU-SUCD_BACSU	crosslinked	rep2	0.974
SUFB_SUFC	SUFB_BACSU-SUFC_BACSU	untreated	rep1	0.55
SUFB_SUFC	SUFB_BACSU-SUFC_BACSU	untreated	rep2	0.602
SUFB_SUFC	SUFB_BACSU-SUFC_BACSU	untreated	rep3	0.806
SUFB_SUFC	SUFB_BACSU-SUFC_BACSU	crosslinked	rep3	0.87
SUFB_SUFC	SUFB_BACSU-SUFC_BACSU	crosslinked	rep2	0.94
SUFB_SUFC	SUFB_BACSU-SUFC_BACSU	crosslinked	rep1	0.962
SUFB_SUFD	SUFB_BACSU-SUFD_BACSU	untreated	rep3	0.652
SUFB_SUFD	SUFB_BACSU-SUFD_BACSU	untreated	rep2	0.754
SUFB_SUFD	SUFB_BACSU-SUFD_BACSU	untreated	rep1	0.756
SUFB_SUFD	SUFB_BACSU-SUFD_BACSU	crosslinked	rep2	0.964
SUFB_SUFD	SUFB_BACSU-SUFD_BACSU	crosslinked	rep3	0.976
SUFB_SUFD	SUFB_BACSU-SUFD_BACSU	crosslinked	rep1	0.994
SUFC_SUFD	SUFC_BACSU-SUFD_BACSU	untreated	rep3	0.608
SUFC_SUFD	SUFC_BACSU-SUFD_BACSU	untreated	rep1	0.744
SUFC_SUFD	SUFC_BACSU-SUFD_BACSU	crosslinked	rep2	0.912
SUFC_SUFD	SUFC_BACSU-SUFD_BACSU	untreated	rep2	0.922
SUFC_SUFD	SUFC_BACSU-SUFD_BACSU	crosslinked	rep3	0.94
SUFC_SUFD	SUFC_BACSU-SUFD_BACSU	crosslinked	rep1	0.974
SWRC_TCYA	SWRC_BACSU-TCYA_BACSU	untreated	rep2	0.954
SWRC_TCYA	SWRC_BACSU-TCYA_BACSU	untreated	rep1	0.958
SYA_YOZC	SYA_BACSU-YOZC_BACSU	untreated	rep2	0.97
SYA_YOZC	SYA_BACSU-YOZC_BACSU	untreated	rep3	0.97
SYA_YOZC	SYA_BACSU-YOZC_BACSU	crosslinked	rep1	0.976
SYA_YOZC	SYA_BACSU-YOZC_BACSU	crosslinked	rep2	0.994
SYA_YOZC	SYA_BACSU-YOZC_BACSU	crosslinked	rep3	0.998
SYA_YUXG	SYA_BACSU-YUXG_BACSU	untreated	rep3	0.884
SYA_YUXG	SYA_BACSU-YUXG_BACSU	untreated	rep1	0.902
SYDND_SYP	SYDND_BACSU-SYP_BACSU	crosslinked	rep3	0.824
SYDND_SYP	SYDND_BACSU-SYP_BACSU	crosslinked	rep2	0.864
SYDND_SYP	SYDND_BACSU-SYP_BACSU	crosslinked	rep1	0.89
SYE_UVRB	SYE_BACSU-UVRB_BACSU	crosslinked	rep3	0.912
SYE_UVRB	SYE_BACSU-UVRB_BACSU	crosslinked	rep1	0.922
SYE_UVRB	SYE_BACSU-UVRB_BACSU	crosslinked	rep2	0.926
SYE_YCGL	SYE_BACSU-YCGL_BACSU	crosslinked	rep3	0.912
SYE_YCGL	SYE_BACSU-YCGL_BACSU	crosslinked	rep2	0.926
SYFA_SYFB	SYFA_BACSU-SYFB_BACSU	untreated	rep3	0.964
SYFA_SYFB	SYFA_BACSU-SYFB_BACSU	untreated	rep2	0.966
SYFA_SYFB	SYFA_BACSU-SYFB_BACSU	untreated	rep1	0.968
SYFA_SYFB	SYFA_BACSU-SYFB_BACSU	crosslinked	rep2	0.992
SYFA_SYFB	SYFA_BACSU-SYFB_BACSU	crosslinked	rep1	0.998
SYFA_SYFB	SYFA_BACSU-SYFB_BACSU	crosslinked	rep3	0.998
SYFA_SYGA	SYFA_BACSU-SYGA_BACSU	untreated	rep3	0.952
SYFA_SYGA	SYFA_BACSU-SYGA_BACSU	untreated	rep2	0.966
SYFA_SYGA	SYFA_BACSU-SYGA_BACSU	untreated	rep1	0.968
SYFA_SYGA	SYFA_BACSU-SYGA_BACSU	crosslinked	rep1	0.996
SYFA_SYGB	SYFA_BACSU-SYGB_BACSU	untreated	rep3	0.964
SYFA_SYGB	SYFA_BACSU-SYGB_BACSU	untreated	rep2	0.966
SYFA_SYGB	SYFA_BACSU-SYGB_BACSU	untreated	rep1	0.968
SYFA_SYGB	SYFA_BACSU-SYGB_BACSU	crosslinked	rep2	0.984
SYFA_SYGB	SYFA_BACSU-SYGB_BACSU	crosslinked	rep3	0.988
SYFA_SYGB	SYFA_BACSU-SYGB_BACSU	crosslinked	rep1	0.998
SYFA_YSOA	SYFA_BACSU-YSOA_BACSU	crosslinked	rep3	0.906
SYFA_YSOA	SYFA_BACSU-YSOA_BACSU	untreated	rep1	0.928
SYFA_YSOA	SYFA_BACSU-YSOA_BACSU	untreated	rep3	0.964
SYFB_SYGA	SYFB_BACSU-SYGA_BACSU	untreated	rep3	0.952
SYFB_SYGA	SYFB_BACSU-SYGA_BACSU	untreated	rep2	0.966
SYFB_SYGA	SYFB_BACSU-SYGA_BACSU	untreated	rep1	0.968
SYFB_SYGA	SYFB_BACSU-SYGA_BACSU	crosslinked	rep1	0.996
SYFB_SYGB	SYFB_BACSU-SYGB_BACSU	untreated	rep3	0.964
SYFB_SYGB	SYFB_BACSU-SYGB_BACSU	untreated	rep2	0.966
SYFB_SYGB	SYFB_BACSU-SYGB_BACSU	untreated	rep1	0.968
SYFB_SYGB	SYFB_BACSU-SYGB_BACSU	crosslinked	rep2	0.984
SYFB_SYGB	SYFB_BACSU-SYGB_BACSU	crosslinked	rep3	0.988
SYFB_SYGB	SYFB_BACSU-SYGB_BACSU	crosslinked	rep1	0.998
SYFB_YSOA	SYFB_BACSU-YSOA_BACSU	crosslinked	rep3	0.906
SYFB_YSOA	SYFB_BACSU-YSOA_BACSU	untreated	rep1	0.928
SYFB_YSOA	SYFB_BACSU-YSOA_BACSU	untreated	rep3	0.964
SYGA_SYGB	SYGA_BACSU-SYGB_BACSU	crosslinked	rep3	0.92
[truncated: 121 more rows]

## Sheet: data for FigS6B_ROC-curve
input			output for calculation of false and true positive rates
true interactions	false interactions		untreated_0.0	untreated_0.1	untreated_0.2	untreated_0.3	untreated_0.4	untreated_0.5	untreated_0.6	untreated_0.7	untreated_0.8	untreated_0.9	untreated_1.0	crosslinked_0.0	crosslinked_0.1	crosslinked_0.2	crosslinked_0.3	crosslinked_0.4	crosslinked_0.5	crosslinked_0.6	crosslinked_0.7	crosslinked_0.8	crosslinked_0.9	crosslinked_1.0
6PGD_NDK	RAPG_YCSE		ABRB_ATPE	ABRB_ATPE	ABRB_ATPE	ABRB_ATPE	ABRB_ATPE	ABRB_ATPE	ADDA_ADDB	ADDA_ADDB	ADDA_ADDB	ADDA_ADDB	PTG3C_PTTBC	4OT_PUNA	4OT_PUNA	4OT_PUNA	4OT_PUNA	4OT_PUNA	4OT_PUNA	6PGD_NDK	6PGD_NDK	6PGD_NDK	ACCA_ACCD
ABH_ABRB	MTRB_TIG		ACCA_SCPA	ACCA_SCPA	ACCA_SCPA	ACKA_NADK2	ACNA_ALF	ACNA_ALF	ALDH4_GABD	ALDH4_GABD	ALDH4_GABD	ALDH4_GABD		6PGD_NDK	6PGD_NDK	6PGD_NDK	6PGD_NDK	6PGD_NDK	6PGD_NDK	ABRB_ATPE	ACCA_ACCD	ACCA_ACCD	ACNA_IDH
ABRB_YKZF	EST_MAP12		ACKA_NADK2	ACKA_FUMC	ACKA_NADK2	ACKA_FUMC	ACP_SRFAA	ADDA_ADDB	ALF_GUAA	ATPA_ATPE	ATPA_ATPG	ATPA_ATPD		AAT3_NAMA	AAT3_NAMA	AAT3_NAMA	AAT3_NAMA	ABRB_ATPE	ABRB_ATPE	ACCA_ACCD	ACNA_LUXS	ACNA_MDH	ACNA_MDH
ABRB_ATPE	EFTS_ROCA2		ACKA_FUMC	ACKA_NADK2	ACKA_FUMC	ACNA_ALF	ADDA_ADDB	ALDH4_GABD	ALF_KPYK	ATPA_ATPB	ATPA_ATPB	ATPA_ATPG		ABRB_ATPE	ABRB_ATPE	ABRB_ATPE	ABRB_ATPE	ACCA_ACCC1	ACCA_ACCC1	ACKA_FUMC	ACNA_ALF	ACNA_IDH	ADDA_ADDB
ABRB_EFTU	EXOA_PUR2		ACNA_GANR	ACNA_GANR	ACNA_ALF	ACNA_FUMC	AHPC_YDBM	ALF_KPYK	ATPA_ATPG	ATPA_ATPG	ATPA_ATPD	ATPA_ATPE		ACCA_ACCC1	ACCA_SCPA	ACCA_SCPA	ACCA_ACCC1	ACCA_ACCD	ACCA_ACCD	ACKA_DHOM	ACNA_IDH	ACP_DBH1	ALDH4_GABD
ACCA_ACCC1	METK_YMAD		ACNA_ALF	ACNA_ALF	ACNA_FUMC	ACP_HEPS2	ALDH4_GABD	ALF_GUAA	ATPA_ATPE	ATPA_ATPD	ATPA_ATPE	ATPA_ATPB		ACCA_SCPA	ACCA_YHAH	ACCA_ACCC1	ACCA_SCPA	ACCC1_BCCP	ACKA_DHOM	ACNA_MDH	ACNA_MDH	ADDA_ADDB	ATPA_ATPG
ACCA_BCCP	ATPB_CLPX		ACNA_FUMC	ACNA_FUMC	ACP_SRFAA	ACP_SRFAA	ALF_GUAA	ATPA_ATPD	ATPA_ATPB	ATPB_ATPG	ATPB_ATPG	ATPB_ATPD		ACCA_YHAH	ACCA_ACCD	ACCA_YHAH	ACCA_ACCD	ACCC1_ALR1	ACKA_FUMC	ACNA_IDH	ACP_DBH1	ALDH4_GABD	ATPA_ATPB
ACCA_ACCD	ILVE2_YHFI		ACP_MURG	ACP_HEPS2	ACP_HEPS2	ADDA_ADDB	ALF_KPYK	ATPA_ATPE	ATPA_ATPD	ATPB_ATPE	ATPB_ATPE	ATPB_ATPG		ACCA_ACCD	ACCA_ACCC1	ACCA_ACCD	ACCC1_ACCD	ACKA_FUMC	ACNA_IDH	ACNA_ALF	ADDA_ADDB	ALF_KPYK	ATPA_ATPE
ACCA_YHAH	CINA_GLVA		ACP_HEPS2	ACP_SRFAA	ADDA_ADDB	ADDB_YUND	ARGD_RNPH	ATPA_YVDD	ATPB_ATPD	ATPB_ATPD	ATPB_ATPD	ATPB_ATPE		ACCC1_BCCP	ACCC1_ACCD	ACCC1_BCCP	ACCC1_BCCP	ACKA_DHOM	ACNA_MDH	ACNA_FUMC	ALDH4_GABD	ATPA_ATPD	ATPA_ATPD
ACCC1_ACCD	LUTC_SP0M		ACP_SRFAA	ADDA_ADDB	ADDB_YUND	AHPC_YDBM	ASPA_YCHF	ATPA_ATPB	ATPB_ATPE	ATPD_ATPE	ATPD_ATPG	ATPD_ATPE		ACCC1_ALR1	ACCC1_BCCP	ACCC1_ACCD	ACCC1_ALR1	ACNA_LUXS	ACNA_LUXS	ACNA_LUXS	ALF_KPYK	ATPA_ATPB	ATPB_ATPD
ACCC1_BCCP	ISPT_PANC		ACSA_CSHB	ADDB_YUND	AHPC_YDBM	AK1_SP0A	ATPA_ATPB	ATPA_ATPG	ATPB_ATPG	ATPD_ATPG	ATPD_ATPE	ATPD_ATPG		ACCC1_ACCD	ACCC1_ALR1	ACCC1_ALR1	ACKA_FUMC	ACNA_GANR	ACNA_FUMC	ACP_DBH1	ALF_GUAA	ATPA_ATPG	ATPB_ATPG
ACCD_BCCP	YTCJ_YWCH		ADDA_TRXB	AHPC_YDBM	AK1_SP0A	ALDH4_GABD	ATPA_YVDD	ATPB_ATPG	ATPD_ATPE	ATPE_ATPG	ATPE_ATPG	ATPE_ATPG		ACKA_FUMC	ACKA_FUMC	ACKA_DHOM	ACKA_DHOM	ACNA_MDH	ACNA_ALF	ADDA_ADDB	ATPA_ATPE	ATPA_ATPE	ATPD_ATPG
ACKA_NADK2	HEPS1_YUGJ		ADDA_ADDB	AK1_SP0A	ALDH4_SYDND	ALF_GUAA	ATPA_ATPG	ATPB_ATPD	ATPD_ATPG	ATPF_GLPD	ATPF_GLPD	DLDH2_ODB2		ACKA_DHOM	ACKA_DHOM	ACKA_FUMC	ACNA_LUXS	ACNA_ALF	ACP_DBH1	AHPC_DHNA	ATPA_ATPG	ATPB_ATPE	BSHB2_YOJF
ACNA_MDH	GCSH_UVRA		ADDB_YUND	ALDH4_SYDND	ALDH4_GABD	ALF_KPYK	ATPA_ATPF	ATPB_ATPE	ATPE_ATPG	CHEA_CHEW	CHEA_CHEW	DLDH2_ODBB		ACNA_MDH	ACNA_ALF	ACNA_LUXS	ACNA_GANR	ACNA_FUMC	ADDA_ADDB	ALDH4_GABD	ATPA_ATPD	ATPB_ATPG	CHEA_CHEW
ACNA_ALF	CLPP_FLII		ADEC_YDIP	ALDH4_GABD	ALF_KPYK	ARGD_RNPH	ATPA_ATPE	ATPD_ATPG	ATPF_OPUAA	CLPX_MCSB	CYSI_CYSJ	DLDH2_ODBA		ACNA_GANR	ACNA_MDH	ACNA_GANR	ACNA_IDH	ACNA_IDH	AHPC_DHNA	ALF_KPYK	ATPA_ATPB	ATPB_ATPD	CYSI_CYSJ
ACNA_FUMC	PADR_YPVA		AHPC_YDBM	ALF_GUAA	ALF_GUAA	ASNB_GNTK	ATPA_ATPD	ATPD_ATPE	ATPF_GLPD	CYSI_CYSJ	DLDH1_ODPB	EST_MAP12		ACNA_LUXS	ACNA_IDH	ACNA_FUMC	ACNA_FUMC	ACP_HEPS2	ALDH4_GABD	ALF_GUAA	ATPB_ATPE	ATPD_ATPG	DLDH2_ODBA
ACNA_IDH	PTAS_YABN		AK1_SP0A	ALF_KPYK	ARGD_RNPH	ASPA_YCHF	ATPB_ATPG	ATPE_ATPG	CHEA_CHEW	DLDH1_ODP2	DLDH1_ODPA	EX7L_EX7S		ACNA_FUMC	ACNA_GANR	ACNA_ALF	ACNA_ALF	ACP_DBH1	ALF_GUAA	ASPA_EFTS	ATPB_ATPD	ATPD_ATPE	DLDH2_ODBB
ACP_DBH1	SYT1_YUTF		AK2_RIMM	ARGD_RNPH	ARGI_OTC	ASPA_EFTS	ATPB_ATPF	ATPF_GLPD	CLPC_MECA1	DLDH1_ODO2	DLDH1_ODP2	FLOA_FTSH		ACNA_ALF	ACNA_LUXS	ACNA_IDH	ACNA_MDH	ADDA_TRXB	ALF_KPYK	ATPA_ATPB	ATPB_ATPG	ATPE_ATPG	DLDH2_ODB2
ACP_FAPR	RLMN_YUTI		ALDH4_GABD	ARGI_OTC	ASNB_GNTK	ATPA_ATPE	ATPB_ATPE	ATPF_OPUAA	CLPP_CLPX	DLDH1_ODPA	DLDH2_ODBB	FTSA_PLSX		ACNA_IDH	ACNA_FUMC	ACNA_MDH	ACP_FAPR	ADDA_ADDB	AMPS_BDHA	ATPA_ATPD	ATPD_ATPE	BSHA_YDDK	EX7L_EX7S
ACP_HEPS2	SDHA_YUTE		ALDH4_SYDND	ASNB_PFKA	ASPA_YCHF	ATPA_ATPD	ATPB_ATPD	CH60_GBSR	CLPX_MCSB	DLDH1_ODPB	DLDH2_ODB2	GLPD_PTTBC		ACP_FAPR	ACP_MURG	ACP_SRFAA	ACP_SRFAA	AHPC_DHNA	ASPA_YCHF	ATPA_ATPG	ATPD_ATPG	BSHB2_YOJF	FLIH_FLII
ACP_SRFAA	GLMU_LDH		ALDH4_YBXB	ASNB_GNTK	ASPA_EFTS	ATPA_YVDD	ATPD_ATPE	CHEA_CHEW	CYSI_CYSJ	DLDH2_ODB2	DLDH2_ODBA	IOJAP_RSMB		ACP_HEPS2	ACP_DBH1	ACP_DBH1	ACP_DBH1	AHPC_YDBM	ASPA_EFTS	ATPA_ATPE	ATPE_ATPG	CHEA_CHEW	GCSH_LPLJ
ADDA_ADDB	FTSZ_YDBJ		ALF_KPYK	ASPA_YQKF	ASPA_YQKF	ATPA_ATPB	ATPD_ATPG	CLPC_MECA1	DLDH1_ODPA	DLDH2_ODBB	EST_MAP12	ODB2_ODBA		ACP_DBH1	ACP_FAPR	ACP_FAPR	ACP_HEPS2	ALDH4_GABD	ATPA_ATPE	ATPB_ATPE	BSHA_YDDK	CISY2_IDH	GCSPA_GCSPB
AHPC_DHNA	METK_YITS		ALF_GUAA	ASPA_YCHF	ATPA_ATPF	ATPA_ATPF	ATPD_ATPF	CLPP_CLPX	DLDH1_ODO2	DLDH2_ODBA	EX7L_EX7S	ODB2_ODBB		ACP_MURG	ACP_HEPS2	ACP_HEPS2	ACSA_CSHB	ALDH4_SYDND	ATPA_ATPG	ATPB_ATPD	BSHB1_ISPF	CLPP_FLII	IOJAP_RSMB
ALDH4_GABD	ISCS1_PROB		ARGD_RNPH	ASPA_EFTS	ATPA_ATPB	ATPA_ATPG	ATPE_ATPG	CLPX_MCSB	DLDH1_ODPB	DNAK_HTPG	FLIH_FLII	ODBA_ODBB		ACP_SRFAA	ACP_SRFAA	ACSA_CSHB	ADDA_TRXB	ALF_KPYK	ATPA_ATPD	ATPB_ATPG	BSHB2_YOJF	CYSI_CYSJ	LUTA_LUTB
ARGI_OTC	MAO1_METE		ARGI_OTC	ATPA_ATPD	ATPA_ATPE	ATPB_ATPE	ATPF_OPUAA	CYSI_CYSJ	DLDH1_ODP2	EST_MAP12	FLOA_FTSH	ODP2_ODPB		ACSA_CSHB	ACSA_CSHB	ADDA_ADDB	ADDA_ADDB	ALF_GUAA	ATPA_ATPB	ATPD_ATPE	CHEA_CHEW	DHOM_MTNK	LUTB_LUTC
ASPA_EFTS	YFMJ_YPJQ		AROA_CLPE	ATPA_ATPB	ATPA_ATPG	ATPB_ATPG	ATPF_SDHA	DHLE_YURQ	DLDH2_ODB2	EX7L_EX7S	FTSA_PLSX	ODP2_ODPA		ADDA_ADDB	ADDA_ADDB	ADDA_TRXB	AHPC_YDBM	AMPS_BDHA	ATPA_YVDD	ATPD_ATPG	CINA_IOLS	DLDH2_ODBB	MBL_MREB
ATPA_ATPF	TAGD_YOPR		AROA_QUEF	ATPA_ATPG	ATPA_ATPD	ATPB_ATPD	ATPF_GLPD	DLDH1_ODPB	DLDH2_ODBA	FLIH_FLII	GATA_GATB	ODPA_ODPB		ADDA_TRXB	ADDA_TRXB	AHPC_YDBM	AHPC_DHNA	ASPA_EFTS	ATPB_ATPE	ATPE_ATPG	CISY2_IDH	DLDH2_ODBA	ODB2_ODBB
ATPA_ATPE	AHPC_DEOB		AROE_YLOV	ATPA_ATPF	ATPA_YVDD	ATPB_ATPF	ATPF_ATPG	DLDH1_ODO2	DLDH2_ODBB	FLOA_FTSH	GATB_YTPR	PRSA_QOX2		ADDB_YUND	ADEC_YDIP	AHPC_DHNA	ALDH4_SYDND	ASPA_YQKF	ATPB_ATPG	BGLH_DPO3B	CISY2_MDH	DLDH2_ODB2	ODB2_ODBA
ATPA_ATPD	FADB_PXPA		ASNB_GNTK	ATPA_YVDD	ATPB_ATPG	ATPD_ATPE	CATA_XPT	DLDH1_YVBH	DNAC_RECA	FTSA_PLSX	GCSPA_GCSPB	PRSA_YXKC		ADEC_YDIP	AHPC_YDBM	ALDH4_GABD	ALDH4_GABD	ASPA_YCHF	ATPB_ATPD	BSHA_YDDK	CLPC_MECA1	EX7L_EX7S	ODBA_ODBB
ATPA_ATPG	GALE_YXEH		ASNB_PFKA	ATPA_ATPE	ATPB_ATPF	ATPD_ATPG	CGOX_NUSG	DLDH1_ODPA	DNAK_HTPG	GATA_GATB	GLPD_PTTBC	PTG3C_PTTBC		AHPC_YDBM	AHPC_DHNA	ALDH4_YBXB	ALF_GUAA	ATPA_ATPG	ATPD_ATPE	BSHB1_ISPF	CLPP_FLII	FLIH_FLII	ODP2_ODPB
ATPA_ATPB	YABR_YHCB		ASPA_YQKF	ATPB_ATPF	ATPB_ATPD	ATPD_ATPF	CH60_GBSR	DLDH1_ODP2	EST_MAP12	GATA_GATC	GLPD_OPUAA	PTG3C_PTSBC		AHPC_DHNA	AK1_YWIB	ALDH4_SYDND	ALF_KPYK	ATPA_YVDD	ATPD_ATPG	BSHB2_YOJF	CLPP_FTSZ	GATA_GATC	ODP2_ODPA
ATPB_ATPF	FABG_YEEA		ASPA_YCHF	ATPB_ATPG	ATPB_ATPE	ATPE_ATPF	CHEA_CHEW	DLDH2_ODB2	EX7L_EX7S	GATB_GATC	IOJAP_RSMB	QOX1_QOX2		AK1_YWIB	ALDH4_SYDND	ALF_GUAA	AMPS_BDHA	ATPA_ATPB	ATPE_ATPG	CATA_YHEA	CYSI_CYSJ	GATA_GATB	ODPA_ODPB
ATPB_ATPD	ATPE_PPAC		ASPA_EFTS	ATPB_ATPD	ATPD_ATPG	ATPE_ATPG	CLPC_MECA1	DLDH2_ODBA	FAPR_YEEA	GATB_YTPR	ODB2_ODBB	RBSB_YXKC		ALDH4_YBXB	ALDH4_YBXB	ALF_KPYK	AROA_QUEF	ATPA_ATPD	AZOR1_HPRK	CGGR_KAD	DHOM_MTNK	GATB_YTPR	PHOT_RSBRB
ATPB_ATPG	SYN_YWCH		ATPA_ATPB	ATPB_ATPE	ATPD_ATPE	ATPF_OPUAA	CLPC_GATA	DLDH2_ODBB	FLIH_FLII	GCSPA_GCSPB	ODB2_ODBA	ROCA_ROCA2		ALDH4_GABD	ALDH4_GABD	AMPS_BDHA	AROE_YLOV	ATPA_ATPE	BGLH_DPO3B	CH60_GBSR	DLDH1_ODPA	GCSH_LPLJ	PHOT_RSBT
ATPB_ATPE	CGOX_NUSG		ATPA_ATPG	ATPD_ATPF	ATPD_ATPF	ATPF_ATPG	CLPC_MECA2	DNAC_RECA	FLOA_FTSH	GLPD_PTTBC	ODBA_ODBB	RPOA_RPOB		ALDH4_SYDND	ALF_GUAA	AROA_QUEF	ASNB_GNTK	ATPB_ATPG	BSHA_YDDK	CHEA_CHEW	DLDH1_ODP2	GCSPA_GCSPB	PHOT_RSBRC
ATPD_ATPG	FADE_SYM		ATPA_YVDD	ATPD_ATPE	ATPE_ATPF	ATPF_GLPD	CLPP_CLPX	DNAI_DPO3X	FTSA_PLSX	GLPD_OPUAA	ODP2_ODPA	RPOA_RPOY		ALF_GUAA	ALF_KPYK	AROE_YLOV	ASPA_EFTS	ATPB_ATPE	BSHB1_ISPF	CINA_IOLS	DLDH2_ODB2	IDH_MDH	PHOT_RSBRA
ATPD_ATPE	FABZ_IOLG		ATPA_ATPF	ATPD_ATPG	ATPE_ATPG	ATPF_SDHA	CLPP_MCSB	DNAK_HTPG	FTSZ_YDBJ	IOJAP_RSMB	ODP2_ODPB	RPOA_RPOC		ALF_KPYK	AMPS_BDHA	ASNB_GNTK	ASPA_YQKF	ATPB_ATPD	BSHB2_YOJF	CISY2_IDH	DLDH2_ODBA	IOJAP_RSMB	RIR1_RIR2
ATPD_ATPF	BSHA_YDDK		ATPA_ATPD	ATPE_ATPG	ATPF_OPUAA	AZOR1_HPRK	CLPX_MCSB	DPO1_DPO3B	GATA_GATB	LUTB_LUTC	ODPA_ODPB	RPOB_RPOE		AMPS_BDHA	ARGD_AROH	ASPA_EFTS	ASPA_YCHF	ATPD_ATPE	CATA_YHEA	CISY2_MDH	DLDH2_ODBB	LUTA_LUTB	RISA_RISB
ATPE_ATPF	DAPB_YYAE		ATPA_ATPE	ATPE_PPAC	ATPF_GLPD	CATA_XPT	COAX_PNCA	DPO3_SSBA	GATA_GATC	NUSA_YKUJ	PRSA_QOX2	RPOB_RPOC		ARGD_RNPH	AROA_QUEF	ASPA_YCHF	ATPA_ATPD	ATPD_ATPG	CCPA_PTB	CLPC_MECA1	DNAC_RECA	LUTB_LUTC	RNJ1_RNJ2
ATPE_ATPG	BSHC_SCPB		ATPB_ATPG	ATPE_ATPF	ATPF_ATPG	CATA_YHEA	CODY_IMDH	DPO3B_DPO3X	GATB_GATC	ODB2_ODBA	PRSA_YXKC	RPOB_RPOY		ARGD_AROH	AROA_CLPE	ASPA_YQKF	ATPA_ATPG	ATPE_ATPG	CCPA_CODY	CLPP_FTSZ	DPO1_FER	MBL_MREB	ROCA_ROCA2
ATPF_ATPG	MANA1_RSMB		ATPB_ATPF	ATPF_SDHA	ATPF_SDHA	CCPA_RPOA	CPFC_PEPF	EST_MAP12	GATB_YTPR	ODB2_ODBB	PTG3C_PTSBC	RPOC_RPOE		ARGI_OTC	AROE_YLOV	ATPA_ATPE	ATPA_YVDD	ATPE_PPAC	CGGR_KAD	CLPP_FLII	EFG_G6PD	MCSA_MCSB	RPOA_RPOC
ATPF_GLPD	YTCJ_YTKK		ATPB_ATPE	ATPF_OPUAA	AZOR1_HPRK	CGOX_NUSG	CYSI_CYSJ	EX7L_EX7S	GCSPA_GCSPB	ODBA_ODBB	PTG3C_PTTBC	RPOC_RPOY		AROA_QUEF	ASNB_PFKA	ATPA_ATPG	ATPA_ATPB	ATPF_GLPD	CH60_GBSR	CMPA_RAPC	ENDAI_ENDOA	MDH_PTAS	RPOA_RPOB
ATPF_SDHA	RIDA_YSLB		ATPB_ATPD	ATPF_GLPD	CATA_YHEA	CH10_CH60	DAPEL_MENF	FAPR_YEEA	GLPD_PTTBC	ODP2_ODPA	QOX1_QOX2	RPOC_RPOZ		AROA_CLPE	ASNB_GNTK	ATPA_ATPD	ATPA_ATPE	AZOR1_HPRK	CHEA_CHEW	COAX_YPQE	EST_MAP12	NASF_UVRB	RPOA_RPOY
ATPF_OPUAA	GSA_TRMD		ATPB_MCCB	ATPF_ATPG	CATA_XPT	CH60_GBSR	DEGS_DEGU	FDHL_YRHD	GLPD_OPUAA	ODP2_ODPB	RBSB_YXKC	RPOE_RPOY		AROE_YLOV	ASPA_YQKF	ATPA_ATPF	ATPB_ATPD	BGLH_DPO3B	CINA_IOLS	CPFC_PEPF	EX7L_EX7S	ODB2_ODBB	RPOB_RPOC
BSHB2_YOJF	YWFO_YYDB		ATPD_ATPF	AZOR1_HPRK	CCPA_RPOA	CHEA_CHEW	DHLE_YURQ	FLIH_FLII	GREA_NUSA	ODPA_ODPB	RISA_RISB	RSBRA_RSBRC		ASNB_PFKA	ASPA_EFTS	ATPA_ATPB	ATPB_ATPG	BSHA_YDDK	CINA_GLVA	CYSI_CYSJ	FLIH_FLII	ODB2_ODBA	RPOB_RPOY
CCPA_PTHP	YBEY_YGXA		ATPD_ATPE	CATA_XPT	CCPA_PTB	CHEW_YFMS	DIV4A_SECA	FLOA_FTSH	IOJAP_RSMB	OPPA_QOX2	ROCA_ROCA2	RSBRB_RSBRC		ASNB_GNTK	ASPA_YCHF	ATPA_YVDD	ATPB_ATPE	BSHB1_ISPF	CISY2_MDH	DAGK_RSBU	GATA_GATC	ODBA_ODBB	RPOB_RPSH
CCPA_CODY	MIAB_PUR2		ATPD_ATPG	CATA_YHEA	CGOX_NUSG	CLPC_GATA	DLDH1_ODPA	FTSA_PLSX	LUTB_LUTC	PDP_YPIA	RPOA_RPOB	SCPA_SMC		ASPA_EFTS	ATPA_ATPF	ATPB_ATPE	ATPD_ATPE	BSHB2_YOJF	CISY2_IDH	DEGU_YPHP	GATA_GATB	ODP2_ODPA	RPOB_RPOE
CCPA_RPOA	MUTS_YXJH		ATPE_PPAC	CCPA_PTHP	CGOX_SYFB	CLPC_MECA1	DLDH1_ODO2	FTSZ_YDBJ	NUSA_YKUJ	PRSA_QOX2	RPOA_RPOC	SYA_YOZC		ASPA_YQKF	ATPA_ATPE	ATPB_CLPX	ATPD_ATPG	BSHC_SCPB	CLPC_MECA1	DHOM_MTNK	GATB_YTPR	ODP2_ODPB	RPOB_SIGX
CCPN_RPOA	ACNA_LUXS		ATPE_ATPF	CCPA_PTB	CH10_CH60	CLPC_MECA2	DLDH1_ODP2	GATA_GATC	ODB2_ODBA	PRSA_YXKC	RPOA_RPOY	SYFA_SYFB		ASPA_YCHF	ATPA_YVDD	ATPB_ATPD	ATPE_PPAC	CATA_YHEA	CLPC_CLPP	DLDH1_ODPA	GATB_GATC	ODPA_ODPB	RPOC_RPSH
CCPN_DIV4A	ATPB_MCCB		ATPE_ATPG	CCPA_RPOA	CH60_GBSR	CLPC_CLPP	DLDH1_YVBH	GATA_GATB	ODB2_ODBB	PTG3C_PTSBC	RPOB_RPOY	SYGA_SYGB		ATPA_YVDD	ATPA_ATPD	ATPB_ATPG	ATPE_ATPG	CCPA_PTB	CLPP_FLII	DLDH1_ODPB	GCSH_LPLJ	PHOT_RSBT	RPOC_RPOY
CGOX_SYFB	DLDH2_URK		ATPF_OPUAA	CGOX_SYFB	CHEA_CHEW	CLPE_CLPP	DLDH1_ODPB	GATB_GATC	ODBA_ODBB	PTG3C_PTTBC	RPOB_RPOC	YJLC_YJLD		ATPA_ATPG	ATPA_ATPB	ATPB_ATPF	ATPF_GLPD	CCPA_CODY	CLPP_FTSZ	DLDH1_ODP2	GCSPA_GCSPB	PHOT_RSBRB	RPOC_SIGX
CH10_CH60	RNZ_TYSY1		ATPF_ATPG	CGOX_NUSG	CHEW_YFMS	CLPP_CLPX	DLDH1_ODO1	GATB_YTPR	ODP2_ODPB	QOX1_QOX2	RPOB_RPOE	YSDC_YTOP		ATPA_ATPE	ATPA_ATPG	ATPD_ATPE	AZOR1_HPRK	CCPN_CTPA	CMPA_RAPC	DLDH2_ODB2	GREA_NUSA	PHOT_RSBRC	RPOC_RPOZ
CHEA_CHEW	YDIF_YVCI		ATPF_SDHA	CH10_CH60	CHEW_DIV4A	CLPP_MCSB	DLDH2_ODBB	GBSA_MRGA	ODP2_ODPA	RBSB_YXKC	RPOC_RPOE			ATPA_ATPF	ATPB_CLPX	ATPD_ATPG	BGLH_DPO3B	CGGR_KAD	COAX_YPQE	DLDH2_ODBA	IDH_MDH	PHOT_RSBRA	RPOC_RPOE
CHEW_YFMS	FLIY_RLMCD		ATPF_CZRA	CH60_GBSR	CLPC_GATA	CLPX_MCSB	DLDH2_ODBA	GCSPA_GCSPB	ODPA_ODPB	RISA_RISB	RPOC_RPOY			ATPA_ATPB	ATPB_ATPD	ATPD_ATPF	BSHA_YDDK	CGOX_SYFB	CPFC_PEPF	DLDH2_ODBB	IOJAP_RSMB	PPAC_YTMB	RPOE_RPOY
CISY2_IDH	CSHA_RBFA		ATPF_GLPD	CHEA_CHEW	CLPC_MCSB	COAX_PNCA	DLDH2_ODB2	GLPD_OPUAA	OPPA_QOX2	ROCA_ROCA2	RPOC_RPOZ			ATPA_ATPD	ATPB_ATPE	ATPE_ATPG	BSHB1_YABO	CGOX_NUSG	CYSI_CYSJ	DNAC_RECA	LUTA_LUTB	RIR1_RIR2	RSBRA_RSBRC
CISY2_MDH	DAGK_RSBU		ATPF_YDIO	CHEW_DIV4A	CLPC_MECA2	CODY_IMDH	DNAC_RECA	GLPD_PTTBC	PDP_YPIA	RPOA_RPOY	RPOE_RPOY			ATPB_MCCB	ATPB_ATPF	ATPE_PPAC	BSHB1_ISPF	CH10_CH60	DAGK_RSBU	DNAK_HTPG	LUTB_LUTC	RISA_RISB	RSBRA_RSBRB
CLPC_MECA2	MECA1_TPX		AZOR1_HPRK	CHEW_YFMS	CLPC_MECA1	CPFC_PEPF	DNAI_DPO3X	GREA_NUSA	PHOT_RSBRB	RPOA_RPOB	RSBRA_RSBRC			ATPB_ATPE	ATPB_ATPG	ATPF_GLPD	BSHB2_YOJF	CH60_GBSR	DAPEL_MENF	DNAK_GRPE	MBL_MREB	RNJ1_RNJ2	RSBRB_RSBT
CLPC_MECA1	YMFH_YPDA		AZR_MAP12	CLPC_CLPP	CLPC_CLPP	CSHA_RNJ1	DNAK_HTPG	IOJAP_RSMB	PRSA_YXKC	RPOA_RPOC	RSBRA_RSBRB			ATPB_ATPF	ATPD_ATPE	ATPF_ATPG	BSHC_SCPB	CHEA_CHEW	DEGU_YPHP	DPO1_FER	MCSA_MCSB	ROCA_ROCA2	RSBRB_RSBRC
CLPC_MCSB	GSIB_PLSX		BSHB1_YABO	CLPC_MCSB	CLPE_CLPP	CYSI_CYSJ	DPO1_DPO3B	LUTB_LUTC	PRSA_QOX2	RPOB_RPOE	RSBRB_RSBRC			ATPB_ATPD	ATPD_ATPF	ATPF_OPUAA	CATA_XPT	CHEW_DIV4A	DHLE_YURQ	EFG_G6PD	MDH_PCKA	RPOA_RPOB	RSBRC_RSBT
CLPC_CLPP	DLDH2_OAT		BSHC_SCPB	CLPC_GATA	CLPP_CLPX	DAPEL_MENF	DPO1_FER	NUSA_YKUJ	PTG3C_PTTBC	RPOB_RPOC	SCPA_SMC			ATPB_ATPG	ATPD_ATPG	ATPF_YDIO	CATA_YHEA	CINA_GLVA	DHOM_MTNK	EFTS_ROCA2	MDH_PTAS	RPOA_RPOC	SUCC_SUCD
CLPE_CLPP	CISY2_DNAA		CATA_YHEA	CLPC_MECA1	CLPP_MCSB	DEGS_DEGU	DPO3_DPO3B	ODB2_ODBA	PTG3C_PTSBC	RPOB_RPOY	SYA_YOZC			ATPB_CLPX	ATPE_ATPG	AZOR1_HPRK	CBP1_YOBK	CINA_IOLS	DLDH1_ODO1	ENDAI_ENDOA	NASF_UVRB	RPOA_RPOY	SUFB_SUFC
CLPP_CLPX	GLPP_OTC		CATA_XPT	CLPC_MECA2	CLPP_FTSZ	DHBB_YKUL	DPO3_SSBA	ODB2_ODBB	QOX1_QOX2	RPOC_RPOE	SYFA_SYFB			ATPD_ATPF	ATPE_PPAC	BGLH_DPO3B	CCPA_PTB	CISY2_IDH	DLDH1_ODPB	ENDAI_YKWC	NUSA_YKUJ	RPOB_RPSH	SUFB_SUFD
CLPP_MCSB	ARGD_RNPH		CCPA_RPOA	CLPE_YACO	CLPX_MCSB	DHBE_KPYK	DPO3B_DPO3X	ODBA_ODBB	RBSB_YXKC	RPOC_RPOZ	SYGA_SYGB			ATPD_ATPE	ATPF_SDHA	BSHA_YDDK	CCPA_CODY	CISY2_MDH	DLDH1_ODP2	EST_MAP12	ODB2_ODBB	RPOB_SIGX	SUFC_SUFD
CLPP_FTSZ	DHBB_YKUL		CCPA_PTB	CLPE_CLPP	CMPA_RPOA	DHLE_YURQ	ENO_PFKA	ODP2_ODPA	RIR1_RIR2	RPOC_RPOY	YJLC_YJLD			ATPD_ATPG	ATPF_ATPG	BSHB1_ISPF	CCPN_CTPA	CLPC_MECA1	DLDH1_ODPA	EX7L_EX7S	ODB2_ODBA	RPOB_RPOC	SYA_YOZC
CLPQ_CLPY	MNME_YXJG		CCPA_PTHP	CLPP_FLII	COAX_PNCA	DIV4A_SECA	EST_MAP12	ODP2_ODPB	RISA_RISB	RPOE_RPOY	YSDC_YTOP			ATPE_PPAC	ATPF_OPUAA	BSHB1_YABO	CGGR_KAD	CLPC_CLPP	DLDH2_ODB2	FABG_YEEA	ODBA_ODBB	RPOB_RPOY	SYFA_SYFB
CLPX_MCSB	BCCP_DAGK		CCPN_CTPA	CLPP_MCSB	CODY_IMDH	DLDH1_YVBH	EX7L_EX7S	ODPA_ODPB	RNJ1_RNY	RSBRA_RSBRB	YYDB_YYDD			ATPE_ATPG	ATPF_GLPD	BSHB2_YOJF	CGOX_SYFB	CLPE_CLPP	DLDH2_ODBB	FLIH_FLII	ODP2_ODPA	RPOB_RPOE	SYGA_SYGB
CMPA_RPOA	GLK_YYAL		CGOX_SYFB	CLPP_CLPX	CODY_RPOA	DLDH1_ODPB	FADE_SYM	OPPA_QOX2	ROCA_ROCA2	RSBRA_RSBRC				ATPE_ATPF	ATPF_YDIO	BSHC_SCPB	CGOX_NUSG	CLPP_FLII	DLDH2_ODBA	GATA_GATB	ODP2_ODPB	RPOC_RPOY	TRHP1_TRHP2
CMPA_RAPC	DHLE_YURQ		CGOX_NUSG	CLPP_FTSZ	COMEB_YFHC	DLDH1_ODPA	FAPR_YEEA	PCRA_RPOB	RPOA_RPOB	RSBRB_RSBRC				ATPF_GLPD	AZOR1_HPRK	CATA_YHEA	CH10_CH60	CLPP_FTSZ	DNAC_RECA	GATA_GATC	ODPA_ODPB	RPOC_RPOZ	YJLC_YJLD
CMPA_SIGA	RSBV_YHGD		CH10_CH60	CLPX_MCSB	CPFC_PEPF	DLDH1_ODO1	FDHL_YRHD	PCRA_RPOC	RPOA_RPOY	SCPA_SMC				ATPF_YDIO	BCCP_DAGK	CATA_XPT	CH60_GBSR	CMPA_RAPC	DNAI_SSBA	GATB_GATC	PHOT_RSBRA	RPOC_SIGX	YSDC_YTOP
CODY_YPPF	AROE_YLOV		CH60_GBSR	CMPA_RPOA	CSHA_RPOC	DLDH1_ODP2	FLIH_FLII	PDP_YPIA	RPOA_RPOC	SUFB_SUFD				ATPF_CZRA	BGLH_DPO3B	CBP1_YOBK	CHDC_CISY	COAX_YPQE	DNAK_HTPG	GATB_SUCD	PHOT_RSBT	RPOC_RPSH
CODY_RPOA	AAT1_YVAV		CHEA_CHEW	COAX_PNCA	CSHA_SIGA	DLDH1_ODO2	FLOA_FTSH	PHOT_RSBRA	RPOB_RPOY	SUFC_SUFD				ATPF_SDHA	BSHA_YDDK	CCPA_PTB	CHEA_CHEW	CODY_RPOA	DNAK_GRPE	GATB_YTPR	PHOT_RSBRB	RPOC_RPOE
CODY_IMDH	YTXK_YUAE		CHEA_DEF2	CODY_IMDH	CSHA_RPOB	DLDH2_ODBB	FTSA_PLSX	PHOT_RSBRC	RPOB_RPOC	SYA_YOZC				ATPF_ATPG	BSHB1_YABO	CCPA_CODY	CHEW_DIV4A	CODY_IMDH	DPO1_FER	GCSH_LPLJ	PHOT_RSBRC	RPOE_RPOY
CSHA_RPOA	IDH_YRKL		CHEW_YFMS	CODY_RPOA	CSHA_RNJ1	DLDH2_OAT	FTSY_PTTBC	PHOT_RSBRB	RPOB_RPOE	SYFA_SYFB				ATPF_OPUAA	BSHB1_ISPF	CCPN_DIV4A	CINA_IOLS	CPFC_PEPF	DPO1_DPO3B	GCSPA_GCSPB	PNP_YLOC	RSBRA_RSBRB
CSHA_GREA	DXS_YPPF		CHEW_DIV4A	COMEB_YFHC	CYSI_CYSJ	DLDH2_ODB2	FTSY_SRP54	PRSA_QOX2	RPOC_RPOZ	SYGA_SYGB				AZOR1_HPRK	BSHB2_YOJF	CCPN_CTPA	CINA_GLVA	CSHA_PNP	DPO3_SSBA	GLPD_YJLD	PPAC_YTMB	RSBRA_RSBRC
CSHA_RPOC	ACSA_CSHB		CLPC_YJBM	CPFC_PEPF	CYSJ_YACO	DLDH2_ODBA	FTSZ_YDBJ	PRSA_YXKC	RPOC_RPOE	YJLC_YJLD				AZR_MAP12	BSHC_SCPB	CGGR_KAD	CISY2_MDH	CSHA_RBFA	DPO3B_SSBA	GREA_NUSA	RIR1_RIR2	RSBRA_RSBT
CSHA_LEPA	CCPN_CTPA		CLPC_GATA	CSHA_RPOB	DAPEL_MENF	DNAA_ROK	G20U_NFRA1	PSPA_YDJI	RPOC_RPOY	YSDC_YTOP				BCCP_DAGK	CATA_YHEA	CGGR_YDJP	CISY2_IDH	CYSI_CYSJ	EFG_G6PD	GYRA_GYRB	RISA_RISB	RSBRB_RSBRC
CSHA_RNY	IOLI_YWZC		CLPC_MECA2	CSHA_SIGA	DEGS_DEGU	DNAC_DPO3X	GATA_GATC	PTG3C_PTSBC	RPOE_RPOY	YYDB_YYDD				BCCP_SSBA	CATA_XPT	CGOX_SYFB	CLPC_MECA1	DAGK_RSBU	EFTS_ROCA2	HIS8_SUFB	RNJ1_RNJ2	RSBRB_RSBT
CSHA_PNP	MURG_RIBD		CLPC_MECA1	CSHA_LEPA	DHBB_YKUL	DNAC_RECA	GATA_GATB	PTG3C_PTTBC	RSBRA_RSBRB					BGLH_DPO3B	CBP1_YOBK	CGOX_NUSG	CLPC_MCSB	DAPEL_MENF	ENDAI_YKWC	IDH_YRKL	ROCA_ROCA2	RSBRC_RSBT
CSHA_RNJ1	PPAC_YTMB		CLPC_MCSB	CSHA_RPOC	DHBE_KPYK	DNAI_DPO3X	GATB_GATC	QOX1_QOX2	RSBRA_RSBRC					BSHA_YDDK	CCPA_CODY	CH10_CH60	CLPC_CLPP	DEGU_YPHP	ENDAI_ENDOA	IDH_MDH	RPOA_RPOB	SUCC_SUCD
CSHA_NUSA	AROD_METAA		CLPC_CLPP	CSHA_PNP	DHLE_YURQ	DNAJ_YRHD	GATB_YTPR	RBSB_YXKC	RSBRB_RSBRC					BSHB1_YABO	CCPA_PTB	CH60_GBSR	CLPC_YJBM	DHBB_YKUL	EST_MAP12	IOJAP_RSMB	RPOA_RPOC	SUFB_SUFC
CSHA_RPOE	TTUC_YOPR		CLPE_CLPP	CSHA_RNJ1	DIV4A_SECA	DNAK_HTPG	GBSA_MRGA	RIR1_RIR2	SCPA_SMC					BSHB1_ISPF	CCPN_CTPA	CHDC_CISY	CLPE_CLPP	DHLE_YURQ	EX7L_EX7S	LIPM_YMXG	RPOA_RPOY	SUFB_SUFD
CSHA_SIGA	AZOR2_YABA		CLPE_YACO	CSHA_RPOA	DLDH1_ODO2	DPO1_DPO3B	GCSPA_GCSPB	RISA_RISB	SUFB_SUFD					BSHB2_YOJF	CCPN_DIV4A	CHEA_CHEW	CLPE_YACO	DHNA_SUHB	FABG_YEEA	LUTA_LUTB	RPOB_RPSH	SUFC_SUFD
CSHA_RPOY	HEMAT_YWJG		CLPP_CLPX	CSHA_RNY	DLDH1_ODPA	DPO1_FER	GLCD_MURF	RNJ1_RNJ2	SUFB_SUFC					BSHC_SCPB	CGGR_YDJP	CHEW_DIV4A	CLPP_FLII	DHOM_MTNK	FDHL_SPEE	LUTB_LUTC	RPOB_SIGX	SYA_YOZC
CSHA_RPOB	DNAJ_RPOZ		CLPP_MCSB	CYSI_CYSJ	DLDH1_ODO1	DPO3_SSBA	GLK_YYAL	RNJ1_RNY	SUFC_SUFD					CATA_YHEA	CGGR_KAD	CINA_GLVA	CLPP_FTSZ	DLDH1_ODO1	FLIH_FLII	LUTC_SP0M	RPOB_RPOC	SYFA_SYFB
CYSI_CYSJ	ACCA_SCPA		CLPP_FLII	CYSJ_YACO	DLDH1_ODP2	DPO3_DPO3X	GLPD_YJLD	ROCA_ROCA2	SYA_YOZC					CATA_XPT	CGOX_SYFB	CINA_IOLS	CMPA_RAPC	DLDH1_ODP2	FLOA_FTSH	MBL_MREB	RPOB_RPOE	SYGA_SYGB
DAPEL_MREB	HEPS2_KPRS		CLPP_FTSZ	DAPB_YYAE	DLDH1_YVBH	DPO3_DPO3B	GLPD_YDBJ	RPOA_RPOB	SYFA_SYFB					CBP1_YOBK	CGOX_NUSG	CISY2_MDH	COAX_YPQE	DLDH1_ODPA	FUMC_MDH	MCSA_MCSB	RPOB_RPOY	TRHP1_TRHP2
DAPX_GPSB	RSMH_SAT1		CLPQ_YWHA	DAPEL_MENF	DLDH1_ODPB	DPO3_RECR	GLPD_RBSA	RPOA_RPOC	SYGA_SYGB					CCPA_PTB	CH10_CH60	CISY2_IDH	COAX_PNCA	DLDH1_ODPB	FUMC_YTXK	MDH_PTAS	RPOC_RPSH	YAAT_YLBF
DEGS_DEGU	COAD_YMXG		CLPQ_CLPY	DAPEL_MREB	DLDH2_ODBB	DPO3B_RECA	GLPD_OPUAA	RPOA_RPOY	TKT_TPIS					CCPA_CODY	CH60_GBSR	CLPC_CLPP	CODY_RPOA	DLDH1_ODO2	G20U_NFRA1	MDH_SUCC	RPOC_SIGX	YJLC_YJLD
DEGU_RAPG	MURA1_YDIP		CLPQ_SYH	DEGS_DEGU	DLDH2_ODB2	DPO3B_DPO3X	GLPD_PTTBC	RPOB_RPOY	YJLC_YJLD					CCPN_DIV4A	CHDC_CISY	CLPC_MCSB	CODY_IMDH	DLDH2_ODBB	GATA_SYE	MDH_PCKA	RPOC_RPOE	YSDC_YTOP
DHOM_MTNK	PTJA_WAPI		CLPX_MCSB	DHBB_YKUL	DLDH2_OAT	DPO3X_RECR	GREA_RPOE	RPOB_RPOC	YSDC_YTOP					CCPN_CTPA	CHEA_DEF2	CLPC_MECA1	COMEB_YFHC	DLDH2_ODBA	GATA_GATB	MECA1_TPX	RPOC_RPOZ	YYDB_YYDD
DISA_RECA	SYH_YXEH		CLPY_PYRC	DHBE_KPYK	DLDH2_ODBA	EFG_G6PD	GREA_NUSA	RPOB_RPOE	YTXK_YUAE					CGGR_KAD	CHEA_CHEW	CLPC_YJBM	CPFC_PEPF	DLDH2_ODB2	GATA_GATC	MECA1_SP0A	RPOC_RPOY
DIV4A_SECA	GAL1_TRMD		CMPA_RPOA	DHLE_YURQ	DNAA_SOJ	EFTU_MREB	GREA_RPOC	RPOC_RPOY	YYDB_YYDD					CGGR_YDJP	CHEW_YFMS	CLPC_MECA2	CSHA_RNJ1	DNAC_RECA	GATB_GATC	MENB_RAPC	RPOE_RPOY
DLDH1_ODPB	ETFA_OTC		COAX_YPQE	DIV4A_SECA	DNAA_ROK	ENO_HSLO	HEMAT_YWJG	RPOC_RPOZ						CGOX_SYFB	CHEW_DIV4A	CLPE_YACO	CSHA_RPOB	DNAI_SSBA	GATB_YTPR	MURE_SERA	RSBRA_RSBT
DLDH1_ODPA	ACKA_DHOM		COAX_PNCA	DLDH1_YVBH	DNAC_RECA	ENO_PFKA	HIS8_SUFB	RPOC_RPOE						CGOX_NUSG	CINA_IOLS	CLPE_CLPP	CSHA_RPOE	DNAK_GRPE	GATB_SYE	NADK1_YHCX	RSBRA_RSBRC
DLDH1_ODO2	LON1_MEND		CODY_RPOA	DLDH1_ODPA	DNAC_DPO3X	ERA_YUGH	IOJAP_RSMB	RPOE_RPOY						CH10_CH60	CINA_GLVA	CLPP_FTSZ	CSHA_PNP	DNAK_HTPG	GATB_SUCD	NAGA_TRHO	RSBRA_RSBRB
DLDH1_ODO1	CLPY_PYRC		CODY_IMDH	DLDH1_ODPB	DNAI_DPO3X	EST_MAP12	LUTB_LUTC	RQCH_YABO						CH60_GBSR	CISY2_MDH	CLPP_MCSB	CSHA_LEPA	DPO1_FER	GCSH_LPLJ	NASF_UVRB	RSBRB_RSBRC
DLDH1_ODP2	ALDC_DCUP		COMEB_YFHC	DLDH1_ODP2	DNAI_RNJ1	EX7L_EX7S	MANA1_RSMB	RSBRA_RSBRC						CHDC_CISY	CISY2_IDH	CLPP_FLII	CSHA_RPOC	DPO1_DPO3B	GCSPA_GCSPB	NRDR_YAAK	RSBRB_RSBT
DLDH2_ODBB	SYY1_YOBK		CPFC_PEPF	DLDH1_ODO1	DNAJ_YRHD	FADE_SYM	MBL_MREB	RSBRA_RSBRB						CHEA_CHEW	CLPC_YJBM	CLPP_CLPX	CSHA_RBFA	DPO3_SSBA	GLMU_LDH	NUSA_YKUJ	RSBRC_RSBT
DLDH2_ODBA	SIGX_THIO		CSHA_RPOC	DLDH1_ODO2	DNAJ_DNAK	FAPR_YEEA	MCSA_MCSB	RSBRB_RSBRC						CHEA_DEF2	CLPC_MECA2	CLPQ_CLPY	CSHA_GREA	DPO3_DPO3B	GLPD_YJLD	NUSG_RPOC	RSMH_SAT1
DLDH2_ODB2	GLMM_YPJQ		CSHA_RPOB	DLDH2_ODBB	DNAK_HTPG	FDHL_SPEE	MECA1_TPX	SCPA_SMC						CHEW_DIV4A	CLPC_MECA1	CLPX_MCSB	CSHA_RPOA	DPO3B_SSBA	GLPP_OTC	NUSG_RPOB	SUCC_SUCD
DNAA_DNAI	IF3_YOCD		CSHA_RBFA	DLDH2_OAT	DNAK_GRPE	FDHL_YRHD	MECA1_SP0A	SDHA_SDHB						CHEW_YFMS	CLPC_MCSB	CMPA_RAPC	CSHA_SIGA	EFG_G6PD	GPMI_PFKA	ODB2_ODBB	SUFB_SUFD
DNAA_YABA	G3P1_RBSD		CSHA_RPOY	DLDH2_ODBA	DPO1_DPO3B	FLIH_FLII	MURE_SERA	SUFB_SUFC						CINA_IOLS	CLPC_CLPP	COAX_YPQE	CSHA_NUSA	EFTS_ROCA2	GREA_NUSA	ODB2_ODBA	SUFB_SUFC
DNAA_SOJ	COMEB_YFHC		CSHA_LEPA	DLDH2_ODB2	DPO1_FER	FLIY_RLMCD	NRDR_TKT	SUFB_SUFD						CINA_GLVA	CLPC_GATA	COAX_PNCA	CTPA_MTNA	ENDAI_ENDOA	GS13_PGK	ODBA_ODBB	SUFC_SUFD
DNAA_ROK	GCSPA_P5CR2		CSHA_SIGA	DNAA_SOJ	DPO3_DPO3X	FLOA_FTSH	NUSA_YKUJ	SUFC_SUFD						CISY2_MDH	CLPE_YACO	CODY_IMDH	CYSI_CYSJ	ENDAI_YKWC	GYRA_GYRB	ODO1_ODO2	SYA_YOZC
DNAA_DNAC	BCCP_SSBA		CSHA_NUSA	DNAA_ROK	DPO3_SSBA	FTSA_FTSZ	ODB2_ODBB	SYA_YOZC						CISY2_IDH	CLPE_CLPP	CODY_RPOA	CYSJ_YACO	ENO_HSLO	HEPS2_KPRS	ODP2_ODPA	SYFA_SYFB
DNAA_DPO3B	PTAS_YAAK		CSHA_RNJ1	DNAC_DPO3	DPO3_DPO3B	FTSA_PLSX	ODB2_ODBA	SYFA_SYFB						CLPC_GATA	CLPP_FTSZ	COMEB_YFHC	DAGK_RSBU	EST_MAP12	HIS8_SUFB	ODP2_ODPB	SYGA_SYGB
DNAC_YHAM	FABD_NRNA		CSHA_RNY	DNAC_DPO3X	DPO3_RECR	FTSY_PTTBC	ODBA_ODBB	SYGA_SYGB						CLPC_CLPP	CLPP_CLPX	CPFC_PEPF	DAPEL_MENF	EX7L_EX7S	IDH_YRKL	ODPA_ODPB	SYH_YXEH
DNAC_DPO3X	ADDB_YUND		CSHA_RPOA	DNAC_RECA	DPO3B_RECA	FTSY_SRP54	ODP2_ODPA	TKT_TPIS						CLPC_MCSB	CLPP_MCSB	CSHA_RPOA	DEGU_YPHP	FABG_YEEA	IDH_MDH	ODPA_YNER	SYT1_YUTF
DNAC_RECR	CINA_IOLS		CSHA_RPOE	DNAI_RECA	DPO3B_MUTS	FTSZ_YDBJ	ODP2_ODPB	YJLC_YJLD						CLPC_MECA1	CLPP_FLII	CSHA_NUSA	DHBB_YKUL	FABZ_IOLG	IF1_MTAB	PCRA_UVRB	TRHP1_TRHP2
DNAC_DPO3B	SCP1_YUKE		CSHA_PNP	DNAI_RNJ1	DPO3B_DPO3X	FUMC_YTXK	ODPA_ODPB	YSDC_YTOP						CLPC_MECA2	CLPQ_SYH	CSHA_RPOB	DHBE_KPYK	FADB_PXPA	IOJAP_RSMB	PHOT_RSBT	TSAB_TSAD
DNAC_SSBA	MBL_MTLD		CTPA_MTNA	DNAI_DPO3X	DPO3X_RECR	G20U_NFRA1	OPPA_QOX2	YTXK_YUAE						CLPC_YJBM	CLPQ_CLPY	CSHA_RPOY	DHLE_YURQ	FDHL_SPEE	LIPM_YMXG	PHOT_RSBRB	YAAT_YLBF
DNAC_DPO3	GCSPB_YKWC		CYPB_RNR	DNAJ_YRHD	DPO3X_RECA	G3P1_RNJ1	PCRA_RPOB	YYDB_YYDD						CLPE_YACO	CLPX_MCSB	CSHA_RPOE	DHNA_SUHB	FDHL_YRHD	LUTA_LUTB	PHOT_RSBRC	YCGL_YUGG
DNAC_RECA	YFMS_YJBL		CYSI_CYSJ	DNAJ_RPOZ	EFG_G6PD	GATA_GATB	PCRA_RPOC							CLPE_CLPP	CMPA_RAPC	CSHA_PNP	DHOM_MTNK	FLIH_FLII	LUTB_LUTC	PHOT_RSBRA	YJLC_YJLD
DNAC_DNAI	MFD_RIBBA		CYSJ_YACO	DNAJ_DNAK	EFTU_MREB	GATA_GATC	PDP_YPIA							CLPP_FTSZ	COAX_YPQE	CSHA_LEPA	DHPS_LPLJ	FLIM_FLIY	LUTC_SP0M	PNP_YLOC	YMFH_YPDA
DNAI_DPO3X	RNH2_YWBC		DAPB_YYAE	DNAK_HTPG	ENO_PFKA	GATB_SUCD	PHOT_RSBRB							CLPP_CLPX	COAX_PNCA	CSHA_RPOC	DIV4A_SECA	FLIY_RLMCD	MAO1_METE	PPAC_YTMB	YSDC_YTOP
DNAI_DPO3	ERA_YUGH		DAPEL_MREB	DNAK_GRPE	ENO_HSLO	GATB_GATC	PHOT_RSBRA							CLPP_MCSB	CODY_RPOA	CSHA_GREA	DLDH1_YVBH	FLOA_FTSH	MBL_MREB	PROA_YDGI	YYDB_YYDD
DNAI_SSBA	CYSM_RIBBA		DAPEL_MENF	DNLJ_MTNE	ERA_YUGH	GATB_YTPR	PHOT_RSBRC							CLPP_FLII	CODY_YPPF	CSHA_RBFA	DLDH1_ODP2	FUMC_YTXK	MCSA_MCSB	PURU_SCP2
DNAI_RECA	ACCC1_ALR1		DEGS_DEGU	DPO1_FER	EST_MAP12	GBSA_MRGA	PRSA_YXKC							CLPQ_YWHA	CODY_IMDH	CSHA_RNY	DLDH1_ODO2	FUMC_MDH	MDH_SUCC	RIR1_RIR2
DNAI_RECR	ADEC_YDIP		DEGU_YPHP	DPO1_DPO3B	EX7L_EX7S	GCSPA_GCSPB	PRSA_QOX2							CLPQ_CLPY	COMEB_YFHC	CSHA_SIGA	DLDH1_ODPB	G20U_NFRA1	MDH_PCKA	RISA_RISB
DNAI_DPO3B	YKZS_YVDD		DEGU_RAPG	DPO3_RECA	FABG_YEEA	GCSPB_YKWC	PSPA_YVLB							CLPQ_SYH	CPFC_PEPF	CSHA_RNJ1	DLDH1_ODPA	G3P1_RBSD	MDH_PTAS	RLMN_YUTI
DNAJ_DNAK	RPOE_YCCF		DHBB_SYA	DPO3_RECR	FADE_SYM	GLCD_MURF	PSPA_YDJI							CLPX_MCSB	CSHA_NUSA	CSPC_DHBE	DLDH1_ODO1	G6PI_TRHP2	MECA1_TPX	RNJ1_RNJ2
DNAK_GRPE	PYRR_TREC		DHBB_YKUL	DPO3_DPO3B	FAPR_YEEA	GLK_YYAL	PTG3C_PTTBC							CLPY_PYRC	CSHA_RPOE	CTPA_MTNA	DLDH2_ODBA	GATA_SYE	MECA1_SP0A	ROCA_ROCA2
DNAK_GUDB	GAL1_MENF		DHBE_KPYK	DPO3_DPO3X	FDHL_YRHD	GLMU_YNCF	PTG3C_PTSBC							CMPA_RAPC	CSHA_SIGA	CYPB_RNR	DLDH2_ODB2	GATA_GATC	MENB_RAPC	RPOA_RPOY
DNAK_HTPG	HGPRT_YCBG		DHLE_YURQ	DPO3_SSBA	FDHL_SPEE	GLPD_YJLD	PYC_YKUL							COAX_PNCA	CSHA_RPOY	CYSI_ILVD	DLDH2_ODBB	GATA_GATB	MFD_RIBBA	RPOA_RPOB
DNLJ_RPOB	DEGU_YPHP		DHSO_YHCX	DPO3B_RECA	FLA_SYGA	GLPD_YDBJ	QOX1_QOX2							COAX_YPQE	CSHA_RPOA	CYSI_CYSJ	DNAC_RECA	GATB_YTPR	MOAC_SUFC	RPOA_RPOC
DPO1_DPO3B	DHNA_SUHB		DISA_RECA	DPO3B_MUTS	FLA_FLID	GLPD_RBSA	RBSA_RBSB							CODY_YPPF	CSHA_GREA	CYSJ_YACO	DNAI_SSBA	GATB_SYE	MTRB_TIG	RPOB_SIGX
DPO3_SSBA	GBSR_YQIW		DIV4A_SECA	DPO3B_DPO3X	FLGG_LUTA	GLPD_PTTBC	RBSB_YXKC							CODY_RPOA	CSHA_RPOC	DAAA_NAMA	DNAI_DPO3	GATB_SUCD	MURA1_MURA2	RPOB_RPSH
DPO3_DPO3X	NDK_YKUU		DLDH1_YVBH	DPO3X_SSBA	FLIG_FLIY	GLPD_OPUAA	RECJ_SSBA							CODY_IMDH	CSHA_PNP	DAGK_RSBU	DNAJ_DNAK	GATB_GATC	MURE_SERA	RPOB_SIGA
DPO3_DPO3B	CLPC_YJBM		DLDH1_ODO1	DPO3X_RECA	FLIH_FLII	GREA_RPOA	RIR1_RIR2							COMEB_YFHC	CSHA_RPOB	DAPEL_MENF	DNAK_HTPG	GCSH_LPLJ	NADD_YVRD	RPOB_RPOY
DPO3_RECR	ASPA_YCHF		DLDH1_ODPA	DPO3X_RECR	FLIM_IOJAP	GREA_RPOC	RISA_RISB							CPFC_PEPF	CSHA_RNY	DAPX_GPSB	DNAK_GRPE	GCSH_YDJI	NADK1_YHCX	RPOB_RPOC
DPO3_RECA	PEPVL_YSOA		DLDH1_ODPB	EFG_G6PD	FLIM_FLIY	GREA_RPOE	RNJ1_RNJ2							CSHA_RNY	CSHA_RNJ1	DEGS_DEGU	DPO1_DPO3B	GCSPA_GCSPB	NAGA_TRHO	RPOB_RPOE
DPO3B_YABA	YKUI_YWDI		DLDH1_ODO2	EFTS_ERA	FLIY_RLMCD	GREA_RPOB	RNJ1_RNY							CSHA_RPOA	CSHA_RBFA	DEGU_YPHP	DPO1_FER	GCSPB_YKWC	NASF_UVRB	RPOC_RPSH
DPO3B_SSBA	FLIM_IOJAP		DLDH1_ODP2	EFTU_MREB	FLOA_FTSH	GREA_YVCJ	ROCA_ROCA2							CSHA_GREA	CSHA_LEPA	DHBB_YKUL	DPO3_SSBA	GLK_SDHB	NDK_YLOC	RPOC_RPOE
DPO3B_RECA	DLTA_PLPHP		DLDH2_OAT	ENO_HSLO	FTSA_PLSX	GREA_NUSA	RPOA_SIGA							CSHA_NUSA	CSPC_DHBE	DHBE_KPYK	DPO3_DPO3B	GLMU_LDH	NRDR_TKT	RPOC_SIGX
DPO3B_RECR	NADD_YVRD		DLDH2_ODB2	ENO_PFKA	FTSA_FTSZ	GREA_RPOY	RPOA_RPOC							CSHA_RPOE	CTPA_MTNA	DHLE_YURQ	DPO3_DPO3X	GLPD_PTTBC	NRDR_YAAK	RPOC_SIGA
DPO3B_MUTS	APT_YQEM		DLDH2_URK	ENO_RNY	FTSH_SP0M	GUAC_YGXA	RPOA_RPOY							CSHA_SIGA	CYPB_RNR	DHNA_SUHB	DPO3_RECR	GLPD_YJLD	NUSA_YKUJ	RPOC_RPOY
DPO3B_DPO3X	CYSI_YURK		DLDH2_ODBA	ERA_YUGH	FTSY_PTTBC	HEMAT_YWJG	RPOA_RPOB							CSHA_LEPA	CYSI_CYSJ	DHOM_MTNK	DPO3B_MUTS	GLPP_OTC	NUSG_RPOC	RPOC_RPOZ
DPO3X_SSBA	RNR_YSMA		DLDH2_ODBB	EST_MAP12	FTSY_SRP54	HIS8_SUFB	RPOB_RPOY							CSHA_RPOY	CYSI_ILVD	DHPS_LPLJ	DPO3B_SSBA	GLTC_GUDB	NUSG_RPOB	RPOE_RPOY
DPO3X_RECR	DCDA_PCRB		DNAA_SOJ	EX7L_EX7S	FTSZ_YDBJ	HTPG_TYSY1	RPOB_RPOC							CSHA_RPOB	CYSJ_YACO	DIV4A_SECA	EFG_G6PD	GLYA_YWJB	ODB2_ODBB	RPOY_SIGA
DPO3X_RECA	BSHB1_YABO		DNAA_ROK	EX7S_PCKA	FUMC_YTXK	IOJAP_RSMB	RPOB_RPOE							CSHA_PNP	DAAA_NAMA	DLDH1_ODO2	EFTS_ERA	GMUD_SCP1	ODB2_ODBA	RQCH_YABO
EFTS_EFTU	FAPR_YEEA		DNAC_YDCI	F16PC_GLPD	FUMC_MDH	LICH_TRHP1	RPOB_SIGA							CSHA_RPOC	DAGK_RSBU	DLDH1_ODPB	EFTS_ROCA2	GPMI_PFKA	ODBA_ODBB	RSBRA_RSBRB
EFTU_PRPC	CH60_GBSR		DNAC_RECA	FABG_YEEA	G20U_NFRA1	LON1_RPOB	RPOC_RPOE							CSHA_RNJ1	DAPB_YYAE	DLDH1_ODPA	ENDAI_YKWC	GREA_RPOE	ODO1_ODO2	RSBRA_RSBRC
EFTU_MREB	NFRA2_PNP		DNAC_DPO3	FADE_SYM	G3P1_RNJ1	LUTB_LUTC	RPOC_RPOZ							CSHA_RBFA	DAPEL_MREB	DLDH1_YVBH	ENDAI_ENDOA	GREA_RPOC	ODP2_ODPB	RSBRA_RSBT
ENDAI_ENDOA	GYRB_PTV3B		DNAC_DPO3X	FAPR_YEEA	G3P1_RBSD	MANA1_RSMB	RPOC_RPOY							CSPC_DHBE	DAPEL_MENF	DLDH1_ODP2	ENO_HSLO	GREA_RPOA	ODP2_ODPA	RSBRB_RSBRC
ENO_RNY	YABR_YLOU		DNAC_DPO3B	FDHL_YRHD	GATA_GATB	MBL_MREB	RPOC_SIGA							CTPA_MTNA	DAPX_GPSB	DLDH1_ODO1	ERA_YUGH	GREA_NUSA	ODPA_ODPB	RSBRB_RSBT
ENO_PFKA	CCA_PGCA		DNAC_YYAL	FDHL_SPEE	GATA_GATC	MCSA_MCSB	RPOE_RPOY							CYPB_RNR	DCDA_PCRB	DLDH2_ODBA	EST_MAP12	GREA_SIGA	ODPA_YNER	RSBRC_RSBT
ENO_HSLO	PANE_YCEE		DNAI_RECA	FLA_FLID	GATB_SUCD	MECA1_SP0A	RQCH_YABO							CYSI_ILVD	DEGS_DEGU	DLDH2_ODB2	EX7L_EX7S	GREA_RPOY	ODPB_YNER	RSMH_SAT1
ETFA_ETFB	CATA_YHEA		DNAI_DPO3X	FLA_SYGA	GATB_GATC	MECA1_TPX	RSBRA_RSBRB							CYSI_CYSJ	DEGU_YPHP	DLDH2_ODBB	FABG_YEEA	GREA_RPOB	PCRA_UVRB	SCPA_SMC
EX7L_SSBA	CYPB_RNR		DNAI_RNJ1	FLGG_LUTA	GATB_YTPR	MFD_RIBBA	RSBRA_RSBRC							CYSJ_YACO	DEGU_RAPG	DNAC_DPO3B	FABZ_IOLG	GS13_PGK	PHOT_RSBRC	SDHAA_SDHAB
EX7L_EX7S	FRUR_YERA		DNAJ_DNAK	FLIG_FLIY	GBSA_MRGA	MTAB_YYDD	RSBRB_RSBRC							DAAA_NAMA	DHBB_YKUL	DNAC_RECA	FADB_PXPA	GYRA_GYRB	PHOT_RSBRB	SUCC_SUCD
F16PC_GLPD	YPFA_YUGK		DNAJ_RPOZ	FLIH_FLII	GCSPA_GCSPB	MTNE_UXAC	SCPA_SMC							DAGK_RSBU	DHBE_KPYK	DNAC_DNAI	FADE_SYM	HEMAT_YWJG	PHOT_RSBRA	SUFB_SUFC
FDHL_YRHD	FENR2_TASA		DNAJ_YRHD	FLIM_IOJAP	GCSPB_YKWC	MURA1_YDIP	SDHA_SDHB							DAPB_YYAE	DHLE_YURQ	DNAI_RNJ1	FAPR_YEEA	HEPS2_KPRS	PHOT_RSBT	SUFB_SUFD
FER_YUTJ	PURE_YVBT		DNAK_GRPE	FLIM_FLIY	GLCD_MURF	MURE_SERA	SUFA_YORB							DAPEL_MREB	DHNA_SUHB	DNAI_DPO3	FDHL_SPEE	HIS8_SUFB	PNCB_YAAT	SUFC_SUFD
FLA_FLIW	GR_KTRC		DNAK_HTPG	FLIY_RLMCD	GLK_YYAL	MUTS_YXJH	SUFB_SUFC							DAPEL_MENF	DHOM_MTNK	DNAI_SSBA	FDHL_YRHD	HTPG_MTNK	PNP_YLOC	SYA_YOZC
FLA_FLIS	YKUJ_YUGK		DNAK_GUDB	FLOA_FTSH	GLK_SDHB	NADK1_YSDC	SUFB_SUFD							DAPX_GPSB	DHPS_LPLJ	DNAI_RECA	FLA_SYGA	IDH_MDH	PPAC_YTMB	SYFA_SYFB
FLA_FLID	ROCA_YLAL		DNLJ_RPOB	FTSA_PLSX	GLMS_MUTS2	NADK2_YEZG	SUFC_SUFD							DCDA_PCRB	DIV4A_SECA	DNAI_DPO3X	FLA_FLID	IDH_YRKL	PROA_YDGI	SYGA_SYGB
FLIG_FLIY	CHEA_DEF2		DNLJ_MTNE	FTSA_FTSZ	GLMU_YNCF	NRDR_TKT	SYA_YOZC							DEGS_DEGU	DLDH1_ODP2	DNAJ_DNAK	FLIH_FLII	IF1_MTAB	PTAS_YABN	SYH_YXEH
FLIG_FLIM	LICH_TRHP1		DPO1_DPO3B	FTSH_SP0M	GLPD_OPUAA	NRDR_YAAK	SYFA_SYFB							DEGU_YPHP	DLDH1_ODPA	DNAK_GRPE	FLIM_FLIY	IF1_TOP3	PTAS_YAAK	SYN_YWCH
FLIH_FLII	RPSB_YOKG		DPO1_FER	FTSY_PTTBC	GLPD_PTTBC	NRDR_SOJ	SYGA_SYGB							DEGU_RAPG	DLDH1_ODPB	DNAK_GUDB	FLIY_RLMCD	IOJAP_RSMB	PTG3C_PTTBC	SYT1_YUTF
FLIM_FLIY	GCH1_HPF		DPO3_RECA	FTSY_SRP54	GLPD_RBSA	NUSA_YKUJ	SYS_YMCA							DHBB_SYA	DLDH1_YVBH	DNAK_HTPG	FLOA_FTSH	IOLW_PABA	PUR9_YWRF	SYT1_YHFP
FLOA_FTSH	MCSB_RNY		DPO3_SSBA	FTSZ_YDBJ	GLPD_SCP2	ODB2_ODBA	TKT_TPIS							DHBB_YKUL	DLDH1_NADE	DNLJ_MTNE	FUMC_MDH	KPRS_PURR	PURU_SCP2	TKT_TPIS
FTSA_PLSX	DAPEL_MENF		DPO3_DPO3B	FUMC_MDH	GLPD_YDBJ	ODB2_ODBB	YITS_YLOV							DHBE_KPYK	DLDH1_ODO2	DPO1_DPO3B	FUMC_YTXK	LIPM_YMXG	QOX1_QOX2	TRHP1_TRHP2
FTSA_FTSZ	NUSG_OBG		DPO3_DPO3X	FUMC_YTXK	GLPD_YJLD	ODBA_ODBB	YJLC_YJLD							DHLE_YURQ	DLDH1_ODO1	DPO1_FER	G20U_NFRA1	LON1_RPOB	RIR1_RIR2	TSAB_TSAD
FTSH_SP0M	GLPK_TPIS		DPO3_RECR	G20U_NFRA1	GREA_RPOB	ODO1_ODO2	YSDC_YTOP							DHNA_SUHB	DLDH2_ODB2	DPO3_RECA	G3P1_RBSD	LUTA_LUTB	RISA_RISB	YAAT_YLBF
FTSY_YLXM	DHBE_KPYK		DPO3B_RECA	G3P1_RNJ1	GREA_RPOE	ODP2_ODPB	YTXK_YUAE							DHOM_MTNK	DLDH2_ODBB	DPO3_DPO3B	G3P1_RNY	LUTB_LUTC	RLMN_YUTI	YCGL_YUGG
FTSY_SRP54	PURU_YEEB		DPO3B_MUTS	G3P1_RNY	GREA_YVCJ	ODP2_ODPA	YYDB_YYDD							DHPS_LPLJ	DLDH2_ODBA	DPO3_DPO3X	G6PI_TRHP2	LUTC_SP0M	RNJ1_RNJ2	YDIF_YVCI
FTSZ_SEPF	PUR9_YWRF		DPO3B_DPO3X	G3P1_RBSD	GREA_RPOC	ODPA_ODPB								DHSO_YHCX	DNAA_DNAC	DPO3_SSBA	GATA_SYE	MAO1_METE	ROCA_ROCA2	YFMJ_YPJQ
FUMC_MDH	CH10_YKPA		DPO3X_RECR	G3P1_PTHP	GREA_RPOA	OPPA_QOX2								DISA_RECA	DNAA_ROK	DPO3_RECR	GATA_GATB	MBL_MREB	RPOA_RPOC	YJLC_YJLD
FUR_YLAN	PRSA_YJJA		DPO3X_RECA	G6PI_TRHP2	GREA_RPOY	PCRA_RPOC								DIV4A_SECA	DNAC_DNAI	DPO3B_DPO3X	GATA_GATC	MCSA_MCSB	RPOA_RPOY	YLBF_YMCA
G3P1_RNY	UPP_YVCJ		DPO3X_SSBA	GATA_GATB	GREA_NUSA	PCRA_RPOB								DLDH1_ODO2	DNAC_YDCI	DPO3B_MUTS	GATB_YTPR	MDH_SUCC	RPOA_RPOB	YMFH_YPDA
G3P1_RNJ1	SCPA_SUFC		DXS_YPPF	GATA_GATC	GUAC_YGXA	PDP_YPIA								DLDH1_ODO1	DNAC_DPO3B	DPO3B_SSBA	GATB_SUCD	MDH_PCKA	RPOB_RPOC	YSDC_YTOP
G3P1_PTHP	AROA_CLPE		EFG_G6PD	GATB_SUCD	GYRA_GYRB	PFKA_RNJ1								DLDH1_NADE	DNAC_SSBA	DPO3B_RECA	GATB_GATC	MDH_PTAS	RPOB_RPOE	YYDB_YYDD
GATA_GATC	RECJ_YKHA		EFTS_ERA	GATB_GATC	HEMAT_YWJG	PHOT_RSBRB								DLDH1_ODPA	DNAC_YYAL	DPO3X_SSBA	GATB_SYE	MECA1_TPX	RPOB_RPOY
GATA_GATB	MTNE_UXAC		EFTU_MREB	GATB_YTPR	HEPS2_KPRS	PHOT_RSBRA								DLDH1_YVBH	DNAC_RECA	EFG_G6PD	GATC_SYE	MECA1_SP0A	RPOB_RPSH
GATA_SYE	PNBA_SYGA		ENO_HSLO	GBSA_MRGA	HIS8_SUFB	PHOT_RSBRC								DLDH1_ODPB	DNAC_DPO3X	EFTS_ROCA2	GCSH_YDJI	MENB_RAPC	RPOB_SIGX
GATB_SYE	SUA5_YSOA		ENO_PFKA	GCSPA_GCSPB	HTPG_MTNK	PNCB_YAAT								DLDH1_ODP2	DNAI_RECA	EFTS_ERA	GCSH_LPLJ	METK_YMAD	RPOB_SIGA
GATB_YTPR	COAX_PNCA		ENO_RNY	GCSPB_YKWC	HTPG_TYSY1	PRSA_QOX2								DLDH2_URK	DNAI_DPO3	EFTU_MREB	GCSPA_GCSPB	MFD_RIBBA	RPOC_SIGA
GATB_SUCD	LON1_RPOB		ENO_YEAA	GLCD_MURF	IDH_ODO2	PRSA_YXKC								DLDH2_ODBA	DNAI_RNJ1	ENDAI_ENDOA	GCSPB_YKWC	MHQR_SDHAB	RPOC_RPOY
GATB_GATC	RPSB_YRHF		ERA_YUGH	GLK_YYAL	IF2_MCCB	PSPA_YDJI								DLDH2_ODBB	DNAI_SSBA	ENDAI_YKWC	GLK_SDHB	MOAC_SUFC	RPOC_RPSH
GATC_SYE	AZR_MAP12		EST_MAP12	GLK_SDHB	IOJAP_RSMB	PSPA_YVLB								DLDH2_ODB2	DNAI_DPO3X	ENO_HSLO	GLMM_YPJQ	MTRB_TIG	RPOC_SIGX
GCSH_LPLJ	FTSE_YFJR		ETFB_LICH	GLMS_MUTS2	ISCS1_PROB	PTF3A_PTHP								DNAA_DNAC	DNAJ_DNAK	ERA_YUGH	GLMS_MUTS2	MURA1_MURA2	RPOC_RPOZ
GCSPA_GCSPB	G20U_NFRA1		EX7L_EX7S	GLMU_YNCF	LICH_TRHP1	PTG3C_PTSBC								DNAA_ROK	DNAJ_RPOZ	EST_MAP12	GLMU_LDH	MURE_SERA	RPOC_RPOE
GLPD_OPUAA	ISCS1_YLYB		EX7L_SSBA	GLPD_SCP2	LIPM_YMXG	PTG3C_PTTBC								DNAC_RECA	DNAJ_YRHD	ETFA_OTC	GLPD_YJLD	NADD_YVRD	RPOE_RPOY
GLPD_PTTBC	CPFC_PEPF		EX7S_PCKA	GLPD_YJLD	LON1_RPOB	PURE_YVBT								DNAC_YYAL	DNAK_HTPG	ETFB_LICH	GLPD_PTTBC	NADK1_YSDC	RPOY_SIGA
GLPD_RBSA	CBL_TRUA		F16PC_GLPD	GLPD_RBSA	LPLJ_ODO2	PYC_YKUL								DNAC_YDCI	DNAK_GRPE	EX7L_EX7S	GLPP_OTC	NADK1_YHCX	RQCH_YABO
GLPD_SCP2	IF1_MTAB		FABG_YEEA	GLPD_OPUAA	LUTB_LUTC	PYRR_RPSH								DNAC_DNAI	DNAK_GUDB	EX7S_PCKA	GLTA_IDH	NAGA_TRHO	RSBRA_RSBT
GLPD_YDBJ	ALDH4_SYDND		FABZ_IOLG	GLPD_PTTBC	MANA1_RSMB	QOX1_QOX2								DNAC_YHAM	DNLJ_MTNE	F16PC_GLPD	GLTC_GUDB	NASF_UVRB	RSBRA_RSBRC
GLPD_YJLD	ASNB_PFKA		FADE_SYM	GLPD_YDBJ	MBL_MREB	RBSA_RBSB								DNAC_DPO3	DNLJ_RPOB	FABG_YEEA	GLYA_YWJB	NDK_YLOC	RSBRA_RSBRB
GLPK_PTHP	CHEW_DIV4A		FAPR_YEEA	GLPP_OTC	MCSA_MCSB	RBSB_YXKC								DNAC_DPO3X	DPO1_FER	FABZ_IOLG	GMUD_SCP1	NFRA1_YKZT	RSBRB_RSBT
GLTA_GUDB	G6PI_TRHP2		FDHL_SPEE	GLTC_GUDB	MCSB_RNY	RECJ_YKHA								DNAC_RECR	DPO1_DPO3B	FADB_PXPA	GPMI_PFKA	NFRA2_PNP	RSBRB_RSBRC
GLTA_IDH	EX7L_YPFA		FDHL_YRHD	GREA_RPOY	MECA1_SP0A	RECJ_SSBA								DNAC_SSBA	DPO3_RECA	FADE_SYM	GR_SYM	NRDR_YAAK	RSBRC_RSBT
GLTC_GUDB	GLK_SDHB		FENR1_ODPA	GREA_RPOB	MECA1_TPX	RIR1_RIR2								DNAC_DPO3B	DPO3_DPO3B	FAPR_YEEA	GREA_SIGA	NRDR_TKT	RSMH_SAT1
GPMI_PFKA	CLPE_YACO		FLA_FLID	GREA_RPOA	MFD_RIBBA	RISA_RISB								DNAI_RECA	DPO3_DPO3X	FDHL_YRHD	GREA_RPOE	NUSA_YKUJ	SCPA_SCPB
GREA_RPOC	GLCD_MURF		FLA_SYGA	GREA_YVCJ	MTAB_YYDD	RLMN_YUTI								DNAI_DPO3X	DPO3_SSBA	FDHL_SPEE	GREA_RPOA	NUSG_RPOC	SCPA_SMC
GREA_RPOY	RPOA_YKVY		FLGG_LUTA	GREA_RPOE	MTNE_UXAC	RNJ1_RNY								DNAI_SSBA	DPO3_RECR	FLA_SYGA	GREA_NUSA	NUSG_RPOB	SDHAA_SDHAB
GREA_RPOA	DHAS_SIGA		FLIG_FLIY	GREA_RPOC	MURA1_YDIP	RNJ1_RNJ2								DNAI_RNJ1	DPO3B_SSBA	FLA_FLID	GREA_RPOY	ODB2_ODBA	SUCC_SUCD
GREA_NUSA	YCSE_YCSN		FLIH_FLII	GREA_NUSA	MURE_SERA	ROCA_ROCA2								DNAI_DPO3	DPO3B_RECA	FLGG_LUTA	GREA_RPOC	ODB2_ODBB	SUFB_SUFD
GREA_RPOB	RUVA_YQKB		FLIM_FLIY	GUAC_YGXA	MUTS_YXJH	RPOA_RPOC								DNAJ_DNAK	DPO3B_DPO3X	FLIH_FLII	GREA_RPOB	ODBA_ODBB	SUFB_SUFC
GREA_RPOE	GREA_YVCJ		FLIM_IOJAP	GUDB_NUSA	NADK1_YSDC	RPOA_RPOB								DNAJ_YRHD	DPO3B_MUTS	FLIM_IOJAP	GS13_PGK	ODO1_ODO2	SUFC_SUFD
GREA_SIGA	CMPA_SYW		FLIY_RLMCD	GYRA_GYRB	NADK2_YEZG	RPOA_YKVY								DNAJ_RPOZ	DPO3X_RECA	FLIM_FLIY	GYRA_GYRB	ODP2_ODPB	SYA_YOZC
GS13_PGK	EFTS_ERA		FLOA_FTSH	HEMAT_YWJG	NRDR_SOJ	RPOA_RPOY								DNAK_HTPG	DPO3X_SSBA	FLIY_RLMCD	HEMAT_YWJG	ODP2_ODPA	SYFA_SYFB
GUDB_NUSA	SPEH_YJLC		FTSA_PLSX	HEPS2_KPRS	NRDR_TKT	RPOA_SIGA								DNAK_GUDB	EFG_G6PD	FLOA_FTSH	HEPS2_KPRS	ODPA_ODPB	SYGA_SYGB
GUDB_RBSK	DNLJ_MTNE		FTSA_FTSZ	HIS8_SUFB	NRDR_YAAK	RPOB_SIGA								DNAK_GRPE	EFTS_ERA	FTSY_YLXM	HIS8_SUFB	ODPA_YNER	SYH_YXEH
GYRA_GYRB	CGGR_YDJP		FTSE_YFJR	HTPG_TYSY1	NUSA_RPOA	RPOB_RPSB								DNLJ_RPOB	EFTS_ROCA2	FTSY_SRP54	HTPG_MTNK	ODPB_YNER	SYN_YWCH
HPRK_PTHP	AAT3_NAMA		FTSH_SP0M	HTPG_MTNK	NUSA_YKUJ	RPOB_RPOY								DNLJ_MTNE	EFTU_MREB	FUMC_YTXK	IDH_MDH	PCRA_UVRB	SYT1_YUTF
IDH_MDH	HTPG_MTNK		FTSY_SRP54	IDH_ODO2	ODB2_ODBB	RPOB_RPOC								DPO1_DPO3B	END4_YWBC	FUMC_MDH	IDH_YRKL	PDP_YPIA	SYT1_YHFP
IDH_ODO2	SPPA_YLOV		FTSY_PTTBC	IF2_MCCB	ODB2_ODBA	RPOB_RPOE								DPO1_FER	ENDAI_YKWC	G20U_NFRA1	IF1_TOP3	PHOT_RSBT	TKT_TPIS
IF3_YABR	TCDA_YKZF		FTSZ_YDBJ	IMDH_SYI	ODBA_ODBB	RPOC_RPOE								DPO3_DPO3X	ENDAI_ENDOA	G3P1_RNJ1	IF1_MTAB	PHOT_RSBRB	TRHP1_TRHP2
IOJAP_RSMB	DHBB_SYA		FUMC_YTXK	IOJAP_RSMB	ODBB_YKVY	RPOC_SIGA								DPO3_DPO3B	ENO_RNY	G3P1_RNY	IF3_YOCD	PHOT_RSBRA	TSAB_TSAD
ISCS1_MNMA	IF2_MCCB		FUMC_MDH	ISCS1_PROB	ODO1_ODO2	RPOC_RPOY								DPO3_SSBA	ENO_HSLO	G3P1_RBSD	IF3_YABR	PHOT_RSBRC	YAAT_YMCA
ISPT_SYA	RF1_YSLB		G20U_NFRA1	LICH_TRHP1	ODO2_PT1	RPOC_RPSB								DPO3_RECR	ERA_YUGH	G6PI_TRHP2	IOJAP_RSMB	PNCB_YAAT	YAAT_YLBF
KPRS_PURR	SYK_YDAB		G3P1_RBSD	LIPM_YMXG	ODP2_RBSA	RPOC_RPOZ								DPO3_RECA	EST_MAP12	GATA_SYE	IOLW_PABA	PNP_YLOC	YBEY_YGXA
LPLJ_ODO2	YITV_YUXG		G3P1_PTHP	LON1_RPOB	ODP2_ODPA	RPOE_RPOY								DPO3B_MUTS	ETFA_OTC	GATA_GATB	ISCS1_PROB	PPAC_YTMB	YCGL_YUGG
LUTA_LUTB	GUAC_YGXA		G3P1_RNJ1	LPLJ_ODO2	ODP2_ODPB	RPOY_SIGA								DPO3B_RECA	ETFB_LICH	GATA_GATC	KPRS_PURR	PROA_YDGI	YDIF_YVCI
LUTB_LUTC	PABB_YKUU		G3P1_RNY	LUTA_LUTB	ODPA_ODPB	RQCH_YABO								DPO3B_SSBA	EX7L_SSBA	GATB_GATC	LICH_TRHP1	PTAS_YABN	YFMJ_YPJQ
MBL_YTXH	YUAE_YWZC		G6PD_YOZO	LUTB_LUTC	OPPA_QOX2	RSBRA_RSBRC								DPO3B_DPO3X	EX7L_EX7S	GATB_SUCD	LIPM_YMXG	PTAS_YAAK	YITS_YLOV
MBL_MREB	HPS_SEPF		G6PI_TRHP2	MANA1_RSMB	PCRA_RPOB	RSBRA_RSBRB								DPO3X_RECA	EX7S_PCKA	GATB_SYE	LON1_RPOB	PTF3A_PTHP	YJLC_YJLD
MCSA_MCSB	ASPA_YQKF		GABD_RBFA	MBL_MREB	PCRA_RPOC	RSBRB_RSBRC								DPO3X_RECR	F16PC_GLPD	GATB_YTPR	LUTA_LUTB	PTG3C_PTTBC	YLBF_YMCA
MDH_SUCC	MDH_YYAE		GATA_GATC	MCSA_MCSB	PDP_YPIA	RSBV_YHGD								DPO3X_SSBA	FABG_YEEA	GATC_SYE	LUTB_LUTC	PUR9_YWRF	YMFH_YPDA
MDH_YJLD	SUFS_YXKC		GATA_GATB	MCSB_RNY	PFKA_RNJ1	RSBV_RSBW								DXS_YPPF	FABZ_IOLG	GBSA_MRGA	LUTC_SP0M	PURR_YQHY	YSDC_YTOP
MDH_PCKA	DHPS_LPLJ		GATA_SYE	MECA1_TPX	PHOT_RSBRB	SCPA_SMC								EFG_G6PD	FADB_PXPA	GBSB_RPOE	MAO1_METE	PURU_SCP2	YTCJ_YWCH
MDH_PTAS	YRBE_YWOC		GATB_GATC	MECA1_SP0A	PHOT_RSBRC	SDHA_SDHB								EFTS_ERA	FADE_SYM	GCSH_YDJI	MBL_MREB	PYC_YKUL	YTXK_YUAE
MECA1_SP0A	G6PD_YOZO		GATB_YTPR	MFD_RIBBA	PHOT_RSBRA	SP0A_SP0B								EFTS_ROCA2	FAPR_YEEA	GCSH_LPLJ	MBL_MTLD	QOX1_QOX2	YYDB_YYDD
MFD_RPOB	CATA_XPT		GATB_SYE	MTAB_YYDD	PNCB_YAAT	SUFA_YORB								EFTU_MREB	FDHL_SPEE	GCSH_UVRA	MCSA_MCSB	RECR_SSBA
MFD_UVRA	FLGG_LUTA		GATB_SUCD	MTNE_UXAC	PRSA_YXKC	SUFB_SUFC								END4_YWBC	FDHL_YRHD	GCSPA_GCSPB	MCSB_RNY	RIR1_RIR2
MNME_MNMG	ASNB_GNTK		GATC_SYE	MTRB_TIG	PRSA_QOX2	SUFB_SUFD								ENDAI_ENDOA	FLA_FLID	GCSPB_YKWC	MDH_YJLD	RISA_RISB
MURA1_MURA2	PNCB_YAAT		GBSA_MRGA	MURA1_YDIP	PSPA_YDJI	SUFC_SUFD								ENDAI_YKWC	FLA_SYGA	GLCD_MURF	MDH_PTAS	RLMN_YUTI
MUTS2_YABR	NDK_YLOC		GBSB_RPOE	MURE_SERA	PSPA_YVLB	SUFS_YXKC								ENO_RNY	FLGG_LUTA	GLK_SDHB	MDH_PCKA	RNH2_YWBC
NRDR_SOJ	GR_SYM		GCSPA_GCSPB	MUTS_YXJH	PTAS_YAAK	SYA_YOZC								ENO_PFKA	FLIG_FLIY	GLK_YYAL	MDH_SUCC	RNJ1_RNJ2
NUSA_RPOB	ODO1_YHBE		GCSPA_P5CR2	NADK1_YSDC	PTF3A_PTHP	SYFA_SYFB								ENO_HSLO	FLIH_FLII	GLMM_YPJQ	MECA1_SP0A	RNJ1_RNY
NUSA_RPOE	DHSO_YHCX		GCSPB_YKWC	NADK1_YHCX	PTG3C_PTSBC	SYGA_SYGB								ENO_YEAA	FLIM_FLIY	GLMS_MUTS2	MECA1_TPX	RNZ_TYSY1
NUSA_RPOC	FMT_YHFI		GLCD_MURF	NADK2_YEZG	PTG3C_PTTBC	SYK_YDAB								ERA_YUGH	FLIM_IOJAP	GLMU_LDH	MENB_RAPC	ROCA_ROCA2
NUSA_SIGA	DNAJ_YRHD		GLK_YYAL	NRDR_YAAK	PTG3C_PTHP	SYS_YMCA								EST_MAP12	FLIY_RLMCD	GLMU_YNCF	METK_YMAD	RPOA_RPOB
NUSA_RPOA	SUFA_YORB		GLK_SDHB	NRDR_SOJ	PTHP_PTN3B	SYY1_YOBK								ETFA_OTC	FLOA_FTSH	GLPD_RBSA	MFD_RIBBA	RPOA_RPOC
NUSA_RPOY	IOLU_MAO4		GLMM_YPJQ	NRDR_TKT	PTHP_PTSBC	TKT_TPIS								ETFB_LICH	FRUR_YERA	GLPD_YJLD	MFD_UVRA	RPOA_RPOY
NUSA_YKUJ	GLMU_YNCF		GLMS_MUTS2	NUSA_RPOA	PTHP_PTTBC	TSAB_TSAD								EX7L_SSBA	FTSH_SP0M	GLPD_SCP2	MFD_RPOB	RPOB_RPOY
NUSG_RPOB	NRDR_TKT		GLMU_YNCF	NUSA_SIGA	PTHP_PTV3B	UPP_YVCJ								EX7L_EX7S	FTSY_PTTBC	GLPD_OPUAA	MHQR_SDHAB	RPOB_SIGX
NUSG_RPOC	ENO_YEAA		GLMU_LDH	NUSA_RPOB	PTTBC_YPQE	YITS_YLOV								EX7S_PCKA	FTSY_YLXM	GLPD_PTTBC	MOAC_SUFC	RPOB_SIGA
ODB2_ODBA	MREB_YQIR		GLPD_YDBJ	NUSA_RPOC	PURE_YVBT	YJLC_YJLD								F16PC_GLPD	FTSY_SRP54	GLPP_OTC	MTRB_TIG	RPOB_RPSB
ODB2_ODBB	DLDH1_YVBH		GLPD_RBSA	NUSA_YKUJ	PYC_YKUL	YSDC_YTOP								FABG_YEEA	FUMC_MDH	GLTA_IDH	MURA1_MURA2	RPOB_RPOE
ODBA_ODBB	GYRA_YDAB		GLPD_OPUAA	NUSG_RPOB	PYRR_RPSH	YTXK_YUAE								FABZ_IOLG	FUMC_YTXK	GLTC_GUDB	MURA1_YDIP	RPOB_RPSH
ODO1_ODO2	AROE_TRUA		GLPD_PTTBC	NUSG_RPOC	QOX1_QOX2	YYDB_YYDD								FADB_PXPA	G20U_NFRA1	GLYA_YWJB	MURE_SERA	RPOB_RPOC
ODO2_PT1	YMFI_YNZC		GLPD_YJLD	ODB2_ODBA	RBSA_RBSB									FADE_SYM	G3P1_RBSD	GMUD_SCP1	MUTS2_YVBH	RPOC_RPSB
ODP2_RBSA	FUMC_YTXK		GLPD_SCP2	ODB2_ODBB	RBSB_YXKC									FAPR_YEEA	G3P1_RNY	GPMI_PFKA	NADD_YVRD	RPOC_SIGX
ODP2_ODPA	IMDH_SYI		GLPK_PTHP	ODBA_ODBB	RECJ_SSBA									FDHL_SPEE	G3P1_RNJ1	GR_SYM	NADK1_YHCX	RPOC_RPOE
ODP2_ODPB	HTPX_YDJE		GLPP_OTC	ODBB_YKVY	RECJ_YKHA									FDHL_YRHD	G6PI_TRHP2	GREA_NUSA	NADK1_YSDC	RPOC_RPSH
ODPA_ODPB	DNAC_YDCI		GLTA_GUDB	ODO1_ODO2	RIDA_YSLB									FENR1_ODPA	GABD_RBFA	GREA_RPOB	NAGA_TRHO	RPOC_RPOZ
ODPA_YNER	MTAB_YYDD		GLTA_IDH	ODO2_PT1	RIR1_THIO									FLA_FLID	GATA_GATC	GREA_SIGA	NASF_UVRB	RPOC_SIGA
ODPB_YNER	PURA_YCHF		GLTC_GUDB	ODP2_RISB	RIR1_RIR2									FLA_SYGA	GATA_GATB	GREA_RPOY	NDK_YLOC	RPOC_RPOY
OPPA_QOX2	CGGR_KAD		GMUD_SCP1	ODP2_ODPB	RISA_RISB									FLGG_LUTA	GATA_SYE	GREA_RPOA	NFRA1_YKZT	RPOE_RPOY
PABA_PABB	DPO1_FER		GREA_RPOB	ODP2_ODPA	RLMN_YUTI									FLIG_FLIM	GATB_GATC	GREA_RPOE	NFRA2_PNP	RPOE_YCCF
PCKA_QOX2	NRDR_YAAK		GREA_NUSA	ODP2_RBSA	RNJ1_RNJ2									FLIG_FLIY	GATB_YTPR	GREA_RPOC	NRDR_TKT	RPOY_SIGA
PCRA_UVRB	NADE_SP0A		GREA_RPOE	ODPA_YNER	RNJ1_RNY									FLIH_FLII	GATB_SUCD	GS13_PGK	NRDR_YAAK	RQCH_YABO
PCRA_RPOB	SYS_YMCA		GREA_RPOA	ODPA_ODPB	ROCA_ROCA2									FLIM_IOJAP	GATB_SYE	GUAC_YGXA	NUSA_SIGA	RSBRA_RSBT
PCRA_RECA	CLPC_GATA		GREA_RPOY	OPPA_QOX2	RPOA_RPOB									FLIM_FLIY	GATC_SYE	GUDB_RBSK	NUSA_RPOC	RSBRA_RSBRC
PCRA_RPOC	PURT_YJLD		GREA_RPOC	PCRA_RPOB	RPOA_SIGA									FLIY_RLMCD	GBSA_MRGA	GUDB_NUSA	NUSA_RPOY	RSBRA_RSBRB
PFKA_PNP	CSPC_DHBE		GREA_YVCJ	PCRA_RPOC	RPOA_RPOY									FLOA_FTSH	GBSB_RPOE	GYRA_GYRB	NUSA_RPOA	RSBRB_RSBT
PFKA_RNY	DLDH1_NADE		GUAC_YGXA	PDP_YPIA	RPOA_RPOC									FRUR_YERA	GCSH_LPLJ	HEMAT_YWJG	NUSA_RPOB	RSBRB_RSBRC
PFKA_RNJ1	ETFB_LICH		GUDB_RBSK	PFKA_RNY	RPOA_YKVY									FTSE_YFJR	GCSH_UVRA	HEPS2_KPRS	NUSA_RPOE	RSBRC_RSBT
PHOT_RSBRB	YXEI_YYDB		GUDB_NUSA	PFKA_RNJ1	RPOB_RPOY									FTSH_SP0M	GCSH_YDJI	HIS8_SUFB	NUSA_YKUJ	RSBT_YTOP
PHOT_RSBRC	EFTU_LEXA		GYRA_GYRB	PHOT_RSBRB	RPOB_RPOC									FTSY_YLXM	GCSPA_GCSPB	HPRK_PTHP	NUSG_RPOC	RSMA_YQHT
PHOT_RSBT	MURD_YQHL		GYRB_PTV3B	PHOT_RSBRA	RPOB_RPSB									FTSY_SRP54	GCSPB_YKWC	HTPG_MTNK	NUSG_RPOB	RSMH_SAT1
PHOT_RSBRA	YURR_YWLF		HEMAT_YWJG	PHOT_RSBRC	RPOB_SIGA									FTSY_PTTBC	GLCD_MURF	HTPG_TYSY1	ODB2_ODBB	SCPA_SCPB
PNP_YLOC	AZOR1_HPRK		HEPS1_YUGJ	PNCB_YAAT	RPOB_SIGX									FUMC_YTXK	GLK_YYAL	IDH_YRKL	ODB2_ODBA	SCPA_SMC
PNP_RNJ1	GCSH_YDJI		HEPS2_KPRS	PRSA_YXKC	RPOB_RPOE									FUMC_MDH	GLK_SDHB	IDH_MDH	ODBA_ODBB	SDHA_SDHB
PNP_RNY	PANC_YPGR		HIS8_SUFB	PRSA_QOX2	RPOC_RPOZ									G20U_NFRA1	GLMM_YPJQ	IF1_TOP3	ODO1_ODO2	SDHA_YUTE
PRSA_YXKC	NAGA_TRHO		HPRK_PTHP	PSPA_YVLB	RPOC_RPSB									G3P1_RNY	GLMS_MUTS2	IF1_MTAB	ODP2_ODPA	SDHAA_SDHAB
PRSA_QOX2	HTPG_TYSY1		HTPG_TYSY1	PSPA_YDJI	RPOC_RPOY									G3P1_RNJ1	GLMU_YNCF	IF2_MCCB	ODP2_ODPB	SP0B_YLBF
PSPA_YVLB	ACP_MURG		HTPG_MTNK	PT1_PTHP	RPOC_SIGA									G3P1_RBSD	GLMU_LDH	IF3_YOCD	ODPA_YNER	SUCC_SUCD
PSPA_YDJI	ACNA_GANR		HTPX_RIMM	PTAS_YAAK	RPOC_YUAE									G6PD_YOZO	GLPD_RBSA	IF3_YABR	ODPA_ODPB	SUFB_SUFC
PT1_PTHP	MOAC_SUFC		HTPX_YDJE	PTAS_YABN	RPOC_RPOE									G6PI_TRHP2	GLPD_PTTBC	IMDH_SYI	ODPB_YNER	SUFB_SUFD
PTF3A_PTHP	GBSA_MRGA		IDH_ODO2	PTF3A_PTHP	RPOC_SIGX									GABD_RBFA	GLPD_OPUAA	IOJAP_RSMB	PCRA_UVRB	SUFC_SUFD
PTG3C_PTSBC	ALF_KPYK		IF1_TOP3	PTG3C_PTHP	RPOE_RPOY									GATA_GATC	GLPD_YDBJ	IOLW_PABA	PCRA_RPOC	SYA_YOZC
PTG3C_PTTBC	CLPQ_SYH		IF1_MTAB	PTG3C_PTTBC	RPOY_SIGA									GATA_SYE	GLPD_YJLD	ISCS1_PROB	PCRA_RPOB	SYFA_SYFB
PTG3C_PTHP	PTG3C_UVRA		IF2_MCCB	PTG3C_PTSBC	RQCH_YABO									GATA_GATB	GLPD_SCP2	ISPT_PANC	PDP_YPIA	SYGA_SYGB
PTHP_PTSBC	ATPA_YVDD		IF3_YABR	PTHP_PTN3B	RSBRA_RSBRB									GATB_SUCD	GLPP_OTC	KPRS_PURR	PFKA_RNJ1	SYH_YXEH
PTHP_YPQE	GBSB_RPOE		IMDH_SYI	PTHP_YPQE	RSBRA_RSBRC									GATB_YTPR	GLTA_IDH	LICH_TRHP1	PHOT_RSBT	SYN_YWCH
PTHP_PTTBC	GLMS_MUTS2		IOJAP_RSMB	PTHP_PTSBC	RSBRA_RSBT									GATB_SYE	GLTA_GUDB	LIPM_YMXG	PHOT_RSBRC	SYS_YMCA
PTHP_PTV3B	RSBT_YTOP		ISCS1_PROB	PTHP_PTV3B	RSBRB_RSBRC									GATB_GATC	GLTC_GUDB	LON1_RPOB	PHOT_RSBRA	SYT1_YHFP
PTHP_PTN3B	SYN_YITU		ISPT_SYA	PTHP_PTTBC	RSBV_YHGD									GATC_SYE	GLYA_YWJB	LUTA_LUTB	PHOT_RSBRB	SYT1_YUTF
PTHP_PTJA	CYSJ_YACO		ISPT_PANC	PTTBC_YPQE	RSBV_RSBW									GBSA_MRGA	GMUD_SCP1	LUTB_LUTC	PNCB_YAAT	TKT_TPIS
PTSBC_YPQE	NASF_UVRB		LICH_TRHP1	PTV3B_YBEY	SCPA_SMC									GBSB_RPOE	GPMI_PFKA	LUTC_SP0M	PNP_RNJ1	TRHP1_TRHP2
PTTBC_YPQE	ODPB_YSGA		LIPM_YMXG	PURE_YVBT	SDHA_SDHB									GBSR_YQIW	GR_KTRC	MANA1_RSMB	PNP_YLOC	TSAB_TSAD
PYC_YKUL	LIPM_YMXG		LON1_RPOB	PURR_YQHY	SP0A_SP0B									GCSH_UVRA	GR_SYM	MAO1_METE	PPAC_YTMB	UPP_YVCJ
QOX1_QOX2	CYSI_ILVD		LON1_MEND	PYC_YKUL	SPEH_YJLC									GCSH_YDJI	GREA_NUSA	MBL_MREB	PROA_YDGI	YAAT_YMCA
RBSA_SCP2	PTV3B_YBEY		LPLJ_ODO2	PYRR_RPSH	SUFA_YORB									GCSH_LPLJ	GREA_RPOB	MBL_MTLD	PSPA_YVLB	YAAT_YLBF
RBSA_RBSB	FABL_YTCI		LUTA_LUTB	PYRR_TREC	SUFB_SUFC									GCSPA_P5CR2	GREA_RPOE	MCSA_MCSB	PTAS_YAAK	YBEY_YGXA
RBSA_RBSD	RF2_YCBG		LUTB_LUTC	QOX1_QOX2	SUFB_SUFD									GCSPA_GCSPB	GREA_RPOY	MCSB_RNY	PTAS_YABN	YCGL_YUGG
RBSB_RBSD	PFKA_YKZS		MANA1_RSMB	RBSA_RBSD	SUFC_SUFD									GCSPB_YKWC	GREA_SIGA	MDH_YYAE	PTF3A_PTHP	YDIF_YVCI
RBSB_YXKC	AZOR2_YRDC		MAO1_METE	RBSA_SCP2	SUFS_YXKC									GLCD_MURF	GREA_RPOC	MDH_PCKA	PTG3C_PTTBC	YDIO_YNBB
RECA_RECR	MENB_RAPC		MBL_YTXH	RBSA_RBSB	SYA_YOZC									GLK_YYAL	GREA_RPOA	MDH_PTAS	PTJA_WAPI	YFMJ_YPJQ
RECA_SSBA	ODBB_YKVY		MBL_MREB	RBSB_YXKC	SYFA_SYFB									GLK_SDHB	GREA_YVCJ	MDH_YJLD	PUR9_YWRF	YFMS_YJBL
RECJ_SSBA	CPFC_YVAG		MCSA_MCSB	RECJ_SSBA	SYGA_SYGB									GLMM_YPJQ	GS13_PGK	MDH_SUCC	PURE_YVBT	YITS_YLOV
RECR_SSBA	AK1_SP0A		MCSB_RNY	RECJ_YKHA	SYK_YDAB									GLMS_MUTS2	GUAC_YGXA	MECA1_TPX	PURR_YQHY	YJLC_YJLD
RIR1_RIR2	DNAC_YYAL		MDH_YJLD	RIDA_YSLB	SYN_YITU									GLMU_LDH	GUDB_RBSK	MECA1_SP0A	PURU_SCP2	YLBF_YMCA
RIR1_THIO	COAX_YPQE		MECA1_TPX	RIR1_RIR2	SYS_YMCA									GLMU_YNCF	GUDB_NUSA	MENB_RAPC	PYC_YKUL	YMFH_YPDA
RISA_RISB	SOJ_YUGG		MECA1_SP0A	RIR1_THIO	SYY1_YOBK									GLPD_OPUAA	GYRA_GYRB	METK_YITS	QOX1_QOX2	YSDC_YTOP
RNJ1_RNY	MHQR_SDHAB		MFD_RPOB	RISA_RISB	TKT_TPIS									GLPD_SCP2	GYRB_PTV3B	METK_YMAD	RAPG_YCSE	YTCJ_YWCH
RNJ1_RNJ2	ACKA_FUMC		MFD_UVRA	RLMN_YUTI	TSAB_TSAD									GLPD_RBSA	HEMAT_YWJG	MFD_RPOB	RBSA_SCP2	YTXK_YUAE
RNY_YLBF	AMPS_BDHA		MFD_RIBBA	RNJ1_RNJ2	UPP_YVCJ									GLPD_YJLD	HEPS2_KPRS	MFD_UVRA	RECA_SSBA	YYDB_YYDD
RNY_YMCA	GMUD_SCP1		MREB_YQIR	RNJ1_RNY	YFMS_YJBL									GLPD_YDBJ	HIS8_SUFB	MFD_RIBBA	RECJ_SSBA
ROCA_ROCA2	NADK2_YEZG		MSMX_YKUI	ROCA_ROCA2	YITS_YLOV									GLPD_PTTBC	HPRK_PTHP	MHQR_SDHAB	RECJ_YKHA
RPOA_RPOB	NADK1_YSDC		MTAB_YYDD	RPOA_RPOB	YJLC_YJLD									GLPP_OTC	HTPG_MTNK	MOAC_SUFC	RECR_SSBA
RPOA_SIGA	CBP1_YOBK		MTNE_UXAC	RPOA_SIGA	YSDC_YTOP									GLTA_IDH	HTPG_TYSY1	MSMX_YKUI	RIR1_RIR2
RPOA_RPOY	DHPS_YTXH		MTRB_TIG	RPOA_RPOY	YTXK_YUAE									GLTA_GUDB	IDH_ODO2	MTAB_YYDD	RISA_RISB
RPOA_RPOC	ALDH4_YBXB		MURA1_YDIP	RPOA_RPOC	YYDB_YYDD									GLTC_GUDB	IDH_YRKL	MTRB_TIG	RLMN_YUTI
RPOB_SIGX	AHPC_YDBM		MURD_YQHL	RPOA_YKVY										GLYA_YWJB	IDH_MDH	MURA1_YDIP	RNH2_YWBC
RPOB_RPOE	YCGL_YUGG		MURE_SERA	RPOB_RPOY										GMUD_SCP1	IF1_TOP3	MURA1_MURA2	RNJ1_RNJ2
RPOB_RPOY	HEMZ_YHFK		MURG_RIBD	RPOB_SIGX										GPMI_PFKA	IF1_MTAB	MURE_SERA	RNJ1_RNY
RPOB_RPOC	PURU_SCP2		MUTS_YXJH	RPOB_RPSH										GR_KTRC	IF2_MCCB	MUTS_YXJH	RNZ_TYSY1
RPOB_RPSH	END4_YWBC		MUTS2_YVBH	RPOB_RPOC										GR_SYM	IF3_YOCD	MUTS2_YABR	ROCA_ROCA2
RPOB_RPSB	SRFAA_YOZC		MUTS2_YABR	RPOB_RPSB										GREA_RPOB	IF3_YABR	MUTS2_YVBH	RPOA_RPOY
RPOB_SIGA	PDRP_SMC		NADK1_YHCX	RPOB_SIGA										GREA_YVCJ	IMDH_SYI	NADD_YVRD	RPOA_RPOC
RPOC_SIGX	DAAA_NAMA		NADK1_YSDC	RPOB_TREC										GREA_SIGA	IOJAP_RSMB	NADK1_YSDC	RPOA_RPOB
RPOC_RPSB	MURE_SERA		NADK2_YEZG	RPOB_RPOE										GREA_RPOC	IOLW_PABA	NADK1_YHCX	RPOB_SIGX
RPOC_RPSH	AK2_RIMM		NDK_YLOC	RPOC_RPSB										GREA_RPOY	ISCS1_PROB	NAGA_TRHO	RPOB_RPOC
RPOC_YUAE	PURR_YQHY		NRDR_SOJ	RPOC_SIGA										GREA_RPOA	ISPT_SYA	NASF_UVRB	RPOB_RPSH
RPOC_SIGA	FDHL_SPEE		NRDR_TKT	RPOC_YUAE										GREA_NUSA	ISPT_PANC	NDK_YLOC	RPOB_TREC
RPOC_RPOE	ATPF_CZRA		NRDR_YAAK	RPOC_RPSH										GREA_RPOE	KPRS_PURR	NFRA1_YKZT	RPOB_RPSB
RPOC_RPOY	DNAI_RNJ1		NUSA_YKUJ	RPOC_RPOY										GS13_PGK	LICH_TRHP1	NFRA2_PNP	RPOB_RPOE
RPOC_RPOZ	CYSC1_RSBRA		NUSA_RPOC	RPOC_RPOE										GUAC_YGXA	LIPM_YMXG	NRDR_TKT	RPOB_SIGA
RPOE_RPOY	4OT_PUNA		NUSA_RPOE	RPOC_RPOZ										GUDB_RBSK	LON1_RPOB	NRDR_YAAK	RPOB_RPOY
RPOY_SIGA	ARGD_AROH		NUSA_RPOB	RPOC_SIGX										GUDB_NUSA	LPLJ_ODO2	NUSA_SIGA	RPOC_SIGX
RPSB_RSBW	ALF_GUAA		NUSA_RPOY	RPOE_YCCF										GYRA_GYRB	LUTA_LUTB	NUSA_RPOC	RPOC_RPOE
RQCH_YABO	MURQ_THIM		NUSA_RPOA	RPOE_RPOY										GYRA_YDAB	LUTB_LUTC	NUSA_RPOE	RPOC_RPOZ
RSBRA_RSBRB	MUTS2_YVBH		NUSA_SIGA	RPOY_SIGA										GYRB_PTV3B	LUTC_SP0M	NUSA_YKUJ	RPOC_SIGA
RSBRA_RSBRC	MSMX_YKUI		NUSG_RPOB	RQCH_YABO										HEMAT_YWJG	MANA1_RSMB	NUSA_RPOB	RPOC_RPSH
RSBRA_RSBT	CCPA_PTB		NUSG_RPOC	RSBRA_RSBRB										HEPS2_KPRS	MAO1_METE	NUSA_RPOY	RPOC_RPSB
RSBRB_RSBT	CLPQ_YWHA		ODB2_ODBA	RSBRA_RSBRC										HIS8_SUFB	MBL_MTLD	NUSA_RPOA	RPOC_RPOY
RSBRB_RSBRC	YDIO_YNBB		ODB2_ODBB	RSBRA_RSBT										HPRK_PTHP	MBL_MREB	NUSG_RPOC	RPOE_YCCF
RSBRC_RSBT	FENR1_ODPA		ODBA_ODBB	RSBRB_RSBT										HTPG_TYSY1	MCSA_MCSB	NUSG_RPOB	RPOE_RPOY
RSBT_RSBU	ADDA_TRXB		ODBB_YKVY	RSBRB_RSBRC										HTPG_MTNK	MCSB_RNY	NUSG_OBG	RPOY_SIGA
RSBU_RSBV	CTPA_MTNA		ODO1_YHBE	RSBV_YHGD										HTPX_RIMM	MDH_PCKA	ODB2_ODBA	RQCH_YABO
RSBV_RSBW	KPRS_PNBA		ODO1_ODO2	RSBV_RSBW										HTPX_YDJE	MDH_PTAS	ODB2_ODBB	RSBRA_RSBRB
SCPA_SCPB	GPMI_YUTF		ODO2_PT1	SCPA_SUFC										IDH_ODO2	MDH_YJLD	ODBA_ODBB	RSBRA_RSBT
SCPA_SMC	RPOB_TREC		ODP2_ODPB	SCPA_SMC										IDH_YRKL	MDH_SUCC	ODO1_ODO2	RSBRA_RSBRC
SCPB_SMC	AROA_QUEF		ODP2_RISB	SDHA_SDHB										IDH_MDH	MDH_YYAE	ODP2_ODPB	RSBRB_RSBRC
SDHA_SDHB	ODPA_TOP3		ODP2_RBSA	SECA_SRP54										IF1_MTAB	MECA1_SP0A	ODP2_ODPA	RSBRB_RSBT
SDHA_YLAL	NADK1_YHCX		ODP2_ODPA	SIGA_SP0A										IF1_TOP3	MECA1_TPX	ODPA_TOP3	RSBRC_RSBT
SDHAA_SDHAB	EFG_G6PD		ODPA_YNER	SOJ_YUGG										IF2_MCCB	MENB_RAPC	ODPA_ODPB	RSBT_RSBU
SECA_SRP54	PTTBC_YTPQ		ODPA_TOP3	SP0A_SP0B										IF3_YOCD	METK_YITS	ODPA_YNER	RSBT_YTOP
SIGA_SP0A	BACG_PLPHP		ODPA_ODPB	SPEH_YJLC										IF3_YABR	METK_YMAD	ODPB_YNER	RSBV_YHGD
SP0A_SP0B	ATPF_YDIO		OPPA_QOX2	SUFA_YORB										IMDH_SYI	MFD_RIBBA	PCRA_UVRB	RSMA_YQHT
SP0B_YLBF	RSMA_YQHT		PCKA_QOX2	SUFB_SUFC										IOJAP_RSMB	MFD_RPOB	PCRA_RPOB	RSMH_SAT1
SP0B_YAAT	GABD_RBFA		PCRA_RPOB	SUFB_SUFD										IOLW_PABA	MFD_UVRA	PCRA_RPOC	RUVA_YQKB
SP0B_YMCA	HTPX_RIMM		PCRA_RECA	SUFC_SUFD										ISCS1_PROB	MHQR_SDHAB	PCRA_RECA	SCPA_SMC
SRFAB_YOZO	IF1_TOP3		PCRA_RPOC	SUFS_YXKC										ISPT_PANC	MOAC_SUFC	PDP_YPIA	SCPA_SCPB
SRP54_YLXM	IOLW_PABA		PDP_YPIA	SYA_YOZC										ISPT_SYA	MSMX_YKUI	PDRP_SMC	SCPA_SUFC
SUCC_SUCD	BGLH_DPO3B		PDRP_SMC	SYFA_SYFB										KPRS_PURR	MTAB_YYDD	PFKA_RNY	SCPB_SMC
SUFB_SUFC	ENDAI_YKWC		PFKA_RNY	SYGA_SYGB										LICH_TRHP1	MTRB_TIG	PFKA_RNJ1	SDHA_SDHB
SUFB_SUFD	PDP_YPIA		PFKA_RNJ1	SYK_YDAB										LIPM_YMXG	MURA1_YDIP	PHOT_RSBRA	SDHA_YUTE
SUFC_SUFD	HIS8_SUFB		PFKA_PNP	SYN_YITU										LON1_RPOB	MURA1_MURA2	PHOT_RSBRC	SDHAA_SDHAB
SYA_YOZC	ISPA_YXJG		PFKA_YKZS	SYS_YMCA										LON1_MEND	MURD_YQHL	PHOT_RSBT	SP0B_YLBF
SYFA_SYFB	MOAE_PRMA		PHOT_RSBRB	SYY1_YOBK										LPLJ_ODO2	MURE_SERA	PHOT_RSBRB	SP0B_YMCA
SYGA_SYGB	GLYA_YWJB		PHOT_RSBRC	TKT_TPIS										LUTA_LUTB	MUTS_YXJH	PNCB_YAAT	SRFAA_YOZC
TKT_TPIS	EX7S_PCKA		PHOT_RSBT	TSAB_TSAD										LUTB_LUTC	MUTS2_YVBH	PNP_RNJ1	SUA5_YSOA
TRHP1_TRHP2	BSHB1_ISPF		PHOT_RSBRA	UPP_YVCJ										LUTC_SP0M	MUTS2_YABR	PNP_YLOC	SUCC_SUCD
TSAB_TSAD	SYT1_YHFP		PNCB_YAAT	YDIF_YVCI										MANA1_RSMB	NADD_YVRD	PPAC_YTMB	SUFB_SUFD
UVRA_UVRB	AK1_YWIB		PNP_YLOC	YFMJ_YPJQ										MAO1_METE	NADK1_YSDC	PROA_YDGI	SUFB_SUFC
YAAT_YLBF	CHDC_CISY		PNP_RNY	YFMS_YJBL										MBL_MTLD	NADK1_YHCX	PSPA_YDJI	SUFC_SUFD
YAAT_YMCA	FLA_SYGA		PNP_RNJ1	YITS_YLOV										MBL_YTXH	NAGA_TRHO	PSPA_YVLB	SYA_YOZC
YITS_YLOV	ODP2_RISB		PRSA_YJJA	YJLC_YJLD										MBL_MREB	NASF_UVRB	PTAS_YABN	SYFA_SYFB
YJLC_YJLD	NFRA1_YKZT		PRSA_YXKC	YSDC_YTOP										MCSA_MCSB	NDK_YLOC	PTAS_YAAK	SYGA_SYGB
YLBF_YMCA	FTSY_PTTBC		PRSA_QOX2	YTXK_YUAE										MCSB_RNY	NFRA1_YKZT	PTF3A_PTHP	SYH_YXEH
YSDC_YTOP	PYRR_RPSH		PSPA_YDJI	YYDB_YYDD										MDH_PTAS	NFRA2_PNP	PTG3C_PTTBC	SYN_YWCH
YYDB_YYDD	PROA_YDGI		PSPA_YVLB											MDH_PCKA	NRDR_YAAK	PTG3C_UVRA	SYS_YMCA
			PT1_PTHP											MDH_YYAE	NRDR_TKT	PTHP_PTN3B	SYT1_YUTF
			PTAS_YABN											MDH_SUCC	NUSA_RPOE	PTJA_WAPI	SYT1_YHFP
			PTAS_YAAK											MDH_YJLD	NUSA_YKUJ	PUR9_YWRF	SYY1_YOBK
			PTF3A_PTHP											MECA1_SP0A	NUSA_RPOB	PURE_YVBT	TKT_TPIS
			PTG3C_UVRA											MECA1_TPX	NUSA_RPOC	PURR_YQHY	TRHP1_TRHP2
			PTG3C_PTSBC											MENB_RAPC	NUSA_SIGA	PURT_YJLD	TSAB_TSAD
			PTG3C_PTTBC											METK_YITS	NUSA_RPOA	PURU_SCP2	UPP_YVCJ
			PTG3C_PTHP											METK_YMAD	NUSA_RPOY	PYC_YKUL	YAAT_YMCA
			PTHP_PTSBC											MFD_RIBBA	NUSG_OBG	PYRR_RPSH	YAAT_YLBF
			PTHP_PTTBC											MFD_UVRA	NUSG_RPOB	QOX1_QOX2	YBEY_YGXA
			PTHP_PTV3B											MFD_RPOB	NUSG_RPOC	RAPG_YCSE	YCGL_YUGG
			PTHP_PTJA											MHQR_SDHAB	ODB2_ODBA	RBSA_RBSB	YCSE_YCSN
			PTHP_YPQE											MOAC_SUFC	ODB2_ODBB	RBSA_SCP2	YDIF_YVCI
			PTHP_PTN3B											MREB_YQIR	ODBA_ODBB	RECA_SSBA	YDIO_YNBB
			PTSBC_YPQE											MSMX_YKUI	ODO1_ODO2	RECJ_SSBA	YFMJ_YPJQ
			PTTBC_YPQE											MTAB_YYDD	ODO1_YHBE	RECJ_YKHA	YFMS_YJBL
			PTTBC_YTPQ											MTNE_UXAC	ODO2_PT1	RECR_SSBA	YITS_YLOV
			PTV3B_YBEY											MTRB_TIG	ODP2_ODPA	RIR1_RIR2	YJLC_YJLD
			PURE_YVBT											MURA1_MURA2	ODP2_ODPB	RISA_RISB	YKUJ_YUGK
			PURR_YQHY											MURA1_YDIP	ODP2_RBSA	RLMN_YUTI	YLBF_YMCA
			PURT_YJLD											MURD_YQHL	ODPA_ODPB	RNH2_YWBC	YMFH_YPDA
			PYC_YKUL											MURE_SERA	ODPA_YNER	RNJ1_RNY	YMFI_YNZC
			PYRR_RPSH											MURG_RIBD	ODPA_TOP3	RNJ1_RNJ2	YSDC_YTOP
			PYRR_TREC											MUTS_YXJH	ODPB_YNER	RNZ_TYSY1	YTCJ_YWCH
			QOX1_QOX2											MUTS2_YABR	PADR_YPVA	ROCA_ROCA2	YTXK_YUAE
			RBSA_SCP2											MUTS2_YVBH	PCRA_UVRB	ROCA_YLAL	YWFO_YYDB
			RBSA_RBSD											NADD_YVRD	PCRA_RECA	RPOA_RPOY	YYDB_YYDD
			RBSA_RBSB											NADK1_YHCX	PCRA_RPOC	RPOA_RPOC
			RBSB_YXKC											NADK1_YSDC	PCRA_RPOB	RPOA_RPOB
			RBSB_RBSD											NAGA_TRHO	PDP_YPIA	RPOB_RPSB
			RECA_SSBA											NASF_UVRB	PDRP_SMC	RPOB_RPOE
			RECJ_SSBA											NDK_YLOC	PFKA_YKZS	RPOB_SIGX
			RECJ_YKHA											NFRA1_YKZT	PFKA_RNY	RPOB_RPOY
			RIDA_YSLB											NFRA2_PNP	PFKA_PNP	RPOB_RPOC
			RIR1_THIO											NRDR_YAAK	PFKA_RNJ1	RPOB_SIGA
			RIR1_RIR2											NRDR_TKT	PHOT_RSBT	RPOB_TREC
			RISA_RISB											NUSA_SIGA	PHOT_RSBRB	RPOB_RPSH
			RLMN_YUTI											NUSA_RPOA	PHOT_RSBRC	RPOC_RPOE
			RNJ1_RNJ2											NUSA_RPOY	PHOT_RSBRA	RPOC_RPSH
			RNJ1_RNY											NUSA_YKUJ	PNBA_SYGA	RPOC_RPOY
			RNY_YLBF											NUSA_RPOB	PNCB_YAAT	RPOC_SIGX
			ROCA_ROCA2											NUSA_RPOE	PNP_RNY	RPOC_RPSB
			RPOA_RPOY											NUSA_RPOC	PNP_YLOC	RPOC_RPOZ
			RPOA_RPOB											NUSG_RPOB	PNP_RNJ1	RPOC_SIGA
			RPOA_SIGA											NUSG_RPOC	PPAC_YTMB	RPOE_RPOY
			RPOA_RPOC											NUSG_OBG	PROA_YDGI	RPOE_YCCF
			RPOA_YKVY											ODB2_ODBB	PSPA_YDJI	RPOY_SIGA
			RPOB_RPOC											ODB2_ODBA	PSPA_YVLB	RQCH_YABO
			RPOB_RPOE											ODBA_ODBB	PTAS_YAAK	RSBRA_RSBT
			RPOB_SIGX											ODBB_YKVY	PTAS_YABN	RSBRA_RSBRC
			RPOB_RPSH											ODO1_ODO2	PTF3A_PTHP	RSBRA_RSBRB
			RPOB_RPSB											ODO1_YHBE	PTG3C_UVRA	RSBRB_RSBT
			RPOB_TREC											ODO2_PT1	PTG3C_PTTBC	RSBRB_RSBRC
			RPOB_RPOY											ODP2_RBSA	PTG3C_PTHP	RSBRC_RSBT
			RPOB_SIGA											ODP2_ODPB	PTG3C_PTSBC	RSBT_RSBU
			RPOC_RPSB											ODP2_ODPA	PTHP_PTN3B	RSBT_YTOP
			RPOC_YUAE											ODP2_RISB	PTHP_PTV3B	RSBU_RSBV
			RPOC_SIGA											ODPA_YNER	PTJA_WAPI	RSBV_YHGD
			RPOC_RPOE											ODPA_ODPB	PTSBC_YPQE	RSMA_YQHT
			RPOC_SIGX											ODPA_TOP3	PTTBC_YPQE	RSMH_SAT1
			RPOC_RPSH											ODPB_YSGA	PUR9_YWRF	RUVA_YQKB
			RPOC_RPOY											ODPB_YNER	PURE_YVBT	SCPA_SUFC
			RPOC_RPOZ											PADR_YPVA	PURR_YQHY	SCPA_SCPB
			RPOE_RPOY											PCKA_QOX2	PURT_YJLD	SCPA_SMC
			RPOE_YCCF											PCRA_RPOB	PURU_SCP2	SCPB_SMC
			RPOY_SIGA											PCRA_UVRB	PYC_YKUL	SDHA_SDHB
			RPSB_YRHF											PCRA_RECA	PYRR_RPSH	SDHA_YUTE
			RQCH_YABO											PCRA_RPOC	QOX1_QOX2	SDHAA_SDHAB
			RSBRA_RSBRB											PDP_YPIA	RAPG_YCSE	SECA_SRP54
			RSBRA_RSBT											PDRP_SMC	RBSA_SCP2	SP0B_YLBF
			RSBRA_RSBRC											PFKA_PNP	RBSA_RBSB	SP0B_YAAT
			RSBRB_RSBT											PFKA_RNY	RBSA_RBSD	SP0B_YMCA
			RSBRB_RSBRC											PFKA_RNJ1	RECA_SSBA	SRFAA_YOZC
			RSBRC_RSBT											PFKA_YKZS	RECJ_SSBA	SUA5_YSOA
			RSBT_YTOP											PHOT_RSBT	RECJ_YKHA	SUCC_SUCD
			RSBT_RSBU											PHOT_RSBRB	RECR_SSBA	SUFB_SUFD
			RSBU_RSBV											PHOT_RSBRA	RIR1_THIO	SUFB_SUFC
			RSBV_RSBW											PHOT_RSBRC	RIR1_RIR2	SUFC_SUFD
			RSBV_YHGD											PNBA_SYGA	RISA_RISB	SYA_YOZC
			RUVA_YQKB											PNCB_YAAT	RLMN_YUTI	SYFA_SYFB
			SCPA_SCPB											PNP_RNY	RNH2_YWBC	SYGA_SYGB
			SCPA_SUFC											PNP_YLOC	RNJ1_RNJ2	SYH_YXEH
			SCPA_SMC											PNP_RNJ1	RNJ1_RNY	SYN_YWCH
			SCPB_SMC											PPAC_YTMB	RNY_YLBF	SYS_YMCA
			SDHA_SDHB											PROA_YDGI	RNY_YMCA	SYT1_YUTF
			SECA_SRP54											PSPA_YVLB	RNZ_TYSY1	SYT1_YHFP
			SIGA_SP0A											PSPA_YDJI	ROCA_ROCA2	SYY1_YOBK
			SIGX_THIO											PTAS_YABN	ROCA_YLAL	TKT_TPIS
			SOJ_YUGG											PTAS_YAAK	RPOA_RPOY	TRHP1_TRHP2
			SP0A_SP0B											PTF3A_PTHP	RPOA_RPOC	TSAB_TSAD
			SPEH_YJLC											PTG3C_PTSBC	RPOA_RPOB	UPP_YVCJ
			SPPA_YLOV											PTG3C_UVRA	RPOB_TREC	UVRA_UVRB
			SRFAA_YOZC											PTG3C_PTTBC	RPOB_SIGX	YAAT_YLBF
			SRFAB_YOZO											PTG3C_PTHP	RPOB_SIGA	YAAT_YMCA
			SUFA_YORB											PTHP_PTTBC	RPOB_RPSB	YBEY_YGXA
			SUFB_SUFC											PTHP_PTV3B	RPOB_RPOE	YCGL_YUGG
			SUFB_SUFD											PTHP_PTN3B	RPOB_RPSH	YCSE_YCSN
			SUFC_SUFD											PTHP_PTSBC	RPOB_RPOY	YDIF_YVCI
			SUFS_YXKC											PTJA_WAPI	RPOB_RPOC	YDIO_YNBB
			SYA_YOZC											PTSBC_YPQE	RPOC_RPOY	YFMJ_YPJQ
			SYFA_SYFB											PTTBC_YPQE	RPOC_SIGA	YFMS_YJBL
			SYGA_SYGB											PTTBC_YTPQ	RPOC_RPOZ	YITS_YLOV
			SYK_YDAB											PTV3B_YBEY	RPOC_RPSH	YJLC_YJLD
			SYN_YITU											PUR9_YWRF	RPOC_YUAE	YKUJ_YUGK
			SYS_YMCA											PURE_YVBT	RPOC_RPSB	YLBF_YMCA
			SYY1_YOBK											PURR_YQHY	RPOC_SIGX	YMFH_YPDA
			TKT_TPIS											PURT_YJLD	RPOC_RPOE	YMFI_YNZC
			TSAB_TSAD											PURU_SCP2	RPOE_RPOY	YSDC_YTOP
			TTUC_YOPR											PYC_YKUL	RPOE_YCCF	YTCJ_YWCH
			UPP_YVCJ											PYRR_RPSH	RPOY_SIGA	YTXK_YUAE
			UVRA_UVRB											QOX1_QOX2	RQCH_YABO	YUAE_YWZC
			YABR_YLOU											RAPG_YCSE	RSBRA_RSBT	YWFO_YYDB
			YDIF_YVCI											RBSA_RBSD	RSBRA_RSBRC	YYDB_YYDD
			YDIO_YNBB											RBSA_RBSB	RSBRA_RSBRB
			YFMJ_YPJQ											RBSA_SCP2	RSBRB_RSBT
			YFMS_YJBL											RBSB_RBSD	RSBRB_RSBRC
			YITS_YLOV											RECA_RECR	RSBRC_RSBT
			YJLC_YJLD											RECA_SSBA	RSBT_RSBU
			YKUI_YWDI											RECJ_YKHA	RSBT_YTOP
			YKZS_YVDD											RECJ_SSBA	RSBU_RSBV
			YSDC_YTOP											RECR_SSBA	RSBV_YHGD
			YTXK_YUAE											RIR1_RIR2	RSMA_YQHT
			YUAE_YWZC											RIR1_THIO	RSMH_SAT1
			YWFO_YYDB											RISA_RISB	RUVA_YQKB
			YXEI_YYDB											RLMN_YUTI	SCPA_SCPB
			YYDB_YYDD											RNH2_YWBC	SCPA_SMC
														RNJ1_RNY	SCPA_SUFC
														RNJ1_RNJ2	SCPB_SMC
														RNR_YSMA	SDHA_SDHB
														RNY_YMCA	SDHA_YUTE
														RNY_YLBF	SDHAA_SDHAB
														RNZ_TYSY1	SECA_SRP54
														ROCA_YLAL	SP0B_YMCA
														ROCA_ROCA2	SP0B_YLBF
														RPOA_RPOC	SP0B_YAAT
														RPOA_RPOB	SPEH_YJLC
														RPOA_RPOY	SPPA_YLOV
														RPOB_RPSB	SRFAA_YOZC
														RPOB_RPOE	SRFAB_YOZO
														RPOB_RPOC	SUA5_YSOA
														RPOB_SIGA	SUCC_SUCD
														RPOB_SIGX	SUFB_SUFD
														RPOB_TREC	SUFB_SUFC
														RPOB_RPOY	SUFC_SUFD
														RPOB_RPSH	SYA_YOZC
														RPOC_RPSH	SYFA_SYFB
														RPOC_RPSB	SYGA_SYGB
														RPOC_SIGX	SYH_YXEH
														RPOC_YUAE	SYN_YITU
														RPOC_RPOE	SYN_YWCH
														RPOC_RPOY	SYS_YMCA
														RPOC_RPOZ	SYT1_YHFP
														RPOC_SIGA	SYT1_YUTF
														RPOE_YCCF	SYY1_YOBK
														RPOE_RPOY	TAGD_YOPR
														RPOY_SIGA	TKT_TPIS
														RQCH_YABO	TRHP1_TRHP2
														RSBRA_RSBRC	TSAB_TSAD
														RSBRA_RSBT	UPP_YVCJ
														RSBRA_RSBRB	UVRA_UVRB
														RSBRB_RSBRC	YAAT_YLBF
														RSBRB_RSBT	YAAT_YMCA
														RSBRC_RSBT	YBEY_YGXA
														RSBT_RSBU	YCGL_YUGG
														RSBT_YTOP	YCSE_YCSN
														RSBU_RSBV	YDIF_YVCI
														RSBV_YHGD	YDIO_YNBB
														RSMA_YQHT	YFMJ_YPJQ
														RSMH_SAT1	YFMS_YJBL
														RUVA_YQKB	YITS_YLOV
														SCPA_SUFC	YJLC_YJLD
														SCPA_SCPB	YKUJ_YUGK
														SCPA_SMC	YLBF_YMCA
														SCPB_SMC	YMFH_YPDA
														SDHA_SDHB	YMFI_YNZC
														SDHA_YUTE	YSDC_YTOP
														SDHAA_SDHAB	YTCJ_YWCH
														SECA_SRP54	YTCJ_YTKK
														SIGX_THIO	YTXK_YUAE
														SP0B_YLBF	YUAE_YWZC
														SP0B_YMCA	YWFO_YYDB
														SP0B_YAAT	YYDB_YYDD
														SPEH_YJLC
														SPPA_YLOV
														SRFAA_YOZC
														SRFAB_YOZO
														SRP54_YLXM
														SUA5_YSOA
														SUCC_SUCD
														SUFA_YORB
														SUFB_SUFC
														SUFB_SUFD
														SUFC_SUFD
														SUFS_YXKC
														SYA_YOZC
														SYFA_SYFB
														SYGA_SYGB
														SYH_YXEH
														SYK_YDAB
														SYN_YWCH
														SYN_YITU
														SYS_YMCA
														SYT1_YHFP
														SYT1_YUTF
														SYY1_YOBK
														TAGD_YOPR
														TCDA_YKZF
														TKT_TPIS
														TRHP1_TRHP2
														TSAB_TSAD
														UPP_YVCJ
														UVRA_UVRB
														YAAT_YMCA
														YAAT_YLBF
														YABR_YLOU
														YBEY_YGXA
														YCGL_YUGG
														YCSE_YCSN
														YDIF_YVCI
														YDIO_YNBB
														YFMJ_YPJQ
														YFMS_YJBL
														YITS_YLOV
														YITV_YUXG
														YJLC_YJLD
														YKUI_YWDI
														YKUJ_YUGK
														YLBF_YMCA
														YMFH_YPDA
														YMFI_YNZC
														YRBE_YWOC
														YSDC_YTOP
														YTCJ_YWCH
														YTCJ_YTKK
														YTXK_YUAE
														YUAE_YWZC
														YWFO_YYDB
														YXEI_YYDB
														YYDB_YYDD
