# Supplementary material for: Protein complexes in cells by AI‐assisted structural proteomics
Source: Mol Syst Biol. 2023 Feb 23;19(4):e11544. doi: 10.15252/msb.202311544 (PMC10090944; doi:10.15252/msb.202311544)
Supplement: Supplementary file 6 — Dataset EV5 [file MSB-19-e11544-s003.xlsx]

## Sheet: Readme
Summary of the top (by ipTM) models from AlphaFold-multimer runs of heterodimers

## Sheet: Dataset EV5
	run	model	ptm	iptm	plddt	confrank	uniprot_entry_1	uniprot_entry_2	gene id 1	gene id 2	uniprot 1	uniprot 2	uniprot_run_name	same_pdb	diff_chain_map	crosslinking MS	co-Frac MS	subtiwiki	string	Total crosslinks	Violated crosslinks	Violation percentage	Self crosslinks	Violated self crosslinks	Violation percentage self	heteromeric crosslinks	Violated heteromeric crosslinks	Violation percentage heteromeric	Presence in same operon (SubtiWiki)	Biological function (SubtiWiki) 1	Biological function (SubtiWiki) 2	GO terms (UniProt) 1	GO terms (UniProt) 2	Shared GO terms (UniProt)
0	YOZC-SYA	model_3_multimer	0.702098	0.965476	90.2759	0.9128	YOZC_BACSU	SYA_BACSU	yozC	alaS	O31848	O34526	O31848-O34526	FALSE	FALSE	FALSE	TRUE	FALSE	FALSE	20	0	0	20	0	0	0	0	0	FALSE	unknown	translation		cytosol [GO:0005829]; alanine-tRNA ligase activity [GO:0004813]; amino acid binding [GO:0016597]; aminoacyl-tRNA editing activity [GO:0002161]; ATP binding [GO:0005524]; transferase activity [GO:0016740]; tRNA binding [GO:0000049]; zinc ion binding [GO:0008270]; alanyl-tRNA aminoacylation [GO:0006419]; tRNA modification [GO:0006400]
1	ROCA-ROCA2	model_3_multimer	0.966054	0.963204	98.0113	0.963774	ROCA_BACSU	ROCA2_BACSU	rocA	putC	P39634	P94391	P39634-P94391	FALSE	TRUE	TRUE	TRUE	FALSE	TRUE	12	3	25	10	3	30	2	0	0	FALSE	arginine, ornithine and citrulline utilization	proline utilization	cytoplasmic side of plasma membrane [GO:0009898]; 1-pyrroline-5-carboxylate dehydrogenase activity [GO:0003842]; glutamate biosynthetic process [GO:0006537]; proline catabolic process to glutamate [GO:0010133]	cytoplasmic side of plasma membrane [GO:0009898]; 1-pyrroline-5-carboxylate dehydrogenase activity [GO:0003842]; proline dehydrogenase activity [GO:0004657]; glutamate biosynthetic process [GO:0006537]; proline catabolic process to glutamate [GO:0010133]	1-pyrroline-5-carboxylate dehydrogenase activity [GO:0003842]; cytoplasmic side of plasma membrane [GO:0009898]; glutamate biosynthetic process [GO:0006537]; proline catabolic process to glutamate [GO:0010133]
2	LUTC-LUTB	model_5_multimer	0.875113	0.956153	92.9194	0.939945	LUTC_BACSU	LUTB_BACSU	lutC	lutB	O32259	O07021	O32259-O07021	FALSE	FALSE	FALSE	TRUE	FALSE	TRUE	10	0	0	10	0	0	0	0	0	TRUE	utilization of lactate	lactate utilization	lactate metabolic process [GO:0006089]	4 iron, 4 sulfur cluster binding [GO:0051539]; metal ion binding [GO:0046872]; lactate oxidation [GO:0019516]
3	GCSPA-GCSPB	model_5_multimer	0.957642	0.955139	96.5116	0.95564	GCSPA_BACSU	GCSPB_BACSU	gcvPA	gcvPB	P54376	P54377	P54376-P54377	TRUE	TRUE	TRUE	TRUE	TRUE	TRUE	9	0	0	4	0	0	5	0	0	TRUE	glycine utilization	glycine utilization	glycine dehydrogenase (decarboxylating) activity [GO:0004375]; glycine decarboxylation via glycine cleavage system [GO:0019464]; nucleoside metabolic process [GO:0009116]	cytosol [GO:0005829]; glycine cleavage complex [GO:0005960]; glycine binding [GO:0016594]; glycine dehydrogenase (decarboxylating) activity [GO:0004375]; pyridoxal phosphate binding [GO:0030170]; glycine decarboxylation via glycine cleavage system [GO:0019464]	glycine dehydrogenase (decarboxylating) activity [GO:0004375]; glycine decarboxylation via glycine cleavage system [GO:0019464]
4	YXXD-YXID	model_5_multimer	0.485691	0.950452	80.0017	0.8575	YXXD_BACSU	YXID_BACSU	yxxD	yxiD	P40737	P42296	P40737-P42296	FALSE	FALSE	FALSE	FALSE	TRUE	TRUE	0	0	0	0	0	0	0	0	0	TRUE	inhibition of the cytotoxic activity of YxiD	competetion with other bacteria in biofilms	cytoplasm [GO:0005737]	extracellular region [GO:0005576]; nuclease activity [GO:0004518]; toxin activity [GO:0090729]
5	GATB-GATA	model_1_multimer	0.888241	0.94608	95.4889	0.934512	GATB_BACSU	GATA_BACSU	gatB	gatA	O30509	O06491	O30509-O06491	TRUE	FALSE	FALSE	TRUE	TRUE	TRUE	30	0	0	30	0	0	0	0	0	TRUE	translation	translation	asparaginyl-tRNA synthase (glutamine-hydrolyzing) activity [GO:0050566]; ATP binding [GO:0005524]; glutaminyl-tRNA synthase (glutamine-hydrolyzing) activity [GO:0050567]; glutaminyl-tRNAGln biosynthesis via transamidation [GO:0070681]; translation [GO:0006412]	glutamyl-tRNA(Gln) amidotransferase complex [GO:0030956]; ATP binding [GO:0005524]; glutaminyl-tRNA synthase (glutamine-hydrolyzing) activity [GO:0050567]; translation [GO:0006412]	translation [GO:0006412]; glutaminyl-tRNA synthase (glutamine-hydrolyzing) activity [GO:0050567]; ATP binding [GO:0005524]
6	ALDH4-GABD	model_3_multimer	0.95487	0.944877	97.0042	0.946876	ALDH4_BACSU	GABD_BACSU	dhaS	gabD	O34660	P94428	O34660-P94428	FALSE	TRUE	FALSE	TRUE	FALSE	FALSE	1	0	0	1	0	0	0	0	0	FALSE	unknown	utilization of gamma-amino butyric acid	aldehyde dehydrogenase (NAD+) activity [GO:0004029]; glyceraldehyde-3-phosphate dehydrogenase (NAD+) (non-phosphorylating) activity [GO:0043878]; cellular aldehyde metabolic process [GO:0006081]	succinate-semialdehyde dehydrogenase (NADP+) activity [GO:0036243]; cellular aldehyde metabolic process [GO:0006081]; gamma-aminobutyric acid catabolic process [GO:0009450]; nitrogen compound metabolic process [GO:0006807]	cellular aldehyde metabolic process [GO:0006081]
7	YEEF-YEZG	model_5_multimer	0.477854	0.94108	82.6245	0.848435	YEEF_BACSU	YEZG_BACSU	yeeF	yezG	O31506	C0H3X4	O31506-C0H3X4	FALSE	FALSE	FALSE	FALSE	TRUE	FALSE	0	0	0	0	0	0	0	0	0	TRUE	competetion with other bacteria in biofilms	inhibition of the cytotoxic activity of YeeF	membrane raft [GO:0045121]; plasma membrane [GO:0005886]; DNA binding [GO:0003677]; nuclease activity [GO:0004518]; toxin activity [GO:0090729]	cytoplasm [GO:0005737]
8	LUTA-LUTB	model_4_multimer	0.925843	0.940985	94.4533	0.937957	LUTA_BACSU	LUTB_BACSU	lutA	lutB	O07020	O07021	O07020-O07021	FALSE	FALSE	TRUE	FALSE	FALSE	TRUE	11	0	0	10	0	0	1	0	0	TRUE	lactate utilization	lactate utilization	cytosol [GO:0005829]; L-lactate dehydrogenase activity [GO:0004459]; lactate metabolic process [GO:0006089]	4 iron, 4 sulfur cluster binding [GO:0051539]; metal ion binding [GO:0046872]; lactate oxidation [GO:0019516]
9	YOKI-YOKJ	model_4_multimer	0.458117	0.939481	83.7849	0.843208	YOKI_BACSU	YOKJ_BACSU	yokI	yokJ	O31998	O31997	O31998-O31997	FALSE	FALSE	FALSE	FALSE	TRUE	TRUE	1	0	0	1	0	0	0	0	0	TRUE	competetion with other bacteria in biofilms	inhibition of the cytotoxic activity of YokI	extracellular region [GO:0005576]; nuclease activity [GO:0004518]; toxin activity [GO:0090729]	cytoplasm [GO:0005737]
10	ETFB-ETFA	model_2_multimer	0.944241	0.938958	95.9875	0.940015	ETFB_BACSU	ETFA_BACSU	etfB	etfA	P94550	P94551	P94550-P94551	TRUE	FALSE	TRUE	FALSE	TRUE	TRUE	3	0	0	2	0	0	1	0	0	TRUE	fatty acid degradation	fatty acid degradation, calcium carbonate biomineralization	electron transfer activity [GO:0009055]	electron transfer activity [GO:0009055]; flavin adenine dinucleotide binding [GO:0050660]; fatty acid beta-oxidation using acyl-CoA dehydrogenase [GO:0033539]	electron transfer activity [GO:0009055]
11	ODPA-ODPB	model_3_multimer	0.949661	0.938627	97.3811	0.940834	ODPA_BACSU	ODPB_BACSU	pdhA	pdhB	P21881	P21882	P21881-P21882	TRUE	FALSE	TRUE	TRUE	TRUE	TRUE	49	10	20.4	34	4	11.8	15	6	40	TRUE	links glycolysis and TCA cycle	links glycolysis and TCA cycle	pyruvate dehydrogenase (acetyl-transferring) activity [GO:0004739]; acetyl-CoA biosynthetic process from pyruvate [GO:0006086]; glycolytic process [GO:0006096]	pyruvate dehydrogenase (acetyl-transferring) activity [GO:0004739]; glycolytic process [GO:0006096]	pyruvate dehydrogenase (acetyl-transferring) activity [GO:0004739]; glycolytic process [GO:0006096]
12	TRHP1-TRHP2	model_2_multimer	0.936552	0.937934	95.0739	0.937658	TRHP1_BACSU	TRHP2_BACSU	trhP1	trhP2	O32034	O32035	O32034-O32035	FALSE	FALSE	FALSE	TRUE	TRUE	TRUE	0	0	0	0	0	0	0	0	0	TRUE	introduction of 5-methoxyuridine modification in tRNA (U34)	introduction of 5-methoxyuridine modification in tRNA (U34)	peptidase activity [GO:0008233]; proteolysis [GO:0006508]; tRNA modification [GO:0006400]	peptidase activity [GO:0008233]; proteolysis [GO:0006508]; tRNA modification [GO:0006400]	proteolysis [GO:0006508]; peptidase activity [GO:0008233]; tRNA modification [GO:0006400]
13	CRCB1-CRCB2	model_5_multimer	0.931912	0.93428	96.0105	0.933806	CRCB1_BACSU	CRCB2_BACSU	crcB1	crcB2	O07590	O07591	O07590-O07591	FALSE	TRUE	FALSE	FALSE	TRUE	TRUE	0	0	0	0	0	0	0	0	0	TRUE	export of flouride	export of flouride	plasma membrane [GO:0005886]; fluoride transmembrane transporter activity [GO:1903425]; fluoride transmembrane transport [GO:1903424]	plasma membrane [GO:0005886]; fluoride transmembrane transporter activity [GO:1903425]; fluoride transmembrane transport [GO:1903424]	fluoride transmembrane transport [GO:1903424]; fluoride transmembrane transporter activity [GO:1903425]; plasma membrane [GO:0005886]
14	SDHB-SDHA	model_5_multimer	0.952868	0.934151	95.7409	0.937895	SDHB_BACSU	SDHA_BACSU	sdhB	sdhA	P08066	P08065	P08066-P08065	TRUE	FALSE	TRUE	FALSE	TRUE	TRUE	5	0	0	4	0	0	1	0	0	TRUE	TCA cycle	TCA cycle	2 iron, 2 sulfur cluster binding [GO:0051537]; 3 iron, 4 sulfur cluster binding [GO:0051538]; 4 iron, 4 sulfur cluster binding [GO:0051539]; electron transfer activity [GO:0009055]; metal ion binding [GO:0046872]; succinate dehydrogenase (ubiquinone) activity [GO:0008177]; aerobic respiration [GO:0009060]; respiratory electron transport chain [GO:0022904]; tricarboxylic acid cycle [GO:0006099]	membrane raft [GO:0045121]; plasma membrane [GO:0005886]; electron transfer activity [GO:0009055]; flavin adenine dinucleotide binding [GO:0050660]; succinate dehydrogenase (ubiquinone) activity [GO:0008177]; succinate dehydrogenase activity [GO:0000104]; anaerobic respiration [GO:0009061]; tricarboxylic acid cycle [GO:0006099]	tricarboxylic acid cycle [GO:0006099]; electron transfer activity [GO:0009055]; succinate dehydrogenase (ubiquinone) activity [GO:0008177]
15	YTOP-YSDC	model_2_multimer	0.932169	0.931916	95.3518	0.931967	YTOP_BACSU	YSDC_BACSU	ytoP	ysdC	O34924	P94521	O34924-P94521	FALSE	TRUE	TRUE	TRUE	FALSE	FALSE	3	0	0	2	0	0	1	0	0	FALSE	unknown	unknown	aminopeptidase activity [GO:0004177]; metal ion binding [GO:0046872]; metallopeptidase activity [GO:0008237]; proteolysis [GO:0006508]	aminopeptidase activity [GO:0004177]; metal ion binding [GO:0046872]; metallopeptidase activity [GO:0008237]; proteolysis [GO:0006508]	proteolysis [GO:0006508]; aminopeptidase activity [GO:0004177]; metallopeptidase activity [GO:0008237]; metal ion binding [GO:0046872]
16	DABB-DABA	model_2_multimer	0.921978	0.931321	91.8926	0.929452	DABB_BACSU	DABA_BACSU	dabB	dabA	P39755	O34688	P39755-O34688	FALSE	FALSE	FALSE	FALSE	TRUE	TRUE	0	0	0	0	0	0	0	0	0	TRUE	uptake of bicarbonate	uptake of bicarbonate	plasma membrane [GO:0005886]; NADH dehydrogenase (ubiquinone) activity [GO:0008137]; NADH dehydrogenase activity [GO:0003954]; ATP synthesis coupled electron transport [GO:0042773]; electron transport coupled proton transport [GO:0015990]	plasma membrane [GO:0005886]; zinc ion binding [GO:0008270]	plasma membrane [GO:0005886]
17	MRPA-MRPD	model_3_multimer	0.925626	0.930864	92.1412	0.929817	MRPA_BACSU	MRPD_BACSU	mrpA	mrpD	Q9K2S2	O05229	Q9K2S2-O05229	TRUE	FALSE	TRUE	FALSE	TRUE	TRUE	1	0	0	0	0	0	1	0	0	TRUE	sodium export	sodium export	plasma membrane [GO:0005886]; sodium:proton antiporter activity [GO:0015385]; sporulation resulting in formation of a cellular spore [GO:0030435]	plasma membrane [GO:0005886]; NADH dehydrogenase (ubiquinone) activity [GO:0008137]; potassium:proton antiporter activity [GO:0015386]; sodium:proton antiporter activity [GO:0015385]; ATP synthesis coupled electron transport [GO:0042773]	sodium:proton antiporter activity [GO:0015385]; plasma membrane [GO:0005886]
18	ODBB-ODBA	model_1_multimer	0.945928	0.930494	97.2131	0.933581	ODBB_BACSU	ODBA_BACSU	bfmBAB	bfmBAA	P37941	P37940	P37941-P37940	TRUE	FALSE	FALSE	TRUE	TRUE	TRUE	1	0	0	1	0	0	0	0	0	TRUE	utilization of branched-chain keto acids	utilization of branched-chain keto acids	3-methyl-2-oxobutanoate dehydrogenase (2-methylpropanoyl-transferring) activity [GO:0003863]; branched-chain amino acid catabolic process [GO:0009083]; response to nutrient [GO:0007584]	3-methyl-2-oxobutanoate dehydrogenase (2-methylpropanoyl-transferring) activity [GO:0003863]; metal ion binding [GO:0046872]; branched-chain amino acid catabolic process [GO:0009083]	branched-chain amino acid catabolic process [GO:0009083]; 3-methyl-2-oxobutanoate dehydrogenase (2-methylpropanoyl-transferring) activity [GO:0003863]
19	ADDB-ADDA	model_4_multimer	0.90508	0.929393	93.0292	0.92453	ADDB_BACSU	ADDA_BACSU	addB	addA	P23477	P23478	P23477-P23478	TRUE	FALSE	FALSE	TRUE	TRUE	TRUE	2	0	0	2	0	0	0	0	0	TRUE	DNA repair/ recombination	DNA repair/ recombination	cytosol [GO:0005829]; DNA helicase complex [GO:0033202]; 3'-5' DNA helicase activity [GO:0043138]; 4 iron, 4 sulfur cluster binding [GO:0051539]; 5'-3' exonuclease activity [GO:0008409]; ATP binding [GO:0005524]; ATP hydrolysis activity [GO:0016887]; double-stranded DNA binding [GO:0003690]; metal ion binding [GO:0046872]; double-strand break repair via homologous recombination [GO:0000724]; reco…	cytosol [GO:0005829]; DNA helicase complex [GO:0033202]; 3'-5' DNA helicase activity [GO:0043138]; 3'-5' exonuclease activity [GO:0008408]; ATP binding [GO:0005524]; ATP hydrolysis activity [GO:0016887]; double-stranded DNA binding [GO:0003690]; double-strand break repair via homologous recombination [GO:0000724]; recombinational repair [GO:0000725]	recombinational repair [GO:0000725]; DNA helicase complex [GO:0033202]; ATP binding [GO:0005524]; ATP hydrolysis activity [GO:0016887]; cytosol [GO:0005829]; double-strand break repair via homologous recombination [GO:0000724]; 3'-5' DNA helicase activity [GO:0043138]; double-stranded DNA binding [GO:0003690]
20	YCSD-FABZ	model_4_multimer	0.933818	0.928496	95.309	0.929561	YCSD_BACSU	FABZ_BACSU	ycsD	fabZ	P42961	P94584	P42961-P94584	FALSE	TRUE	TRUE	FALSE	FALSE	FALSE	2	2	100	0	0	0	2	2	100	FALSE	fatty acid biosynthesis	fatty acid biosynthesis		cytoplasm [GO:0005737]; (3R)-hydroxymyristoyl-[acyl-carrier-protein] dehydratase activity [GO:0008659]; 3-hydroxydecanoyl-[acyl-carrier-protein] dehydratase activity [GO:0008693]; 3-hydroxyoctanoyl-[acyl-carrier-protein] dehydratase activity [GO:0047451]; 3-hydroxypalmitoyl-[acyl-carrier-protein] dehydratase activity [GO:0004317]; fatty acid biosynthetic process [GO:0006633]; lipid A biosynthetic…
21	SUFB-SUFC	model_2_multimer	0.845723	0.927486	90.5982	0.911133	SUFB_BACSU	SUFC_BACSU	sufB	sufC	O32162	P80866	O32162-P80866	TRUE	FALSE	FALSE	TRUE	TRUE	TRUE	18	0	0	18	0	0	0	0	0	TRUE	synthesis of iron-sulfur clusters	synthesis of Fe-S clusters	iron-sulfur cluster assembly [GO:0016226]	ATP binding [GO:0005524]
22	YMFF-YMFH	model_2_multimer	0.940769	0.927348	95.5555	0.930032	YMFF_BACSU	YMFH_BACSU	ymfF	ymfH	O31764	O31766	O31764-O31766	FALSE	FALSE	TRUE	FALSE	FALSE	TRUE	5	0	0	3	0	0	2	0	0	TRUE	unknown	unknown	metal ion binding [GO:0046872]	metal ion binding [GO:0046872]; metallopeptidase activity [GO:0008237]; proteolysis [GO:0006508]	metal ion binding [GO:0046872]
23	SUFB-SUFD	model_2_multimer	0.923966	0.925573	93.3393	0.925252	SUFB_BACSU	SUFD_BACSU	sufB	sufD	O32162	O32165	O32162-O32165	TRUE	FALSE	TRUE	TRUE	TRUE	TRUE	23	2	8.7	19	0	0	4	2	50	TRUE	synthesis of iron-sulfur clusters	synthesis of Fe-S-clusters	iron-sulfur cluster assembly [GO:0016226]	iron-sulfur cluster assembly [GO:0016226]	iron-sulfur cluster assembly [GO:0016226]
24	SUCD-SUCC	model_5_multimer	0.936776	0.925273	96.0788	0.927573	SUCD_BACSU	SUCC_BACSU	sucD	sucC	P80865	P80886	P80865-P80886	TRUE	FALSE	TRUE	TRUE	TRUE	TRUE	35	0	0	27	0	0	8	0	0	TRUE	TCA cycle	TCA cycle	cytosol [GO:0005829]; succinate-CoA ligase complex (ADP-forming) [GO:0009361]; nucleotide binding [GO:0000166]; succinate-CoA ligase (ADP-forming) activity [GO:0004775]; succinate-CoA ligase (GDP-forming) activity [GO:0004776]; tricarboxylic acid cycle [GO:0006099]	cytosol [GO:0005829]; succinate-CoA ligase complex [GO:0042709]; ATP binding [GO:0005524]; magnesium ion binding [GO:0000287]; succinate-CoA ligase (ADP-forming) activity [GO:0004775]; succinyl-CoA metabolic process [GO:0006104]; tricarboxylic acid cycle [GO:0006099]	cytosol [GO:0005829]; tricarboxylic acid cycle [GO:0006099]; succinate-CoA ligase (ADP-forming) activity [GO:0004775]
25	RPOZ-RPOC	model_1_multimer	0.835268	0.924236	89.6282	0.906442	RPOZ_BACSU	RPOC_BACSU	rpoZ	rpoC	O35011	P37871	O35011-P37871	TRUE	FALSE	TRUE	TRUE	TRUE	TRUE	40	0	0	34	0	0	6	0	0	FALSE	unknown	transcription	DNA-directed RNA polymerase complex [GO:0000428]; DNA binding [GO:0003677]; DNA-directed 5'-3' RNA polymerase activity [GO:0003899]; DNA-templated transcription [GO:0006351]	DNA-directed RNA polymerase complex [GO:0000428]; DNA binding [GO:0003677]; DNA-directed 5'-3' RNA polymerase activity [GO:0003899]; magnesium ion binding [GO:0000287]; zinc ion binding [GO:0008270]; DNA-templated transcription [GO:0006351]; response to antibiotic [GO:0046677]	DNA-templated transcription [GO:0006351]; DNA binding [GO:0003677]; DNA-directed RNA polymerase complex [GO:0000428]; DNA-directed 5'-3' RNA polymerase activity [GO:0003899]
26	ACP-HEPS2	model_3_multimer	0.899694	0.923565	91.0643	0.918791	ACP_BACSU	HEPS2_BACSU	acpA	hepT	P80643	P31114	P80643-P31114	FALSE	FALSE	TRUE	FALSE	FALSE	FALSE	3	0	0	2	0	0	1	0	0	FALSE	fatty acid biosynthesis	menaquinone biosynthesis	cytosol [GO:0005829]; acyl binding [GO:0000035]; acyl carrier activity [GO:0000036]; lipid A biosynthetic process [GO:0009245]	metal ion binding [GO:0046872]; prenyltransferase activity [GO:0004659]; trans-hexaprenyltranstransferase activity [GO:0000010]; transferase activity, transferring alkyl or aryl (other than methyl) groups [GO:0016765]; isoprenoid biosynthetic process [GO:0008299]; menaquinone biosynthetic process [GO:0009234]; sporulation resulting in formation of a cellular spore [GO:0030435]
27	GLTB-GLTA	model_1_multimer	0.937846	0.923318	94.5803	0.926224	GLTB_BACSU	GLTA_BACSU	gltB	gltA	O34399	P39812	O34399-P39812	TRUE	FALSE	FALSE	TRUE	TRUE	TRUE	2	0	0	2	0	0	0	0	0	TRUE	glutamate biosynthesis	glutamate biosynthesis and control of glutamate degradation	glutamate synthase (NADPH) activity [GO:0004355]; iron-sulfur cluster binding [GO:0051536]; L-glutamate biosynthetic process [GO:0097054]	3 iron, 4 sulfur cluster binding [GO:0051538]; glutamate synthase (NADPH) activity [GO:0004355]; glutamate synthase activity [GO:0015930]; metal ion binding [GO:0046872]; oxidoreductase activity [GO:0016491]; ammonia assimilation cycle [GO:0019676]; glutamate biosynthetic process [GO:0006537]; L-glutamate biosynthetic process [GO:0097054]	glutamate synthase (NADPH) activity [GO:0004355]; L-glutamate biosynthetic process [GO:0097054]
28	SP5D-SP5E	model_2_multimer	0.690329	0.922214	90.4311	0.875837	SP5D_BACSU	SP5E_BACSU	spoVD	spoVE	Q03524	P07373	Q03524-P07373	FALSE	FALSE	FALSE	FALSE	TRUE	TRUE	0	0	0	0	0	0	0	0	0	FALSE	synthesis of spore peptidoglycan	spore cortex peptidoglycan synthesis	plasma membrane [GO:0005886]; penicillin binding [GO:0008658]; serine-type D-Ala-D-Ala carboxypeptidase activity [GO:0009002]; cell wall organization [GO:0071555]; peptidoglycan biosynthetic process [GO:0009252]; proteolysis [GO:0006508]; regulation of cell shape [GO:0008360]; sporulation resulting in formation of a cellular spore [GO:0030435]	cell division site [GO:0032153]; plasma membrane [GO:0005886]; lipid-linked peptidoglycan transporter activity [GO:0015648]; cell division [GO:0051301]; peptidoglycan biosynthetic process [GO:0009252]; regulation of cell shape [GO:0008360]; sporulation resulting in formation of a cellular spore [GO:0030435]	sporulation resulting in formation of a cellular spore [GO:0030435]; peptidoglycan biosynthetic process [GO:0009252]; plasma membrane [GO:0005886]; regulation of cell shape [GO:0008360]
29	FER-DES	model_1_multimer	0.914654	0.921992	94.0002	0.920524	FER_BACSU	DES_BACSU	fer	des	P50727	O34653	P50727-O34653	FALSE	FALSE	FALSE	FALSE	TRUE	FALSE	0	0	0	0	0	0	0	0	0	FALSE	electron transfer	adaptation of membrane fluidity at low temperatures	4 iron, 4 sulfur cluster binding [GO:0051539]; electron transfer activity [GO:0009055]; iron ion binding [GO:0005506]	plasma membrane [GO:0005886]; oxidoreductase activity, acting on paired donors, with oxidation of a pair of donors resulting in the reduction of molecular oxygen to two molecules of water [GO:0016717]; fatty acid biosynthetic process [GO:0006633]; lipid metabolic process [GO:0006629]
30	SYGB-SYGA	model_2_multimer	0.82293	0.919655	93.9622	0.90031	SYGB_BACSU	SYGA_BACSU	glyS	glyQ	P54381	P54380	P54381-P54380	TRUE	TRUE	FALSE	TRUE	TRUE	TRUE	8	0	0	8	0	0	0	0	0	TRUE	translation	translation	cytosol [GO:0005829]; ATP binding [GO:0005524]; glycine-tRNA ligase activity [GO:0004820]; glycyl-tRNA aminoacylation [GO:0006426]	cytoplasm [GO:0005737]; ATP binding [GO:0005524]; glycine-tRNA ligase activity [GO:0004820]; transferase activity [GO:0016740]; glycyl-tRNA aminoacylation [GO:0006426]	ATP binding [GO:0005524]; glycyl-tRNA aminoacylation [GO:0006426]; glycine-tRNA ligase activity [GO:0004820]
31	SDHAA-SDHAB	model_4_multimer	0.913125	0.919272	94.4158	0.918042	SDHAA_BACSU	SDHAB_BACSU	sdaAA	sdaAB	O34607	O34635	O34607-O34635	FALSE	TRUE	FALSE	FALSE	TRUE	TRUE	2	0	0	2	0	0	0	0	0	TRUE	serine utilization	serine utilization	4 iron, 4 sulfur cluster binding [GO:0051539]; L-serine ammonia-lyase activity [GO:0003941]; metal ion binding [GO:0046872]; gluconeogenesis [GO:0006094]	4 iron, 4 sulfur cluster binding [GO:0051539]; L-serine ammonia-lyase activity [GO:0003941]; metal ion binding [GO:0046872]; gluconeogenesis [GO:0006094]	metal ion binding [GO:0046872]; gluconeogenesis [GO:0006094]; L-serine ammonia-lyase activity [GO:0003941]; 4 iron, 4 sulfur cluster binding [GO:0051539]
32	GATB-YTPR	model_3_multimer	0.850613	0.916291	93.5761	0.903155	GATB_BACSU	YTPR_BACSU	gatB	ytpR	O30509	O34943	O30509-O34943	FALSE	FALSE	TRUE	TRUE	FALSE	FALSE	27	0	0	26	0	0	1	0	0	FALSE	translation	unknown	asparaginyl-tRNA synthase (glutamine-hydrolyzing) activity [GO:0050566]; ATP binding [GO:0005524]; glutaminyl-tRNA synthase (glutamine-hydrolyzing) activity [GO:0050567]; glutaminyl-tRNAGln biosynthesis via transamidation [GO:0070681]; translation [GO:0006412]	tRNA binding [GO:0000049]
33	YOJF-BSHB2	model_3_multimer	0.923535	0.913716	95.3438	0.91568	YOJF_BACSU	BSHB2_BACSU	yojF	bshB2	O31858	O31857	O31858-O31857	FALSE	FALSE	FALSE	TRUE	FALSE	FALSE	1	0	0	1	0	0	0	0	0	TRUE	unknown	biosynthesis of bacillithiol		hydrolase activity, acting on carbon-nitrogen (but not peptide) bonds, in linear amides [GO:0016811]; metal ion binding [GO:0046872]
34	SUFD-SUFC	model_2_multimer	0.852798	0.912605	92.643	0.900643	SUFD_BACSU	SUFC_BACSU	sufD	sufC	O32165	P80866	O32165-P80866	TRUE	FALSE	TRUE	TRUE	TRUE	TRUE	20	3	15	15	0	0	5	3	60	TRUE	synthesis of Fe-S-clusters	synthesis of Fe-S clusters	iron-sulfur cluster assembly [GO:0016226]	ATP binding [GO:0005524]
35	GERKB-GERKA	model_3_multimer	0.837424	0.911716	82.208	0.896858	GERKB_BACSU	GERKA_BACSU	gerKB	gerKA	P49940	P49939	P49940-P49939	FALSE	FALSE	FALSE	FALSE	TRUE	TRUE	0	0	0	0	0	0	0	0	0	TRUE	germination	germination response to the combination of glucose, fructose, aspartate, and KCl	plasma membrane [GO:0005886]; spore germination [GO:0009847]	plasma membrane [GO:0005886]; spore germination [GO:0009847]	plasma membrane [GO:0005886]; spore germination [GO:0009847]
36	GATA-GATC	model_5_multimer	0.951464	0.911067	96.0237	0.919146	GATA_BACSU	GATC_BACSU	gatA	gatC	O06491	O06492	O06491-O06492	TRUE	FALSE	TRUE	TRUE	TRUE	TRUE	10	0	0	6	0	0	4	0	0	TRUE	translation	translation	glutamyl-tRNA(Gln) amidotransferase complex [GO:0030956]; ATP binding [GO:0005524]; glutaminyl-tRNA synthase (glutamine-hydrolyzing) activity [GO:0050567]; translation [GO:0006412]	asparaginyl-tRNA synthase (glutamine-hydrolyzing) activity [GO:0050566]; ATP binding [GO:0005524]; glutaminyl-tRNA synthase (glutamine-hydrolyzing) activity [GO:0050567]; glutaminyl-tRNAGln biosynthesis via transamidation [GO:0070681]; regulation of translational fidelity [GO:0006450]; translation [GO:0006412]	translation [GO:0006412]; glutaminyl-tRNA synthase (glutamine-hydrolyzing) activity [GO:0050567]; ATP binding [GO:0005524]
37	GERBA-GERBB	model_1_multimer	0.81328	0.910683	84.428	0.891203	GERBA_BACSU	GERBB_BACSU	gerBA	gerBB	P39569	P39570	P39569-P39570	FALSE	FALSE	FALSE	FALSE	TRUE	TRUE	0	0	0	0	0	0	0	0	0	TRUE	germination response to the combination of glucose, fructose, and KCl	germination	plasma membrane [GO:0005886]; spore germination [GO:0009847]	plasma membrane [GO:0005886]; amino acid transport [GO:0006865]; spore germination [GO:0009847]	plasma membrane [GO:0005886]; spore germination [GO:0009847]
38	ACCD-ACCA	model_4_multimer	0.89675	0.909596	93.2979	0.907027	ACCD_BACSU	ACCA_BACSU	accD	accA	C0SP93	O34847	C0SP93-O34847	TRUE	FALSE	TRUE	TRUE	TRUE	TRUE	7	1	14.3	5	0	0	2	1	50	TRUE	production of malonyl-CoA, the substrate for fatty acid biosynthesis	production of malonyl-CoA, the substrate for fatty acid biosynthesis	acetyl-CoA carboxylase complex [GO:0009317]; acetyl-CoA carboxylase activity [GO:0003989]; ATP binding [GO:0005524]; carboxyl- or carbamoyltransferase activity [GO:0016743]; zinc ion binding [GO:0008270]; fatty acid biosynthetic process [GO:0006633]; malonyl-CoA biosynthetic process [GO:2001295]	acetyl-CoA carboxylase complex [GO:0009317]; acetyl-CoA carboxylase activity [GO:0003989]; ATP binding [GO:0005524]; carboxyl- or carbamoyltransferase activity [GO:0016743]; fatty acid biosynthetic process [GO:0006633]; malonyl-CoA biosynthetic process [GO:2001295]; response to antibiotic [GO:0046677]	fatty acid biosynthetic process [GO:0006633]; ATP binding [GO:0005524]; acetyl-CoA carboxylase activity [GO:0003989]; carboxyl- or carbamoyltransferase activity [GO:0016743]; acetyl-CoA carboxylase complex [GO:0009317]; malonyl-CoA biosynthetic process [GO:2001295]
39	MELD-MELC	model_2_multimer	0.902249	0.906624	92.7103	0.905749	MELD_BACSU	MELC_BACSU	melD	melC	O34706	O34518	O34706-O34518	FALSE	FALSE	FALSE	FALSE	TRUE	TRUE	0	0	0	0	0	0	0	0	0	TRUE	uptake of melibiose and raffinose	uptake of melibiose and raffinose	plasma membrane [GO:0005886]; polysaccharide transport [GO:0015774]; transmembrane transport [GO:0055085]	plasma membrane [GO:0005886]; polysaccharide transport [GO:0015774]; transmembrane transport [GO:0055085]	plasma membrane [GO:0005886]; polysaccharide transport [GO:0015774]; transmembrane transport [GO:0055085]
40	RIR1-YOSR	model_1_multimer	0.941759	0.905446	94.9504	0.912709	RIR1_BACSU	YOSR_BACSU	nrdE	yosR	P50620	O34342	P50620-O34342	FALSE	FALSE	FALSE	FALSE	TRUE	TRUE	6	0	0	6	0	0	0	0	0	FALSE	synthesis of deoxyribonucleoside triphosphates	unknown	ribonucleoside-diphosphate reductase complex [GO:0005971]; ATP binding [GO:0005524]; ribonucleoside-diphosphate reductase activity, thioredoxin disulfide as acceptor [GO:0004748]; deoxyribonucleotide biosynthetic process [GO:0009263]; DNA replication [GO:0006260]
41	LRGA-LRGB	model_3_multimer	0.884382	0.904434	91.3978	0.900424	LRGA_BACSU	LRGB_BACSU	lrgA	lrgB	P94515	P94516	P94515-P94516	FALSE	FALSE	FALSE	FALSE	TRUE	TRUE	0	0	0	0	0	0	0	0	0	TRUE	uptake of pyruvate	uptake of pyruvate	plasma membrane [GO:0005886]; cytolysis [GO:0019835]; programmed cell death [GO:0012501]	plasma membrane [GO:0005886]; cytolysis [GO:0019835]; programmed cell death [GO:0012501]	cytolysis [GO:0019835]; plasma membrane [GO:0005886]; programmed cell death [GO:0012501]
42	SP2M-SP2P	model_2_multimer	0.703845	0.90326	85.3508	0.863377	SP2M_BACSU	SP2P_BACSU	spoIIM	spoIIP	P37873	P37968	P37873-P37968	FALSE	FALSE	FALSE	FALSE	TRUE	TRUE	0	0	0	0	0	0	0	0	0	FALSE	dissolution of the septal cell wall	cell wall hydrolase with both amidase and endopeptidase activities, required for dissolution of the septal cell wall	cell septum [GO:0030428]; plasma membrane [GO:0005886]; positive regulation of cell septum assembly [GO:1901893]; regulation of sporulation resulting in formation of a cellular spore [GO:0042173]; sporulation resulting in formation of a cellular spore [GO:0030435]	sporulation resulting in formation of a cellular spore [GO:0030435]	sporulation resulting in formation of a cellular spore [GO:0030435]
43	YYDI-YYDJ	model_4_multimer	0.890032	0.903139	94.4553	0.900517	YYDI_BACSU	YYDJ_BACSU	yydI	yydJ	Q45593	Q45592	Q45593-Q45592	FALSE	FALSE	FALSE	FALSE	TRUE	TRUE	0	0	0	0	0	0	0	0	0	TRUE	control of LiaR-LiaS activity	control of LiaR-LiaS activity	ATP-binding cassette (ABC) transporter complex [GO:0043190]; ATP binding [GO:0005524]; ATPase-coupled transmembrane transporter activity [GO:0042626]	plasma membrane [GO:0005886]
44	YFHA-YFIY	model_5_multimer	0.884545	0.902318	91.609	0.898764	YFHA_BACSU	YFIY_BACSU	yfhA	yfiY	O31569	O31567	O31569-O31567	FALSE	FALSE	FALSE	FALSE	TRUE	TRUE	13	0	0	13	0	0	0	0	0	FALSE	acquisition of iron	acquisition of iron	plasma membrane [GO:0005886]; transmembrane transporter activity [GO:0022857]; siderophore-dependent iron import into cell [GO:0033214]	cytoplasm [GO:0005737]; membrane raft [GO:0045121]; outer membrane-bounded periplasmic space [GO:0030288]; plasma membrane [GO:0005886]; ion transport [GO:0006811]; iron ion homeostasis [GO:0055072]	plasma membrane [GO:0005886]
45	GLNM-GLNP	model_1_multimer	0.911284	0.902157	94.557	0.903982	GLNM_BACSU	GLNP_BACSU	glnM	glnP	O34671	O34606	O34671-O34606	FALSE	TRUE	FALSE	FALSE	TRUE	TRUE	0	0	0	0	0	0	0	0	0	TRUE	glutamine uptake	glutamine uptake	ATP-binding cassette (ABC) transporter complex, substrate-binding subunit-containing [GO:0055052]; plasma membrane [GO:0005886]; transmembrane transporter activity [GO:0022857]; amino acid transport [GO:0006865]	ATP-binding cassette (ABC) transporter complex, substrate-binding subunit-containing [GO:0055052]; plasma membrane [GO:0005886]; transmembrane transporter activity [GO:0022857]; amino acid transport [GO:0006865]	transmembrane transporter activity [GO:0022857]; ATP-binding cassette (ABC) transporter complex, substrate-binding subunit-containing [GO:0055052]; plasma membrane [GO:0005886]; amino acid transport [GO:0006865]
46	TCYL-TCYM	model_4_multimer	0.906181	0.902046	93.954	0.902873	TCYL_BACSU	TCYM_BACSU	tcyL	tcyM	O34315	O34931	O34315-O34931	FALSE	TRUE	FALSE	FALSE	TRUE	TRUE	0	0	0	0	0	0	0	0	0	TRUE	cystine uptake	cystine uptake	ATP-binding cassette (ABC) transporter complex, substrate-binding subunit-containing [GO:0055052]; plasma membrane [GO:0005886]; transmembrane transporter activity [GO:0022857]; amino acid transport [GO:0006865]	ATP-binding cassette (ABC) transporter complex, substrate-binding subunit-containing [GO:0055052]; plasma membrane [GO:0005886]; transmembrane transporter activity [GO:0022857]; amino acid transport [GO:0006865]	transmembrane transporter activity [GO:0022857]; ATP-binding cassette (ABC) transporter complex, substrate-binding subunit-containing [GO:0055052]; plasma membrane [GO:0005886]; amino acid transport [GO:0006865]
47	DHSC-SDHB	model_4_multimer	0.921383	0.901624	95.7381	0.905576	DHSC_BACSU	SDHB_BACSU	sdhC	sdhB	P08064	P08066	P08064-P08066	FALSE	FALSE	FALSE	FALSE	TRUE	TRUE	2	0	0	2	0	0	0	0	0	TRUE	TCA cycle	TCA cycle	plasma membrane [GO:0005886]; metal ion binding [GO:0046872]; oxidoreductase activity, acting on the CH-CH group of donors [GO:0016627]; tricarboxylic acid cycle [GO:0006099]	2 iron, 2 sulfur cluster binding [GO:0051537]; 3 iron, 4 sulfur cluster binding [GO:0051538]; 4 iron, 4 sulfur cluster binding [GO:0051539]; electron transfer activity [GO:0009055]; metal ion binding [GO:0046872]; succinate dehydrogenase (ubiquinone) activity [GO:0008177]; aerobic respiration [GO:0009060]; respiratory electron transport chain [GO:0022904]; tricarboxylic acid cycle [GO:0006099]	tricarboxylic acid cycle [GO:0006099]; metal ion binding [GO:0046872]
48	ATPA-ATPB	model_4_multimer	0.90843	0.898979	94.0314	0.900869	ATPA_BACSU	ATPB_BACSU	atpA	atpD	P37808	P37809	P37808-P37809	TRUE	FALSE	TRUE	TRUE	TRUE	TRUE	19	1	5.3	15	0	0	4	1	25	TRUE	ATP synthesis	ATP synthesis	membrane raft [GO:0045121]; plasma membrane [GO:0005886]; proton-transporting ATP synthase complex, catalytic core F(1) [GO:0045261]; ADP binding [GO:0043531]; ATP binding [GO:0005524]; proton-transporting ATP synthase activity, rotational mechanism [GO:0046933]; proton-transporting ATPase activity, rotational mechanism [GO:0046961]; proton motive force-driven ATP synthesis [GO:0015986]	membrane raft [GO:0045121]; plasma membrane [GO:0005886]; proton-transporting ATP synthase complex, catalytic core F(1) [GO:0045261]; ATP binding [GO:0005524]; proton-transporting ATP synthase activity, rotational mechanism [GO:0046933]; proton-transporting ATPase activity, rotational mechanism [GO:0046961]	ATP binding [GO:0005524]; proton-transporting ATPase activity, rotational mechanism [GO:0046961]; proton-transporting ATP synthase complex, catalytic core F(1) [GO:0045261]; membrane raft [GO:0045121]; plasma membrane [GO:0005886]; proton-transporting ATP synthase activity, rotational mechanism [GO:0046933]
49	COTG-COTH	model_5_multimer	0.740569	0.897734	84.4065	0.866301	COTG_BACSU	COTH_BACSU	cotG	cotH	P39801	Q45535	P39801-Q45535	FALSE	FALSE	FALSE	FALSE	TRUE	FALSE	0	0	0	0	0	0	0	0	0	FALSE	control of spore permeability, resistance of the spore	protection of CotU and CotC in the mother cell	sporulation resulting in formation of a cellular spore [GO:0030435]	sporulation resulting in formation of a cellular spore [GO:0030435]	sporulation resulting in formation of a cellular spore [GO:0030435]
50	HISZ-HIS1	model_5_multimer	0.886328	0.897384	93.3212	0.895173	HISZ_BACSU	HIS1_BACSU	hisZ	hisG	O34459	O34520	O34459-O34520	FALSE	FALSE	FALSE	FALSE	TRUE	TRUE	0	0	0	0	0	0	0	0	0	TRUE	biosynthesis of histidine	biosynthesis of histidine	cytoplasm [GO:0005737]; histidine-tRNA ligase activity [GO:0004821]; transferase activity [GO:0016740]; histidine biosynthetic process [GO:0000105]; histidyl-tRNA aminoacylation [GO:0006427]	cytoplasm [GO:0005737]; ATP binding [GO:0005524]; ATP phosphoribosyltransferase activity [GO:0003879]; histidine biosynthetic process [GO:0000105]	cytoplasm [GO:0005737]; histidine biosynthetic process [GO:0000105]
51	YHDK-YHDL	model_3_multimer	0.820415	0.897259	86.1307	0.88189	YHDK_BACSU	YHDL_BACSU	yhdK	yhdL	O07580	O07581	O07580-O07581	FALSE	FALSE	FALSE	FALSE	TRUE	TRUE	11	0	0	11	0	0	0	0	0	TRUE	control of SigM activity	control of SigM activity	plasma membrane [GO:0005886]	membrane [GO:0016020]
52	YCLP-YCLO	model_2_multimer	0.872808	0.897098	91.1086	0.89224	YCLP_BACSU	YCLO_BACSU	yclP	yclO	P94420	P94419	P94420-P94419	FALSE	FALSE	FALSE	FALSE	TRUE	TRUE	0	0	0	0	0	0	0	0	0	TRUE	acquisition of iron	acquisition of iron	plasma membrane [GO:0005886]; ATP binding [GO:0005524]; ion transport [GO:0006811]; iron ion homeostasis [GO:0055072]	plasma membrane [GO:0005886]; transmembrane transporter activity [GO:0022857]; siderophore-dependent iron import into cell [GO:0033214]	plasma membrane [GO:0005886]
53	YWQJ-YWQK	model_4_multimer	0.481273	0.896098	79.3246	0.813133	YWQJ_BACSU	YWQK_BACSU	ywqJ	ywqK	P96722	P96723	P96722-P96723	FALSE	FALSE	FALSE	FALSE	TRUE	TRUE	0	0	0	0	0	0	0	0	0	TRUE	unknown	unknown	extracellular region [GO:0005576]	cytoplasm [GO:0005737]; toxin activity [GO:0090729]
54	RNJ2-RNJ1	model_2_multimer	0.899596	0.896042	93.1683	0.896753	RNJ2_BACSU	RNJ1_BACSU	rnjB	rnjA	O31760	Q45493	O31760-Q45493	FALSE	TRUE	TRUE	TRUE	TRUE	TRUE	10	0	0	9	0	0	1	0	0	FALSE	RNA processing and degradation	RNA processing	cytoplasm [GO:0005737]; 5'-3' exoribonuclease activity [GO:0004534]; endoribonuclease activity [GO:0004521]; RNA binding [GO:0003723]; zinc ion binding [GO:0008270]; mRNA processing [GO:0006397]; rRNA processing [GO:0006364]	cytoplasm [GO:0005737]; 5'-3' exoribonuclease activity [GO:0004534]; endoribonuclease activity [GO:0004521]; identical protein binding [GO:0042802]; RNA binding [GO:0003723]; zinc ion binding [GO:0008270]; mRNA processing [GO:0006397]; rRNA processing [GO:0006364]	mRNA processing [GO:0006397]; endoribonuclease activity [GO:0004521]; 5'-3' exoribonuclease activity [GO:0004534]; zinc ion binding [GO:0008270]; cytoplasm [GO:0005737]; RNA binding [GO:0003723]; rRNA processing [GO:0006364]
55	NUPP-NUPQ	model_1_multimer	0.904291	0.89498	92.7432	0.896842	NUPP_BACSU	NUPQ_BACSU	nupP	nupQ	O05254	O05255	O05254-O05255	FALSE	FALSE	FALSE	FALSE	TRUE	TRUE	0	0	0	0	0	0	0	0	0	TRUE	uptake of guanosine	uptake of guanosine	plasma membrane [GO:0005886]; transmembrane transporter activity [GO:0022857]	plasma membrane [GO:0005886]; transmembrane transporter activity [GO:0022857]	transmembrane transporter activity [GO:0022857]; plasma membrane [GO:0005886]
56	ODPA-YNER	model_3_multimer	0.92728	0.894251	95.6017	0.900857	ODPA_BACSU	YNER_BACSU	pdhA	yneR	P21881	Q45063	P21881-Q45063	FALSE	FALSE	TRUE	FALSE	FALSE	FALSE	28	4	14.3	27	4	14.8	1	0	0	FALSE	links glycolysis and TCA cycle	control of pyruvate dehydrogenase activity	pyruvate dehydrogenase (acetyl-transferring) activity [GO:0004739]; acetyl-CoA biosynthetic process from pyruvate [GO:0006086]; glycolytic process [GO:0006096]
57	GERAB-GERAA	model_2_multimer	0.804141	0.893705	86.0145	0.875792	GERAB_BACSU	GERAA_BACSU	gerAB	gerAA	P07869	P07868	P07869-P07868	FALSE	FALSE	FALSE	FALSE	TRUE	FALSE	0	0	0	0	0	0	0	0	0	TRUE	germination response to L-alanine	germination response to L-alanine	plasma membrane [GO:0005886]; amino acid transport [GO:0006865]; spore germination [GO:0009847]	plasma membrane [GO:0005886]; spore germination [GO:0009847]	plasma membrane [GO:0005886]; spore germination [GO:0009847]
58	RESB-RESC	model_2_multimer	0.876347	0.892487	91.5741	0.889259	RESB_BACSU	RESC_BACSU	resB	resC	P35161	P35162	P35161-P35162	FALSE	FALSE	FALSE	FALSE	TRUE	TRUE	0	0	0	0	0	0	0	0	0	TRUE	cytochrome c biogenesis	cytochrome c biogenesis	plasma membrane [GO:0005886]; cytochrome complex assembly [GO:0017004]	membrane raft [GO:0045121]; plasma membrane [GO:0005886]; heme binding [GO:0020037]; cytochrome complex assembly [GO:0017004]	cytochrome complex assembly [GO:0017004]; plasma membrane [GO:0005886]
59	NADK2-ACKA	model_5_multimer	0.92669	0.892485	95.2105	0.899326	NADK2_BACSU	ACKA_BACSU	nadK2	ackA	O34934	P37877	O34934-P37877	FALSE	FALSE	TRUE	FALSE	FALSE	FALSE	8	1	12.5	6	1	16.7	2	0	0	FALSE	generation of NADP from NAD	overflow metabolism	cytoplasm [GO:0005737]; ATP binding [GO:0005524]; metal ion binding [GO:0046872]; NAD binding [GO:0051287]; NAD+ kinase activity [GO:0003951]; NAD metabolic process [GO:0019674]; NADP biosynthetic process [GO:0006741]; phosphorylation [GO:0016310]	cytoplasm [GO:0005737]; acetate kinase activity [GO:0008776]; ATP binding [GO:0005524]; magnesium ion binding [GO:0000287]; acetate metabolic process [GO:0006083]; acetyl-CoA biosynthetic process [GO:0006085]; phosphorylation [GO:0016310]	cytoplasm [GO:0005737]; ATP binding [GO:0005524]; phosphorylation [GO:0016310]
60	YOBL-YOBK	model_1_multimer	0.462594	0.891693	80.7139	0.805873	YOBL_BACSU	YOBK_BACSU	yobL	yobK	O34330	O34596	O34330-O34596	FALSE	FALSE	FALSE	FALSE	TRUE	TRUE	0	0	0	0	0	0	0	0	0	TRUE	competetion with other bacteria in biofilms	inhibition of the cytotoxic activity of YobL	extracellular region [GO:0005576]; nuclease activity [GO:0004518]; toxin activity [GO:0090729]	cytoplasm [GO:0005737]
61	CYSJ-CYSI	model_5_multimer	0.870073	0.891262	93.4374	0.887024	CYSJ_BACSU	CYSI_BACSU	cysJ	cysI	O32214	O32213	O32214-O32213	FALSE	FALSE	FALSE	TRUE	TRUE	TRUE	2	0	0	2	0	0	0	0	0	TRUE	sulfite reduction	sulfite reduction	cytosol [GO:0005829]; flavin adenine dinucleotide binding [GO:0050660]; FMN binding [GO:0010181]; oxidoreductase activity [GO:0016491]; sulfite reductase (NADPH) activity [GO:0004783]; cysteine biosynthetic process [GO:0019344]; hydrogen sulfide biosynthetic process [GO:0070814]	sulfite reductase complex (NADPH) [GO:0009337]; 4 iron, 4 sulfur cluster binding [GO:0051539]; heme binding [GO:0020037]; metal ion binding [GO:0046872]; NADP binding [GO:0050661]; sulfite reductase (ferredoxin) activity [GO:0050311]; sulfite reductase (NADPH) activity [GO:0004783]; sulfite reductase activity [GO:0016002]; cysteine biosynthetic process [GO:0019344]; hydrogen sulfide biosynthetic …	hydrogen sulfide biosynthetic process [GO:0070814]; sulfite reductase (NADPH) activity [GO:0004783]; cysteine biosynthetic process [GO:0019344]
62	CHEY-CHEC	model_4_multimer	0.887516	0.891258	92.3566	0.89051	CHEY_BACSU	CHEC_BACSU	cheY	cheC	P24072	P40403	P24072-P40403	FALSE	FALSE	FALSE	FALSE	TRUE	TRUE	0	0	0	0	0	0	0	0	0	TRUE	modulation of flagellar switch bias	motility and chemotaxis	cytoplasm [GO:0005737]; metal ion binding [GO:0046872]; bacterial-type flagellum-dependent swarming motility [GO:0071978]; chemotaxis [GO:0006935]; phosphorelay signal transduction system [GO:0000160]	hydrolase activity [GO:0016787]; positive chemotaxis [GO:0050918]
63	GERBA-GERAB	model_1_multimer	0.795185	0.891021	83.141	0.871854	GERBA_BACSU	GERAB_BACSU	gerBA	gerAB	P39569	P07869	P39569-P07869	FALSE	FALSE	FALSE	FALSE	TRUE	TRUE	0	0	0	0	0	0	0	0	0	FALSE	germination response to the combination of glucose, fructose, and KCl	germination response to L-alanine	plasma membrane [GO:0005886]; spore germination [GO:0009847]	plasma membrane [GO:0005886]; amino acid transport [GO:0006865]; spore germination [GO:0009847]	plasma membrane [GO:0005886]; spore germination [GO:0009847]
64	RIR1-THIO	model_1_multimer	0.937629	0.890802	94.7149	0.900168	RIR1_BACSU	THIO_BACSU	nrdE	trxA	P50620	P14949	P50620-P14949	FALSE	FALSE	FALSE	FALSE	TRUE	FALSE	8	0	0	8	0	0	0	0	0	FALSE	synthesis of deoxyribonucleoside triphosphates	protection of proteins against oxidative damage	ribonucleoside-diphosphate reductase complex [GO:0005971]; ATP binding [GO:0005524]; ribonucleoside-diphosphate reductase activity, thioredoxin disulfide as acceptor [GO:0004748]; deoxyribonucleotide biosynthetic process [GO:0009263]; DNA replication [GO:0006260]	cytoplasm [GO:0005737]; cytosol [GO:0005829]; oxidoreductase activity [GO:0016491]; protein-disulfide reductase activity [GO:0015035]; cell redox homeostasis [GO:0045454]
65	GERBB-GERAA	model_1_multimer	0.76887	0.890674	84.3866	0.866313	GERBB_BACSU	GERAA_BACSU	gerBB	gerAA	P39570	P07868	P39570-P07868	FALSE	FALSE	FALSE	FALSE	TRUE	FALSE	0	0	0	0	0	0	0	0	0	FALSE	germination	germination response to L-alanine	plasma membrane [GO:0005886]; amino acid transport [GO:0006865]; spore germination [GO:0009847]	plasma membrane [GO:0005886]; spore germination [GO:0009847]	plasma membrane [GO:0005886]; spore germination [GO:0009847]
66	DPPD-YKFD	model_4_multimer	0.901987	0.887467	92.9654	0.890371	DPPD_BACSU	YKFD_BACSU	dppD	ykfD	P26905	C0SP98	P26905-C0SP98	FALSE	TRUE	FALSE	FALSE	TRUE	TRUE	0	0	0	0	0	0	0	0	0	TRUE	uptake of dipeptides	unknown	ATP-binding cassette (ABC) transporter complex, substrate-binding subunit-containing [GO:0055052]; plasma membrane [GO:0005886]; ATP binding [GO:0005524]; transmembrane transporter activity [GO:0022857]; peptide transport [GO:0015833]; protein transport [GO:0015031]; sporulation resulting in formation of a cellular spore [GO:0030435]; transmembrane transport [GO:0055085]	ATP-binding cassette (ABC) transporter complex, substrate-binding subunit-containing [GO:0055052]; ATP binding [GO:0005524]; peptide transport [GO:0015833]	ATP-binding cassette (ABC) transporter complex, substrate-binding subunit-containing [GO:0055052]; ATP binding [GO:0005524]; peptide transport [GO:0015833]
67	YURM-YURN	model_1_multimer	0.878102	0.887105	91.6146	0.885304	YURM_BACSU	YURN_BACSU	yurM	yurN	O32154	O32155	O32154-O32155	FALSE	FALSE	FALSE	FALSE	TRUE	TRUE	0	0	0	0	0	0	0	0	0	TRUE	uptake of sugar amines	uptake of sugar amines	plasma membrane [GO:0005886]; transmembrane transport [GO:0055085]	plasma membrane [GO:0005886]; transmembrane transport [GO:0055085]	plasma membrane [GO:0005886]; transmembrane transport [GO:0055085]
68	PSTB1-YQGI	model_4_multimer	0.834522	0.886196	92.6861	0.875861	PSTB1_BACSU	YQGI_BACSU	pstB1	yqgI	P46342	P46340	P46342-P46340	FALSE	FALSE	FALSE	FALSE	TRUE	TRUE	0	0	0	0	0	0	0	0	0	TRUE	high-affinity phosphate uptake	high-affinity phosphate uptake	plasma membrane [GO:0005886]; ATP binding [GO:0005524]; ATPase-coupled phosphate ion transmembrane transporter activity [GO:0015415]; inorganic phosphate transmembrane transporter activity [GO:0005315]	plasma membrane [GO:0005886]; inorganic phosphate transmembrane transporter activity [GO:0005315]; phosphate ion transmembrane transport [GO:0035435]	inorganic phosphate transmembrane transporter activity [GO:0005315]; plasma membrane [GO:0005886]
69	YWRA-YWRB	model_3_multimer	0.886207	0.885817	91.1866	0.885895	YWRA_BACSU	YWRB_BACSU	ywrA	ywrB	O05215	O05216	O05215-O05216	FALSE	FALSE	FALSE	FALSE	TRUE	TRUE	0	0	0	0	0	0	0	0	0	TRUE	chromate detoxification	chromate detoxification	plasma membrane [GO:0005886]; chromate transmembrane transporter activity [GO:0015109]	plasma membrane [GO:0005886]; chromate transmembrane transporter activity [GO:0015109]	chromate transmembrane transporter activity [GO:0015109]; plasma membrane [GO:0005886]
70	GERKB-GERAA	model_3_multimer	0.798389	0.885254	82.7602	0.867881	GERKB_BACSU	GERAA_BACSU	gerKB	gerAA	P49940	P07868	P49940-P07868	FALSE	FALSE	FALSE	FALSE	TRUE	FALSE	0	0	0	0	0	0	0	0	0	FALSE	germination	germination response to L-alanine	plasma membrane [GO:0005886]; spore germination [GO:0009847]	plasma membrane [GO:0005886]; spore germination [GO:0009847]	plasma membrane [GO:0005886]; spore germination [GO:0009847]
71	OPPD-OPPF	model_4_multimer	0.905313	0.884207	93.1629	0.888428	OPPD_BACSU	OPPF_BACSU	oppD	oppF	P24136	P24137	P24136-P24137	FALSE	TRUE	FALSE	FALSE	TRUE	FALSE	3	0	0	3	0	0	0	0	0	TRUE	initiation of sporulation, competence development	initiation of sporulation, competence development	ATP-binding cassette (ABC) transporter complex, substrate-binding subunit-containing [GO:0055052]; plasma membrane [GO:0005886]; ATP binding [GO:0005524]; transmembrane transporter activity [GO:0022857]; establishment of competence for transformation [GO:0030420]; peptide transport [GO:0015833]; protein transport [GO:0015031]; sporulation resulting in formation of a cellular spore [GO:0030435]; t…	ATP-binding cassette (ABC) transporter complex, substrate-binding subunit-containing [GO:0055052]; ATP binding [GO:0005524]; establishment of competence for transformation [GO:0030420]; peptide transport [GO:0015833]; protein transport [GO:0015031]; sporulation resulting in formation of a cellular spore [GO:0030435]	establishment of competence for transformation [GO:0030420]; ATP-binding cassette (ABC) transporter complex, substrate-binding subunit-containing [GO:0055052]; ATP binding [GO:0005524]; sporulation resulting in formation of a cellular spore [GO:0030435]; peptide transport [GO:0015833]; protein transport [GO:0015031]
72	GERAB-GERKA	model_1_multimer	0.799867	0.884159	83.4067	0.867301	GERAB_BACSU	GERKA_BACSU	gerAB	gerKA	P07869	P49939	P07869-P49939	FALSE	FALSE	FALSE	FALSE	TRUE	TRUE	0	0	0	0	0	0	0	0	0	FALSE	germination response to L-alanine	germination response to the combination of glucose, fructose, aspartate, and KCl	plasma membrane [GO:0005886]; amino acid transport [GO:0006865]; spore germination [GO:0009847]	plasma membrane [GO:0005886]; spore germination [GO:0009847]	plasma membrane [GO:0005886]; spore germination [GO:0009847]
73	GERBB-GERKA	model_1_multimer	0.79301	0.883713	83.9026	0.865572	GERBB_BACSU	GERKA_BACSU	gerBB	gerKA	P39570	P49939	P39570-P49939	FALSE	FALSE	FALSE	FALSE	TRUE	TRUE	0	0	0	0	0	0	0	0	0	FALSE	germination	germination response to the combination of glucose, fructose, aspartate, and KCl	plasma membrane [GO:0005886]; amino acid transport [GO:0006865]; spore germination [GO:0009847]	plasma membrane [GO:0005886]; spore germination [GO:0009847]	plasma membrane [GO:0005886]; spore germination [GO:0009847]
74	RPOB-RPOC	model_1_multimer	0.85834	0.883502	89.155	0.878469	RPOB_BACSU	RPOC_BACSU	rpoB	rpoC	P37870	P37871	P37870-P37871	TRUE	TRUE	TRUE	TRUE	TRUE	TRUE	77	0	0	57	0	0	20	0	0	TRUE	transcription	transcription	DNA-directed RNA polymerase complex [GO:0000428]; DNA binding [GO:0003677]; DNA-directed 5'-3' RNA polymerase activity [GO:0003899]; ribonucleoside binding [GO:0032549]; DNA-templated transcription [GO:0006351]; response to antibiotic [GO:0046677]	DNA-directed RNA polymerase complex [GO:0000428]; DNA binding [GO:0003677]; DNA-directed 5'-3' RNA polymerase activity [GO:0003899]; magnesium ion binding [GO:0000287]; zinc ion binding [GO:0008270]; DNA-templated transcription [GO:0006351]; response to antibiotic [GO:0046677]	DNA-directed RNA polymerase complex [GO:0000428]; DNA-templated transcription [GO:0006351]; response to antibiotic [GO:0046677]; DNA-directed 5'-3' RNA polymerase activity [GO:0003899]; DNA binding [GO:0003677]
75	GCSH-LIPL	model_4_multimer	0.925873	0.883243	95.4588	0.891769	GCSH_BACSU	LIPL_BACSU	gcvH	lipL	O32174	P39648	O32174-P39648	FALSE	FALSE	FALSE	FALSE	TRUE	TRUE	1	0	0	1	0	0	0	0	0	FALSE	glycine utilization	lipoic acid metabolism	cytoplasm [GO:0005737]; cytosol [GO:0005829]; glycine cleavage complex [GO:0005960]; glycine decarboxylation via glycine cleavage system [GO:0019464]; lipoate biosynthetic process [GO:0009107]; protein lipoylation [GO:0009249]	octanoyltransferase activity [GO:0016415]; lipoate biosynthetic process [GO:0009107]; protein lipoylation [GO:0009249]	protein lipoylation [GO:0009249]; lipoate biosynthetic process [GO:0009107]
76	YFMC-YFMD	model_3_multimer	0.850869	0.882358	88.052	0.87606	YFMC_BACSU	YFMD_BACSU	yfmC	yfmD	O34348	O34933	O34348-O34933	FALSE	FALSE	FALSE	FALSE	TRUE	TRUE	19	0	0	19	0	0	0	0	0	TRUE	iron uptake	acquisition of iron	outer membrane-bounded periplasmic space [GO:0030288]; plasma membrane [GO:0005886]; ion transport [GO:0006811]; iron ion homeostasis [GO:0055072]	plasma membrane [GO:0005886]; transmembrane transporter activity [GO:0022857]; siderophore-dependent iron import into cell [GO:0033214]	plasma membrane [GO:0005886]
77	GERBA-GERKB	model_3_multimer	0.795771	0.881813	81.6958	0.864604	GERBA_BACSU	GERKB_BACSU	gerBA	gerKB	P39569	P49940	P39569-P49940	FALSE	FALSE	FALSE	FALSE	TRUE	TRUE	0	0	0	0	0	0	0	0	0	FALSE	germination response to the combination of glucose, fructose, and KCl	germination	plasma membrane [GO:0005886]; spore germination [GO:0009847]	plasma membrane [GO:0005886]; spore germination [GO:0009847]	plasma membrane [GO:0005886]; spore germination [GO:0009847]
78	APPD-APPB	model_1_multimer	0.814122	0.88029	88.5097	0.867056	APPD_BACSU	APPB_BACSU	appD	appB	P42064	P42062	P42064-P42062	FALSE	FALSE	FALSE	FALSE	TRUE	TRUE	0	0	0	0	0	0	0	0	0	TRUE	uptake of oligopeptides	uptake of oligopeptides	ATP-binding cassette (ABC) transporter complex, substrate-binding subunit-containing [GO:0055052]; ATP binding [GO:0005524]; establishment of competence for transformation [GO:0030420]; peptide transport [GO:0015833]; protein transport [GO:0015031]; sporulation resulting in formation of a cellular spore [GO:0030435]	plasma membrane [GO:0005886]; establishment of competence for transformation [GO:0030420]; peptide transport [GO:0015833]; protein transport [GO:0015031]; sporulation resulting in formation of a cellular spore [GO:0030435]; transmembrane transport [GO:0055085]	establishment of competence for transformation [GO:0030420]; sporulation resulting in formation of a cellular spore [GO:0030435]; protein transport [GO:0015031]; peptide transport [GO:0015833]
79	APPC-APPF	model_2_multimer	0.852255	0.878751	89.6702	0.873452	APPC_BACSU	APPF_BACSU	appC	appF	P42063	P42065	P42063-P42065	FALSE	FALSE	FALSE	FALSE	TRUE	TRUE	0	0	0	0	0	0	0	0	0	TRUE	uptake of oligopeptides	uptake of oligopeptides	plasma membrane [GO:0005886]; establishment of competence for transformation [GO:0030420]; peptide transport [GO:0015833]; protein transport [GO:0015031]; sporulation resulting in formation of a cellular spore [GO:0030435]; transmembrane transport [GO:0055085]	ATP-binding cassette (ABC) transporter complex, substrate-binding subunit-containing [GO:0055052]; ATP binding [GO:0005524]; establishment of competence for transformation [GO:0030420]; peptide transport [GO:0015833]; protein transport [GO:0015031]; sporulation resulting in formation of a cellular spore [GO:0030435]	establishment of competence for transformation [GO:0030420]; sporulation resulting in formation of a cellular spore [GO:0030435]; protein transport [GO:0015031]; peptide transport [GO:0015833]
80	OPPF-OPPC	model_4_multimer	0.833599	0.878287	90.9903	0.869349	OPPF_BACSU	OPPC_BACSU	oppF	oppC	P24137	P24139	P24137-P24139	FALSE	FALSE	FALSE	FALSE	TRUE	FALSE	0	0	0	0	0	0	0	0	0	TRUE	initiation of sporulation, competence development	initiation of sporulation, competence development	ATP-binding cassette (ABC) transporter complex, substrate-binding subunit-containing [GO:0055052]; ATP binding [GO:0005524]; establishment of competence for transformation [GO:0030420]; peptide transport [GO:0015833]; protein transport [GO:0015031]; sporulation resulting in formation of a cellular spore [GO:0030435]	plasma membrane [GO:0005886]; establishment of competence for transformation [GO:0030420]; peptide transport [GO:0015833]; protein transport [GO:0015031]; sporulation resulting in formation of a cellular spore [GO:0030435]; transmembrane transport [GO:0055085]	establishment of competence for transformation [GO:0030420]; sporulation resulting in formation of a cellular spore [GO:0030435]; protein transport [GO:0015031]; peptide transport [GO:0015833]
81	PTHP-PTXBC	model_5_multimer	0.796695	0.878042	93.9157	0.861772	PTHP_BACSU	PTXBC_BACSU	ptsH	ybbF	P08877	Q797S1	P08877-Q797S1	FALSE	FALSE	FALSE	FALSE	TRUE	TRUE	0	0	0	0	0	0	0	0	0	FALSE	PTS-dependent sugar transport and carbon catabolite repression	N-acetyl muramic acid uptake and phosphorylation	cytoplasm [GO:0005737]; phosphoenolpyruvate-dependent sugar phosphotransferase system [GO:0009401]; regulation of carbohydrate utilization [GO:0043610]	plasma membrane [GO:0005886]; kinase activity [GO:0016301]; protein-N(PI)-phosphohistidine-sugar phosphotransferase activity [GO:0008982]; protein-phosphocysteine-N-acetylmuramate phosphotransferase system transporter activity [GO:0090588]; protein-phosphocysteine-sugar phosphotransferase activity [GO:0090563]; phosphoenolpyruvate-dependent sugar phosphotransferase system [GO:0009401]; phosphoryl…	phosphoenolpyruvate-dependent sugar phosphotransferase system [GO:0009401]
82	OPUAC-OPUAB	model_5_multimer	0.886199	0.877774	93.5082	0.879459	OPUAC_BACSU	OPUAB_BACSU	opuAC	opuAB	P46922	P46921	P46922-P46921	FALSE	FALSE	FALSE	TRUE	TRUE	TRUE	5	0	0	5	0	0	0	0	0	TRUE	compatible solute transport	compatible solute transport	ATP-binding cassette (ABC) transporter complex [GO:0043190]; membrane raft [GO:0045121]; transmembrane transporter activity [GO:0022857]; amino acid transport [GO:0006865]	ATP-binding cassette (ABC) transporter complex [GO:0043190]; plasma membrane [GO:0005886]; amine transmembrane transporter activity [GO:0005275]; carnitine transmembrane transporter activity [GO:0015226]; amino acid transport [GO:0006865]; carnitine transmembrane transport [GO:1902603]; choline transport [GO:0015871]; glycine betaine transport [GO:0031460]	ATP-binding cassette (ABC) transporter complex [GO:0043190]; amino acid transport [GO:0006865]
83	FTSW-PBP2B	model_3_multimer	0.637573	0.877656	88.1178	0.82964	FTSW_BACSU	PBP2B_BACSU	ftsW	pbpB	O07639	Q07868	O07639-Q07868	FALSE	FALSE	FALSE	FALSE	TRUE	TRUE	4	0	0	4	0	0	0	0	0	FALSE	cell division	septation, cell division	cell division site [GO:0032153]; plasma membrane [GO:0005886]; lipid-linked peptidoglycan transporter activity [GO:0015648]; peptidoglycan glycosyltransferase activity [GO:0008955]; cell cycle [GO:0007049]; cell division [GO:0051301]; cell wall organization [GO:0071555]; peptidoglycan biosynthetic process [GO:0009252]; regulation of cell shape [GO:0008360]	plasma membrane [GO:0005886]; penicillin binding [GO:0008658]; serine-type D-Ala-D-Ala carboxypeptidase activity [GO:0009002]; cell cycle [GO:0007049]; cell division [GO:0051301]; cell wall organization [GO:0071555]; peptidoglycan biosynthetic process [GO:0009252]; proteolysis [GO:0006508]; regulation of cell shape [GO:0008360]; response to antibiotic [GO:0046677]; sporulation resulting in format…	cell division [GO:0051301]; peptidoglycan biosynthetic process [GO:0009252]; cell wall organization [GO:0071555]; plasma membrane [GO:0005886]; regulation of cell shape [GO:0008360]; cell cycle [GO:0007049]
84	YKOC-YKOE	model_5_multimer	0.881838	0.877519	92.0415	0.878383	YKOC_BACSU	YKOE_BACSU	ykoC	ykoE	O34572	O34738	O34572-O34738	FALSE	FALSE	FALSE	FALSE	TRUE	TRUE	0	0	0	0	0	0	0	0	0	TRUE	thiamine uptake	thiamine uptake	plasma membrane [GO:0005886]	plasma membrane [GO:0005886]	plasma membrane [GO:0005886]
85	ARAP-ARAQ	model_1_multimer	0.883949	0.877287	91.0167	0.87862	ARAP_BACSU	ARAQ_BACSU	araP	araQ	P94529	P94530	P94529-P94530	FALSE	FALSE	FALSE	FALSE	TRUE	FALSE	0	0	0	0	0	0	0	0	0	TRUE	uptake of -1,5-arabinooligosaccharides	uptake of -1,5-arabinooligosaccharides	plasma membrane [GO:0005886]; carbohydrate transport [GO:0008643]; transmembrane transport [GO:0055085]	plasma membrane [GO:0005886]; carbohydrate transport [GO:0008643]; transmembrane transport [GO:0055085]	carbohydrate transport [GO:0008643]; plasma membrane [GO:0005886]; transmembrane transport [GO:0055085]
86	RIMM-RS19	model_1_multimer	0.868443	0.877258	94.1409	0.875495	RIMM_BACSU	RS19_BACSU	rimM	rpsS	O31740	P21476	O31740-P21476	TRUE	FALSE	TRUE	FALSE	FALSE	TRUE	8	0	0	7	0	0	1	0	0	FALSE	maturation of 16S rRNA	translation	cytoplasm [GO:0005737]; ribosome [GO:0005840]; ribosome binding [GO:0043022]; ribosomal small subunit biogenesis [GO:0042274]; rRNA processing [GO:0006364]	cytosolic small ribosomal subunit [GO:0022627]; rRNA binding [GO:0019843]; structural constituent of ribosome [GO:0003735]; ribosomal small subunit assembly [GO:0000028]; translation [GO:0006412]
87	GLNM-GLNH	model_2_multimer	0.866186	0.876956	91.4594	0.874802	GLNM_BACSU	GLNH_BACSU	glnM	glnH	O34671	O34563	O34671-O34563	FALSE	FALSE	FALSE	FALSE	TRUE	TRUE	0	0	0	0	0	0	0	0	0	TRUE	glutamine uptake	glutamine uptake	ATP-binding cassette (ABC) transporter complex, substrate-binding subunit-containing [GO:0055052]; plasma membrane [GO:0005886]; transmembrane transporter activity [GO:0022857]; amino acid transport [GO:0006865]	outer membrane-bounded periplasmic space [GO:0030288]; plasma membrane [GO:0005886]; ligand-gated ion channel activity [GO:0015276]; amino acid transport [GO:0006865]	plasma membrane [GO:0005886]; amino acid transport [GO:0006865]
88	SYFA-SYFB	model_3_multimer	0.866713	0.876932	94.0949	0.874889	SYFA_BACSU	SYFB_BACSU	pheS	pheT	P17921	P17922	P17921-P17922	TRUE	FALSE	TRUE	TRUE	TRUE	TRUE	34	7	20.6	22	1	4.5	12	6	50	TRUE	translation	translation	cytoplasm [GO:0005737]; ATP binding [GO:0005524]; magnesium ion binding [GO:0000287]; phenylalanine-tRNA ligase activity [GO:0004826]; transferase activity [GO:0016740]; tRNA binding [GO:0000049]; phenylalanyl-tRNA aminoacylation [GO:0006432]	phenylalanine-tRNA ligase complex [GO:0009328]; ATP binding [GO:0005524]; magnesium ion binding [GO:0000287]; phenylalanine-tRNA ligase activity [GO:0004826]; transferase activity [GO:0016740]; tRNA binding [GO:0000049]; phenylalanyl-tRNA aminoacylation [GO:0006432]	ATP binding [GO:0005524]; tRNA binding [GO:0000049]; phenylalanyl-tRNA aminoacylation [GO:0006432]; magnesium ion binding [GO:0000287]; transferase activity [GO:0016740]; phenylalanine-tRNA ligase activity [GO:0004826]
89	PBPH-RODA	model_3_multimer	0.639172	0.875221	86.4581	0.828011	PBPH_BACSU	RODA_BACSU	pbpH	rodA	Q796K8	P39604	Q796K8-P39604	FALSE	FALSE	FALSE	FALSE	TRUE	FALSE	3	0	0	3	0	0	0	0	0	FALSE	formation of a rod-shaped peptidoglycan cell wall	control of cell shape and elongation	plasma membrane [GO:0005886]; penicillin binding [GO:0008658]; peptidoglycan L,D-transpeptidase activity [GO:0071972]; serine-type D-Ala-D-Ala carboxypeptidase activity [GO:0009002]; cell wall organization [GO:0071555]; peptidoglycan biosynthetic process [GO:0009252]; proteolysis [GO:0006508]; regulation of cell shape [GO:0008360]; response to antibiotic [GO:0046677]	cell division site [GO:0032153]; plasma membrane [GO:0005886]; lipid-linked peptidoglycan transporter activity [GO:0015648]; peptidoglycan glycosyltransferase activity [GO:0008955]; cell division [GO:0051301]; cell wall organization [GO:0071555]; peptidoglycan biosynthetic process [GO:0009252]; regulation of cell shape [GO:0008360]	peptidoglycan biosynthetic process [GO:0009252]; plasma membrane [GO:0005886]; cell wall organization [GO:0071555]; regulation of cell shape [GO:0008360]
90	DPPB-DPPE	model_1_multimer	0.845093	0.874701	89.7468	0.868779	DPPB_BACSU	DPPE_BACSU	dppB	dppE	P26903	P26906	P26903-P26906	FALSE	FALSE	FALSE	FALSE	TRUE	FALSE	0	0	0	0	0	0	0	0	0	TRUE	uptake of dipeptides	uptake of dipeptides	plasma membrane [GO:0005886]; peptide transport [GO:0015833]; protein transport [GO:0015031]; sporulation resulting in formation of a cellular spore [GO:0030435]; transmembrane transport [GO:0055085]	ATP-binding cassette (ABC) transporter complex, substrate-binding subunit-containing [GO:0055052]; outer membrane-bounded periplasmic space [GO:0030288]; peptide transmembrane transporter activity [GO:1904680]; peptide transport [GO:0015833]; protein transport [GO:0015031]; sporulation resulting in formation of a cellular spore [GO:0030435]	protein transport [GO:0015031]; sporulation resulting in formation of a cellular spore [GO:0030435]; peptide transport [GO:0015833]
91	YVZG-SWRAA	model_4_multimer	0.853426	0.874684	90.7987	0.870433	YVZG_BACSU	SWRAA_BACSU	yvzG	swrAA	C0H3R9	O32266	C0H3R9-O32266	FALSE	FALSE	FALSE	FALSE	TRUE	FALSE	0	0	0	0	0	0	0	0	0	FALSE	control of swarming motility	control of DegU activity		cytoplasm [GO:0005737]; positive regulation of single-species biofilm formation [GO:1900192]
92	PSTB2-YQGI	model_1_multimer	0.831656	0.874426	90.9235	0.865872	PSTB2_BACSU	YQGI_BACSU	pstB2	yqgI	P46341	P46340	P46341-P46340	FALSE	FALSE	FALSE	FALSE	TRUE	TRUE	0	0	0	0	0	0	0	0	0	TRUE	high-affinity phosphate uptake	high-affinity phosphate uptake	plasma membrane [GO:0005886]; ATP binding [GO:0005524]; ATPase-coupled phosphate ion transmembrane transporter activity [GO:0015415]; inorganic phosphate transmembrane transporter activity [GO:0005315]	plasma membrane [GO:0005886]; inorganic phosphate transmembrane transporter activity [GO:0005315]; phosphate ion transmembrane transport [GO:0035435]	inorganic phosphate transmembrane transporter activity [GO:0005315]; plasma membrane [GO:0005886]
93	YJCM-YJCN	model_4_multimer	0.806534	0.873901	85.4242	0.860428	YJCM_BACSU	YJCN_BACSU	yjcM	yjcN	O31635	O31636	O31635-O31636	FALSE	FALSE	TRUE	FALSE	FALSE	TRUE	3	0	0	2	0	0	1	0	0	FALSE	unknown	unknown
94	YDAK-YDAM	model_2_multimer	0.797111	0.87358	91.1754	0.858286	YDAK_BACSU	YDAM_BACSU	ydaK	ydaM	P96585	P96587	P96585-P96587	FALSE	FALSE	FALSE	FALSE	TRUE	TRUE	0	0	0	0	0	0	0	0	0	TRUE	unknown	synthesis of extracellular polysaccharide	plasma membrane [GO:0005886]	membrane [GO:0016020]; glycosyltransferase activity [GO:0016757]
95	RSBS-RSBRA	model_1_multimer	0.691941	0.873337	86.8498	0.837058	RSBS_BACSU	RSBRA_BACSU	rsbS	rsbRA	P42410	P42409	P42410-P42409	FALSE	TRUE	FALSE	FALSE	TRUE	TRUE	0	0	0	0	0	0	0	0	0	TRUE	control of SigB activity	control of SigB activity		heme binding [GO:0020037]; oxygen binding [GO:0019825]
96	DPPB-DPPD	model_2_multimer	0.806047	0.873176	87.8039	0.85975	DPPB_BACSU	DPPD_BACSU	dppB	dppD	P26903	P26905	P26903-P26905	FALSE	FALSE	FALSE	FALSE	TRUE	TRUE	0	0	0	0	0	0	0	0	0	TRUE	uptake of dipeptides	uptake of dipeptides	plasma membrane [GO:0005886]; peptide transport [GO:0015833]; protein transport [GO:0015031]; sporulation resulting in formation of a cellular spore [GO:0030435]; transmembrane transport [GO:0055085]	ATP-binding cassette (ABC) transporter complex, substrate-binding subunit-containing [GO:0055052]; plasma membrane [GO:0005886]; ATP binding [GO:0005524]; transmembrane transporter activity [GO:0022857]; peptide transport [GO:0015833]; protein transport [GO:0015031]; sporulation resulting in formation of a cellular spore [GO:0030435]; transmembrane transport [GO:0055085]	transmembrane transport [GO:0055085]; sporulation resulting in formation of a cellular spore [GO:0030435]; plasma membrane [GO:0005886]; peptide transport [GO:0015833]; protein transport [GO:0015031]
97	YJKA-YJKB	model_4_multimer	0.815701	0.872967	89.8689	0.861514	YJKA_BACSU	YJKB_BACSU	yjkA	yjkB	O34684	O34756	O34684-O34756	FALSE	FALSE	FALSE	FALSE	TRUE	TRUE	0	0	0	0	0	0	0	0	0	TRUE	unknown	unknown	plasma membrane [GO:0005886]; cellular iron ion homeostasis [GO:0006879]	membrane [GO:0016020]; ATP binding [GO:0005524]; inorganic phosphate transmembrane transporter activity [GO:0005315]; phosphate ion transmembrane transport [GO:0035435]
98	IOJAP-RSMB	model_4_multimer	0.877561	0.872868	94.4722	0.873807	IOJAP_BACSU	RSMB_BACSU	rsfS	rsmB	P54457	P94464	P54457-P94464	FALSE	FALSE	FALSE	TRUE	FALSE	TRUE	3	0	0	3	0	0	0	0	0	FALSE	translation	rRNA modification	cytoplasm [GO:0005737]; ribosomal large subunit binding [GO:0043023]; cytosolic ribosome assembly [GO:0042256]; negative regulation of ribosome biogenesis [GO:0090071]; negative regulation of translation [GO:0017148]	cytosol [GO:0005829]; RNA binding [GO:0003723]; rRNA (cytosine-C5-)-methyltransferase activity [GO:0009383]; regulation of DNA-templated transcription [GO:0006355]; RNA methylation [GO:0001510]; rRNA base methylation [GO:0070475]
99	OPUBD-OPUBB	model_2_multimer	0.878459	0.872366	90.9389	0.873585	OPUBD_BACSU	OPUBB_BACSU	opuBD	opuBB	P39775	Q45461	P39775-Q45461	FALSE	FALSE	FALSE	FALSE	TRUE	FALSE	0	0	0	0	0	0	0	0	0	TRUE	compatible solute transport	compatible solute transport	plasma membrane [GO:0005886]; transmembrane transporter activity [GO:0022857]; amino acid transport [GO:0006865]; glycine betaine transport [GO:0031460]	plasma membrane [GO:0005886]; amino acid transport [GO:0006865]; transmembrane transport [GO:0055085]	plasma membrane [GO:0005886]; amino acid transport [GO:0006865]
100	YFHA-YFIZ	model_4_multimer	0.876938	0.871864	90.8279	0.872879	YFHA_BACSU	YFIZ_BACSU	yfhA	yfiZ	O31569	O31568	O31569-O31568	FALSE	TRUE	FALSE	FALSE	TRUE	TRUE	0	0	0	0	0	0	0	0	0	TRUE	acquisition of iron	acquisition of iron	plasma membrane [GO:0005886]; transmembrane transporter activity [GO:0022857]; siderophore-dependent iron import into cell [GO:0033214]	plasma membrane [GO:0005886]; transmembrane transporter activity [GO:0022857]; siderophore-dependent iron import into cell [GO:0033214]	transmembrane transporter activity [GO:0022857]; plasma membrane [GO:0005886]; siderophore-dependent iron import into cell [GO:0033214]
101	MGSA-CRH	model_4_multimer	0.868062	0.871232	93.8776	0.870598	MGSA_BACSU	CRH_BACSU	mgsA	crh	P42980	O06976	P42980-O06976	FALSE	FALSE	FALSE	FALSE	TRUE	TRUE	0	0	0	0	0	0	0	0	0	FALSE	bypass of glycolysis	control of carbon flux	cytosol [GO:0005829]; methylglyoxal synthase activity [GO:0008929]; methylglyoxal biosynthetic process [GO:0019242]
102	ATPG-ATPE	model_2_multimer	0.878986	0.871161	92.2294	0.872726	ATPG_BACSU	ATPE_BACSU	atpG	atpC	P37810	P37812	P37810-P37812	TRUE	FALSE	FALSE	TRUE	TRUE	FALSE	7	0	0	7	0	0	0	0	0	TRUE	ATP synthesis	ATP synthesis	membrane raft [GO:0045121]; plasma membrane [GO:0005886]; proton-transporting ATP synthase complex, catalytic core F(1) [GO:0045261]; ATP binding [GO:0005524]; proton-transporting ATP synthase activity, rotational mechanism [GO:0046933]; proton motive force-driven ATP synthesis [GO:0015986]; proton motive force-driven plasma membrane ATP synthesis [GO:0042777]	plasma membrane [GO:0005886]; proton-transporting ATP synthase complex, catalytic core F(1) [GO:0045261]; ATP binding [GO:0005524]; proton-transporting ATP synthase activity, rotational mechanism [GO:0046933]; proton motive force-driven ATP synthesis [GO:0015986]	ATP binding [GO:0005524]; proton-transporting ATP synthase complex, catalytic core F(1) [GO:0045261]; plasma membrane [GO:0005886]; proton motive force-driven ATP synthesis [GO:0015986]; proton-transporting ATP synthase activity, rotational mechanism [GO:0046933]
103	DLTA-DLTC	model_1_multimer	0.922941	0.870892	94.141	0.881302	DLTA_BACSU	DLTC_BACSU	dltA	dltC	P39581	P39579	P39581-P39579	FALSE	FALSE	FALSE	FALSE	TRUE	TRUE	1	0	0	1	0	0	0	0	0	TRUE	biosynthesis of teichoic acid	biosynthesis of teichoic acid	cytoplasm [GO:0005737]; ATP binding [GO:0005524]; D-alanine [D-alanyl carrier protein] ligase activity [GO:0047473]; lipoteichoic acid biosynthetic process [GO:0070395]	cytoplasm [GO:0005737]; D-alanyl carrier activity [GO:0036370]; cell wall organization [GO:0071555]; lipoteichoic acid biosynthetic process [GO:0070395]	cytoplasm [GO:0005737]; lipoteichoic acid biosynthetic process [GO:0070395]
104	OPUCD-OPUCB	model_2_multimer	0.874842	0.870345	90.798	0.871244	OPUCD_BACSU	OPUCB_BACSU	opuCD	opuCB	O34742	O34878	O34742-O34878	FALSE	FALSE	FALSE	FALSE	TRUE	TRUE	0	0	0	0	0	0	0	0	0	TRUE	compatible solute transport	compatible solute transport	plasma membrane [GO:0005886]; transmembrane transporter activity [GO:0022857]; amino acid transport [GO:0006865]; glycine betaine transport [GO:0031460]	plasma membrane [GO:0005886]; amino acid transport [GO:0006865]; transmembrane transport [GO:0055085]	plasma membrane [GO:0005886]; amino acid transport [GO:0006865]
105	YESQ-YESP	model_2_multimer	0.879101	0.869996	90.6895	0.871817	YESQ_BACSU	YESP_BACSU	yesQ	yesP	O31520	O31519	O31520-O31519	FALSE	FALSE	FALSE	FALSE	TRUE	TRUE	0	0	0	0	0	0	0	0	0	TRUE	uptake of rhamnose oligosaccharides	uptake of rhamnose oligosaccharides	plasma membrane [GO:0005886]; transmembrane transport [GO:0055085]	plasma membrane [GO:0005886]; transmembrane transport [GO:0055085]	plasma membrane [GO:0005886]; transmembrane transport [GO:0055085]
106	FLIW-FLA	model_2_multimer	0.79501	0.868768	90.1283	0.854017	FLIW_BACSU	FLA_BACSU	fliW	hag	P96503	P02968	P96503-P02968	FALSE	FALSE	FALSE	FALSE	TRUE	TRUE	8	2	25	8	2	25	0	0	0	FALSE	control of CsrA activity	motility and chemotaxis	cytoplasm [GO:0005737]; bacterial-type flagellum assembly [GO:0044780]; bacterial-type flagellum-dependent swarming motility [GO:0071978]; positive regulation of bacterial-type flagellum assembly [GO:1902210]; positive regulation of translation [GO:0045727]; regulation of bacterial-type flagellum-dependent cell motility [GO:1902021]	bacterial-type flagellum [GO:0009288]; extracellular region [GO:0005576]; structural molecule activity [GO:0005198]
107	PBP2A-RODA	model_3_multimer	0.631073	0.868565	85.7955	0.821066	PBP2A_BACSU	RODA_BACSU	pbpA	rodA	P54488	P39604	P54488-P39604	FALSE	FALSE	FALSE	FALSE	TRUE	TRUE	6	0	0	6	0	0	0	0	0	FALSE	formation of a rod-shaped peptidoglycan cell wall, spore outgrowth	control of cell shape and elongation	plasma membrane [GO:0005886]; penicillin binding [GO:0008658]; peptidoglycan L,D-transpeptidase activity [GO:0071972]; serine-type D-Ala-D-Ala carboxypeptidase activity [GO:0009002]; cell wall organization [GO:0071555]; peptidoglycan biosynthetic process [GO:0009252]; proteolysis [GO:0006508]; regulation of cell shape [GO:0008360]; response to antibiotic [GO:0046677]	cell division site [GO:0032153]; plasma membrane [GO:0005886]; lipid-linked peptidoglycan transporter activity [GO:0015648]; peptidoglycan glycosyltransferase activity [GO:0008955]; cell division [GO:0051301]; cell wall organization [GO:0071555]; peptidoglycan biosynthetic process [GO:0009252]; regulation of cell shape [GO:0008360]	peptidoglycan biosynthetic process [GO:0009252]; plasma membrane [GO:0005886]; cell wall organization [GO:0071555]; regulation of cell shape [GO:0008360]
108	YCLP-YCLN	model_2_multimer	0.875453	0.868117	90.4833	0.869584	YCLP_BACSU	YCLN_BACSU	yclP	yclN	P94420	P94418	P94420-P94418	FALSE	FALSE	FALSE	FALSE	TRUE	TRUE	0	0	0	0	0	0	0	0	0	TRUE	acquisition of iron	acquisition of iron	plasma membrane [GO:0005886]; ATP binding [GO:0005524]; ion transport [GO:0006811]; iron ion homeostasis [GO:0055072]	plasma membrane [GO:0005886]; transmembrane transporter activity [GO:0022857]; siderophore-dependent iron import into cell [GO:0033214]	plasma membrane [GO:0005886]
109	MURA2-MURA1	model_3_multimer	0.904128	0.867968	93.5193	0.8752	MURA2_BACSU	MURA1_BACSU	murAB	murAA	P19670	P70965	P19670-P70965	FALSE	TRUE	TRUE	FALSE	FALSE	TRUE	7	0	0	6	0	0	1	0	0	FALSE	peptidoglycan precursor biosynthesis	peptidoglycan precursor biosynthesis	cytoplasm [GO:0005737]; UDP-N-acetylglucosamine 1-carboxyvinyltransferase activity [GO:0008760]; cell cycle [GO:0007049]; cell division [GO:0051301]; cell wall organization [GO:0071555]; peptidoglycan biosynthetic process [GO:0009252]; regulation of cell shape [GO:0008360]; UDP-N-acetylgalactosamine biosynthetic process [GO:0019277]	cytoplasm [GO:0005737]; UDP-N-acetylglucosamine 1-carboxyvinyltransferase activity [GO:0008760]; cell cycle [GO:0007049]; cell division [GO:0051301]; cell wall organization [GO:0071555]; peptidoglycan biosynthetic process [GO:0009252]; regulation of cell shape [GO:0008360]; UDP-N-acetylgalactosamine biosynthetic process [GO:0019277]	UDP-N-acetylgalactosamine biosynthetic process [GO:0019277]; UDP-N-acetylglucosamine 1-carboxyvinyltransferase activity [GO:0008760]; cell division [GO:0051301]; peptidoglycan biosynthetic process [GO:0009252]; cell wall organization [GO:0071555]; cytoplasm [GO:0005737]; regulation of cell shape [GO:0008360]; cell cycle [GO:0007049]
110	YYDF-YYDH	model_1_multimer	0.876178	0.867846	89.911	0.869513	YYDF_BACSU	YYDH_BACSU	yydF	yydH	Q45596	Q45594	Q45596-Q45594	FALSE	FALSE	FALSE	FALSE	TRUE	TRUE	0	0	0	0	0	0	0	0	0	TRUE	conpetition with other bacteria, control of LiaR-LiaS activity	control of LiaR-LiaS activity		plasma membrane [GO:0005886]; metal ion binding [GO:0046872]; metallopeptidase activity [GO:0008237]; proteolysis [GO:0006508]
111	YURN-YURO	model_2_multimer	0.884541	0.867439	92.4639	0.870859	YURN_BACSU	YURO_BACSU	yurN	yurO	O32155	O32156	O32155-O32156	FALSE	FALSE	FALSE	FALSE	TRUE	TRUE	0	0	0	0	0	0	0	0	0	TRUE	uptake of sugar amines	uptake of sugar amines	plasma membrane [GO:0005886]; transmembrane transport [GO:0055085]	plasma membrane [GO:0005886]	plasma membrane [GO:0005886]
112	RBSA-RBSC	model_2_multimer	0.828442	0.867363	91.8154	0.859579	RBSA_BACSU	RBSC_BACSU	rbsA	rbsC	P36947	P36948	P36947-P36948	FALSE	FALSE	TRUE	FALSE	TRUE	TRUE	26	1	3.8	22	0	0	4	1	25	TRUE	ribose uptake	ribose uptake	plasma membrane [GO:0005886]; ABC-type D-ribose transporter activity [GO:0015611]; ATP binding [GO:0005524]	membrane [GO:0016020]; plasma membrane [GO:0005886]; transmembrane transporter activity [GO:0022857]; carbohydrate transport [GO:0008643]	plasma membrane [GO:0005886]
113	MRED-MREC	model_2_multimer	0.822553	0.866624	85.7176	0.85781	MRED_BACSU	MREC_BACSU	mreD	mreC	Q01467	Q01466	Q01467-Q01466	FALSE	FALSE	FALSE	FALSE	TRUE	TRUE	12	0	0	12	0	0	0	0	0	TRUE	cell shape determation	cell shape determation	plasma membrane [GO:0005886]; regulation of cell shape [GO:0008360]	cell septum [GO:0030428]; membrane raft [GO:0045121]; plasma membrane [GO:0005886]; protein self-association [GO:0043621]; peptidoglycan-based cell wall biogenesis [GO:0009273]; regulation of cell shape [GO:0008360]	plasma membrane [GO:0005886]; regulation of cell shape [GO:0008360]
114	ECSA-ECSB	model_2_multimer	0.765638	0.866482	91.4483	0.846313	ECSA_BACSU	ECSB_BACSU	ecsA	ecsB	P55339	P55340	P55339-P55340	FALSE	FALSE	FALSE	FALSE	TRUE	TRUE	0	0	0	0	0	0	0	0	0	TRUE	regulation of the secretion apparatus and of intra-membrane proteolysis	regulation of the secretion apparatus and of intra-membrane proteolysis	ATP binding [GO:0005524]; establishment of competence for transformation [GO:0030420]; sporulation resulting in formation of a cellular spore [GO:0030435]	plasma membrane [GO:0005886]; establishment of competence for transformation [GO:0030420]; sporulation resulting in formation of a cellular spore [GO:0030435]	establishment of competence for transformation [GO:0030420]; sporulation resulting in formation of a cellular spore [GO:0030435]
115	OPPA-OPPB	model_5_multimer	0.856593	0.866115	91.6596	0.86421	OPPA_BACSU	OPPB_BACSU	oppA	oppB	P24141	P24138	P24141-P24138	FALSE	FALSE	FALSE	FALSE	TRUE	FALSE	26	0	0	26	0	0	0	0	0	TRUE	initiation of sporulation, competence development	initiation of sporulation, competence development	ATP-binding cassette (ABC) transporter complex, substrate-binding subunit-containing [GO:0055052]; membrane raft [GO:0045121]; outer membrane-bounded periplasmic space [GO:0030288]; peptide transmembrane transporter activity [GO:1904680]; establishment of competence for transformation [GO:0030420]; peptide transport [GO:0015833]; protein transport [GO:0015031]; sporulation resulting in formation …	membrane raft [GO:0045121]; plasma membrane [GO:0005886]; establishment of competence for transformation [GO:0030420]; peptide transport [GO:0015833]; protein transport [GO:0015031]; sporulation resulting in formation of a cellular spore [GO:0030435]; transmembrane transport [GO:0055085]	establishment of competence for transformation [GO:0030420]; sporulation resulting in formation of a cellular spore [GO:0030435]; membrane raft [GO:0045121]; peptide transport [GO:0015833]; protein transport [GO:0015031]
116	FEUB-FEUC	model_2_multimer	0.865971	0.86585	87.6939	0.865875	FEUB_BACSU	FEUC_BACSU	feuB	feuC	P40410	P40411	P40410-P40411	FALSE	TRUE	FALSE	FALSE	TRUE	TRUE	0	0	0	0	0	0	0	0	0	TRUE	acquisition of iron	acquisition of iron	membrane raft [GO:0045121]; plasma membrane [GO:0005886]; transmembrane transporter activity [GO:0022857]; ion transport [GO:0006811]; siderophore-dependent iron import into cell [GO:0033214]	plasma membrane [GO:0005886]; transmembrane transporter activity [GO:0022857]; siderophore-dependent iron import into cell [GO:0033214]	transmembrane transporter activity [GO:0022857]; plasma membrane [GO:0005886]; siderophore-dependent iron import into cell [GO:0033214]
117	ARAP-ARAN	model_5_multimer	0.871434	0.865616	92.8428	0.86678	ARAP_BACSU	ARAN_BACSU	araP	araN	P94529	P94528	P94529-P94528	FALSE	FALSE	FALSE	FALSE	TRUE	FALSE	0	0	0	0	0	0	0	0	0	TRUE	uptake of -1,5-arabinooligosaccharides	uptake of α-1,5-arabinooligosaccharides	plasma membrane [GO:0005886]; carbohydrate transport [GO:0008643]; transmembrane transport [GO:0055085]	plasma membrane [GO:0005886]; carbohydrate transport [GO:0008643]	carbohydrate transport [GO:0008643]; plasma membrane [GO:0005886]
118	GERBC-GERBB	model_3_multimer	0.886746	0.86531	90.1717	0.869597	GERBC_BACSU	GERBB_BACSU	gerBC	gerBB	P39571	P39570	P39571-P39570	FALSE	FALSE	FALSE	FALSE	TRUE	TRUE	0	0	0	0	0	0	0	0	0	TRUE	germination	germination	plasma membrane [GO:0005886]; spore germination [GO:0009847]	plasma membrane [GO:0005886]; amino acid transport [GO:0006865]; spore germination [GO:0009847]	plasma membrane [GO:0005886]; spore germination [GO:0009847]
119	OPPD-OPPB	model_2_multimer	0.803802	0.865239	88.5613	0.852951	OPPD_BACSU	OPPB_BACSU	oppD	oppB	P24136	P24138	P24136-P24138	FALSE	FALSE	FALSE	FALSE	TRUE	FALSE	3	0	0	3	0	0	0	0	0	TRUE	initiation of sporulation, competence development	initiation of sporulation, competence development	ATP-binding cassette (ABC) transporter complex, substrate-binding subunit-containing [GO:0055052]; plasma membrane [GO:0005886]; ATP binding [GO:0005524]; transmembrane transporter activity [GO:0022857]; establishment of competence for transformation [GO:0030420]; peptide transport [GO:0015833]; protein transport [GO:0015031]; sporulation resulting in formation of a cellular spore [GO:0030435]; t…	membrane raft [GO:0045121]; plasma membrane [GO:0005886]; establishment of competence for transformation [GO:0030420]; peptide transport [GO:0015833]; protein transport [GO:0015031]; sporulation resulting in formation of a cellular spore [GO:0030435]; transmembrane transport [GO:0055085]	establishment of competence for transformation [GO:0030420]; transmembrane transport [GO:0055085]; sporulation resulting in formation of a cellular spore [GO:0030435]; plasma membrane [GO:0005886]; peptide transport [GO:0015833]; protein transport [GO:0015031]
120	YQGI-YQGH	model_2_multimer	0.866913	0.865208	89.9351	0.865549	YQGI_BACSU	YQGH_BACSU	yqgI	yqgH	P46340	P46339	P46340-P46339	FALSE	FALSE	FALSE	FALSE	TRUE	TRUE	0	0	0	0	0	0	0	0	0	TRUE	high-affinity phosphate uptake	high-affinity phosphate uptake	plasma membrane [GO:0005886]; inorganic phosphate transmembrane transporter activity [GO:0005315]; phosphate ion transmembrane transport [GO:0035435]	plasma membrane [GO:0005886]; inorganic phosphate transmembrane transporter activity [GO:0005315]; phosphate ion transport [GO:0006817]	inorganic phosphate transmembrane transporter activity [GO:0005315]; plasma membrane [GO:0005886]
121	APPC-APPB	model_4_multimer	0.863265	0.864593	89.6769	0.864327	APPC_BACSU	APPB_BACSU	appC	appB	P42063	P42062	P42063-P42062	FALSE	FALSE	FALSE	FALSE	TRUE	TRUE	0	0	0	0	0	0	0	0	0	TRUE	uptake of oligopeptides	uptake of oligopeptides	plasma membrane [GO:0005886]; establishment of competence for transformation [GO:0030420]; peptide transport [GO:0015833]; protein transport [GO:0015031]; sporulation resulting in formation of a cellular spore [GO:0030435]; transmembrane transport [GO:0055085]	plasma membrane [GO:0005886]; establishment of competence for transformation [GO:0030420]; peptide transport [GO:0015833]; protein transport [GO:0015031]; sporulation resulting in formation of a cellular spore [GO:0030435]; transmembrane transport [GO:0055085]	establishment of competence for transformation [GO:0030420]; transmembrane transport [GO:0055085]; sporulation resulting in formation of a cellular spore [GO:0030435]; plasma membrane [GO:0005886]; peptide transport [GO:0015833]; protein transport [GO:0015031]
122	CAPC-CAPB	model_1_multimer	0.864424	0.864409	93.339	0.864412	CAPC_BACSU	CAPB_BACSU	capC	capB	P96737	P96736	P96737-P96736	FALSE	FALSE	FALSE	FALSE	TRUE	FALSE	0	0	0	0	0	0	0	0	0	TRUE	capsule synthesis	capsule synthesis	membrane [GO:0016020]; capsule polysaccharide biosynthetic process [GO:0045227]	membrane [GO:0016020]; acid-amino acid ligase activity [GO:0016881]; ATP binding [GO:0005524]; capsule polysaccharide biosynthetic process [GO:0045227]	membrane [GO:0016020]; capsule polysaccharide biosynthetic process [GO:0045227]
123	FTSY-SRP54	model_3_multimer	0.767756	0.864144	82.2828	0.844866	FTSY_BACSU	SRP54_BACSU	ftsY	ffh	P51835	P37105	P51835-P37105	FALSE	TRUE	FALSE	FALSE	TRUE	FALSE	7	0	0	7	0	0	0	0	0	FALSE	protein secretion	presecretory protein translocation	cytoplasm [GO:0005737]; membrane [GO:0016020]; plasma membrane [GO:0005886]; GTP binding [GO:0005525]; GTPase activity [GO:0003924]; signal recognition particle binding [GO:0005047]; protein targeting [GO:0006605]; SRP-dependent cotranslational protein targeting to membrane [GO:0006614]	signal recognition particle [GO:0048500]; 7S RNA binding [GO:0008312]; GTP binding [GO:0005525]; GTPase activity [GO:0003924]; SRP-dependent cotranslational protein targeting to membrane [GO:0006614]	GTP binding [GO:0005525]; GTPase activity [GO:0003924]; SRP-dependent cotranslational protein targeting to membrane [GO:0006614]
124	YKFD-DPPC	model_4_multimer	0.826742	0.863937	90.0077	0.856498	YKFD_BACSU	DPPC_BACSU	ykfD	dppC	C0SP98	P26904	C0SP98-P26904	FALSE	FALSE	FALSE	FALSE	TRUE	FALSE	0	0	0	0	0	0	0	0	0	TRUE	unknown	uptake of dipeptides	ATP-binding cassette (ABC) transporter complex, substrate-binding subunit-containing [GO:0055052]; ATP binding [GO:0005524]; peptide transport [GO:0015833]	plasma membrane [GO:0005886]; peptide transport [GO:0015833]; protein transport [GO:0015031]; sporulation resulting in formation of a cellular spore [GO:0030435]; transmembrane transport [GO:0055085]	peptide transport [GO:0015833]
125	FLIT-FLID	model_1_multimer	0.663559	0.863812	88.7813	0.823761	FLIT_BACSU	FLID_BACSU	fliT	fliD	P39740	P39738	P39740-P39738	FALSE	FALSE	FALSE	FALSE	TRUE	TRUE	1	0	0	1	0	0	0	0	0	TRUE	movement and chemotaxis	Motility and chemotaxis	cytosol [GO:0005829]; bacterial-type flagellum organization [GO:0044781]	bacterial-type flagellum filament cap [GO:0009421]; bacterial-type flagellum hook [GO:0009424]; extracellular region [GO:0005576]; bacterial-type flagellum-dependent cell motility [GO:0071973]; cell adhesion [GO:0007155]
126	DPO3X-YQEN	model_3_multimer	0.73919	0.863098	85.2178	0.838316	DPO3X_BACSU	YQEN_BACSU	dnaX	yqeN	P09122	P54459	P09122-P54459	FALSE	FALSE	FALSE	FALSE	TRUE	TRUE	5	2	40	5	2	40	0	0	0	FALSE	DNA replication	DNA replication	DNA polymerase III complex [GO:0009360]; ATP binding [GO:0005524]; DNA binding [GO:0003677]; DNA-directed DNA polymerase activity [GO:0003887]; DNA-templated DNA replication [GO:0006261]	DNA polymerase III complex [GO:0009360]; DNA binding [GO:0003677]; DNA-directed DNA polymerase activity [GO:0003887]; DNA-templated DNA replication [GO:0006261]	DNA-templated DNA replication [GO:0006261]; DNA binding [GO:0003677]; DNA polymerase III complex [GO:0009360]; DNA-directed DNA polymerase activity [GO:0003887]
127	ODB2-LIPL	model_4_multimer	0.730338	0.862882	86.1637	0.836373	ODB2_BACSU	LIPL_BACSU	bfmBB	lipL	P37942	P39648	P37942-P39648	FALSE	FALSE	FALSE	FALSE	TRUE	TRUE	10	1	10	10	1	10	0	0	0	FALSE	utilization of branched-chain keto acids	lipoic acid metabolism	cytosol [GO:0005829]; dihydrolipoyllysine-residue (2-methylpropanoyl)transferase activity [GO:0043754]; dihydrolipoyllysine-residue succinyltransferase activity [GO:0004149]; glycolytic process [GO:0006096]; tricarboxylic acid cycle [GO:0006099]	octanoyltransferase activity [GO:0016415]; lipoate biosynthetic process [GO:0009107]; protein lipoylation [GO:0009249]
128	BCEA-BCEB	model_3_multimer	0.790063	0.862621	86.2392	0.848109	BCEA_BACSU	BCEB_BACSU	bceA	bceB	O34697	O34741	O34697-O34741	FALSE	FALSE	FALSE	FALSE	TRUE	TRUE	0	0	0	0	0	0	0	0	0	TRUE	protection of cell wall biosynthetic targets from inhibition by antimicrobial peptides	protection of cell wall biosynthetic targets from inhibition by antimicrobial peptides	plasma membrane [GO:0005886]; ATP binding [GO:0005524]; transmembrane transporter activity [GO:0022857]; response to antibiotic [GO:0046677]; transmembrane transport [GO:0055085]	plasma membrane [GO:0005886]; response to antibiotic [GO:0046677]; transmembrane transport [GO:0055085]	plasma membrane [GO:0005886]; response to antibiotic [GO:0046677]; transmembrane transport [GO:0055085]
129	GERBB-GERAC	model_3_multimer	0.886688	0.862143	90.4077	0.867052	GERBB_BACSU	GERAC_BACSU	gerBB	gerAC	P39570	P07870	P39570-P07870	FALSE	FALSE	FALSE	FALSE	TRUE	FALSE	0	0	0	0	0	0	0	0	0	FALSE	germination	germination response to L-alanine	plasma membrane [GO:0005886]; amino acid transport [GO:0006865]; spore germination [GO:0009847]	plasma membrane [GO:0005886]; spore germination [GO:0009847]	plasma membrane [GO:0005886]; spore germination [GO:0009847]
130	FLAV-QUEE	model_3_multimer	0.899694	0.861832	94.7129	0.869404	FLAV_BACSU	QUEE_BACSU	ykuN	queE	O34737	O31677	O34737-O31677	FALSE	FALSE	FALSE	FALSE	TRUE	TRUE	0	0	0	0	0	0	0	0	0	FALSE	electron transfer	tRNA modification	FMN binding [GO:0010181]	4 iron, 4 sulfur cluster binding [GO:0051539]; carbon-nitrogen lyase activity [GO:0016840]; magnesium ion binding [GO:0000287]; protein homodimerization activity [GO:0042803]; S-adenosyl-L-methionine binding [GO:1904047]; queuosine biosynthetic process [GO:0008616]
131	GERAB-GERAC	model_3_multimer	0.887712	0.861773	89.6474	0.866961	GERAB_BACSU	GERAC_BACSU	gerAB	gerAC	P07869	P07870	P07869-P07870	FALSE	FALSE	FALSE	FALSE	TRUE	FALSE	0	0	0	0	0	0	0	0	0	TRUE	germination response to L-alanine	germination response to L-alanine	plasma membrane [GO:0005886]; amino acid transport [GO:0006865]; spore germination [GO:0009847]	plasma membrane [GO:0005886]; spore germination [GO:0009847]	plasma membrane [GO:0005886]; spore germination [GO:0009847]
132	YCLH-YCLI	model_4_multimer	0.642612	0.861395	87.2418	0.817639	YCLH_BACSU	YCLI_BACSU	yclH	yclI	P94411	P94412	P94411-P94412	FALSE	FALSE	FALSE	FALSE	TRUE	TRUE	0	0	0	0	0	0	0	0	0	TRUE	unknown	unknown	plasma membrane [GO:0005886]; ATP binding [GO:0005524]; transmembrane transporter activity [GO:0022857]; transmembrane transport [GO:0055085]	plasma membrane [GO:0005886]; transmembrane transporter activity [GO:0022857]	transmembrane transporter activity [GO:0022857]; plasma membrane [GO:0005886]
133	DPO3B-YABA	model_1_multimer	0.82924	0.861377	89.184	0.854949	DPO3B_BACSU	YABA_BACSU	dnaN	yabA	P05649	P37542	P05649-P37542	FALSE	FALSE	FALSE	FALSE	TRUE	TRUE	3	1	33.3	3	1	33.3	0	0	0	FALSE	DNA replication, DNA repair	positioning of DnaA	cytoplasm [GO:0005737]; DNA polymerase III complex [GO:0009360]; 3'-5' exonuclease activity [GO:0008408]; DNA binding [GO:0003677]; DNA-directed DNA polymerase activity [GO:0003887]; DNA strand elongation involved in DNA replication [GO:0006271]	identical protein binding [GO:0042802]; cellular response to DNA damage stimulus [GO:0006974]; DNA replication [GO:0006260]; regulation of DNA-templated DNA replication initiation [GO:0030174]
134	QOX2-QOX1	model_2_multimer	0.872022	0.860797	87.6169	0.863042	QOX2_BACSU	QOX1_BACSU	qoxA	qoxB	P34957	P34956	P34957-P34956	TRUE	FALSE	FALSE	TRUE	TRUE	FALSE	11	0	0	11	0	0	0	0	0	TRUE	respiration	respiration	membrane raft [GO:0045121]; plasma membrane [GO:0005886]; respirasome [GO:0070469]; copper ion binding [GO:0005507]; cytochrome bo3 ubiquinol oxidase activity [GO:0009486]; cytochrome-c oxidase activity [GO:0004129]; oxidoreductase activity, acting on diphenols and related substances as donors, oxygen as acceptor [GO:0016682]; ATP synthesis coupled electron transport [GO:0042773]	plasma membrane [GO:0005886]; respirasome [GO:0070469]; copper ion binding [GO:0005507]; cytochrome-c oxidase activity [GO:0004129]; heme binding [GO:0020037]; oxidoreductase activity, acting on diphenols and related substances as donors, oxygen as acceptor [GO:0016682]; aerobic respiration [GO:0009060]; ATP synthesis coupled electron transport [GO:0042773]; electron transport coupled proton tran…	oxidoreductase activity, acting on diphenols and related substances as donors, oxygen as acceptor [GO:0016682]; cytochrome-c oxidase activity [GO:0004129]; plasma membrane [GO:0005886]; respirasome [GO:0070469]; ATP synthesis coupled electron transport [GO:0042773]; copper ion binding [GO:0005507]
135	GIN-RPSG	model_3_multimer	0.642308	0.86029	78.167	0.816693	GIN_BACSU	RPSG_BACSU	csfB	sigG	P37534	P19940	P37534-P19940	FALSE	FALSE	FALSE	FALSE	TRUE	TRUE	0	0	0	0	0	0	0	0	0	FALSE	control of SigG and SigE activity	transcription of sporulation genes (late forespore)	metal ion binding [GO:0046872]; sporulation resulting in formation of a cellular spore [GO:0030435]	DNA binding [GO:0003677]; sigma factor activity [GO:0016987]; DNA-templated transcription initiation [GO:0006352]; sporulation resulting in formation of a cellular spore [GO:0030435]	sporulation resulting in formation of a cellular spore [GO:0030435]
136	RSIW-PRSW	model_2_multimer	0.730725	0.859622	86.1474	0.833843	RSIW_BACSU	PRSW_BACSU	rsiW	prsW	Q45588	P50738	Q45588-P50738	FALSE	FALSE	FALSE	FALSE	TRUE	FALSE	0	0	0	0	0	0	0	0	0	FALSE	control of SigW activity	control of SigW activity	plasma membrane [GO:0005886]; metal ion binding [GO:0046872]	plasma membrane [GO:0005886]; peptidase activity [GO:0008233]; proteolysis [GO:0006508]; signal transduction [GO:0007165]	plasma membrane [GO:0005886]
137	FLGC-FLHO	model_1_multimer	0.868321	0.858792	91.7953	0.860698	FLGC_BACSU	FLHO_BACSU	flgC	flhO	P24501	P39752	P24501-P39752	FALSE	FALSE	FALSE	FALSE	TRUE	TRUE	0	0	0	0	0	0	0	0	0	FALSE	movement and chemotaxis	motility and chemotaxis	bacterial-type flagellum basal body, rod [GO:0030694]; bacterial-type flagellum assembly [GO:0044780]; bacterial-type flagellum-dependent swarming motility [GO:0071978]	bacterial-type flagellum organization [GO:0044781]; bacterial-type flagellum-dependent swarming motility [GO:0071978]	bacterial-type flagellum-dependent swarming motility [GO:0071978]
138	FLGB-FLGC	model_2_multimer	0.811051	0.858501	86.6052	0.849011	FLGB_BACSU	FLGC_BACSU	flgB	flgC	P24500	P24501	P24500-P24501	FALSE	FALSE	FALSE	FALSE	TRUE	TRUE	0	0	0	0	0	0	0	0	0	TRUE	movement and chemotaxis	movement and chemotaxis	bacterial-type flagellum basal body, rod [GO:0030694]; bacterial-type flagellum assembly [GO:0044780]; bacterial-type flagellum-dependent swarming motility [GO:0071978]	bacterial-type flagellum basal body, rod [GO:0030694]; bacterial-type flagellum assembly [GO:0044780]; bacterial-type flagellum-dependent swarming motility [GO:0071978]	bacterial-type flagellum basal body, rod [GO:0030694]; bacterial-type flagellum assembly [GO:0044780]; bacterial-type flagellum-dependent swarming motility [GO:0071978]
139	NASE-NASD	model_3_multimer	0.574259	0.858461	88.8072	0.80162	NASE_BACSU	NASD_BACSU	nasE	nasD	P42436	P42435	P42436-P42435	FALSE	FALSE	FALSE	FALSE	TRUE	TRUE	0	0	0	0	0	0	0	0	0	TRUE	utilization of nitrite as nitrogen source	utilization of nitrite as nitrogen source	cytoplasm [GO:0005737]; 2 iron, 2 sulfur cluster binding [GO:0051537]; metal ion binding [GO:0046872]; nitrite reductase NADH activity [GO:0106316]; nitrite reductase NADPH activity [GO:0106314]; nitrate assimilation [GO:0042128]	4 iron, 4 sulfur cluster binding [GO:0051539]; flavin adenine dinucleotide binding [GO:0050660]; heme binding [GO:0020037]; metal ion binding [GO:0046872]; NADP binding [GO:0050661]; nitrite reductase NADH activity [GO:0106316]; nitrite reductase NADPH activity [GO:0106314]; nitrate assimilation [GO:0042128]	nitrite reductase NADPH activity [GO:0106314]; metal ion binding [GO:0046872]; nitrite reductase NADH activity [GO:0106316]; nitrate assimilation [GO:0042128]
140	MNTC-MNTD	model_2_multimer	0.791441	0.858193	83.9245	0.844842	MNTC_BACSU	MNTD_BACSU	mntC	mntD	O35024	O34500	O35024-O34500	FALSE	TRUE	FALSE	FALSE	TRUE	TRUE	0	0	0	0	0	0	0	0	0	TRUE	manganese uptake	manganese uptake	ATP-binding cassette (ABC) transporter complex [GO:0043190]; plasma membrane [GO:0005886]; ion transport [GO:0006811]; response to zinc ion [GO:0010043]; transmembrane transport [GO:0055085]	ATP-binding cassette (ABC) transporter complex [GO:0043190]; plasma membrane [GO:0005886]; ion transport [GO:0006811]; response to zinc ion [GO:0010043]; transmembrane transport [GO:0055085]	ion transport [GO:0006811]; response to zinc ion [GO:0010043]; transmembrane transport [GO:0055085]; ATP-binding cassette (ABC) transporter complex [GO:0043190]; plasma membrane [GO:0005886]
141	SSUC-SSUA	model_5_multimer	0.855515	0.857989	90.5399	0.857494	SSUC_BACSU	SSUA_BACSU	ssuC	ssuA	P40401	P40400	P40401-P40400	FALSE	FALSE	FALSE	FALSE	TRUE	TRUE	0	0	0	0	0	0	0	0	0	TRUE	sulfonate uptake	sulfonate uptake	plasma membrane [GO:0005886]; alkanesulfonate transmembrane transporter activity [GO:0042959]; transmembrane transporter activity [GO:0022857]; alkanesulfonate transport [GO:0042918]	plasma membrane [GO:0005886]; ATPase-coupled transmembrane transporter activity [GO:0042626]; transmembrane transporter activity [GO:0022857]	transmembrane transporter activity [GO:0022857]; plasma membrane [GO:0005886]
142	QCRB-QCRC	model_2_multimer	0.79966	0.857057	88.7952	0.845577	QCRB_BACSU	QCRC_BACSU	qcrB	qcrC	P46912	P46913	P46912-P46913	FALSE	FALSE	FALSE	FALSE	TRUE	TRUE	0	0	0	0	0	0	0	0	0	TRUE	respiration	respiration	plasma membrane [GO:0005886]; electron transfer activity [GO:0009055]; metal ion binding [GO:0046872]; respiratory electron transport chain [GO:0022904]	plasma membrane [GO:0005886]; electron transfer activity [GO:0009055]; heme binding [GO:0020037]; iron ion binding [GO:0005506]	plasma membrane [GO:0005886]; electron transfer activity [GO:0009055]
143	PTHP-YESS	model_3_multimer	0.528228	0.857053	82.0826	0.791288	PTHP_BACSU	YESS_BACSU	ptsH	yesS	P08877	O31522	P08877-O31522	FALSE	FALSE	FALSE	FALSE	TRUE	FALSE	0	0	0	0	0	0	0	0	0	FALSE	PTS-dependent sugar transport and carbon catabolite repression	regulation of pectin utilization	cytoplasm [GO:0005737]; phosphoenolpyruvate-dependent sugar phosphotransferase system [GO:0009401]; regulation of carbohydrate utilization [GO:0043610]	plasma membrane [GO:0005886]; DNA-binding transcription factor activity [GO:0003700]; sequence-specific DNA binding [GO:0043565]
144	NATB-NATA	model_4_multimer	0.829619	0.855442	91.3256	0.850277	NATB_BACSU	NATA_BACSU	natB	natA	P46904	P46903	P46904-P46903	FALSE	FALSE	FALSE	FALSE	TRUE	TRUE	1	0	0	1	0	0	0	0	0	TRUE	sodium export	sodium export	plasma membrane [GO:0005886]; ABC-type sodium transporter activity [GO:0140679]; P-type sodium transporter activity [GO:0008554]	ABC-type sodium transporter activity [GO:0140679]; ATP binding [GO:0005524]; P-type sodium transporter activity [GO:0008554]	P-type sodium transporter activity [GO:0008554]; ABC-type sodium transporter activity [GO:0140679]
145	YTRD-YTRB	model_2_multimer	0.886577	0.855072	91.8873	0.861373	YTRD_BACSU	YTRB_BACSU	ytrD	ytrB	O34953	O34641	O34953-O34641	FALSE	FALSE	FALSE	FALSE	TRUE	TRUE	0	0	0	0	0	0	0	0	0	TRUE	unknown	unknown	plasma membrane [GO:0005886]	plasma membrane [GO:0005886]; ATP binding [GO:0005524]	plasma membrane [GO:0005886]
146	YVEL-YVEK	model_2_multimer	0.738662	0.854636	87.164	0.831441	YVEL_BACSU	YVEK_BACSU	yveL	yveK	P71051	P71050	P71051-P71050	FALSE	FALSE	FALSE	FALSE	TRUE	FALSE	0	0	0	0	0	0	0	0	0	TRUE	biofilm formation	biofilm formation	ATP binding [GO:0005524]; non-membrane spanning protein tyrosine kinase activity [GO:0004715]; extracellular polysaccharide biosynthetic process [GO:0045226]	plasma membrane [GO:0005886]; protein tyrosine kinase activity [GO:0004713]; lipopolysaccharide biosynthetic process [GO:0009103]
147	YWQD-YWQC	model_4_multimer	0.736776	0.854608	89.498	0.831042	YWQD_BACSU	YWQC_BACSU	ywqD	ywqC	P96716	P96715	P96716-P96715	FALSE	FALSE	FALSE	FALSE	TRUE	TRUE	0	0	0	0	0	0	0	0	0	TRUE	protein phosphorylation	control of protein tyrosine phosphorylation	plasma membrane [GO:0005886]; ATP binding [GO:0005524]; non-membrane spanning protein tyrosine kinase activity [GO:0004715]; protein tyrosine kinase activity [GO:0004713]; extracellular polysaccharide biosynthetic process [GO:0045226]	plasma membrane [GO:0005886]; protein tyrosine kinase activity [GO:0004713]; capsule polysaccharide biosynthetic process [GO:0045227]; lipopolysaccharide biosynthetic process [GO:0009103]	protein tyrosine kinase activity [GO:0004713]; plasma membrane [GO:0005886]
148	APPC-APPD	model_4_multimer	0.844055	0.85423	91.6142	0.852195	APPC_BACSU	APPD_BACSU	appC	appD	P42063	P42064	P42063-P42064	FALSE	FALSE	FALSE	FALSE	TRUE	TRUE	0	0	0	0	0	0	0	0	0	TRUE	uptake of oligopeptides	uptake of oligopeptides	plasma membrane [GO:0005886]; establishment of competence for transformation [GO:0030420]; peptide transport [GO:0015833]; protein transport [GO:0015031]; sporulation resulting in formation of a cellular spore [GO:0030435]; transmembrane transport [GO:0055085]	ATP-binding cassette (ABC) transporter complex, substrate-binding subunit-containing [GO:0055052]; ATP binding [GO:0005524]; establishment of competence for transformation [GO:0030420]; peptide transport [GO:0015833]; protein transport [GO:0015031]; sporulation resulting in formation of a cellular spore [GO:0030435]	establishment of competence for transformation [GO:0030420]; sporulation resulting in formation of a cellular spore [GO:0030435]; protein transport [GO:0015031]; peptide transport [GO:0015833]
149	COMFC-COMFA	model_2_multimer	0.818916	0.853374	90.3763	0.846483	COMFC_BACSU	COMFA_BACSU	comFC	comFA	P39147	P39145	P39147-P39145	FALSE	FALSE	FALSE	FALSE	TRUE	TRUE	0	0	0	0	0	0	0	0	0	TRUE	nucleotide scavenging	genetic competence	establishment of competence for transformation [GO:0030420]	cytoplasm [GO:0005737]; 3'-5' DNA helicase activity [GO:0043138]; ATP binding [GO:0005524]; ATP hydrolysis activity [GO:0016887]; DNA binding [GO:0003677]; DNA recombination [GO:0006310]; DNA replication initiation [GO:0006270]; DNA unwinding involved in DNA replication [GO:0006268]; double-strand break repair [GO:0006302]; establishment of competence for transformation [GO:0030420]	establishment of competence for transformation [GO:0030420]
150	RPSD-FLGM	model_4_multimer	0.826642	0.852664	86.9718	0.84746	RPSD_BACSU	FLGM_BACSU	sigD	flgM	P10726	P39809	P10726-P39809	FALSE	FALSE	FALSE	FALSE	TRUE	TRUE	0	0	0	0	0	0	0	0	0	FALSE	regulation of flagella, motility, chemotaxis and autolysis	control of SigD activity	DNA binding [GO:0003677]; DNA-directed 5'-3' RNA polymerase activity [GO:0003899]; sigma factor activity [GO:0016987]; bacterial-type flagellum-dependent swarming motility [GO:0071978]; DNA-templated transcription initiation [GO:0006352]; regulation of DNA-templated transcription [GO:0006355]	sigma factor antagonist activity [GO:0016989]; bacterial-type flagellum organization [GO:0044781]
151	TCYL-TCYJ	model_5_multimer	0.863036	0.852035	91.5291	0.854236	TCYL_BACSU	TCYJ_BACSU	tcyL	tcyJ	O34315	O34406	O34315-O34406	FALSE	FALSE	FALSE	FALSE	TRUE	TRUE	0	0	0	0	0	0	0	0	0	TRUE	cystine uptake	cystine uptake	ATP-binding cassette (ABC) transporter complex, substrate-binding subunit-containing [GO:0055052]; plasma membrane [GO:0005886]; transmembrane transporter activity [GO:0022857]; amino acid transport [GO:0006865]	plasma membrane [GO:0005886]; amino acid transport [GO:0006865]	plasma membrane [GO:0005886]; amino acid transport [GO:0006865]
152	DPO3B-DPO41	model_1_multimer	0.833925	0.851373	93.0294	0.847883	DPO3B_BACSU	DPO41_BACSU	dnaN	dinB1	P05649	P54545	P05649-P54545	FALSE	FALSE	FALSE	FALSE	TRUE	TRUE	3	1	33.3	3	1	33.3	0	0	0	FALSE	DNA replication, DNA repair	generation of mutations in stationary phase	cytoplasm [GO:0005737]; DNA polymerase III complex [GO:0009360]; 3'-5' exonuclease activity [GO:0008408]; DNA binding [GO:0003677]; DNA-directed DNA polymerase activity [GO:0003887]; DNA strand elongation involved in DNA replication [GO:0006271]	cytoplasm [GO:0005737]; damaged DNA binding [GO:0003684]; DNA-directed DNA polymerase activity [GO:0003887]; magnesium ion binding [GO:0000287]; DNA-templated DNA replication [GO:0006261]; error-prone translesion synthesis [GO:0042276]; SOS response [GO:0009432]	cytoplasm [GO:0005737]; DNA-directed DNA polymerase activity [GO:0003887]
153	FLIP-FLIR	model_1_multimer	0.85156	0.849755	88.1399	0.850116	FLIP_BACSU	FLIR_BACSU	fliP	fliR	P35528	P35537	P35528-P35537	FALSE	FALSE	FALSE	FALSE	TRUE	TRUE	0	0	0	0	0	0	0	0	0	TRUE	flagellum and nanotube assembly	flagellum and nanotube assembly	bacterial-type flagellum basal body [GO:0009425]; plasma membrane [GO:0005886]; bacterial-type flagellum assembly [GO:0044780]; bacterial-type flagellum-dependent swarming motility [GO:0071978]; protein secretion [GO:0009306]	bacterial-type flagellum basal body [GO:0009425]; plasma membrane [GO:0005886]; bacterial-type flagellum assembly [GO:0044780]; bacterial-type flagellum-dependent swarming motility [GO:0071978]; protein targeting [GO:0006605]	bacterial-type flagellum-dependent swarming motility [GO:0071978]; bacterial-type flagellum assembly [GO:0044780]; plasma membrane [GO:0005886]; bacterial-type flagellum basal body [GO:0009425]
154	FLHO-FLHP	model_3_multimer	0.852192	0.848959	87.8844	0.849606	FLHO_BACSU	FLHP_BACSU	flhO	flhP	P39752	P39753	P39752-P39753	FALSE	FALSE	FALSE	FALSE	TRUE	TRUE	0	0	0	0	0	0	0	0	0	TRUE	motility and chemotaxis	motility and chemotaxis	bacterial-type flagellum organization [GO:0044781]; bacterial-type flagellum-dependent swarming motility [GO:0071978]	bacterial-type flagellum organization [GO:0044781]; bacterial-type flagellum-dependent swarming motility [GO:0071978]	bacterial-type flagellum organization [GO:0044781]; bacterial-type flagellum-dependent swarming motility [GO:0071978]
155	YFMC-YFME	model_5_multimer	0.857413	0.848707	90.3546	0.850449	YFMC_BACSU	YFME_BACSU	yfmC	yfmE	O34348	O34832	O34348-O34832	FALSE	FALSE	FALSE	FALSE	TRUE	TRUE	19	0	0	19	0	0	0	0	0	TRUE	iron uptake	iron uptake	outer membrane-bounded periplasmic space [GO:0030288]; plasma membrane [GO:0005886]; ion transport [GO:0006811]; iron ion homeostasis [GO:0055072]	plasma membrane [GO:0005886]; transmembrane transporter activity [GO:0022857]; siderophore-dependent iron import into cell [GO:0033214]	plasma membrane [GO:0005886]
156	YXEM-YXEN	model_4_multimer	0.871079	0.847543	92.5835	0.85225	YXEM_BACSU	YXEN_BACSU	yxeM	yxeN	P54952	P54953	P54952-P54953	FALSE	FALSE	FALSE	FALSE	TRUE	TRUE	1	0	0	1	0	0	0	0	0	TRUE	uptake and utilization of S-(2-succino)cysteine	uptake and utilization of S-(2-succino)cysteine	membrane raft [GO:0045121]; plasma membrane [GO:0005886]; amino acid transport [GO:0006865]	ATP-binding cassette (ABC) transporter complex, substrate-binding subunit-containing [GO:0055052]; plasma membrane [GO:0005886]; transmembrane transporter activity [GO:0022857]; amino acid transport [GO:0006865]	plasma membrane [GO:0005886]; amino acid transport [GO:0006865]
157	YTCQ-YTEP	model_2_multimer	0.852372	0.847339	90.5872	0.848346	YTCQ_BACSU	YTEP_BACSU	ytcQ	yteP	Q795R2	C0SPB3	Q795R2-C0SPB3	FALSE	FALSE	FALSE	FALSE	TRUE	FALSE	0	0	0	0	0	0	0	0	0	FALSE	uptake of polygalacturonan and rhamnogalacturonan	uptake of polygalacturonan and rhamnogalacturonan	plasma membrane [GO:0005886]; carbohydrate transport [GO:0008643]	plasma membrane [GO:0005886]; carbohydrate transport [GO:0008643]; transmembrane transport [GO:0055085]	carbohydrate transport [GO:0008643]; plasma membrane [GO:0005886]
158	SACY-SACX	model_3_multimer	0.536463	0.847079	85.5031	0.784956	SACY_BACSU	SACX_BACSU	sacY	sacX	P15401	P15400	P15401-P15400	FALSE	FALSE	FALSE	FALSE	TRUE	TRUE	0	0	0	0	0	0	0	0	0	TRUE	regulation of sucrose utilization	sucrose uptake and phosphorylation, control of SacY activity	RNA binding [GO:0003723]; positive regulation of DNA-templated transcription [GO:0045893]	plasma membrane [GO:0005886]; kinase activity [GO:0016301]; protein-N(PI)-phosphohistidine-sugar phosphotransferase activity [GO:0008982]; protein-phosphocysteine-sugar phosphotransferase activity [GO:0090563]; protein-phosphocysteine-trehalose phosphotransferase system transporter activity [GO:0090589]; phosphoenolpyruvate-dependent sugar phosphotransferase system [GO:0009401]; phosphorylation […
159	ARTQ-ARTP	model_5_multimer	0.853298	0.846326	92.0337	0.84772	ARTQ_BACSU	ARTP_BACSU	artQ	artP	P54536	P54535	P54536-P54535	FALSE	FALSE	FALSE	FALSE	TRUE	TRUE	2	1	50	2	1	50	0	0	0	TRUE	arginine uptake	arginine uptake	ATP-binding cassette (ABC) transporter complex, substrate-binding subunit-containing [GO:0055052]; plasma membrane [GO:0005886]; transmembrane transporter activity [GO:0022857]; amino acid transport [GO:0006865]	plasma membrane [GO:0005886]; ligand-gated ion channel activity [GO:0015276]; amino acid transport [GO:0006865]	plasma membrane [GO:0005886]; amino acid transport [GO:0006865]
160	CHEW-CHEA	model_2_multimer	0.645387	0.845485	82.3328	0.805466	CHEW_BACSU	CHEA_BACSU	cheW	cheA	P39802	P29072	P39802-P29072	FALSE	FALSE	FALSE	TRUE	TRUE	TRUE	2	0	0	2	0	0	0	0	0	TRUE	control of CheA activity	chemotactic signal modulator	cytosol [GO:0005829]; chemotaxis [GO:0006935]; chemotaxis to oxidizable substrate [GO:0042333]; signal transduction [GO:0007165]	cytoplasm [GO:0005737]; membrane [GO:0016020]; ATP binding [GO:0005524]; phosphorelay sensor kinase activity [GO:0000155]; bacterial-type flagellum-dependent swarming motility [GO:0071978]; chemotaxis [GO:0006935]	chemotaxis [GO:0006935]
161	SSUB-SSUC	model_1_multimer	0.777201	0.844638	88.1254	0.831151	SSUB_BACSU	SSUC_BACSU	ssuB	ssuC	P97027	P40401	P97027-P40401	FALSE	FALSE	FALSE	FALSE	TRUE	TRUE	0	0	0	0	0	0	0	0	0	TRUE	sulfonate uptake	sulfonate uptake	plasma membrane [GO:0005886]; ATP binding [GO:0005524]	plasma membrane [GO:0005886]; alkanesulfonate transmembrane transporter activity [GO:0042959]; transmembrane transporter activity [GO:0022857]; alkanesulfonate transport [GO:0042918]	plasma membrane [GO:0005886]
162	COMX-COMQ	model_4_multimer	0.902178	0.844404	92.8842	0.855959	COMX_BACSU	COMQ_BACSU	comX	comQ	P45453	P33690	P45453-P33690	FALSE	FALSE	FALSE	FALSE	TRUE	TRUE	0	0	0	0	0	0	0	0	0	TRUE	Quorum sensing	regulation of quorum sensing	extracellular region [GO:0005576]; pheromone activity [GO:0005186]; establishment of competence for transformation [GO:0030420]; sporulation resulting in formation of a cellular spore [GO:0030435]	plasma membrane [GO:0005886]; metal ion binding [GO:0046872]; prenyltransferase activity [GO:0004659]; establishment of competence for transformation [GO:0030420]; isoprenoid biosynthetic process [GO:0008299]	establishment of competence for transformation [GO:0030420]
163	YTRC-YTRB	model_2_multimer	0.883846	0.844189	92.3944	0.85212	YTRC_BACSU	YTRB_BACSU	ytrC	ytrB	O34898	O34641	O34898-O34641	FALSE	FALSE	FALSE	FALSE	TRUE	TRUE	0	0	0	0	0	0	0	0	0	TRUE	unknown	unknown	plasma membrane [GO:0005886]	plasma membrane [GO:0005886]; ATP binding [GO:0005524]	plasma membrane [GO:0005886]
164	FLAV-YJIB	model_5_multimer	0.896752	0.843363	92.7648	0.854041	FLAV_BACSU	YJIB_BACSU	ykuN	yjiB	O34737	O34374	O34737-O34374	FALSE	FALSE	FALSE	FALSE	TRUE	FALSE	0	0	0	0	0	0	0	0	0	FALSE	electron transfer	oxidation of fatty acids	FMN binding [GO:0010181]	cholest-4-en-3-one 26-monooxygenase activity [GO:0036199]; heme binding [GO:0020037]; iron ion binding [GO:0005506]; steroid hydroxylase activity [GO:0008395]; cholesterol catabolic process [GO:0006707]
165	IOLS-APBC	model_4_multimer	0.703662	0.841797	90.7871	0.81417	IOLS_BACSU	APBC_BACSU	iolS	salA	P46336	P50863	P46336-P50863	FALSE	FALSE	FALSE	TRUE	FALSE	FALSE	19	2	10.5	19	2	10.5	0	0	0	FALSE	unknown, may be involved in myo-inositol catabolism	control of alkaline protease expression	cytosol [GO:0005829]; oxidoreductase activity [GO:0016491]	4 iron, 4 sulfur cluster binding [GO:0051539]; ATP binding [GO:0005524]; ATP hydrolysis activity [GO:0016887]; ATP-dependent FeS chaperone activity [GO:0140663]; metal ion binding [GO:0046872]; iron-sulfur cluster assembly [GO:0016226]; negative regulation of DNA-templated transcription [GO:0045892]
166	FHUB-FHUG	model_1_multimer	0.819639	0.841453	87.6903	0.83709	FHUB_BACSU	FHUG_BACSU	fhuB	fhuG	P49936	P49937	P49936-P49937	FALSE	TRUE	FALSE	FALSE	TRUE	TRUE	0	0	0	0	0	0	0	0	0	TRUE	siderophore uptake	siderophore uptake	membrane raft [GO:0045121]; plasma membrane [GO:0005886]; transmembrane transporter activity [GO:0022857]; siderophore-dependent iron import into cell [GO:0033214]	plasma membrane [GO:0005886]; transmembrane transporter activity [GO:0022857]; siderophore-dependent iron import into cell [GO:0033214]	transmembrane transporter activity [GO:0022857]; plasma membrane [GO:0005886]; siderophore-dependent iron import into cell [GO:0033214]
167	PTEB-PTEC	model_2_multimer	0.873392	0.840856	92.8317	0.847363	PTEB_BACSU	PTEC_BACSU	gmuB	gmuC	O05505	O05507	O05505-O05507	FALSE	FALSE	FALSE	FALSE	TRUE	TRUE	0	0	0	0	0	0	0	0	0	TRUE	glucomannan uptake and phosphorylation	glucomannan uptake and phosphorylation	cytoplasm [GO:0005737]; kinase activity [GO:0016301]; protein-N(PI)-phosphohistidine-sugar phosphotransferase activity [GO:0008982]; phosphoenolpyruvate-dependent sugar phosphotransferase system [GO:0009401]; phosphorylation [GO:0016310]; polysaccharide transport [GO:0015774]	plasma membrane [GO:0005886]; protein-N(PI)-phosphohistidine-sugar phosphotransferase activity [GO:0008982]; carbohydrate derivative transport [GO:1901264]; phosphoenolpyruvate-dependent sugar phosphotransferase system [GO:0009401]; polysaccharide transport [GO:0015774]	protein-N(PI)-phosphohistidine-sugar phosphotransferase activity [GO:0008982]; polysaccharide transport [GO:0015774]; phosphoenolpyruvate-dependent sugar phosphotransferase system [GO:0009401]
168	SUFU-SUFS	model_2_multimer	0.924033	0.840633	95.176	0.857313	SUFU_BACSU	SUFS_BACSU	sufU	sufS	O32163	O32164	O32163-O32164	TRUE	FALSE	TRUE	FALSE	TRUE	TRUE	3	0	0	2	0	0	1	0	0	TRUE	transfer of sulfur from SufS to SufB	formation of iron-sulfur clusters in proteins	cytoplasm [GO:0005737]; 2 iron, 2 sulfur cluster binding [GO:0051537]; ferrous iron binding [GO:0008198]; transferase activity [GO:0016740]; cellular iron ion homeostasis [GO:0006879]; iron-sulfur cluster assembly [GO:0016226]	cysteine desulfurase activity [GO:0031071]; pyridoxal phosphate binding [GO:0030170]; cysteine metabolic process [GO:0006534]
169	PTHP-GLPK	model_5_multimer	0.913287	0.839909	96.1447	0.854585	PTHP_BACSU	GLPK_BACSU	ptsH	glpK	P08877	P18157	P08877-P18157	FALSE	FALSE	FALSE	FALSE	TRUE	TRUE	9	0	0	9	0	0	0	0	0	FALSE	PTS-dependent sugar transport and carbon catabolite repression	glycerol utilization	cytoplasm [GO:0005737]; phosphoenolpyruvate-dependent sugar phosphotransferase system [GO:0009401]; regulation of carbohydrate utilization [GO:0043610]	cytosol [GO:0005829]; ATP binding [GO:0005524]; glycerol kinase activity [GO:0004370]; phosphotransferase activity, alcohol group as acceptor [GO:0016773]; glycerol catabolic process [GO:0019563]; glycerol metabolic process [GO:0006071]; glycerol-3-phosphate metabolic process [GO:0006072]; phosphorylation [GO:0016310]
170	ECFT-BIOYB	model_1_multimer	0.819182	0.839871	82.2396	0.835734	ECFT_BACSU	BIOYB_BACSU	ecfT	bioYB	P70972	O32104	P70972-O32104	FALSE	FALSE	FALSE	FALSE	TRUE	TRUE	0	0	0	0	0	0	0	0	0	FALSE	uptake of micronutrients	unknown	plasma membrane [GO:0005886]; transmembrane transporter activity [GO:0022857]	plasma membrane [GO:0005886]; biotin transmembrane transporter activity [GO:0015225]	plasma membrane [GO:0005886]
171	FLIR-FLIQ	model_1_multimer	0.814472	0.839738	86.4559	0.834685	FLIR_BACSU	FLIQ_BACSU	fliR	fliQ	P35537	P35535	P35537-P35535	FALSE	FALSE	FALSE	FALSE	TRUE	TRUE	0	0	0	0	0	0	0	0	0	TRUE	flagellum and nanotube assembly	flagellum and nanotube assembly	bacterial-type flagellum basal body [GO:0009425]; plasma membrane [GO:0005886]; bacterial-type flagellum assembly [GO:0044780]; bacterial-type flagellum-dependent swarming motility [GO:0071978]; protein targeting [GO:0006605]	bacterial-type flagellum basal body [GO:0009425]; plasma membrane [GO:0005886]; bacterial-type flagellum assembly [GO:0044780]; bacterial-type flagellum-dependent swarming motility [GO:0071978]; protein secretion [GO:0009306]	bacterial-type flagellum-dependent swarming motility [GO:0071978]; bacterial-type flagellum assembly [GO:0044780]; plasma membrane [GO:0005886]; bacterial-type flagellum basal body [GO:0009425]
172	MELD-MELE	model_2_multimer	0.865016	0.839655	91.7211	0.844727	MELD_BACSU	MELE_BACSU	melD	melE	O34706	O34335	O34706-O34335	FALSE	FALSE	FALSE	FALSE	TRUE	TRUE	0	0	0	0	0	0	0	0	0	TRUE	uptake of melibiose and raffinose	uptake of melibiose and raffinose	plasma membrane [GO:0005886]; polysaccharide transport [GO:0015774]; transmembrane transport [GO:0055085]	plasma membrane [GO:0005886]; polysaccharide transport [GO:0015774]	plasma membrane [GO:0005886]; polysaccharide transport [GO:0015774]
173	YTCQ-YTCP	model_2_multimer	0.848074	0.839551	89.4737	0.841256	YTCQ_BACSU	YTCP_BACSU	ytcQ	ytcP	Q795R2	P53561	Q795R2-P53561	FALSE	FALSE	FALSE	FALSE	TRUE	FALSE	0	0	0	0	0	0	0	0	0	TRUE	uptake of polygalacturonan and rhamnogalacturonan	uptake of polygalacturonan and rhamnogalacturonan	plasma membrane [GO:0005886]; carbohydrate transport [GO:0008643]	plasma membrane [GO:0005886]; carbohydrate transport [GO:0008643]; transmembrane transport [GO:0055085]	carbohydrate transport [GO:0008643]; plasma membrane [GO:0005886]
174	ACPS-DLTC	model_1_multimer	0.896304	0.839113	95.1883	0.850551	ACPS_BACSU	DLTC_BACSU	acpS	dltC	P96618	P39579	P96618-P39579	FALSE	FALSE	FALSE	FALSE	TRUE	FALSE	0	0	0	0	0	0	0	0	0	FALSE	fatty acid biosynthesis	biosynthesis of teichoic acid	cytoplasm [GO:0005737]; holo-[acyl-carrier-protein] synthase activity [GO:0008897]; magnesium ion binding [GO:0000287]; fatty acid biosynthetic process [GO:0006633]	cytoplasm [GO:0005737]; D-alanyl carrier activity [GO:0036370]; cell wall organization [GO:0071555]; lipoteichoic acid biosynthetic process [GO:0070395]	cytoplasm [GO:0005737]
175	RSIX-SIGX	model_3_multimer	0.542549	0.839015	77.1132	0.779722	RSIX_BACSU	SIGX_BACSU	rsiX	sigX	P35166	P35165	P35166-P35165	FALSE	FALSE	FALSE	FALSE	TRUE	TRUE	1	0	0	1	0	0	0	0	0	TRUE	control of SigX activity	resistance to cationic antimcrobial peptides	plasma membrane [GO:0005886]	plasma membrane [GO:0005886]; DNA binding [GO:0003677]; sigma factor activity [GO:0016987]; DNA-templated transcription initiation [GO:0006352]	plasma membrane [GO:0005886]
176	DPPB-DPPC	model_2_multimer	0.834199	0.838505	85.1733	0.837643	DPPB_BACSU	DPPC_BACSU	dppB	dppC	P26903	P26904	P26903-P26904	FALSE	FALSE	FALSE	FALSE	TRUE	FALSE	0	0	0	0	0	0	0	0	0	TRUE	uptake of dipeptides	uptake of dipeptides	plasma membrane [GO:0005886]; peptide transport [GO:0015833]; protein transport [GO:0015031]; sporulation resulting in formation of a cellular spore [GO:0030435]; transmembrane transport [GO:0055085]	plasma membrane [GO:0005886]; peptide transport [GO:0015833]; protein transport [GO:0015031]; sporulation resulting in formation of a cellular spore [GO:0030435]; transmembrane transport [GO:0055085]	transmembrane transport [GO:0055085]; sporulation resulting in formation of a cellular spore [GO:0030435]; plasma membrane [GO:0005886]; peptide transport [GO:0015833]; protein transport [GO:0015031]
177	YESQ-YESO	model_2_multimer	0.788405	0.83826	90.3061	0.828289	YESQ_BACSU	YESO_BACSU	yesQ	yesO	O31520	O31518	O31520-O31518	FALSE	FALSE	FALSE	FALSE	TRUE	TRUE	0	0	0	0	0	0	0	0	0	TRUE	uptake of rhamnose oligosaccharides	uptake of rhamnose oligosaccharides	plasma membrane [GO:0005886]; transmembrane transport [GO:0055085]
178	YVDR-YVDS	model_1_multimer	0.82552	0.837444	89.5087	0.835059	YVDR_BACSU	YVDS_BACSU	yvdR	yvdS	O06999	O32262	O06999-O32262	FALSE	TRUE	FALSE	FALSE	TRUE	FALSE	0	0	0	0	0	0	0	0	0	TRUE	unknown	unknown	plasma membrane [GO:0005886]; transmembrane transporter activity [GO:0022857]; transmembrane transport [GO:0055085]	plasma membrane [GO:0005886]; transmembrane transporter activity [GO:0022857]; transmembrane transport [GO:0055085]	transmembrane transporter activity [GO:0022857]; plasma membrane [GO:0005886]; transmembrane transport [GO:0055085]
179	YXEB-FHUG	model_4_multimer	0.837788	0.837035	89.2715	0.837186	YXEB_BACSU	FHUG_BACSU	yxeB	fhuG	P54941	P49937	P54941-P49937	FALSE	FALSE	FALSE	FALSE	TRUE	TRUE	9	0	0	9	0	0	0	0	0	FALSE	siderophore uptake	siderophore uptake	membrane raft [GO:0045121]; outer membrane-bounded periplasmic space [GO:0030288]; plasma membrane [GO:0005886]; ion transport [GO:0006811]; iron ion homeostasis [GO:0055072]	plasma membrane [GO:0005886]; transmembrane transporter activity [GO:0022857]; siderophore-dependent iron import into cell [GO:0033214]	plasma membrane [GO:0005886]
180	YJIB-FLAW	model_1_multimer	0.887683	0.836759	91.1027	0.846944	YJIB_BACSU	FLAW_BACSU	yjiB	ykuP	O34374	O34589	O34374-O34589	FALSE	FALSE	FALSE	FALSE	TRUE	FALSE	0	0	0	0	0	0	0	0	0	FALSE	oxidation of fatty acids	electron transfer	cholest-4-en-3-one 26-monooxygenase activity [GO:0036199]; heme binding [GO:0020037]; iron ion binding [GO:0005506]; steroid hydroxylase activity [GO:0008395]; cholesterol catabolic process [GO:0006707]	electron transfer activity [GO:0009055]; FMN binding [GO:0010181]
181	TCYL-TCYK	model_5_multimer	0.833939	0.836495	91.005	0.835984	TCYL_BACSU	TCYK_BACSU	tcyL	tcyK	O34315	O34852	O34315-O34852	FALSE	FALSE	FALSE	FALSE	TRUE	TRUE	0	0	0	0	0	0	0	0	0	TRUE	cystine uptake	cystine uptake	ATP-binding cassette (ABC) transporter complex, substrate-binding subunit-containing [GO:0055052]; plasma membrane [GO:0005886]; transmembrane transporter activity [GO:0022857]; amino acid transport [GO:0006865]	plasma membrane [GO:0005886]; amino acid transport [GO:0006865]	plasma membrane [GO:0005886]; amino acid transport [GO:0006865]
182	COTO-COTZ	model_4_multimer	0.609447	0.836107	74.1454	0.790775	COTO_BACSU	COTZ_BACSU	cotO	cotZ	O31622	Q08312	O31622-Q08312	FALSE	FALSE	FALSE	FALSE	TRUE	TRUE	0	0	0	0	0	0	0	0	0	FALSE	controls assembly of the coat layers and coat surface topography	spore crust assembly	sporulation resulting in formation of a cellular spore [GO:0030435]	sporulation resulting in formation of a cellular spore [GO:0030435]	sporulation resulting in formation of a cellular spore [GO:0030435]
183	ECFT-THIT	model_1_multimer	0.816293	0.836001	81.4591	0.83206	ECFT_BACSU	THIT_BACSU	ecfT	thiT	P70972	O32074	P70972-O32074	FALSE	FALSE	FALSE	FALSE	TRUE	TRUE	0	0	0	0	0	0	0	0	0	FALSE	uptake of micronutrients	thiamine uptake	plasma membrane [GO:0005886]; transmembrane transporter activity [GO:0022857]	plasma membrane [GO:0005886]; thiamine transmembrane transporter activity [GO:0015234]	plasma membrane [GO:0005886]
184	YCLN-YCLQ	model_1_multimer	0.839343	0.835815	90.1433	0.83652	YCLN_BACSU	YCLQ_BACSU	yclN	yclQ	P94418	P94421	P94418-P94421	FALSE	FALSE	FALSE	FALSE	TRUE	TRUE	14	0	0	14	0	0	0	0	0	TRUE	acquisition of iron	acquisition of iron	plasma membrane [GO:0005886]; transmembrane transporter activity [GO:0022857]; siderophore-dependent iron import into cell [GO:0033214]	membrane raft [GO:0045121]; outer membrane-bounded periplasmic space [GO:0030288]; plasma membrane [GO:0005886]; iron ion homeostasis [GO:0055072]; iron ion transport [GO:0006826]	plasma membrane [GO:0005886]
185	ALF-RL19	model_4_multimer	0.916283	0.835687	95.0743	0.851806	ALF_BACSU	RL19_BACSU	fbaA	rplS	P13243	O31742	P13243-O31742	FALSE	FALSE	TRUE	FALSE	FALSE	FALSE	28	3	10.7	27	2	7.4	1	1	100	FALSE	enzyme in glycolysis/ gluconeogenesis	translation	fructose-bisphosphate aldolase activity [GO:0004332]; zinc ion binding [GO:0008270]; fructose 1,6-bisphosphate metabolic process [GO:0030388]; glycolytic process [GO:0006096]; sporulation resulting in formation of a cellular spore [GO:0030435]	cytosolic large ribosomal subunit [GO:0022625]; structural constituent of ribosome [GO:0003735]; translation [GO:0006412]
186	YMFM-MBL	model_5_multimer	0.753336	0.835376	85.1019	0.818968	YMFM_BACSU	MBL_BACSU	ymfM	mbl	O31771	P39751	O31771-P39751	FALSE	FALSE	FALSE	FALSE	TRUE	FALSE	18	3	16.7	18	3	16.7	0	0	0	FALSE	septum positioning during vegetative growth	cell shape determination	plasma membrane [GO:0005886]; DNA binding [GO:0003677]	cytoplasm [GO:0005737]; ATP binding [GO:0005524]; cell morphogenesis [GO:0000902]; regulation of cell shape [GO:0008360]
187	LPLJ-GCSH	model_1_multimer	0.800594	0.835152	92.1001	0.828241	LPLJ_BACSU	GCSH_BACSU	lplJ	gcvH	O07608	O32174	O07608-O32174	TRUE	FALSE	FALSE	TRUE	TRUE	TRUE	13	0	0	13	0	0	0	0	0	FALSE	scavenging of lipoic acid	glycine utilization	cytoplasm [GO:0005737]; ATP binding [GO:0005524]; lipoate-protein ligase activity [GO:0016979]; lipoyltransferase activity [GO:0017118]; protein lipoylation [GO:0009249]	cytoplasm [GO:0005737]; cytosol [GO:0005829]; glycine cleavage complex [GO:0005960]; glycine decarboxylation via glycine cleavage system [GO:0019464]; lipoate biosynthetic process [GO:0009107]; protein lipoylation [GO:0009249]	cytoplasm [GO:0005737]; protein lipoylation [GO:0009249]
188	LEVR-PTFB	model_4_multimer	0.462937	0.834931	83.6518	0.760532	LEVR_BACSU	PTFB_BACSU	levR	levE	P23914	P26380	P23914-P26380	FALSE	FALSE	FALSE	FALSE	TRUE	TRUE	1	0	0	1	0	0	0	0	0	FALSE	regulation of levan and fructose utilization	fructose uptake and phosphorylation, control of LevR activity	ATP binding [GO:0005524]; DNA binding [GO:0003677]; kinase activity [GO:0016301]; RNA binding [GO:0003723]; phosphoenolpyruvate-dependent sugar phosphotransferase system [GO:0009401]; phosphorylation [GO:0016310]; positive regulation of DNA-templated transcription [GO:0045893]	cytoplasm [GO:0005737]; kinase activity [GO:0016301]; protein-N(PI)-phosphohistidine-sugar phosphotransferase activity [GO:0008982]; phosphoenolpyruvate-dependent sugar phosphotransferase system [GO:0009401]; phosphorylation [GO:0016310]	kinase activity [GO:0016301]; phosphoenolpyruvate-dependent sugar phosphotransferase system [GO:0009401]; phosphorylation [GO:0016310]
189	YHFQ-YFME	model_3_multimer	0.823688	0.833586	84.8101	0.831606	YHFQ_BACSU	YFME_BACSU	yhfQ	yfmE	C0SP94	O34832	C0SP94-O34832	FALSE	FALSE	FALSE	FALSE	TRUE	TRUE	13	1	7.7	13	1	7.7	0	0	0	FALSE	iron uptake	iron uptake	membrane raft [GO:0045121]; outer membrane-bounded periplasmic space [GO:0030288]; plasma membrane [GO:0005886]	plasma membrane [GO:0005886]; transmembrane transporter activity [GO:0022857]; siderophore-dependent iron import into cell [GO:0033214]	plasma membrane [GO:0005886]
190	RSBRC-RSBRB	model_5_multimer	0.841097	0.833492	91.8736	0.835013	RSBRC_BACSU	RSBRB_BACSU	rsbRC	rsbRB	O31856	O34860	O31856-O34860	FALSE	TRUE	FALSE	TRUE	TRUE	FALSE	0	0	0	0	0	0	0	0	0	FALSE	control of SigB activity	control of SigB activity
191	YVFS-YVFR	model_2_multimer	0.804322	0.833401	89.4296	0.827585	YVFS_BACSU	YVFR_BACSU	yvfS	yvfR	O07017	O07016	O07017-O07016	FALSE	FALSE	FALSE	FALSE	TRUE	TRUE	0	0	0	0	0	0	0	0	0	TRUE	unknown	unknown	ATP-binding cassette (ABC) transporter complex [GO:0043190]; ABC-type transporter activity [GO:0140359]	plasma membrane [GO:0005886]; ATP binding [GO:0005524]
192	YOEB-LYTF	model_4_multimer	0.653739	0.83323	80.7189	0.797332	YOEB_BACSU	LYTF_BACSU	yoeB	lytF	O34841	O07532	O34841-O07532	FALSE	FALSE	FALSE	FALSE	TRUE	TRUE	14	0	0	14	0	0	0	0	0	FALSE	protection against cell envelope stress	cell separation		extracellular region [GO:0005576]; cysteine-type peptidase activity [GO:0008234]; lytic endotransglycosylase activity [GO:0008932]; cell wall organization [GO:0071555]; proteolysis [GO:0006508]
193	SPXO-SPXH	model_4_multimer	0.882546	0.832353	90.5306	0.842392	SPXO_BACSU	SPXH_BACSU	spxO	spxH	O32302	O31606	O32302-O31606	FALSE	FALSE	FALSE	FALSE	TRUE	TRUE	0	0	0	0	0	0	0	0	0	FALSE	control of Spx proteolysis	stimulation of Spx degradation		cytoplasm [GO:0005737]; metal ion binding [GO:0046872]
194	OPPB-OPPC	model_2_multimer	0.846255	0.831712	85.8932	0.834621	OPPB_BACSU	OPPC_BACSU	oppB	oppC	P24138	P24139	P24138-P24139	FALSE	FALSE	FALSE	FALSE	TRUE	FALSE	0	0	0	0	0	0	0	0	0	TRUE	initiation of sporulation, competence development	initiation of sporulation, competence development	membrane raft [GO:0045121]; plasma membrane [GO:0005886]; establishment of competence for transformation [GO:0030420]; peptide transport [GO:0015833]; protein transport [GO:0015031]; sporulation resulting in formation of a cellular spore [GO:0030435]; transmembrane transport [GO:0055085]	plasma membrane [GO:0005886]; establishment of competence for transformation [GO:0030420]; peptide transport [GO:0015833]; protein transport [GO:0015031]; sporulation resulting in formation of a cellular spore [GO:0030435]; transmembrane transport [GO:0055085]	establishment of competence for transformation [GO:0030420]; transmembrane transport [GO:0055085]; sporulation resulting in formation of a cellular spore [GO:0030435]; plasma membrane [GO:0005886]; peptide transport [GO:0015833]; protein transport [GO:0015031]
195	YHCE-YHCG	model_3_multimer	0.860749	0.8314	91.4475	0.83727	YHCE_BACSU	YHCG_BACSU	yhcE	yhcG	P54589	P54591	P54589-P54591	FALSE	FALSE	FALSE	FALSE	TRUE	TRUE	0	0	0	0	0	0	0	0	0	TRUE	unknown	unknown	plasma membrane [GO:0005886]	ATP binding [GO:0005524]
196	CWLO-YOEB	model_4_multimer	0.708431	0.83059	86.0425	0.806158	CWLO_BACSU	YOEB_BACSU	cwlO	yoeB	P40767	O34841	P40767-O34841	FALSE	FALSE	FALSE	FALSE	TRUE	FALSE	7	0	0	7	0	0	0	0	0	FALSE	cell wall synthesis, cell elongation	protection against cell envelope stress	extracellular region [GO:0005576]; cysteine-type peptidase activity [GO:0008234]; cell wall organization [GO:0071555]; proteolysis [GO:0006508]
197	YRVJ-YACD	model_5_multimer	0.681691	0.829876	84.6974	0.800239	YRVJ_BACSU	YACD_BACSU	yrvJ	yacD	O32041	P37566	O32041-P37566	FALSE	FALSE	TRUE	FALSE	FALSE	FALSE	3	1	33.3	2	1	50	1	0	0	FALSE	cell wall metabolism	unknown	extracellular region [GO:0005576]; metal ion binding [GO:0046872]; N-acetylmuramoyl-L-alanine amidase activity [GO:0008745]; cell wall organization [GO:0071555]; peptidoglycan catabolic process [GO:0009253]	peptidyl-prolyl cis-trans isomerase activity [GO:0003755]
198	ALBC-ALBD	model_2_multimer	0.752895	0.829163	87.7361	0.813909	ALBC_BACSU	ALBD_BACSU	albC	albD	P71009	P71008	P71009-P71008	FALSE	FALSE	FALSE	FALSE	TRUE	TRUE	0	0	0	0	0	0	0	0	0	TRUE	export of antilisterial bacteriocin (subtilosin)	export of antilisterial bacteriocin (subtilosin)	ATP binding [GO:0005524]; bacteriocin immunity [GO:0030153]; bacteriocin transport [GO:0043213]; protein transport [GO:0015031]	plasma membrane [GO:0005886]; bacteriocin biosynthetic process [GO:0030152]; bacteriocin immunity [GO:0030153]	bacteriocin immunity [GO:0030153]
199	BIOY-ECFT	model_4_multimer	0.795846	0.828583	83.4718	0.822035	BIOY_BACSU	ECFT_BACSU	bioY	ecfT	O07620	P70972	O07620-P70972	FALSE	FALSE	FALSE	FALSE	TRUE	TRUE	0	0	0	0	0	0	0	0	0	FALSE	uptake of biotin	uptake of micronutrients	plasma membrane [GO:0005886]; biotin transmembrane transporter activity [GO:0015225]	plasma membrane [GO:0005886]; transmembrane transporter activity [GO:0022857]	plasma membrane [GO:0005886]
200	SKFE-SKFF	model_4_multimer	0.666844	0.828509	89.5704	0.796176	SKFE_BACSU	SKFF_BACSU	skfE	skfF	O31427	O31428	O31427-O31428	FALSE	FALSE	FALSE	FALSE	TRUE	TRUE	0	0	0	0	0	0	0	0	0	TRUE	export of the spore killing factor SkfA	export of the spore killing factor SkfA	plasma membrane [GO:0005886]; ABC-type sulfate transporter activity [GO:0015419]; ABC-type thiosulfate transporter activity [GO:0102025]; ATP binding [GO:0005524]; bacteriocin biosynthetic process [GO:0030152]	plasma membrane [GO:0005886]; bacteriocin biosynthetic process [GO:0030152]	bacteriocin biosynthetic process [GO:0030152]; plasma membrane [GO:0005886]
201	YKUL-RELA	model_4_multimer	0.672302	0.828395	87.9682	0.797176	YKUL_BACSU	RELA_BACSU	ykuL	relA	O31698	O54408	O31698-O54408	FALSE	FALSE	FALSE	FALSE	TRUE	FALSE	8	0	0	8	0	0	0	0	0	FALSE	control of Rel activity, trigger of the stringent response under conditions of potassium starvation	synthesis and degradation of (p)ppGpp, triggering the stringent response regulon		ATP binding [GO:0005524]; GTP binding [GO:0005525]; GTP diphosphokinase activity [GO:0008728]; kinase activity [GO:0016301]; guanosine tetraphosphate biosynthetic process [GO:0015970]; phosphorylation [GO:0016310]
202	YHFQ-YFMD	model_3_multimer	0.808571	0.828182	84.5055	0.82426	YHFQ_BACSU	YFMD_BACSU	yhfQ	yfmD	C0SP94	O34933	C0SP94-O34933	FALSE	FALSE	FALSE	FALSE	TRUE	TRUE	13	1	7.7	13	1	7.7	0	0	0	FALSE	iron uptake	acquisition of iron	membrane raft [GO:0045121]; outer membrane-bounded periplasmic space [GO:0030288]; plasma membrane [GO:0005886]	plasma membrane [GO:0005886]; transmembrane transporter activity [GO:0022857]; siderophore-dependent iron import into cell [GO:0033214]	plasma membrane [GO:0005886]
203	RBSB-RBSC	model_1_multimer	0.840165	0.827636	92.5288	0.830142	RBSB_BACSU	RBSC_BACSU	rbsB	rbsC	P36949	P36948	P36949-P36948	FALSE	FALSE	FALSE	TRUE	TRUE	TRUE	23	1	4.3	23	1	4.3	0	0	0	TRUE	ribose uptake	ribose uptake	membrane raft [GO:0045121]; plasma membrane [GO:0005886]; carbohydrate transport [GO:0008643]	membrane [GO:0016020]; plasma membrane [GO:0005886]; transmembrane transporter activity [GO:0022857]; carbohydrate transport [GO:0008643]	carbohydrate transport [GO:0008643]; plasma membrane [GO:0005886]
204	YURJ-ARAP	model_3_multimer	0.809921	0.827305	89.8796	0.823828	YURJ_BACSU	ARAP_BACSU	yurJ	araP	O32151	P94529	O32151-P94529	FALSE	FALSE	FALSE	FALSE	TRUE	FALSE	0	0	0	0	0	0	0	0	0	FALSE	uptake of sugar amines	uptake of -1,5-arabinooligosaccharides	ATP-binding cassette (ABC) transporter complex, substrate-binding subunit-containing [GO:0055052]; ABC-type transporter activity [GO:0140359]; ATP binding [GO:0005524]; carbohydrate transport [GO:0008643]	plasma membrane [GO:0005886]; carbohydrate transport [GO:0008643]; transmembrane transport [GO:0055085]	carbohydrate transport [GO:0008643]
205	PBPI-RODA	model_3_multimer	0.679297	0.826186	85.7343	0.796808	PBPI_BACSU	RODA_BACSU	pbpI	rodA	O32032	P39604	O32032-P39604	FALSE	FALSE	FALSE	FALSE	TRUE	TRUE	0	0	0	0	0	0	0	0	0	FALSE	unknown	control of cell shape and elongation	plasma membrane [GO:0005886]; penicillin binding [GO:0008658]; peptidoglycan L,D-transpeptidase activity [GO:0071972]; serine-type D-Ala-D-Ala carboxypeptidase activity [GO:0009002]; cell cycle [GO:0007049]; cell division [GO:0051301]; cell wall organization [GO:0071555]; peptidoglycan biosynthetic process [GO:0009252]; proteolysis [GO:0006508]; sporulation resulting in formation of a cellular sp…	cell division site [GO:0032153]; plasma membrane [GO:0005886]; lipid-linked peptidoglycan transporter activity [GO:0015648]; peptidoglycan glycosyltransferase activity [GO:0008955]; cell division [GO:0051301]; cell wall organization [GO:0071555]; peptidoglycan biosynthetic process [GO:0009252]; regulation of cell shape [GO:0008360]	cell division [GO:0051301]; peptidoglycan biosynthetic process [GO:0009252]; plasma membrane [GO:0005886]; cell wall organization [GO:0071555]
206	RECO-RECR	model_5_multimer	0.854518	0.825892	93.01	0.831617	RECO_BACSU	RECR_BACSU	recO	recR	P42095	P24277	P42095-P24277	FALSE	FALSE	FALSE	FALSE	TRUE	TRUE	5	4	80	5	4	80	0	0	0	FALSE	DNA repair/ recombination	DNA repair/ recombination	bacterial nucleoid [GO:0043590]; cytoplasm [GO:0005737]; DNA recombination [GO:0006310]; double-strand break repair [GO:0006302]	DNA binding [GO:0003677]; metal ion binding [GO:0046872]; DNA recombination [GO:0006310]; DNA repair [GO:0006281]	DNA recombination [GO:0006310]
207	GDND-GDNC	model_2_multimer	0.8411	0.825677	89.5335	0.828762	GDND_BACSU	GDNC_BACSU	gdnD	gdnC	P49857	P49856	P49857-P49856	FALSE	TRUE	FALSE	FALSE	TRUE	FALSE	0	0	0	0	0	0	0	0	0	TRUE	export/ detoxification of guanidine	export/ detoxification of guanidine	plasma membrane [GO:0005886]; transmembrane transporter activity [GO:0022857]; ion transport [GO:0006811]; transmembrane transport [GO:0055085]	plasma membrane [GO:0005886]; transmembrane transporter activity [GO:0022857]; ion transport [GO:0006811]; transmembrane transport [GO:0055085]	transmembrane transporter activity [GO:0022857]; plasma membrane [GO:0005886]; ion transport [GO:0006811]; transmembrane transport [GO:0055085]
208	YCLN-YCLO	model_1_multimer	0.856918	0.825453	87.5706	0.831746	YCLN_BACSU	YCLO_BACSU	yclN	yclO	P94418	P94419	P94418-P94419	FALSE	FALSE	FALSE	FALSE	TRUE	TRUE	0	0	0	0	0	0	0	0	0	TRUE	acquisition of iron	acquisition of iron	plasma membrane [GO:0005886]; transmembrane transporter activity [GO:0022857]; siderophore-dependent iron import into cell [GO:0033214]	plasma membrane [GO:0005886]; transmembrane transporter activity [GO:0022857]; siderophore-dependent iron import into cell [GO:0033214]	transmembrane transporter activity [GO:0022857]; plasma membrane [GO:0005886]; siderophore-dependent iron import into cell [GO:0033214]
209	CWLS-YOEB	model_5_multimer	0.665461	0.82509	81.5629	0.793164	CWLS_BACSU	YOEB_BACSU	cwlS	yoeB	O31852	O34841	O31852-O34841	FALSE	FALSE	FALSE	FALSE	TRUE	FALSE	7	0	0	7	0	0	0	0	0	FALSE	cell separation	protection against cell envelope stress	cell surface [GO:0009986]; cysteine-type peptidase activity [GO:0008234]; lytic endotransglycosylase activity [GO:0008932]; cell wall organization [GO:0071555]; proteolysis [GO:0006508]
210	LPLC-LIPO	model_4_multimer	0.843477	0.824955	90.3133	0.828659	LPLC_BACSU	LIPO_BACSU	lplC	lipO	P39129	P37966	P39129-P37966	FALSE	FALSE	FALSE	FALSE	TRUE	TRUE	0	0	0	0	0	0	0	0	0	TRUE	unknown	unknown	plasma membrane [GO:0005886]; transmembrane transport [GO:0055085]	plasma membrane [GO:0005886]	plasma membrane [GO:0005886]
211	YCLQ-YCLO	model_1_multimer	0.852263	0.824801	89.4065	0.830293	YCLQ_BACSU	YCLO_BACSU	yclQ	yclO	P94421	P94419	P94421-P94419	FALSE	FALSE	FALSE	FALSE	TRUE	TRUE	14	0	0	14	0	0	0	0	0	TRUE	acquisition of iron	acquisition of iron	membrane raft [GO:0045121]; outer membrane-bounded periplasmic space [GO:0030288]; plasma membrane [GO:0005886]; iron ion homeostasis [GO:0055072]; iron ion transport [GO:0006826]	plasma membrane [GO:0005886]; transmembrane transporter activity [GO:0022857]; siderophore-dependent iron import into cell [GO:0033214]	plasma membrane [GO:0005886]
212	YFIY-YFIZ	model_5_multimer	0.828939	0.824743	91.1403	0.825582	YFIY_BACSU	YFIZ_BACSU	yfiY	yfiZ	O31567	O31568	O31567-O31568	FALSE	FALSE	FALSE	FALSE	TRUE	TRUE	13	0	0	13	0	0	0	0	0	FALSE	acquisition of iron	acquisition of iron	cytoplasm [GO:0005737]; membrane raft [GO:0045121]; outer membrane-bounded periplasmic space [GO:0030288]; plasma membrane [GO:0005886]; ion transport [GO:0006811]; iron ion homeostasis [GO:0055072]	plasma membrane [GO:0005886]; transmembrane transporter activity [GO:0022857]; siderophore-dependent iron import into cell [GO:0033214]	plasma membrane [GO:0005886]
213	APPA-APPC	model_1_multimer	0.878935	0.824483	91.7186	0.835373	APPA_BACSU	APPC_BACSU	appA	appC	P42061	P42063	P42061-P42063	FALSE	FALSE	FALSE	FALSE	TRUE	FALSE	0	0	0	0	0	0	0	0	0	FALSE	oligopeptide ABC transporter, inactive pseudogene in strain 168	uptake of oligopeptides	ATP-binding cassette (ABC) transporter complex, substrate-binding subunit-containing [GO:0055052]; outer membrane-bounded periplasmic space [GO:0030288]; peptide transmembrane transporter activity [GO:1904680]; establishment of competence for transformation [GO:0030420]; peptide transport [GO:0015833]; protein transport [GO:0015031]; sporulation resulting in formation of a cellular spore [GO:0030…	plasma membrane [GO:0005886]; establishment of competence for transformation [GO:0030420]; peptide transport [GO:0015833]; protein transport [GO:0015031]; sporulation resulting in formation of a cellular spore [GO:0030435]; transmembrane transport [GO:0055085]	establishment of competence for transformation [GO:0030420]; sporulation resulting in formation of a cellular spore [GO:0030435]; protein transport [GO:0015031]; peptide transport [GO:0015833]
214	MSMX-ARAQ	model_2_multimer	0.835927	0.824463	91.1297	0.826755	MSMX_BACSU	ARAQ_BACSU	msmX	araQ	P94360	P94530	P94360-P94530	FALSE	FALSE	FALSE	FALSE	TRUE	FALSE	0	0	0	0	0	0	0	0	0	FALSE	uptake of maltodextrin, melibiose (probably), and galactooligosaccharides	uptake of -1,5-arabinooligosaccharides	ATP-binding cassette (ABC) transporter complex, substrate-binding subunit-containing [GO:0055052]; ABC-type transporter activity [GO:0140359]; ATP binding [GO:0005524]; hydrolase activity [GO:0016787]; polysaccharide transport [GO:0015774]	plasma membrane [GO:0005886]; carbohydrate transport [GO:0008643]; transmembrane transport [GO:0055085]
215	ODP2-LIPL	model_4_multimer	0.747538	0.823851	86.3747	0.808589	ODP2_BACSU	LIPL_BACSU	pdhC	lipL	P21883	P39648	P21883-P39648	FALSE	FALSE	FALSE	FALSE	TRUE	TRUE	54	21	38.9	54	21	38.9	0	0	0	FALSE	links glycolysis and TCA cycle	lipoic acid metabolism	cytosol [GO:0005829]; dihydrolipoyllysine-residue acetyltransferase activity [GO:0004742]; dihydrolipoyllysine-residue succinyltransferase activity [GO:0004149]; glycolytic process [GO:0006096]; tricarboxylic acid cycle [GO:0006099]	octanoyltransferase activity [GO:0016415]; lipoate biosynthetic process [GO:0009107]; protein lipoylation [GO:0009249]
216	GERKB-GERKC	model_3_multimer	0.858498	0.823631	86.0779	0.830605	GERKB_BACSU	GERKC_BACSU	gerKB	gerKC	P49940	P49941	P49940-P49941	FALSE	FALSE	FALSE	FALSE	TRUE	TRUE	0	0	0	0	0	0	0	0	0	TRUE	germination	germination	plasma membrane [GO:0005886]; spore germination [GO:0009847]	plasma membrane [GO:0005886]; spore germination [GO:0009847]	plasma membrane [GO:0005886]; spore germination [GO:0009847]
217	DPO3X-HOLB	model_4_multimer	0.712369	0.823342	87.2744	0.801147	DPO3X_BACSU	HOLB_BACSU	dnaX	holB	P09122	P37540	P09122-P37540	FALSE	TRUE	FALSE	FALSE	TRUE	TRUE	4	2	50	4	2	50	0	0	0	FALSE	DNA replication	DNA replication	DNA polymerase III complex [GO:0009360]; ATP binding [GO:0005524]; DNA binding [GO:0003677]; DNA-directed DNA polymerase activity [GO:0003887]; DNA-templated DNA replication [GO:0006261]	DNA polymerase III complex [GO:0009360]; 3'-5' exonuclease activity [GO:0008408]; DNA binding [GO:0003677]; DNA-directed DNA polymerase activity [GO:0003887]; DNA-templated DNA replication [GO:0006261]	DNA-templated DNA replication [GO:0006261]; DNA binding [GO:0003677]; DNA polymerase III complex [GO:0009360]; DNA-directed DNA polymerase activity [GO:0003887]
218	BCCP-BIRA	model_4_multimer	0.789838	0.822804	87.7497	0.816211	BCCP_BACSU	BIRA_BACSU	accB	birA	P49786	P0CI75	P49786-P0CI75	FALSE	FALSE	FALSE	FALSE	TRUE	TRUE	0	0	0	0	0	0	0	0	0	FALSE	production of malonyl-CoA, the substrate for fatty acid biosynthesis	regulation of biotin synthesis, addition of biotin to proteins	acetyl-CoA carboxylase complex [GO:0009317]; acetyl-CoA carboxylase activity [GO:0003989]; fatty acid biosynthetic process [GO:0006633]	cytoplasm [GO:0005737]; ATP binding [GO:0005524]; biotin-[acetyl-CoA-carboxylase] ligase activity [GO:0004077]; DNA binding [GO:0003677]; transferase activity [GO:0016740]; protein lipoylation [GO:0009249]; regulation of DNA-templated transcription [GO:0006355]
219	MELD-MSMX	model_2_multimer	0.827882	0.821401	92.4939	0.822697	MELD_BACSU	MSMX_BACSU	melD	msmX	O34706	P94360	O34706-P94360	FALSE	FALSE	FALSE	FALSE	TRUE	TRUE	0	0	0	0	0	0	0	0	0	FALSE	uptake of melibiose and raffinose	uptake of maltodextrin, melibiose (probably), and galactooligosaccharides	plasma membrane [GO:0005886]; polysaccharide transport [GO:0015774]; transmembrane transport [GO:0055085]	ATP-binding cassette (ABC) transporter complex, substrate-binding subunit-containing [GO:0055052]; ABC-type transporter activity [GO:0140359]; ATP binding [GO:0005524]; hydrolase activity [GO:0016787]; polysaccharide transport [GO:0015774]	polysaccharide transport [GO:0015774]
220	COTY-COTZ	model_4_multimer	0.816514	0.821341	86.5664	0.820376	COTY_BACSU	COTZ_BACSU	cotY	cotZ	Q08311	Q08312	Q08311-Q08312	FALSE	FALSE	FALSE	FALSE	TRUE	TRUE	0	0	0	0	0	0	0	0	0	TRUE	spore crust assembly	spore crust assembly	sporulation resulting in formation of a cellular spore [GO:0030435]	sporulation resulting in formation of a cellular spore [GO:0030435]	sporulation resulting in formation of a cellular spore [GO:0030435]
221	GERAB-GERBC	model_3_multimer	0.862889	0.820896	88.3912	0.829295	GERAB_BACSU	GERBC_BACSU	gerAB	gerBC	P07869	P39571	P07869-P39571	FALSE	FALSE	FALSE	FALSE	TRUE	TRUE	0	0	0	0	0	0	0	0	0	FALSE	germination response to L-alanine	germination	plasma membrane [GO:0005886]; amino acid transport [GO:0006865]; spore germination [GO:0009847]	plasma membrane [GO:0005886]; spore germination [GO:0009847]	plasma membrane [GO:0005886]; spore germination [GO:0009847]
222	YQJX-DPO42	model_2_multimer	0.808572	0.82066	89.1931	0.818242	YQJX_BACSU	DPO42_BACSU	yqjX	dinB2	P54561	P54560	P54561-P54560	FALSE	FALSE	FALSE	FALSE	TRUE	TRUE	0	0	0	0	0	0	0	0	0	TRUE	unknown	UV-targeted mutagenesis		cytoplasm [GO:0005737]; damaged DNA binding [GO:0003684]; DNA-directed DNA polymerase activity [GO:0003887]; magnesium ion binding [GO:0000287]; DNA-templated DNA replication [GO:0006261]; error-prone translesion synthesis [GO:0042276]; SOS response [GO:0009432]
223	SIGV-RSIV	model_5_multimer	0.51915	0.820626	86.449	0.760331	SIGV_BACSU	RSIV_BACSU	sigV	rsiV	O05404	O05403	O05404-O05403	FALSE	FALSE	FALSE	FALSE	TRUE	TRUE	0	0	0	0	0	0	0	0	0	TRUE	resistance to lytic enzymes	control of SigV activity	DNA binding [GO:0003677]; sigma factor activity [GO:0016987]; DNA-templated transcription initiation [GO:0006352]	plasma membrane [GO:0005886]
224	YFME-YFMD	model_2_multimer	0.836136	0.819995	88.0096	0.823223	YFME_BACSU	YFMD_BACSU	yfmE	yfmD	O34832	O34933	O34832-O34933	FALSE	TRUE	FALSE	FALSE	TRUE	TRUE	0	0	0	0	0	0	0	0	0	TRUE	iron uptake	acquisition of iron	plasma membrane [GO:0005886]; transmembrane transporter activity [GO:0022857]; siderophore-dependent iron import into cell [GO:0033214]	plasma membrane [GO:0005886]; transmembrane transporter activity [GO:0022857]; siderophore-dependent iron import into cell [GO:0033214]	transmembrane transporter activity [GO:0022857]; plasma membrane [GO:0005886]; siderophore-dependent iron import into cell [GO:0033214]
225	MCSB-MCSA	model_1_multimer	0.809194	0.819341	84.5774	0.817311	MCSB_BACSU	MCSA_BACSU	mcsB	mcsA	P37570	P37569	P37570-P37569	FALSE	FALSE	FALSE	TRUE	TRUE	TRUE	0	0	0	0	0	0	0	0	0	TRUE	control of CtsR activity	control of CtsR activity	cytoplasm [GO:0005737]; ATP binding [GO:0005524]; creatine kinase activity [GO:0004111]; kinase activity [GO:0016301]; protein kinase activity [GO:0004672]; phosphocreatine biosynthetic process [GO:0046314]; phosphorylation [GO:0016310]	cadmium ion binding [GO:0046870]; cobalt ion binding [GO:0050897]; copper ion binding [GO:0005507]; zinc ion binding [GO:0008270]; proteolysis [GO:0006508]; stress response to cadmium ion [GO:1990170]; stress response to copper ion [GO:1990169]
226	YHCH-YHCI	model_2_multimer	0.832175	0.818848	89.4572	0.821514	YHCH_BACSU	YHCI_BACSU	yhcH	yhcI	P54592	P54593	P54592-P54593	FALSE	FALSE	FALSE	FALSE	TRUE	TRUE	3	0	0	3	0	0	0	0	0	TRUE	unknown	unknown	ATP binding [GO:0005524]	plasma membrane [GO:0005886]; ABC-type transporter activity [GO:0140359]
227	FTSE-FTSX	model_2_multimer	0.738809	0.818329	88.4713	0.802425	FTSE_BACSU	FTSX_BACSU	ftsE	ftsX	O34814	O34876	O34814-O34876	FALSE	FALSE	FALSE	FALSE	TRUE	TRUE	12	0	0	12	0	0	0	0	0	TRUE	control of cell wall synthesis	control of cell wall synthesis	plasma membrane [GO:0005886]; ATP binding [GO:0005524]; transmembrane transporter activity [GO:0022857]; asymmetric cell division [GO:0008356]; cell septum assembly [GO:0090529]; positive regulation of sporulation resulting in formation of a cellular spore [GO:0045881]; regulation of phosphorelay signal transduction system [GO:0070297]; transmembrane transport [GO:0055085]	membrane raft [GO:0045121]; plasma membrane [GO:0005886]; asymmetric cell division [GO:0008356]; cell septum assembly [GO:0090529]; positive regulation of sporulation resulting in formation of a cellular spore [GO:0045881]; regulation of phosphorelay signal transduction system [GO:0070297]	cell septum assembly [GO:0090529]; asymmetric cell division [GO:0008356]; positive regulation of sporulation resulting in formation of a cellular spore [GO:0045881]; plasma membrane [GO:0005886]; regulation of phosphorelay signal transduction system [GO:0070297]
228	RSBRD-RSBRC	model_1_multimer	0.822101	0.817164	89.1804	0.818151	RSBRD_BACSU	RSBRC_BACSU	rsbRD	rsbRC	P54504	O31856	P54504-O31856	FALSE	TRUE	FALSE	FALSE	TRUE	FALSE	0	0	0	0	0	0	0	0	0	FALSE	control of SigB activity	control of SigB activity
229	MTNK-DHOM	model_5_multimer	0.841993	0.816672	93.5656	0.821736	MTNK_BACSU	DHOM_BACSU	mtnK	hom	O31663	P19582	O31663-P19582	FALSE	FALSE	TRUE	FALSE	FALSE	FALSE	7	0	0	6	0	0	1	0	0	FALSE	methionine salvage	biosynthesis of methionine and threonine	ATP binding [GO:0005524]; S-methyl-5-thioribose kinase activity [GO:0046522]; L-methionine salvage from methylthioadenosine [GO:0019509]; L-methionine salvage from S-adenosylmethionine [GO:0019284]; phosphorylation [GO:0016310]	homoserine dehydrogenase activity [GO:0004412]; NADP binding [GO:0050661]; isoleucine biosynthetic process [GO:0009097]; methionine biosynthetic process [GO:0009086]; threonine biosynthetic process [GO:0009088]
230	YURM-YURO	model_2_multimer	0.852421	0.816433	90.6673	0.823631	YURM_BACSU	YURO_BACSU	yurM	yurO	O32154	O32156	O32154-O32156	FALSE	FALSE	FALSE	FALSE	TRUE	TRUE	0	0	0	0	0	0	0	0	0	TRUE	uptake of sugar amines	uptake of sugar amines	plasma membrane [GO:0005886]; transmembrane transport [GO:0055085]	plasma membrane [GO:0005886]	plasma membrane [GO:0005886]
231	MSMX-ARAP	model_3_multimer	0.811467	0.816093	90.5083	0.815168	MSMX_BACSU	ARAP_BACSU	msmX	araP	P94360	P94529	P94360-P94529	FALSE	FALSE	FALSE	FALSE	TRUE	FALSE	0	0	0	0	0	0	0	0	0	FALSE	uptake of maltodextrin, melibiose (probably), and galactooligosaccharides	uptake of -1,5-arabinooligosaccharides	ATP-binding cassette (ABC) transporter complex, substrate-binding subunit-containing [GO:0055052]; ABC-type transporter activity [GO:0140359]; ATP binding [GO:0005524]; hydrolase activity [GO:0016787]; polysaccharide transport [GO:0015774]	plasma membrane [GO:0005886]; carbohydrate transport [GO:0008643]; transmembrane transport [GO:0055085]
232	GERAB-GERKC	model_2_multimer	0.854274	0.816002	88.1743	0.823656	GERAB_BACSU	GERKC_BACSU	gerAB	gerKC	P07869	P49941	P07869-P49941	FALSE	FALSE	FALSE	FALSE	TRUE	TRUE	0	0	0	0	0	0	0	0	0	FALSE	germination response to L-alanine	germination	plasma membrane [GO:0005886]; amino acid transport [GO:0006865]; spore germination [GO:0009847]	plasma membrane [GO:0005886]; spore germination [GO:0009847]	plasma membrane [GO:0005886]; spore germination [GO:0009847]
233	RIR1-RIR2	model_2_multimer	0.822055	0.814885	91.9408	0.816319	RIR1_BACSU	RIR2_BACSU	nrdE	nrdF	P50620	P50621	P50620-P50621	TRUE	FALSE	TRUE	TRUE	TRUE	TRUE	12	1	8.3	6	0	0	6	1	16.7	TRUE	synthesis of deoxyribonucleoside triphosphates	synthesis of deoxyribonucleoside triphosphates	ribonucleoside-diphosphate reductase complex [GO:0005971]; ATP binding [GO:0005524]; ribonucleoside-diphosphate reductase activity, thioredoxin disulfide as acceptor [GO:0004748]; deoxyribonucleotide biosynthetic process [GO:0009263]; DNA replication [GO:0006260]	ribonucleoside-diphosphate reductase complex [GO:0005971]; metal ion binding [GO:0046872]; ribonucleoside-diphosphate reductase activity, thioredoxin disulfide as acceptor [GO:0004748]; deoxyribonucleotide biosynthetic process [GO:0009263]; DNA replication [GO:0006260]	DNA replication [GO:0006260]; ribonucleoside-diphosphate reductase activity, thioredoxin disulfide as acceptor [GO:0004748]; ribonucleoside-diphosphate reductase complex [GO:0005971]; deoxyribonucleotide biosynthetic process [GO:0009263]
234	YOEB-LYTE	model_3_multimer	0.602541	0.811901	79.0052	0.770029	YOEB_BACSU	LYTE_BACSU	yoeB	lytE	O34841	P54421	O34841-P54421	FALSE	FALSE	FALSE	FALSE	TRUE	FALSE	36	8	22.2	36	8	22.2	0	0	0	FALSE	protection against cell envelope stress	major autolysin, cell elongation and separation		extracellular region [GO:0005576]; cysteine-type peptidase activity [GO:0008234]; lytic endotransglycosylase activity [GO:0008932]; cell wall organization [GO:0071555]; proteolysis [GO:0006508]
235	GERKC-GERBB	model_3_multimer	0.849802	0.811688	85.8564	0.819311	GERKC_BACSU	GERBB_BACSU	gerKC	gerBB	P49941	P39570	P49941-P39570	FALSE	FALSE	FALSE	FALSE	TRUE	TRUE	0	0	0	0	0	0	0	0	0	FALSE	germination	germination	plasma membrane [GO:0005886]; spore germination [GO:0009847]	plasma membrane [GO:0005886]; amino acid transport [GO:0006865]; spore germination [GO:0009847]	plasma membrane [GO:0005886]; spore germination [GO:0009847]
236	MELC-MSMX	model_3_multimer	0.827107	0.811199	91.5795	0.814381	MELC_BACSU	MSMX_BACSU	melC	msmX	O34518	P94360	O34518-P94360	FALSE	FALSE	FALSE	FALSE	TRUE	TRUE	0	0	0	0	0	0	0	0	0	FALSE	uptake of melibiose and raffinose	uptake of maltodextrin, melibiose (probably), and galactooligosaccharides	plasma membrane [GO:0005886]; polysaccharide transport [GO:0015774]; transmembrane transport [GO:0055085]	ATP-binding cassette (ABC) transporter complex, substrate-binding subunit-containing [GO:0055052]; ABC-type transporter activity [GO:0140359]; ATP binding [GO:0005524]; hydrolase activity [GO:0016787]; polysaccharide transport [GO:0015774]	polysaccharide transport [GO:0015774]
237	METQ-ARTP	model_5_multimer	0.851603	0.810894	90.9744	0.819036	METQ_BACSU	ARTP_BACSU	metQ	artP	O32167	P54535	O32167-P54535	FALSE	FALSE	FALSE	TRUE	FALSE	FALSE	26	1	3.8	26	1	3.8	0	0	0	FALSE	methionine uptake	arginine uptake	plasma membrane [GO:0005886]; amino acid transport [GO:0006865]	plasma membrane [GO:0005886]; ligand-gated ion channel activity [GO:0015276]; amino acid transport [GO:0006865]	plasma membrane [GO:0005886]; amino acid transport [GO:0006865]
238	YQGH-PSTS	model_4_multimer	0.83303	0.810808	90.2752	0.815252	YQGH_BACSU	PSTS_BACSU	yqgH	pstS	P46339	P46338	P46339-P46338	FALSE	FALSE	FALSE	FALSE	TRUE	TRUE	0	0	0	0	0	0	0	0	0	TRUE	high-affinity phosphate uptake	high-affinity phosphate uptake	plasma membrane [GO:0005886]; inorganic phosphate transmembrane transporter activity [GO:0005315]; phosphate ion transport [GO:0006817]	plasma membrane [GO:0005886]; phosphate ion binding [GO:0042301]; phosphate ion transport [GO:0006817]	phosphate ion transport [GO:0006817]; plasma membrane [GO:0005886]
239	RECO-HOLB	model_5_multimer	0.772444	0.810667	91.7841	0.803023	RECO_BACSU	HOLB_BACSU	recO	holB	P42095	P37540	P42095-P37540	FALSE	FALSE	FALSE	FALSE	TRUE	FALSE	0	0	0	0	0	0	0	0	0	FALSE	DNA repair/ recombination	DNA replication	bacterial nucleoid [GO:0043590]; cytoplasm [GO:0005737]; DNA recombination [GO:0006310]; double-strand break repair [GO:0006302]	DNA polymerase III complex [GO:0009360]; 3'-5' exonuclease activity [GO:0008408]; DNA binding [GO:0003677]; DNA-directed DNA polymerase activity [GO:0003887]; DNA-templated DNA replication [GO:0006261]
240	PTWCB-PTW3C	model_5_multimer	0.735043	0.809759	87.5554	0.794816	PTWCB_BACSU	PTW3C_BACSU	nagP	gamP	O34521	P39816	O34521-P39816	FALSE	TRUE	FALSE	FALSE	TRUE	TRUE	2	0	0	2	0	0	0	0	0	FALSE	N-acetylglucosamine uptake and phosphorylation	glucosamine uptake and phosphorylation	membrane raft [GO:0045121]; organelle inner membrane [GO:0019866]; plasma membrane [GO:0005886]; kinase activity [GO:0016301]; N-acetylglucosamine transmembrane transporter activity [GO:0015572]; protein-N(PI)-phosphohistidine-sugar phosphotransferase activity [GO:0008982]; protein-phosphocysteine-glucosamine phosphotransferase system transporter activity [GO:0090587]; protein-phosphocysteine-sug…	plasma membrane [GO:0005886]; glucose transmembrane transporter activity [GO:0005355]; kinase activity [GO:0016301]; metal ion binding [GO:0046872]; protein-N(PI)-phosphohistidine-sugar phosphotransferase activity [GO:0008982]; protein-phosphocysteine-sugar phosphotransferase activity [GO:0090563]; phosphoenolpyruvate-dependent sugar phosphotransferase system [GO:0009401]; phosphorylation [GO:001…	phosphorylation [GO:0016310]; protein-phosphocysteine-sugar phosphotransferase activity [GO:0090563]; protein-N(PI)-phosphohistidine-sugar phosphotransferase activity [GO:0008982]; plasma membrane [GO:0005886]; phosphoenolpyruvate-dependent sugar phosphotransferase system [GO:0009401]; kinase activity [GO:0016301]
241	RPOC-GREA	model_3_multimer	0.781444	0.809615	84.3535	0.80398	RPOC_BACSU	GREA_BACSU	rpoC	greA	P37871	P80240	P37871-P80240	TRUE	FALSE	TRUE	FALSE	TRUE	TRUE	61	3	4.9	48	1	2.1	13	2	15.4	FALSE	transcription	transcription elongation	DNA-directed RNA polymerase complex [GO:0000428]; DNA binding [GO:0003677]; DNA-directed 5'-3' RNA polymerase activity [GO:0003899]; magnesium ion binding [GO:0000287]; zinc ion binding [GO:0008270]; DNA-templated transcription [GO:0006351]; response to antibiotic [GO:0046677]	DNA binding [GO:0003677]; RNA polymerase binding [GO:0070063]; DNA-templated transcription elongation [GO:0006354]; regulation of DNA-templated transcription elongation [GO:0032784]	DNA binding [GO:0003677]
242	RPSK-SP4FB	model_3_multimer	0.701767	0.80961	77.3875	0.788041	RPSK_BACSU	SP4FB_BACSU	sigK	spoIVFB	P12254	P26937	P12254-P26937	FALSE	FALSE	FALSE	FALSE	TRUE	FALSE	0	0	0	0	0	0	0	0	0	FALSE	late mother cell-specific gene expression	processing of pro-sigma-K to active SigK	DNA binding [GO:0003677]; sigma factor activity [GO:0016987]; DNA-templated transcription initiation [GO:0006352]; sporulation resulting in formation of a cellular spore [GO:0030435]	membrane [GO:0016020]; metal ion binding [GO:0046872]; metalloendopeptidase activity [GO:0004222]; proteolysis [GO:0006508]; sporulation resulting in formation of a cellular spore [GO:0030435]	sporulation resulting in formation of a cellular spore [GO:0030435]
243	ECFT-TRPP	model_1_multimer	0.754576	0.809119	78.4702	0.79821	ECFT_BACSU	TRPP_BACSU	ecfT	trpP	P70972	O07515	P70972-O07515	FALSE	FALSE	FALSE	FALSE	TRUE	FALSE	0	0	0	0	0	0	0	0	0	FALSE	uptake of micronutrients	tryptophan uptake	plasma membrane [GO:0005886]; transmembrane transporter activity [GO:0022857]	plasma membrane [GO:0005886]; amino acid transport [GO:0006865]	plasma membrane [GO:0005886]
244	PUR8-ASPA	model_2_multimer	0.872048	0.808875	93.6142	0.82151	PUR8_BACSU	ASPA_BACSU	purB	ansB	P12047	P26899	P12047-P26899	FALSE	FALSE	FALSE	TRUE	FALSE	TRUE	20	1	5	20	1	5	0	0	0	FALSE	purine biosynthesis	aspartate degradation	cytosol [GO:0005829]; (S)-2-(5-amino-1-(5-phospho-D-ribosyl)imidazole-4-carboxamido) succinate lyase (fumarate-forming) activity [GO:0070626]; N6-(1,2-dicarboxyethyl)AMP AMP-lyase (fumarate-forming) activity [GO:0004018]; 'de novo' AMP biosynthetic process [GO:0044208]; 'de novo' IMP biosynthetic process [GO:0006189]; AMP biosynthetic process [GO:0006167]	cytosol [GO:0005829]; aspartate ammonia-lyase activity [GO:0008797]; aspartate metabolic process [GO:0006531]; tricarboxylic acid cycle [GO:0006099]	cytosol [GO:0005829]
245	PHRK-RAPK	model_1_multimer	0.861445	0.80872	88.7313	0.819265	PHRK_BACSU	RAPK_BACSU	phrK	rapK	O31840	O34930	O31840-O34930	FALSE	FALSE	FALSE	FALSE	TRUE	TRUE	0	0	0	0	0	0	0	0	0	TRUE	control of ComA activity	control of ComA activity		phosphoprotein phosphatase activity [GO:0004721]
246	LIPO-LPLB	model_2_multimer	0.834523	0.807221	90.672	0.812681	LIPO_BACSU	LPLB_BACSU	lipO	lplB	P37966	P39128	P37966-P39128	FALSE	FALSE	FALSE	FALSE	TRUE	FALSE	0	0	0	0	0	0	0	0	0	TRUE	unknown	unknown	plasma membrane [GO:0005886]	plasma membrane [GO:0005886]; transmembrane transport [GO:0055085]	plasma membrane [GO:0005886]
247	YVCR-YVCS	model_4_multimer	0.795665	0.806685	90.2908	0.804481	YVCR_BACSU	YVCS_BACSU	yvcR	yvcS	O06980	O06981	O06980-O06981	FALSE	FALSE	FALSE	FALSE	TRUE	TRUE	0	0	0	0	0	0	0	0	0	TRUE	export of toxic peptides	export of toxic peptides	plasma membrane [GO:0005886]; ATP binding [GO:0005524]; transmembrane transporter activity [GO:0022857]; transmembrane transport [GO:0055085]	plasma membrane [GO:0005886]; transmembrane transport [GO:0055085]	plasma membrane [GO:0005886]; transmembrane transport [GO:0055085]
248	OPUCD-OPUCC	model_4_multimer	0.839906	0.806602	92.0345	0.813263	OPUCD_BACSU	OPUCC_BACSU	opuCD	opuCC	O34742	O32243	O34742-O32243	FALSE	FALSE	FALSE	FALSE	TRUE	FALSE	0	0	0	0	0	0	0	0	0	TRUE	compatible solute transport	compatible solute transport	plasma membrane [GO:0005886]; transmembrane transporter activity [GO:0022857]; amino acid transport [GO:0006865]; glycine betaine transport [GO:0031460]	ATP-binding cassette (ABC) transporter complex [GO:0043190]; transmembrane transporter activity [GO:0022857]; amino acid transport [GO:0006865]; glycine betaine transport [GO:0031460]	transmembrane transporter activity [GO:0022857]; amino acid transport [GO:0006865]; glycine betaine transport [GO:0031460]
249	FER-BIOI	model_5_multimer	0.904893	0.80636	93.8694	0.826067	FER_BACSU	BIOI_BACSU	fer	bioI	P50727	P53554	P50727-P53554	FALSE	FALSE	FALSE	FALSE	TRUE	TRUE	0	0	0	0	0	0	0	0	0	FALSE	electron transfer	biosynthesis of biotin	4 iron, 4 sulfur cluster binding [GO:0051539]; electron transfer activity [GO:0009055]; iron ion binding [GO:0005506]	heme binding [GO:0020037]; iron ion binding [GO:0005506]; monooxygenase activity [GO:0004497]; oxidoreductase activity, acting on paired donors, with incorporation or reduction of molecular oxygen [GO:0016705]; biotin biosynthetic process [GO:0009102]	iron ion binding [GO:0005506]
250	FHUD-FHUG	model_4_multimer	0.826736	0.806216	88.7578	0.81032	FHUD_BACSU	FHUG_BACSU	fhuD	fhuG	P37580	P49937	P37580-P49937	FALSE	FALSE	FALSE	FALSE	TRUE	TRUE	18	0	0	18	0	0	0	0	0	FALSE	siderophore uptake	siderophore uptake	membrane raft [GO:0045121]; outer membrane-bounded periplasmic space [GO:0030288]; plasma membrane [GO:0005886]; ion transport [GO:0006811]; iron ion homeostasis [GO:0055072]	plasma membrane [GO:0005886]; transmembrane transporter activity [GO:0022857]; siderophore-dependent iron import into cell [GO:0033214]	plasma membrane [GO:0005886]
251	GIN-RPSE	model_1_multimer	0.566685	0.805656	74.8318	0.757862	GIN_BACSU	RPSE_BACSU	csfB	sigE	P37534	P06222	P37534-P06222	FALSE	FALSE	FALSE	FALSE	TRUE	FALSE	0	0	0	0	0	0	0	0	0	FALSE	control of SigG and SigE activity	transcription of sporulation genes (early mother cell)	metal ion binding [GO:0046872]; sporulation resulting in formation of a cellular spore [GO:0030435]	DNA binding [GO:0003677]; sigma factor activity [GO:0016987]; DNA-templated transcription initiation [GO:0006352]; sporulation resulting in formation of a cellular spore [GO:0030435]	sporulation resulting in formation of a cellular spore [GO:0030435]
252	FEUA-FEUB	model_3_multimer	0.797195	0.805095	85.5788	0.803515	FEUA_BACSU	FEUB_BACSU	feuA	feuB	P40409	P40410	P40409-P40410	FALSE	FALSE	FALSE	FALSE	TRUE	TRUE	6	0	0	6	0	0	0	0	0	TRUE	acquisition of iron	acquisition of iron	cytoplasm [GO:0005737]; membrane raft [GO:0045121]; outer membrane-bounded periplasmic space [GO:0030288]; plasma membrane [GO:0005886]; ion transport [GO:0006811]; iron ion homeostasis [GO:0055072]	membrane raft [GO:0045121]; plasma membrane [GO:0005886]; transmembrane transporter activity [GO:0022857]; ion transport [GO:0006811]; siderophore-dependent iron import into cell [GO:0033214]	ion transport [GO:0006811]; membrane raft [GO:0045121]; plasma membrane [GO:0005886]
253	YFMS-CHEW	model_2_multimer	0.686708	0.804831	88.4087	0.781206	YFMS_BACSU	CHEW_BACSU	yfmS	cheW	O06477	P39802	O06477-P39802	FALSE	FALSE	TRUE	FALSE	FALSE	TRUE	4	0	0	3	0	0	1	0	0	FALSE	control of chemotaxis	control of CheA activity	membrane [GO:0016020]; signal transduction [GO:0007165]	cytosol [GO:0005829]; chemotaxis [GO:0006935]; chemotaxis to oxidizable substrate [GO:0042333]; signal transduction [GO:0007165]	signal transduction [GO:0007165]
254	COMEC-COMFA	model_3_multimer	0.839584	0.804569	89.6322	0.811572	COMEC_BACSU	COMFA_BACSU	comEC	comFA	P39695	P39145	P39695-P39145	FALSE	FALSE	FALSE	FALSE	TRUE	TRUE	0	0	0	0	0	0	0	0	0	FALSE	genetic competence	genetic competence	plasma membrane [GO:0005886]; establishment of competence for transformation [GO:0030420]	cytoplasm [GO:0005737]; 3'-5' DNA helicase activity [GO:0043138]; ATP binding [GO:0005524]; ATP hydrolysis activity [GO:0016887]; DNA binding [GO:0003677]; DNA recombination [GO:0006310]; DNA replication initiation [GO:0006270]; DNA unwinding involved in DNA replication [GO:0006268]; double-strand break repair [GO:0006302]; establishment of competence for transformation [GO:0030420]	establishment of competence for transformation [GO:0030420]
255	GERBC-GERKC	model_3_multimer	0.837194	0.803049	84.2872	0.809878	GERBC_BACSU	GERKC_BACSU	gerBC	gerKC	P39571	P49941	P39571-P49941	FALSE	FALSE	FALSE	FALSE	TRUE	TRUE	0	0	0	0	0	0	0	0	0	FALSE	germination	germination	plasma membrane [GO:0005886]; spore germination [GO:0009847]	plasma membrane [GO:0005886]; spore germination [GO:0009847]	plasma membrane [GO:0005886]; spore germination [GO:0009847]
256	OPPA-OPPC	model_4_multimer	0.876938	0.80284	92.0199	0.817659	OPPA_BACSU	OPPC_BACSU	oppA	oppC	P24141	P24139	P24141-P24139	FALSE	FALSE	FALSE	FALSE	TRUE	FALSE	26	0	0	26	0	0	0	0	0	TRUE	initiation of sporulation, competence development	initiation of sporulation, competence development	ATP-binding cassette (ABC) transporter complex, substrate-binding subunit-containing [GO:0055052]; membrane raft [GO:0045121]; outer membrane-bounded periplasmic space [GO:0030288]; peptide transmembrane transporter activity [GO:1904680]; establishment of competence for transformation [GO:0030420]; peptide transport [GO:0015833]; protein transport [GO:0015031]; sporulation resulting in formation …	plasma membrane [GO:0005886]; establishment of competence for transformation [GO:0030420]; peptide transport [GO:0015833]; protein transport [GO:0015031]; sporulation resulting in formation of a cellular spore [GO:0030435]; transmembrane transport [GO:0055085]	establishment of competence for transformation [GO:0030420]; sporulation resulting in formation of a cellular spore [GO:0030435]; protein transport [GO:0015031]; peptide transport [GO:0015833]
257	ACUA-ACSA	model_3_multimer	0.716685	0.802425	90.2296	0.785277	ACUA_BACSU	ACSA_BACSU	acuA	acsA	P39065	P39062	P39065-P39062	FALSE	FALSE	FALSE	FALSE	TRUE	TRUE	1	0	0	1	0	0	0	0	0	FALSE	control of AcsA activity	utilization of acetate, fatty acids	acetoin dehydrogenase activity [GO:0019152]; acetyl-CoA synthetase acetyltransferase activity [GO:0043894]; acetoin catabolic process [GO:0045150]; butanediol catabolic process [GO:0034078]; carbon catabolite repression of transcription by glucose [GO:0045014]; cellular response to acetate [GO:0071311]; spore germination [GO:0009847]; sporulation resulting in formation of a cellular spore [GO:003…	cytosol [GO:0005829]; membrane raft [GO:0045121]; plasma membrane [GO:0005886]; acetate-CoA ligase activity [GO:0003987]; ATP binding [GO:0005524]; metal ion binding [GO:0046872]; acetyl-CoA biosynthetic process [GO:0006085]
258	PTTBC-YPQE	model_1_multimer	0.681549	0.80171	89.4483	0.777678	PTTBC_BACSU	YPQE_BACSU	treP	ypqE	P39794	P50829	P39794-P50829	FALSE	FALSE	FALSE	FALSE	TRUE	FALSE	9	3	33.3	9	3	33.3	0	0	0	FALSE	trehalose uptake and phosphorylation	uptake and phosphorylation of maltose, N-acetylglucosamine, sucrose, and trehalose	plasma membrane [GO:0005886]; kinase activity [GO:0016301]; protein-N(PI)-phosphohistidine-sugar phosphotransferase activity [GO:0008982]; protein-phosphocysteine-sugar phosphotransferase activity [GO:0090563]; protein-phosphocysteine-trehalose phosphotransferase system transporter activity [GO:0090589]; trehalose transmembrane transporter activity [GO:0015574]; phosphoenolpyruvate-dependent suga…	cytoplasm [GO:0005737]; extrinsic component of cytoplasmic side of plasma membrane [GO:0031234]; kinase activity [GO:0016301]; phosphoenolpyruvate-dependent sugar phosphotransferase system [GO:0009401]; phosphorylation [GO:0016310]	kinase activity [GO:0016301]; phosphoenolpyruvate-dependent sugar phosphotransferase system [GO:0009401]; phosphorylation [GO:0016310]
259	PTWCB-PTG3C	model_3_multimer	0.725987	0.800233	85.2188	0.785384	PTWCB_BACSU	PTG3C_BACSU	nagP	ptsG	O34521	P20166	O34521-P20166	FALSE	TRUE	FALSE	FALSE	TRUE	FALSE	3	0	0	3	0	0	0	0	0	FALSE	N-acetylglucosamine uptake and phosphorylation	glucose transport and phosphorylation, control of GlcT activity	membrane raft [GO:0045121]; organelle inner membrane [GO:0019866]; plasma membrane [GO:0005886]; kinase activity [GO:0016301]; N-acetylglucosamine transmembrane transporter activity [GO:0015572]; protein-N(PI)-phosphohistidine-sugar phosphotransferase activity [GO:0008982]; protein-phosphocysteine-glucosamine phosphotransferase system transporter activity [GO:0090587]; protein-phosphocysteine-sug…	plasma membrane [GO:0005886]; glucose transmembrane transporter activity [GO:0005355]; kinase activity [GO:0016301]; protein-N(PI)-phosphohistidine-sugar phosphotransferase activity [GO:0008982]; protein-phosphocysteine-sugar phosphotransferase activity [GO:0090563]; phosphoenolpyruvate-dependent sugar phosphotransferase system [GO:0009401]; phosphorylation [GO:0016310]	phosphorylation [GO:0016310]; protein-phosphocysteine-sugar phosphotransferase activity [GO:0090563]; protein-N(PI)-phosphohistidine-sugar phosphotransferase activity [GO:0008982]; plasma membrane [GO:0005886]; phosphoenolpyruvate-dependent sugar phosphotransferase system [GO:0009401]; kinase activity [GO:0016301]
260	RPOA-RPOB	model_2_multimer	0.828785	0.799474	88.1586	0.805336	RPOA_BACSU	RPOB_BACSU	rpoA	rpoB	P20429	P37870	P20429-P37870	TRUE	TRUE	TRUE	TRUE	TRUE	TRUE	31	1	3.2	30	1	3.3	1	0	0	FALSE	transcription	transcription	cytoplasm [GO:0005737]; DNA-directed RNA polymerase complex [GO:0000428]; DNA binding [GO:0003677]; DNA-directed 5'-3' RNA polymerase activity [GO:0003899]; protein dimerization activity [GO:0046983]; DNA-templated transcription [GO:0006351]	DNA-directed RNA polymerase complex [GO:0000428]; DNA binding [GO:0003677]; DNA-directed 5'-3' RNA polymerase activity [GO:0003899]; ribonucleoside binding [GO:0032549]; DNA-templated transcription [GO:0006351]; response to antibiotic [GO:0046677]	DNA-templated transcription [GO:0006351]; DNA binding [GO:0003677]; DNA-directed RNA polymerase complex [GO:0000428]; DNA-directed 5'-3' RNA polymerase activity [GO:0003899]
261	MELC-MELE	model_1_multimer	0.803441	0.798295	90.0815	0.799324	MELC_BACSU	MELE_BACSU	melC	melE	O34518	O34335	O34518-O34335	FALSE	FALSE	FALSE	FALSE	TRUE	TRUE	0	0	0	0	0	0	0	0	0	TRUE	uptake of melibiose and raffinose	uptake of melibiose and raffinose	plasma membrane [GO:0005886]; polysaccharide transport [GO:0015774]; transmembrane transport [GO:0055085]	plasma membrane [GO:0005886]; polysaccharide transport [GO:0015774]	plasma membrane [GO:0005886]; polysaccharide transport [GO:0015774]
262	YQEN-HOLB	model_1_multimer	0.823619	0.79822	91.3135	0.8033	YQEN_BACSU	HOLB_BACSU	yqeN	holB	P54459	P37540	P54459-P37540	FALSE	FALSE	FALSE	FALSE	TRUE	TRUE	1	0	0	1	0	0	0	0	0	FALSE	DNA replication	DNA replication	DNA polymerase III complex [GO:0009360]; DNA binding [GO:0003677]; DNA-directed DNA polymerase activity [GO:0003887]; DNA-templated DNA replication [GO:0006261]	DNA polymerase III complex [GO:0009360]; 3'-5' exonuclease activity [GO:0008408]; DNA binding [GO:0003677]; DNA-directed DNA polymerase activity [GO:0003887]; DNA-templated DNA replication [GO:0006261]	DNA-templated DNA replication [GO:0006261]; DNA binding [GO:0003677]; DNA polymerase III complex [GO:0009360]; DNA-directed DNA polymerase activity [GO:0003887]
263	ECFA2-ECFA1	model_4_multimer	0.844004	0.79815	91.7767	0.807321	ECFA2_BACSU	ECFA1_BACSU	ecfAB	ecfA	P70970	P40735	P70970-P40735	FALSE	TRUE	FALSE	FALSE	TRUE	TRUE	0	0	0	0	0	0	0	0	0	TRUE	uptake of micronutrients	uptake of micronutrients	ATP-binding cassette (ABC) transporter complex [GO:0043190]; ATP binding [GO:0005524]; ATPase-coupled transmembrane transporter activity [GO:0042626]	ATP-binding cassette (ABC) transporter complex [GO:0043190]; ATP binding [GO:0005524]; ATPase-coupled transmembrane transporter activity [GO:0042626]	ATP-binding cassette (ABC) transporter complex [GO:0043190]; ATPase-coupled transmembrane transporter activity [GO:0042626]; ATP binding [GO:0005524]
264	GLNH-GLNP	model_1_multimer	0.825802	0.797756	89.6267	0.803365	GLNH_BACSU	GLNP_BACSU	glnH	glnP	O34563	O34606	O34563-O34606	FALSE	FALSE	FALSE	FALSE	TRUE	TRUE	0	0	0	0	0	0	0	0	0	TRUE	glutamine uptake	glutamine uptake	outer membrane-bounded periplasmic space [GO:0030288]; plasma membrane [GO:0005886]; ligand-gated ion channel activity [GO:0015276]; amino acid transport [GO:0006865]	ATP-binding cassette (ABC) transporter complex, substrate-binding subunit-containing [GO:0055052]; plasma membrane [GO:0005886]; transmembrane transporter activity [GO:0022857]; amino acid transport [GO:0006865]	plasma membrane [GO:0005886]; amino acid transport [GO:0006865]
265	OPUAA-OPUAB	model_4_multimer	0.779456	0.795795	91.2035	0.792527	OPUAA_BACSU	OPUAB_BACSU	opuAA	opuAB	P46920	P46921	P46920-P46921	TRUE	FALSE	TRUE	FALSE	TRUE	TRUE	15	5	33.3	14	5	35.7	1	0	0	TRUE	compatible solute transport	compatible solute transport	membrane [GO:0016020]; ABC-type quaternary ammonium compound transporting activity [GO:0015418]; ATP binding [GO:0005524]; amino acid transport [GO:0006865]; glycine betaine transport [GO:0031460]	ATP-binding cassette (ABC) transporter complex [GO:0043190]; plasma membrane [GO:0005886]; amine transmembrane transporter activity [GO:0005275]; carnitine transmembrane transporter activity [GO:0015226]; amino acid transport [GO:0006865]; carnitine transmembrane transport [GO:1902603]; choline transport [GO:0015871]; glycine betaine transport [GO:0031460]	glycine betaine transport [GO:0031460]; amino acid transport [GO:0006865]
266	GERKB-GERAC	model_3_multimer	0.85582	0.794478	87.5457	0.806746	GERKB_BACSU	GERAC_BACSU	gerKB	gerAC	P49940	P07870	P49940-P07870	FALSE	FALSE	FALSE	FALSE	TRUE	FALSE	0	0	0	0	0	0	0	0	0	FALSE	germination	germination response to L-alanine	plasma membrane [GO:0005886]; spore germination [GO:0009847]	plasma membrane [GO:0005886]; spore germination [GO:0009847]	plasma membrane [GO:0005886]; spore germination [GO:0009847]
267	IOJAP-END3	model_3_multimer	0.892097	0.794314	96.6049	0.81387	IOJAP_BACSU	END3_BACSU	rsfS	nth	P54457	P39788	P54457-P39788	FALSE	FALSE	FALSE	TRUE	FALSE	FALSE	1	0	0	1	0	0	0	0	0	FALSE	translation	DNA repair	cytoplasm [GO:0005737]; ribosomal large subunit binding [GO:0043023]; cytosolic ribosome assembly [GO:0042256]; negative regulation of ribosome biogenesis [GO:0090071]; negative regulation of translation [GO:0017148]	4 iron, 4 sulfur cluster binding [GO:0051539]; class I DNA-(apurinic or apyrimidinic site) endonuclease activity [GO:0140078]; DNA binding [GO:0003677]; DNA N-glycosylase activity [GO:0019104]; metal ion binding [GO:0046872]; base-excision repair, AP site formation [GO:0006285]
268	MGSR-NUSA	model_1_multimer	0.779138	0.793996	89.0048	0.791025	MGSR_BACSU	NUSA_BACSU	mgsR	nusA	P54503	P32727	P54503-P32727	FALSE	FALSE	FALSE	FALSE	TRUE	FALSE	21	4	19	21	4	19	0	0	0	FALSE	controls a subset of general stress genes	transcription	cytosol [GO:0005829]	cytosol [GO:0005829]; DNA-binding transcription factor activity [GO:0003700]; RNA binding [GO:0003723]; DNA-templated transcription termination [GO:0006353]; transcription antitermination [GO:0031564]	cytosol [GO:0005829]
269	TCYJ-TCYM	model_1_multimer	0.822867	0.791191	89.3673	0.797526	TCYJ_BACSU	TCYM_BACSU	tcyJ	tcyM	O34406	O34931	O34406-O34931	FALSE	FALSE	FALSE	FALSE	TRUE	TRUE	0	0	0	0	0	0	0	0	0	TRUE	cystine uptake	cystine uptake	plasma membrane [GO:0005886]; amino acid transport [GO:0006865]	ATP-binding cassette (ABC) transporter complex, substrate-binding subunit-containing [GO:0055052]; plasma membrane [GO:0005886]; transmembrane transporter activity [GO:0022857]; amino acid transport [GO:0006865]	plasma membrane [GO:0005886]; amino acid transport [GO:0006865]
270	LNRM-LNRN	model_4_multimer	0.813874	0.790719	88.4906	0.79535	LNRM_BACSU	LNRN_BACSU	lnrM	lnrN	P94441	P94442	P94441-P94442	FALSE	FALSE	FALSE	FALSE	TRUE	TRUE	0	0	0	0	0	0	0	0	0	TRUE	resistance to linearmycin	resistance to linearmycin	ATP-binding cassette (ABC) transporter complex [GO:0043190]; plasma membrane [GO:0005886]; ABC-type transporter activity [GO:0140359]; transmembrane transporter activity [GO:0022857]; transmembrane transport [GO:0055085]	ATP-binding cassette (ABC) transporter complex [GO:0043190]; plasma membrane [GO:0005886]; ABC-type transporter activity [GO:0140359]; transmembrane transporter activity [GO:0022857]; transmembrane transport [GO:0055085]	transmembrane transporter activity [GO:0022857]; ABC-type transporter activity [GO:0140359]; transmembrane transport [GO:0055085]; ATP-binding cassette (ABC) transporter complex [GO:0043190]; plasma membrane [GO:0005886]
271	YQGI-PSTS	model_4_multimer	0.806207	0.789905	89.9619	0.793166	YQGI_BACSU	PSTS_BACSU	yqgI	pstS	P46340	P46338	P46340-P46338	FALSE	FALSE	FALSE	FALSE	TRUE	TRUE	0	0	0	0	0	0	0	0	0	TRUE	high-affinity phosphate uptake	high-affinity phosphate uptake	plasma membrane [GO:0005886]; inorganic phosphate transmembrane transporter activity [GO:0005315]; phosphate ion transmembrane transport [GO:0035435]	plasma membrane [GO:0005886]; phosphate ion binding [GO:0042301]; phosphate ion transport [GO:0006817]	plasma membrane [GO:0005886]
272	SP4FA-BOFA	model_2_multimer	0.672303	0.789709	81.2241	0.766228	SP4FA_BACSU	BOFA_BACSU	spoIVFA	bofA	P26936	P24282	P26936-P24282	FALSE	FALSE	FALSE	FALSE	TRUE	TRUE	0	0	0	0	0	0	0	0	0	FALSE	control of SigK activation	control of sigma-K activation	membrane [GO:0016020]; metalloendopeptidase activity [GO:0004222]; sporulation resulting in formation of a cellular spore [GO:0030435]	membrane [GO:0016020]; metal ion binding [GO:0046872]; sporulation resulting in formation of a cellular spore [GO:0030435]	membrane [GO:0016020]; sporulation resulting in formation of a cellular spore [GO:0030435]
273	RS16-YLXM	model_1_multimer	0.811254	0.789417	90.9534	0.793785	RS16_BACSU	YLXM_BACSU	rpsP	ylxM	P21474	P37104	P21474-P37104	FALSE	FALSE	TRUE	FALSE	FALSE	TRUE	5	0	0	4	0	0	1	0	0	TRUE	translation	presecretory protein translocation	cytoplasm [GO:0005737]; small ribosomal subunit [GO:0015935]; structural constituent of ribosome [GO:0003735]; translation [GO:0006412]
274	APPA-APPB	model_4_multimer	0.839199	0.788872	90.8389	0.798938	APPA_BACSU	APPB_BACSU	appA	appB	P42061	P42062	P42061-P42062	FALSE	FALSE	FALSE	FALSE	TRUE	FALSE	0	0	0	0	0	0	0	0	0	FALSE	oligopeptide ABC transporter, inactive pseudogene in strain 168	uptake of oligopeptides	ATP-binding cassette (ABC) transporter complex, substrate-binding subunit-containing [GO:0055052]; outer membrane-bounded periplasmic space [GO:0030288]; peptide transmembrane transporter activity [GO:1904680]; establishment of competence for transformation [GO:0030420]; peptide transport [GO:0015833]; protein transport [GO:0015031]; sporulation resulting in formation of a cellular spore [GO:0030…	plasma membrane [GO:0005886]; establishment of competence for transformation [GO:0030420]; peptide transport [GO:0015833]; protein transport [GO:0015031]; sporulation resulting in formation of a cellular spore [GO:0030435]; transmembrane transport [GO:0055085]	establishment of competence for transformation [GO:0030420]; sporulation resulting in formation of a cellular spore [GO:0030435]; protein transport [GO:0015031]; peptide transport [GO:0015833]
275	MREBH-MREB	model_4_multimer	0.851733	0.786363	92.2902	0.799437	MREBH_BACSU	MREB_BACSU	mreBH	mreB	P39763	Q01465	P39763-Q01465	FALSE	TRUE	FALSE	FALSE	TRUE	FALSE	7	0	0	7	0	0	0	0	0	FALSE	cell shape determation	cell shape determination	cytoplasm [GO:0005737]; membrane raft [GO:0045121]; ATP binding [GO:0005524]; cell morphogenesis [GO:0000902]; regulation of cell shape [GO:0008360]	cytoplasm [GO:0005737]; ATP binding [GO:0005524]; cell morphogenesis [GO:0000902]; regulation of cell shape [GO:0008360]	cytoplasm [GO:0005737]; cell morphogenesis [GO:0000902]; ATP binding [GO:0005524]; regulation of cell shape [GO:0008360]
276	MNME-MNMG	model_4_multimer	0.821843	0.784562	90.811	0.792018	MNME_BACSU	MNMG_BACSU	mnmE	mnmG	P25811	P25812	P25811-P25812	FALSE	FALSE	FALSE	FALSE	TRUE	TRUE	13	0	0	13	0	0	0	0	0	TRUE	tRNA modification	tRNA modification	cytoplasm [GO:0005737]; cytosol [GO:0005829]; GTP binding [GO:0005525]; GTPase activity [GO:0003924]; metal ion binding [GO:0046872]; tRNA methylation [GO:0030488]; tRNA wobble uridine modification [GO:0002098]	cytosol [GO:0005829]; flavin adenine dinucleotide binding [GO:0050660]; tRNA methylation [GO:0030488]; tRNA wobble uridine modification [GO:0002098]	cytosol [GO:0005829]; tRNA wobble uridine modification [GO:0002098]; tRNA methylation [GO:0030488]
277	LNRJ-LNRK	model_3_multimer	0.561664	0.783894	82.9607	0.739448	LNRJ_BACSU	LNRK_BACSU	lnrJ	lnrK	P94438	P94439	P94438-P94439	FALSE	FALSE	FALSE	FALSE	TRUE	TRUE	0	0	0	0	0	0	0	0	0	TRUE	involved in resistance to linearmycin	resistance to linearmycin	plasma membrane [GO:0005886]; ATP binding [GO:0005524]; phosphorelay sensor kinase activity [GO:0000155]; protein dimerization activity [GO:0046983]	cytoplasm [GO:0005737]; DNA binding [GO:0003677]; phosphorelay signal transduction system [GO:0000160]; regulation of DNA-templated transcription [GO:0006355]
278	FLID-FLA	model_5_multimer	0.808148	0.783598	93.092	0.788508	FLID_BACSU	FLA_BACSU	fliD	hag	P39738	P02968	P39738-P02968	FALSE	FALSE	FALSE	FALSE	TRUE	TRUE	9	2	22.2	9	2	22.2	0	0	0	FALSE	Motility and chemotaxis	motility and chemotaxis	bacterial-type flagellum filament cap [GO:0009421]; bacterial-type flagellum hook [GO:0009424]; extracellular region [GO:0005576]; bacterial-type flagellum-dependent cell motility [GO:0071973]; cell adhesion [GO:0007155]	bacterial-type flagellum [GO:0009288]; extracellular region [GO:0005576]; structural molecule activity [GO:0005198]	extracellular region [GO:0005576]
279	DPO3B-HOLB	model_4_multimer	0.82318	0.78258	93.3283	0.7907	DPO3B_BACSU	HOLB_BACSU	dnaN	holB	P05649	P37540	P05649-P37540	FALSE	FALSE	FALSE	FALSE	TRUE	TRUE	3	1	33.3	3	1	33.3	0	0	0	FALSE	DNA replication, DNA repair	DNA replication	cytoplasm [GO:0005737]; DNA polymerase III complex [GO:0009360]; 3'-5' exonuclease activity [GO:0008408]; DNA binding [GO:0003677]; DNA-directed DNA polymerase activity [GO:0003887]; DNA strand elongation involved in DNA replication [GO:0006271]	DNA polymerase III complex [GO:0009360]; 3'-5' exonuclease activity [GO:0008408]; DNA binding [GO:0003677]; DNA-directed DNA polymerase activity [GO:0003887]; DNA-templated DNA replication [GO:0006261]	DNA binding [GO:0003677]; DNA polymerase III complex [GO:0009360]; DNA-directed DNA polymerase activity [GO:0003887]; 3'-5' exonuclease activity [GO:0008408]
280	SIGA-RPOC	model_1_multimer	0.780451	0.782085	86.5412	0.781758	SIGA_BACSU	RPOC_BACSU	sigA	rpoC	P06224	P37871	P06224-P37871	TRUE	TRUE	TRUE	FALSE	TRUE	TRUE	37	0	0	34	0	0	3	0	0	FALSE	transcription	transcription	cytoplasm [GO:0005737]; DNA binding [GO:0003677]; sigma factor activity [GO:0016987]; DNA-templated transcription initiation [GO:0006352]	DNA-directed RNA polymerase complex [GO:0000428]; DNA binding [GO:0003677]; DNA-directed 5'-3' RNA polymerase activity [GO:0003899]; magnesium ion binding [GO:0000287]; zinc ion binding [GO:0008270]; DNA-templated transcription [GO:0006351]; response to antibiotic [GO:0046677]	DNA binding [GO:0003677]
281	KHTU-KHTT	model_2_multimer	0.798841	0.780303	87.9766	0.78401	KHTU_BACSU	KHTT_BACSU	khtU	khtT	O07536	O07535	O07536-O07535	FALSE	FALSE	FALSE	FALSE	TRUE	TRUE	0	0	0	0	0	0	0	0	0	TRUE	potassium ion efflux	potassium ion efflux	plasma membrane [GO:0005886]; solute:proton antiporter activity [GO:0015299]; potassium ion transport [GO:0006813]	plasma membrane [GO:0005886]; cation transmembrane transporter activity [GO:0008324]; potassium ion transport [GO:0006813]	potassium ion transport [GO:0006813]; plasma membrane [GO:0005886]
282	EX7L-EX7S	model_3_multimer	0.578751	0.780014	85.5506	0.739762	EX7L_BACSU	EX7S_BACSU	xseA	xseB	P54521	P54522	P54521-P54522	FALSE	FALSE	FALSE	TRUE	TRUE	TRUE	0	0	0	0	0	0	0	0	0	TRUE	unknown	unknown	cytoplasm [GO:0005737]; exodeoxyribonuclease VII complex [GO:0009318]; exodeoxyribonuclease VII activity [GO:0008855]; nucleic acid binding [GO:0003676]; DNA catabolic process [GO:0006308]	cytosol [GO:0005829]; exodeoxyribonuclease VII complex [GO:0009318]; exodeoxyribonuclease VII activity [GO:0008855]; DNA catabolic process [GO:0006308]	DNA catabolic process [GO:0006308]; exodeoxyribonuclease VII complex [GO:0009318]; exodeoxyribonuclease VII activity [GO:0008855]
283	DPO3B-DPO42	model_3_multimer	0.77623	0.777807	91.5589	0.777492	DPO3B_BACSU	DPO42_BACSU	dnaN	dinB2	P05649	P54560	P05649-P54560	FALSE	FALSE	FALSE	FALSE	TRUE	TRUE	3	1	33.3	3	1	33.3	0	0	0	FALSE	DNA replication, DNA repair	UV-targeted mutagenesis	cytoplasm [GO:0005737]; DNA polymerase III complex [GO:0009360]; 3'-5' exonuclease activity [GO:0008408]; DNA binding [GO:0003677]; DNA-directed DNA polymerase activity [GO:0003887]; DNA strand elongation involved in DNA replication [GO:0006271]	cytoplasm [GO:0005737]; damaged DNA binding [GO:0003684]; DNA-directed DNA polymerase activity [GO:0003887]; magnesium ion binding [GO:0000287]; DNA-templated DNA replication [GO:0006261]; error-prone translesion synthesis [GO:0042276]; SOS response [GO:0009432]	cytoplasm [GO:0005737]; DNA-directed DNA polymerase activity [GO:0003887]
284	YESP-YESO	model_3_multimer	0.810698	0.777793	89.3094	0.784374	YESP_BACSU	YESO_BACSU	yesP	yesO	O31519	O31518	O31519-O31518	FALSE	FALSE	FALSE	FALSE	TRUE	TRUE	0	0	0	0	0	0	0	0	0	TRUE	uptake of rhamnose oligosaccharides	uptake of rhamnose oligosaccharides	plasma membrane [GO:0005886]; transmembrane transport [GO:0055085]
285	FLAV-FENR2	model_1_multimer	0.861035	0.777743	94.2744	0.794402	FLAV_BACSU	FENR2_BACSU	ykuN	yumC	O34737	O05268	O34737-O05268	FALSE	FALSE	FALSE	FALSE	TRUE	TRUE	9	4	44.4	9	4	44.4	0	0	0	FALSE	electron transfer	redox reactions that involve ferredoxin and flavodoxin	FMN binding [GO:0010181]	ferredoxin-NADP+ reductase activity [GO:0004324]; flavin adenine dinucleotide binding [GO:0050660]; NADP binding [GO:0050661]; thioredoxin-disulfide reductase activity [GO:0004791]; cell redox homeostasis [GO:0045454]
286	SIGY-YXLC	model_2_multimer	0.788626	0.777601	86.7983	0.779806	SIGY_BACSU	YXLC_BACSU	sigY	yxlC	P94370	P94371	P94370-P94371	FALSE	FALSE	FALSE	FALSE	TRUE	TRUE	0	0	0	0	0	0	0	0	0	TRUE	maintenance of the SP prophage	control of SigY activity	DNA binding [GO:0003677]; sigma factor activity [GO:0016987]; DNA-templated transcription initiation [GO:0006352]	plasma membrane [GO:0005886]
287	YDJH-YDJG	model_1_multimer	0.702718	0.776912	86.7016	0.762073	YDJH_BACSU	YDJG_BACSU	ydjH	ydjG	O35004	O34434	O35004-O34434	FALSE	FALSE	FALSE	FALSE	TRUE	TRUE	0	0	0	0	0	0	0	0	0	TRUE	targeting of PspA	targeting of PspA	plasma membrane [GO:0005886]	plasma membrane [GO:0005886]	plasma membrane [GO:0005886]
288	COMGG-COMGE	model_3_multimer	0.807489	0.776056	87.5943	0.782343	COMGG_BACSU	COMGE_BACSU	comGG	comGE	P25959	P25957	P25959-P25957	FALSE	FALSE	FALSE	FALSE	TRUE	TRUE	0	0	0	0	0	0	0	0	0	TRUE	genetic competence, DNA uptake	genetic competence, DNA uptake	extracellular region [GO:0005576]; plasma membrane [GO:0005886]; establishment of competence for transformation [GO:0030420]	cell surface [GO:0009986]; plasma membrane [GO:0005886]; establishment of competence for transformation [GO:0030420]	establishment of competence for transformation [GO:0030420]; plasma membrane [GO:0005886]
289	GERBC-GERKB	model_3_multimer	0.847812	0.775074	88.244	0.789621	GERBC_BACSU	GERKB_BACSU	gerBC	gerKB	P39571	P49940	P39571-P49940	FALSE	FALSE	FALSE	FALSE	TRUE	TRUE	0	0	0	0	0	0	0	0	0	FALSE	germination	germination	plasma membrane [GO:0005886]; spore germination [GO:0009847]	plasma membrane [GO:0005886]; spore germination [GO:0009847]	plasma membrane [GO:0005886]; spore germination [GO:0009847]
290	PAP-MCSB	model_4_multimer	0.846038	0.774874	93.0187	0.789107	PAP_BACSU	MCSB_BACSU	ywlE	mcsB	P39155	P37570	P39155-P37570	FALSE	FALSE	FALSE	FALSE	TRUE	TRUE	0	0	0	0	0	0	0	0	0	FALSE	dephosphorylation of McsB	control of CtsR activity	protein arginine phosphatase activity [GO:0098627]; protein tyrosine phosphatase activity [GO:0004725]; protein dephosphorylation [GO:0006470]	cytoplasm [GO:0005737]; ATP binding [GO:0005524]; creatine kinase activity [GO:0004111]; kinase activity [GO:0016301]; protein kinase activity [GO:0004672]; phosphocreatine biosynthetic process [GO:0046314]; phosphorylation [GO:0016310]
291	EFEU-EFEM	model_2_multimer	0.589167	0.774322	82.4456	0.737291	EFEU_BACSU	EFEM_BACSU	efeU	efeM	P39595	P39596	P39595-P39596	FALSE	FALSE	FALSE	FALSE	TRUE	TRUE	19	0	0	19	0	0	0	0	0	TRUE	elemental iron uptake	elemental iron uptake	high-affinity iron permease complex [GO:0033573]; plasma membrane [GO:0005886]; ferrous iron transmembrane transporter activity [GO:0015093]; iron ion homeostasis [GO:0055072]; iron ion transmembrane transport [GO:0034755]	membrane raft [GO:0045121]
292	OPUBB-OPUBC	model_3_multimer	0.796933	0.773199	89.4705	0.777945	OPUBB_BACSU	OPUBC_BACSU	opuBB	opuBC	Q45461	Q45462	Q45461-Q45462	FALSE	FALSE	FALSE	FALSE	TRUE	FALSE	0	0	0	0	0	0	0	0	0	TRUE	compatible solute transport	compatible solute transport	plasma membrane [GO:0005886]; amino acid transport [GO:0006865]; transmembrane transport [GO:0055085]	ATP-binding cassette (ABC) transporter complex [GO:0043190]; transmembrane transporter activity [GO:0022857]; amino acid transport [GO:0006865]; glycine betaine transport [GO:0031460]	amino acid transport [GO:0006865]
293	IMMA-IMMR	model_3_multimer	0.648803	0.772298	82.4006	0.747599	IMMA_BACSU	IMMR_BACSU	immA	immR	P96630	P96631	P96630-P96631	FALSE	FALSE	FALSE	FALSE	TRUE	TRUE	0	0	0	0	0	0	0	0	0	TRUE	control of ImmR activity	control of transfer of the mobile genetic element ICEBs1	metal ion binding [GO:0046872]; metallopeptidase activity [GO:0008237]; proteolysis [GO:0006508]	DNA binding [GO:0003677]
294	FMNP-ECFT	model_1_multimer	0.779295	0.770569	79.452	0.772315	FMNP_BACSU	ECFT_BACSU	fmnP	ecfT	P50726	P70972	P50726-P70972	FALSE	FALSE	FALSE	FALSE	TRUE	TRUE	0	0	0	0	0	0	0	0	0	FALSE	riboflavin uptake	uptake of micronutrients	plasma membrane [GO:0005886]; riboflavin transmembrane transporter activity [GO:0032217]; riboflavin transport [GO:0032218]	plasma membrane [GO:0005886]; transmembrane transporter activity [GO:0022857]	plasma membrane [GO:0005886]
295	OPUBD-OPUBC	model_5_multimer	0.826184	0.769624	91.6686	0.780936	OPUBD_BACSU	OPUBC_BACSU	opuBD	opuBC	P39775	Q45462	P39775-Q45462	FALSE	FALSE	FALSE	FALSE	TRUE	FALSE	0	0	0	0	0	0	0	0	0	TRUE	compatible solute transport	compatible solute transport	plasma membrane [GO:0005886]; transmembrane transporter activity [GO:0022857]; amino acid transport [GO:0006865]; glycine betaine transport [GO:0031460]	ATP-binding cassette (ABC) transporter complex [GO:0043190]; transmembrane transporter activity [GO:0022857]; amino acid transport [GO:0006865]; glycine betaine transport [GO:0031460]	transmembrane transporter activity [GO:0022857]; amino acid transport [GO:0006865]; glycine betaine transport [GO:0031460]
296	COTW-COTV	model_3_multimer	0.792914	0.769203	86.849	0.773945	COTW_BACSU	COTV_BACSU	cotW	cotV	Q08310	Q08309	Q08310-Q08309	FALSE	FALSE	FALSE	FALSE	TRUE	TRUE	0	0	0	0	0	0	0	0	0	TRUE	resistance of the spore	resistance of the spore	sporulation resulting in formation of a cellular spore [GO:0030435]	spore wall [GO:0031160]; sporulation resulting in formation of a cellular spore [GO:0030435]	sporulation resulting in formation of a cellular spore [GO:0030435]
297	FEUA-FEUC	model_1_multimer	0.778376	0.769091	86.0099	0.770948	FEUA_BACSU	FEUC_BACSU	feuA	feuC	P40409	P40411	P40409-P40411	FALSE	FALSE	FALSE	FALSE	TRUE	TRUE	6	0	0	6	0	0	0	0	0	TRUE	acquisition of iron	acquisition of iron	cytoplasm [GO:0005737]; membrane raft [GO:0045121]; outer membrane-bounded periplasmic space [GO:0030288]; plasma membrane [GO:0005886]; ion transport [GO:0006811]; iron ion homeostasis [GO:0055072]	plasma membrane [GO:0005886]; transmembrane transporter activity [GO:0022857]; siderophore-dependent iron import into cell [GO:0033214]	plasma membrane [GO:0005886]
298	SP2Q-GERM	model_4_multimer	0.742	0.768742	83.5915	0.763394	SP2Q_BACSU	GERM_BACSU	spoIIQ	gerM	P71044	P39072	P71044-P39072	FALSE	FALSE	FALSE	FALSE	TRUE	FALSE	0	0	0	0	0	0	0	0	0	FALSE	forespore encasement by the spore coat	germination (cortex hydrolysis) and sporulation	endospore-forming forespore [GO:0042601]; membrane [GO:0016020]; metalloendopeptidase activity [GO:0004222]; sporulation resulting in formation of a cellular spore [GO:0030435]	sporulation resulting in formation of a cellular spore [GO:0030435]	sporulation resulting in formation of a cellular spore [GO:0030435]
299	LEP4-COMGG	model_4_multimer	0.77128	0.766466	89.7769	0.767429	LEP4_BACSU	COMGG_BACSU	comC	comGG	P15378	P25959	P15378-P25959	FALSE	FALSE	FALSE	FALSE	TRUE	TRUE	0	0	0	0	0	0	0	0	0	FALSE	genetic competence	genetic competence, DNA uptake	plasma membrane [GO:0005886]; aspartic-type endopeptidase activity [GO:0004190]; metal ion binding [GO:0046872]; methyltransferase activity [GO:0008168]; establishment of competence for transformation [GO:0030420]; methylation [GO:0032259]; signal peptide processing [GO:0006465]; sporulation resulting in formation of a cellular spore [GO:0030435]	extracellular region [GO:0005576]; plasma membrane [GO:0005886]; establishment of competence for transformation [GO:0030420]	establishment of competence for transformation [GO:0030420]; plasma membrane [GO:0005886]
300	FLIE-FLGB	model_4_multimer	0.739548	0.766007	84.7887	0.760715	FLIE_BACSU	FLGB_BACSU	fliE	flgB	P24502	P24500	P24502-P24500	FALSE	FALSE	FALSE	FALSE	TRUE	TRUE	0	0	0	0	0	0	0	0	0	TRUE	movement and chemotaxis	movement and chemotaxis	bacterial-type flagellum basal body [GO:0009425]; cytoskeletal motor activity [GO:0003774]; structural molecule activity [GO:0005198]; bacterial-type flagellum assembly [GO:0044780]; bacterial-type flagellum-dependent swarming motility [GO:0071978]	bacterial-type flagellum basal body, rod [GO:0030694]; bacterial-type flagellum assembly [GO:0044780]; bacterial-type flagellum-dependent swarming motility [GO:0071978]	bacterial-type flagellum assembly [GO:0044780]; bacterial-type flagellum-dependent swarming motility [GO:0071978]
301	EFTU-PKN1	model_5_multimer	0.804128	0.76471	90.4901	0.772594	EFTU_BACSU	PKN1_BACSU	tuf	yabT	P33166	P37562	P33166-P37562	FALSE	FALSE	FALSE	FALSE	TRUE	FALSE	23	10	43.5	23	10	43.5	0	0	0	FALSE	translation	control of DNA integrity during spore development	cytoplasm [GO:0005737]; GTP binding [GO:0005525]; GTPase activity [GO:0003924]; translation elongation factor activity [GO:0003746]; translational elongation [GO:0006414]	ATP binding [GO:0005524]; protein serine kinase activity [GO:0106310]; protein serine/threonine kinase activity [GO:0004674]; protein phosphorylation [GO:0006468]
302	PTHP-PTTBC	model_1_multimer	0.763587	0.763957	91.7315	0.763883	PTHP_BACSU	PTTBC_BACSU	ptsH	treP	P08877	P39794	P08877-P39794	FALSE	FALSE	FALSE	FALSE	TRUE	FALSE	9	3	33.3	9	3	33.3	0	0	0	FALSE	PTS-dependent sugar transport and carbon catabolite repression	trehalose uptake and phosphorylation	cytoplasm [GO:0005737]; phosphoenolpyruvate-dependent sugar phosphotransferase system [GO:0009401]; regulation of carbohydrate utilization [GO:0043610]	plasma membrane [GO:0005886]; kinase activity [GO:0016301]; protein-N(PI)-phosphohistidine-sugar phosphotransferase activity [GO:0008982]; protein-phosphocysteine-sugar phosphotransferase activity [GO:0090563]; protein-phosphocysteine-trehalose phosphotransferase system transporter activity [GO:0090589]; trehalose transmembrane transporter activity [GO:0015574]; phosphoenolpyruvate-dependent suga…	phosphoenolpyruvate-dependent sugar phosphotransferase system [GO:0009401]
303	ISCS2-THII	model_3_multimer	0.736429	0.763251	89.9159	0.757887	ISCS2_BACSU	THII_BACSU	iscS2	thiI	O34874	O34595	O34874-O34595	FALSE	FALSE	FALSE	FALSE	TRUE	TRUE	3	0	0	3	0	0	0	0	0	TRUE	biosynthesis of 4-thiouridine in tRNA	biosynthesis of 4-thiouridine in tRNA	cysteine desulfurase activity [GO:0031071]; iron-sulfur cluster binding [GO:0051536]; metal ion binding [GO:0046872]	cytosol [GO:0005829]; ATP binding [GO:0005524]; tRNA adenylyltransferase activity [GO:0004810]; tRNA binding [GO:0000049]; tRNA U4 sulfurtransferase [GO:0140741]; thiamine biosynthetic process [GO:0009228]; thiamine diphosphate biosynthetic process [GO:0009229]; thiazole biosynthetic process [GO:0052837]; tRNA 4-thiouridine biosynthesis [GO:0002937]
304	EFEN-EFEM	model_2_multimer	0.82218	0.762896	87.4149	0.774753	EFEN_BACSU	EFEM_BACSU	efeN	efeM	P39597	P39596	P39597-P39596	FALSE	FALSE	FALSE	FALSE	TRUE	TRUE	24	0	0	24	0	0	0	0	0	TRUE	ferrous iron conversion	elemental iron uptake	cytosol [GO:0005829]; extracellular region [GO:0005576]; ferrochelatase activity [GO:0004325]; heme binding [GO:0020037]; metal ion binding [GO:0046872]; peroxidase activity [GO:0004601]; iron import into cell [GO:0033212]	membrane raft [GO:0045121]
305	ODO2-LIPL	model_4_multimer	0.637271	0.762718	84.8509	0.737628	ODO2_BACSU	LIPL_BACSU	odhB	lipL	P16263	P39648	P16263-P39648	FALSE	FALSE	FALSE	FALSE	TRUE	TRUE	39	17	43.6	39	17	43.6	0	0	0	FALSE	TCA cycle	lipoic acid metabolism	cytosol [GO:0005829]; oxoglutarate dehydrogenase complex [GO:0045252]; dihydrolipoyllysine-residue succinyltransferase activity [GO:0004149]; L-lysine catabolic process to acetyl-CoA via saccharopine [GO:0033512]; tricarboxylic acid cycle [GO:0006099]	octanoyltransferase activity [GO:0016415]; lipoate biosynthetic process [GO:0009107]; protein lipoylation [GO:0009249]
306	PSTB1-PSTB2	model_4_multimer	0.829755	0.76197	92.7755	0.775527	PSTB1_BACSU	PSTB2_BACSU	pstB1	pstB2	P46342	P46341	P46342-P46341	FALSE	TRUE	FALSE	FALSE	TRUE	TRUE	0	0	0	0	0	0	0	0	0	TRUE	high-affinity phosphate uptake	high-affinity phosphate uptake	plasma membrane [GO:0005886]; ATP binding [GO:0005524]; ATPase-coupled phosphate ion transmembrane transporter activity [GO:0015415]; inorganic phosphate transmembrane transporter activity [GO:0005315]	plasma membrane [GO:0005886]; ATP binding [GO:0005524]; ATPase-coupled phosphate ion transmembrane transporter activity [GO:0015415]; inorganic phosphate transmembrane transporter activity [GO:0005315]	inorganic phosphate transmembrane transporter activity [GO:0005315]; ATPase-coupled phosphate ion transmembrane transporter activity [GO:0015415]; plasma membrane [GO:0005886]; ATP binding [GO:0005524]
307	DCTB-DCTS	model_5_multimer	0.639788	0.761917	90.6223	0.737491	DCTB_BACSU	DCTS_BACSU	dctB	dctS	P96600	P96601	P96600-P96601	FALSE	FALSE	FALSE	FALSE	TRUE	TRUE	0	0	0	0	0	0	0	0	0	FALSE	sensing of C4-dicarboxylates	regulation of the dctS-dctR-dctP operon	extracellular region [GO:0005576]; outer membrane-bounded periplasmic space [GO:0030288]; carbohydrate transport [GO:0008643]; transmembrane transport [GO:0055085]	plasma membrane [GO:0005886]; ATP binding [GO:0005524]; phosphorelay sensor kinase activity [GO:0000155]
308	ARAQ-ARAN	model_5_multimer	0.837428	0.760661	91.9669	0.776014	ARAQ_BACSU	ARAN_BACSU	araQ	araN	P94530	P94528	P94530-P94528	FALSE	FALSE	FALSE	FALSE	TRUE	FALSE	0	0	0	0	0	0	0	0	0	TRUE	uptake of -1,5-arabinooligosaccharides	uptake of α-1,5-arabinooligosaccharides	plasma membrane [GO:0005886]; carbohydrate transport [GO:0008643]; transmembrane transport [GO:0055085]	plasma membrane [GO:0005886]; carbohydrate transport [GO:0008643]	carbohydrate transport [GO:0008643]; plasma membrane [GO:0005886]
309	YJGD-YJGC	model_3_multimer	0.892179	0.760401	91.2632	0.786756	YJGD_BACSU	YJGC_BACSU	yjgD	yjgC	O34681	O34720	O34681-O34720	FALSE	FALSE	FALSE	FALSE	TRUE	TRUE	0	0	0	0	0	0	0	0	0	TRUE	survival of stress conditions	unknown		2 iron, 2 sulfur cluster binding [GO:0051537]; 4 iron, 4 sulfur cluster binding [GO:0051539]; formate dehydrogenase (NAD+) activity [GO:0008863]; metal ion binding [GO:0046872]; molybdopterin cofactor binding [GO:0043546]; formate metabolic process [GO:0015942]
310	DPPE-DPPC	model_2_multimer	0.834848	0.759694	89.016	0.774725	DPPE_BACSU	DPPC_BACSU	dppE	dppC	P26906	P26904	P26906-P26904	FALSE	FALSE	FALSE	FALSE	TRUE	FALSE	0	0	0	0	0	0	0	0	0	TRUE	uptake of dipeptides	uptake of dipeptides	ATP-binding cassette (ABC) transporter complex, substrate-binding subunit-containing [GO:0055052]; outer membrane-bounded periplasmic space [GO:0030288]; peptide transmembrane transporter activity [GO:1904680]; peptide transport [GO:0015833]; protein transport [GO:0015031]; sporulation resulting in formation of a cellular spore [GO:0030435]	plasma membrane [GO:0005886]; peptide transport [GO:0015833]; protein transport [GO:0015031]; sporulation resulting in formation of a cellular spore [GO:0030435]; transmembrane transport [GO:0055085]	protein transport [GO:0015031]; sporulation resulting in formation of a cellular spore [GO:0030435]; peptide transport [GO:0015833]
311	CHEA-CHEC	model_4_multimer	0.530038	0.759591	84.2696	0.71368	CHEA_BACSU	CHEC_BACSU	cheA	cheC	P29072	P40403	P29072-P40403	FALSE	FALSE	FALSE	FALSE	TRUE	TRUE	0	0	0	0	0	0	0	0	0	TRUE	chemotactic signal modulator	motility and chemotaxis	cytoplasm [GO:0005737]; membrane [GO:0016020]; ATP binding [GO:0005524]; phosphorelay sensor kinase activity [GO:0000155]; bacterial-type flagellum-dependent swarming motility [GO:0071978]; chemotaxis [GO:0006935]	hydrolase activity [GO:0016787]; positive chemotaxis [GO:0050918]
312	TGL-SAFA	model_1_multimer	0.559738	0.758448	62.6637	0.718706	TGL_BACSU	SAFA_BACSU	tgl	safA	P40746	O32062	P40746-O32062	FALSE	FALSE	FALSE	FALSE	TRUE	TRUE	0	0	0	0	0	0	0	0	0	FALSE	introduction of crosslinks in the spore coat proteins GerQ and SafA	spore coat formation	protein-glutamine gamma-glutamyltransferase activity [GO:0003810]; sporulation resulting in formation of a cellular spore [GO:0030435]	endospore cortex [GO:0043595]; ATPase binding [GO:0051117]; sporulation resulting in formation of a cellular spore [GO:0030435]	sporulation resulting in formation of a cellular spore [GO:0030435]
313	FLHP-FLGG	model_4_multimer	0.795277	0.758257	87.9331	0.765661	FLHP_BACSU	FLGG_BACSU	flhP	flgG	P39753	P23446	P39753-P23446	FALSE	TRUE	FALSE	FALSE	TRUE	TRUE	0	0	0	0	0	0	0	0	0	FALSE	motility and chemotaxis	movement and chemotaxis	bacterial-type flagellum organization [GO:0044781]; bacterial-type flagellum-dependent swarming motility [GO:0071978]	bacterial-type flagellum basal body, rod [GO:0030694]; bacterial-type flagellum assembly [GO:0044780]; bacterial-type flagellum-dependent swarming motility [GO:0071978]	bacterial-type flagellum-dependent swarming motility [GO:0071978]
314	PTTBC-PTN3B	model_4_multimer	0.703146	0.756217	86.06	0.745603	PTTBC_BACSU	PTN3B_BACSU	treP	manP	P39794	O31645	P39794-O31645	FALSE	FALSE	FALSE	TRUE	FALSE	FALSE	20	3	15	20	3	15	0	0	0	FALSE	trehalose uptake and phosphorylation	mannose uptake and phosphorylation, control of ManR activity	plasma membrane [GO:0005886]; kinase activity [GO:0016301]; protein-N(PI)-phosphohistidine-sugar phosphotransferase activity [GO:0008982]; protein-phosphocysteine-sugar phosphotransferase activity [GO:0090563]; protein-phosphocysteine-trehalose phosphotransferase system transporter activity [GO:0090589]; trehalose transmembrane transporter activity [GO:0015574]; phosphoenolpyruvate-dependent suga…	plasma membrane [GO:0005886]; carbohydrate:proton symporter activity [GO:0005351]; kinase activity [GO:0016301]; protein-N(PI)-phosphohistidine-fructose phosphotransferase system transporter activity [GO:0022877]; protein-phosphocysteine-sugar phosphotransferase activity [GO:0090563]; phosphoenolpyruvate-dependent sugar phosphotransferase system [GO:0009401]; phosphorylation [GO:0016310]	phosphorylation [GO:0016310]; protein-phosphocysteine-sugar phosphotransferase activity [GO:0090563]; plasma membrane [GO:0005886]; phosphoenolpyruvate-dependent sugar phosphotransferase system [GO:0009401]; kinase activity [GO:0016301]
315	RELA-RS19	model_3_multimer	0.531153	0.754824	80.3732	0.710089	RELA_BACSU	RS19_BACSU	relA	rpsS	O54408	P21476	O54408-P21476	TRUE	FALSE	TRUE	FALSE	FALSE	FALSE	15	0	0	14	0	0	1	0	0	FALSE	synthesis and degradation of (p)ppGpp, triggering the stringent response regulon	translation	ATP binding [GO:0005524]; GTP binding [GO:0005525]; GTP diphosphokinase activity [GO:0008728]; kinase activity [GO:0016301]; guanosine tetraphosphate biosynthetic process [GO:0015970]; phosphorylation [GO:0016310]	cytosolic small ribosomal subunit [GO:0022627]; rRNA binding [GO:0019843]; structural constituent of ribosome [GO:0003735]; ribosomal small subunit assembly [GO:0000028]; translation [GO:0006412]
316	DPO3B-MUTL	model_1_multimer	0.595249	0.750389	81.0623	0.719361	DPO3B_BACSU	MUTL_BACSU	dnaN	mutL	P05649	P49850	P05649-P49850	FALSE	TRUE	FALSE	FALSE	TRUE	TRUE	3	1	33.3	3	1	33.3	0	0	0	FALSE	DNA replication, DNA repair	DNA repair	cytoplasm [GO:0005737]; DNA polymerase III complex [GO:0009360]; 3'-5' exonuclease activity [GO:0008408]; DNA binding [GO:0003677]; DNA-directed DNA polymerase activity [GO:0003887]; DNA strand elongation involved in DNA replication [GO:0006271]	mismatch repair complex [GO:0032300]; ATP binding [GO:0005524]; ATP hydrolysis activity [GO:0016887]; ATP-dependent DNA damage sensor activity [GO:0140664]; mismatched DNA binding [GO:0030983]; mismatch repair [GO:0006298]
317	MNTA-MNTD	model_5_multimer	0.81519	0.748832	89.59	0.762104	MNTA_BACSU	MNTD_BACSU	mntA	mntD	O34385	O34500	O34385-O34500	FALSE	FALSE	FALSE	FALSE	TRUE	TRUE	1	0	0	1	0	0	0	0	0	TRUE	manganese uptake	manganese uptake	membrane raft [GO:0045121]; plasma membrane [GO:0005886]; metal ion binding [GO:0046872]; cell adhesion [GO:0007155]; metal ion transport [GO:0030001]	ATP-binding cassette (ABC) transporter complex [GO:0043190]; plasma membrane [GO:0005886]; ion transport [GO:0006811]; response to zinc ion [GO:0010043]; transmembrane transport [GO:0055085]	plasma membrane [GO:0005886]
318	PTOCB-PTG3C	model_1_multimer	0.748502	0.748653	85.561	0.748623	PTOCB_BACSU	PTG3C_BACSU	malP	ptsG	P54715	P20166	P54715-P20166	FALSE	TRUE	FALSE	FALSE	TRUE	FALSE	1	1	100	1	1	100	0	0	0	FALSE	maltose uptake and phosphorylation	glucose transport and phosphorylation, control of GlcT activity	plasma membrane [GO:0005886]; kinase activity [GO:0016301]; protein-N(PI)-phosphohistidine-sugar phosphotransferase activity [GO:0008982]; protein-phosphocysteine-sugar phosphotransferase activity [GO:0090563]; phosphoenolpyruvate-dependent sugar phosphotransferase system [GO:0009401]; phosphorylation [GO:0016310]	plasma membrane [GO:0005886]; glucose transmembrane transporter activity [GO:0005355]; kinase activity [GO:0016301]; protein-N(PI)-phosphohistidine-sugar phosphotransferase activity [GO:0008982]; protein-phosphocysteine-sugar phosphotransferase activity [GO:0090563]; phosphoenolpyruvate-dependent sugar phosphotransferase system [GO:0009401]; phosphorylation [GO:0016310]	phosphorylation [GO:0016310]; protein-phosphocysteine-sugar phosphotransferase activity [GO:0090563]; protein-N(PI)-phosphohistidine-sugar phosphotransferase activity [GO:0008982]; plasma membrane [GO:0005886]; phosphoenolpyruvate-dependent sugar phosphotransferase system [GO:0009401]; kinase activity [GO:0016301]
319	SDPR-SDPI	model_2_multimer	0.820089	0.747765	91.1068	0.76223	SDPR_BACSU	SDPI_BACSU	sdpR	sdpI	O32242	O32241	O32242-O32241	FALSE	FALSE	FALSE	FALSE	TRUE	TRUE	0	0	0	0	0	0	0	0	0	TRUE	regulation of protection against SdpC	protection against SdpC	cytoplasm [GO:0005737]; DNA binding [GO:0003677]; DNA-binding transcription factor activity [GO:0003700]; regulation of DNA-templated transcription [GO:0006355]	membrane [GO:0016020]; response to toxic substance [GO:0009636]
320	MNTC-MNTA	model_5_multimer	0.758293	0.746845	88.5698	0.749135	MNTC_BACSU	MNTA_BACSU	mntC	mntA	O35024	O34385	O35024-O34385	FALSE	FALSE	FALSE	FALSE	TRUE	TRUE	1	0	0	1	0	0	0	0	0	TRUE	manganese uptake	manganese uptake	ATP-binding cassette (ABC) transporter complex [GO:0043190]; plasma membrane [GO:0005886]; ion transport [GO:0006811]; response to zinc ion [GO:0010043]; transmembrane transport [GO:0055085]	membrane raft [GO:0045121]; plasma membrane [GO:0005886]; metal ion binding [GO:0046872]; cell adhesion [GO:0007155]; metal ion transport [GO:0030001]	plasma membrane [GO:0005886]
321	YVZG-LON1	model_5_multimer	0.586451	0.746212	87.3022	0.714259	YVZG_BACSU	LON1_BACSU	yvzG	lon1	C0H3R9	P37945	C0H3R9-P37945	FALSE	FALSE	FALSE	FALSE	TRUE	FALSE	19	2	10.5	19	2	10.5	0	0	0	FALSE	control of swarming motility	protein quality control, control of swarming motility		cytoplasm [GO:0005737]; ATP binding [GO:0005524]; ATP hydrolysis activity [GO:0016887]; ATP-dependent peptidase activity [GO:0004176]; sequence-specific DNA binding [GO:0043565]; serine-type endopeptidase activity [GO:0004252]; cellular response to heat [GO:0034605]; protein quality control for misfolded or incompletely synthesized proteins [GO:0006515]
322	TCYJ-TCYK	model_5_multimer	0.780573	0.746081	88.8586	0.75298	TCYJ_BACSU	TCYK_BACSU	tcyJ	tcyK	O34406	O34852	O34406-O34852	FALSE	TRUE	FALSE	FALSE	TRUE	TRUE	0	0	0	0	0	0	0	0	0	TRUE	cystine uptake	cystine uptake	plasma membrane [GO:0005886]; amino acid transport [GO:0006865]	plasma membrane [GO:0005886]; amino acid transport [GO:0006865]	plasma membrane [GO:0005886]; amino acid transport [GO:0006865]
323	OPPD-OPPC	model_4_multimer	0.790408	0.745016	90.043	0.754094	OPPD_BACSU	OPPC_BACSU	oppD	oppC	P24136	P24139	P24136-P24139	FALSE	FALSE	TRUE	FALSE	TRUE	FALSE	4	1	25	3	0	0	1	1	100	TRUE	initiation of sporulation, competence development	initiation of sporulation, competence development	ATP-binding cassette (ABC) transporter complex, substrate-binding subunit-containing [GO:0055052]; plasma membrane [GO:0005886]; ATP binding [GO:0005524]; transmembrane transporter activity [GO:0022857]; establishment of competence for transformation [GO:0030420]; peptide transport [GO:0015833]; protein transport [GO:0015031]; sporulation resulting in formation of a cellular spore [GO:0030435]; t…	plasma membrane [GO:0005886]; establishment of competence for transformation [GO:0030420]; peptide transport [GO:0015833]; protein transport [GO:0015031]; sporulation resulting in formation of a cellular spore [GO:0030435]; transmembrane transport [GO:0055085]	establishment of competence for transformation [GO:0030420]; transmembrane transport [GO:0055085]; sporulation resulting in formation of a cellular spore [GO:0030435]; plasma membrane [GO:0005886]; peptide transport [GO:0015833]; protein transport [GO:0015031]
324	PTOCB-PTW3C	model_5_multimer	0.695716	0.744364	86.6203	0.734634	PTOCB_BACSU	PTW3C_BACSU	malP	gamP	P54715	P39816	P54715-P39816	FALSE	TRUE	FALSE	FALSE	TRUE	TRUE	0	0	0	0	0	0	0	0	0	FALSE	maltose uptake and phosphorylation	glucosamine uptake and phosphorylation	plasma membrane [GO:0005886]; kinase activity [GO:0016301]; protein-N(PI)-phosphohistidine-sugar phosphotransferase activity [GO:0008982]; protein-phosphocysteine-sugar phosphotransferase activity [GO:0090563]; phosphoenolpyruvate-dependent sugar phosphotransferase system [GO:0009401]; phosphorylation [GO:0016310]	plasma membrane [GO:0005886]; glucose transmembrane transporter activity [GO:0005355]; kinase activity [GO:0016301]; metal ion binding [GO:0046872]; protein-N(PI)-phosphohistidine-sugar phosphotransferase activity [GO:0008982]; protein-phosphocysteine-sugar phosphotransferase activity [GO:0090563]; phosphoenolpyruvate-dependent sugar phosphotransferase system [GO:0009401]; phosphorylation [GO:001…	phosphorylation [GO:0016310]; protein-phosphocysteine-sugar phosphotransferase activity [GO:0090563]; protein-N(PI)-phosphohistidine-sugar phosphotransferase activity [GO:0008982]; plasma membrane [GO:0005886]; phosphoenolpyruvate-dependent sugar phosphotransferase system [GO:0009401]; kinase activity [GO:0016301]
325	SIGO-RSOA	model_2_multimer	0.569048	0.744153	81.8951	0.709132	SIGO_BACSU	RSOA_BACSU	sigO	rsoA	O34843	C0H3R4	O34843-C0H3R4	FALSE	FALSE	FALSE	FALSE	TRUE	TRUE	0	0	0	0	0	0	0	0	0	TRUE	RNA polymerase sigma factor	RNA polymerase sigma factor	DNA binding [GO:0003677]; sigma factor activity [GO:0016987]; DNA-templated transcription initiation [GO:0006352]; regulation of DNA-templated transcription [GO:0006355]
326	DLDH1-ODP2	model_4_multimer	0.595683	0.741476	87.3471	0.712318	DLDH1_BACSU	ODP2_BACSU	pdhD	pdhC	P21880	P21883	P21880-P21883	TRUE	FALSE	TRUE	TRUE	TRUE	TRUE	106	61	57.5	80	38	47.5	26	23	88.5	TRUE	links glycolysis and TCA cycle, enzyme in TCA cycle	links glycolysis and TCA cycle	cytoplasm [GO:0005737]; dihydrolipoyl dehydrogenase activity [GO:0004148]; flavin adenine dinucleotide binding [GO:0050660]; NAD(P)H dehydrogenase (quinone) activity [GO:0003955]; cell redox homeostasis [GO:0045454]; glycolytic process [GO:0006096]	cytosol [GO:0005829]; dihydrolipoyllysine-residue acetyltransferase activity [GO:0004742]; dihydrolipoyllysine-residue succinyltransferase activity [GO:0004149]; glycolytic process [GO:0006096]; tricarboxylic acid cycle [GO:0006099]	glycolytic process [GO:0006096]
327	PTV3B-LICT	model_2_multimer	0.586932	0.740816	88.4998	0.710039	PTV3B_BACSU	LICT_BACSU	bglP	licT	P40739	P39805	P40739-P39805	FALSE	FALSE	FALSE	FALSE	TRUE	TRUE	2	0	0	2	0	0	0	0	0	FALSE	beta-glucoside uptake and phosphorylation, control of LicT activity	control of beta-glucan and beta-glucoside utilization	plasma membrane [GO:0005886]; kinase activity [GO:0016301]; protein-N(PI)-phosphohistidine-sugar phosphotransferase activity [GO:0008982]; protein-phosphocysteine-sugar phosphotransferase activity [GO:0090563]; protein-phosphocysteine-trehalose phosphotransferase system transporter activity [GO:0090589]; phosphoenolpyruvate-dependent sugar phosphotransferase system [GO:0009401]; phosphorylation […	RNA binding [GO:0003723]; positive regulation of DNA-templated transcription [GO:0045893]
328	RSBRB-RSBRA	model_1_multimer	0.736967	0.739388	88.5238	0.738904	RSBRB_BACSU	RSBRA_BACSU	rsbRB	rsbRA	O34860	P42409	O34860-P42409	FALSE	TRUE	TRUE	TRUE	TRUE	TRUE	1	1	100	0	0	0	1	1	100	FALSE	control of SigB activity	control of SigB activity		heme binding [GO:0020037]; oxygen binding [GO:0019825]
329	SIGW-RPOC	model_3_multimer	0.761096	0.739074	85.9333	0.743478	SIGW_BACSU	RPOC_BACSU	sigW	rpoC	Q45585	P37871	Q45585-P37871	TRUE	FALSE	FALSE	TRUE	TRUE	FALSE	33	0	0	33	0	0	0	0	0	FALSE	adaptation to membrane-active compounds	transcription	DNA binding [GO:0003677]; sigma factor activity [GO:0016987]; DNA-templated transcription initiation [GO:0006352]	DNA-directed RNA polymerase complex [GO:0000428]; DNA binding [GO:0003677]; DNA-directed 5'-3' RNA polymerase activity [GO:0003899]; magnesium ion binding [GO:0000287]; zinc ion binding [GO:0008270]; DNA-templated transcription [GO:0006351]; response to antibiotic [GO:0046677]	DNA binding [GO:0003677]
330	GYRB-GYRA	model_4_multimer	0.623706	0.737635	89.228	0.714849	GYRB_BACSU	GYRA_BACSU	gyrB	gyrA	P05652	P05653	P05652-P05653	TRUE	TRUE	TRUE	FALSE	TRUE	TRUE	24	10	41.7	14	2	14.3	10	8	80	TRUE	DNA supercoiling, control of replication initiation, resolution of head-on DNA replication-Transcription conflicts	DNA supercoiling, control of replication initiation, resolution of head-on DNA replication-Transcription conflicts	chromosome [GO:0005694]; cytoplasm [GO:0005737]; ATP binding [GO:0005524]; DNA binding [GO:0003677]; DNA topoisomerase type II (double strand cut, ATP-hydrolyzing) activity [GO:0003918]; metal ion binding [GO:0046872]; DNA topological change [GO:0006265]; DNA-templated DNA replication [GO:0006261]	chromosome [GO:0005694]; cytoplasm [GO:0005737]; DNA topoisomerase type II (double strand cut, ATP-hydrolyzing) complex [GO:0009330]; ATP binding [GO:0005524]; DNA binding [GO:0003677]; DNA negative supercoiling activity [GO:0034335]; DNA topological change [GO:0006265]; DNA-templated DNA replication [GO:0006261]	DNA-templated DNA replication [GO:0006261]; ATP binding [GO:0005524]; DNA topological change [GO:0006265]; cytoplasm [GO:0005737]; DNA binding [GO:0003677]; chromosome [GO:0005694]
331	COTJA-COTJC	model_1_multimer	0.824722	0.737064	85.33	0.754596	COTJA_BACSU	COTJC_BACSU	cotJA	cotJC	Q45536	Q45538	Q45536-Q45538	FALSE	FALSE	FALSE	FALSE	TRUE	TRUE	0	0	0	0	0	0	0	0	0	TRUE	polypeptide composition of the spore coat	polypeptide composition of the spore coat, may protect against oxidative stress
332	RPSH-RPOC	model_3_multimer	0.764207	0.736447	84.63	0.741999	RPSH_BACSU	RPOC_BACSU	sigH	rpoC	P17869	P37871	P17869-P37871	FALSE	FALSE	FALSE	TRUE	TRUE	TRUE	33	0	0	33	0	0	0	0	0	FALSE	transcription of early stationary phase genes (sporulation, competence)	transcription	DNA binding [GO:0003677]; sigma factor activity [GO:0016987]; DNA-templated transcription initiation [GO:0006352]; regulation of DNA-templated transcription [GO:0006355]; sporulation resulting in formation of a cellular spore [GO:0030435]	DNA-directed RNA polymerase complex [GO:0000428]; DNA binding [GO:0003677]; DNA-directed 5'-3' RNA polymerase activity [GO:0003899]; magnesium ion binding [GO:0000287]; zinc ion binding [GO:0008270]; DNA-templated transcription [GO:0006351]; response to antibiotic [GO:0046677]	DNA binding [GO:0003677]
333	BCES-BCER	model_4_multimer	0.742059	0.73636	88.9944	0.7375	BCES_BACSU	BCER_BACSU	bceS	bceR	O35044	O34951	O35044-O34951	FALSE	FALSE	FALSE	FALSE	TRUE	TRUE	0	0	0	0	0	0	0	0	0	TRUE	resistance against toxic peptides	resistance against toxic peptides	plasma membrane [GO:0005886]; ATP binding [GO:0005524]; protein histidine kinase activity [GO:0004673]; phosphorelay signal transduction system [GO:0000160]	cytosol [GO:0005829]; protein-DNA complex [GO:0032993]; DNA-binding transcription activator activity [GO:0001216]; phosphorelay response regulator activity [GO:0000156]; transcription cis-regulatory region binding [GO:0000976]
334	SRTD-NTPES	model_4_multimer	0.464458	0.735853	88.7449	0.681574	SRTD_BACSU	NTPES_BACSU	srtD	yfkN	P54603	O34313	P54603-O34313	FALSE	FALSE	FALSE	FALSE	TRUE	TRUE	0	0	0	0	0	0	0	0	0	FALSE	anchoring of proteins to the cell wall	degradation of c-di-AMP	plasma membrane [GO:0005886]; cysteine-type peptidase activity [GO:0008234]; proteolysis [GO:0006508]	extracellular region [GO:0005576]; outer membrane-bounded periplasmic space [GO:0030288]; 2',3'-cyclic-nucleotide 2'-phosphodiesterase activity [GO:0008663]; 3'-nucleotidase activity [GO:0008254]; metal ion binding [GO:0046872]; nucleotide binding [GO:0000166]; XMP 5'-nucleosidase activity [GO:0106411]; nucleotide catabolic process [GO:0009166]
335	PLSX-MREB	model_4_multimer	0.828773	0.7354	93.8781	0.754075	PLSX_BACSU	MREB_BACSU	plsX	mreB	P71018	Q01465	P71018-Q01465	FALSE	FALSE	FALSE	TRUE	FALSE	FALSE	9	0	0	9	0	0	0	0	0	FALSE	biosynthesis of phospholipids	cell shape determination	cytoplasm [GO:0005737]; phosphate:acyl-[acyl carrier protein] acyltransferase activity [GO:0043811]; fatty acid biosynthetic process [GO:0006633]; phospholipid biosynthetic process [GO:0008654]	cytoplasm [GO:0005737]; ATP binding [GO:0005524]; cell morphogenesis [GO:0000902]; regulation of cell shape [GO:0008360]	cytoplasm [GO:0005737]
336	MNMA-ISCS1	model_5_multimer	0.824649	0.735351	94.8392	0.753211	MNMA_BACSU	ISCS1_BACSU	mnmA	iscS1	O35020	O34599	O35020-O34599	FALSE	FALSE	FALSE	FALSE	TRUE	TRUE	3	0	0	3	0	0	0	0	0	TRUE	tRNA modification	tRNA modification	cytoplasm [GO:0005737]; ATP binding [GO:0005524]; sulfurtransferase activity [GO:0016783]; tRNA binding [GO:0000049]; tRNA wobble position uridine thiolation [GO:0002143]	cysteine desulfurase activity [GO:0031071]; iron-sulfur cluster binding [GO:0051536]; metal ion binding [GO:0046872]; pyridoxal phosphate binding [GO:0030170]; [2Fe-2S] cluster assembly [GO:0044571]
337	PTTBC-PTG3C	model_3_multimer	0.702877	0.735028	83.0791	0.728598	PTTBC_BACSU	PTG3C_BACSU	treP	ptsG	P39794	P20166	P39794-P20166	FALSE	FALSE	FALSE	TRUE	TRUE	FALSE	10	3	30	10	3	30	0	0	0	FALSE	trehalose uptake and phosphorylation	glucose transport and phosphorylation, control of GlcT activity	plasma membrane [GO:0005886]; kinase activity [GO:0016301]; protein-N(PI)-phosphohistidine-sugar phosphotransferase activity [GO:0008982]; protein-phosphocysteine-sugar phosphotransferase activity [GO:0090563]; protein-phosphocysteine-trehalose phosphotransferase system transporter activity [GO:0090589]; trehalose transmembrane transporter activity [GO:0015574]; phosphoenolpyruvate-dependent suga…	plasma membrane [GO:0005886]; glucose transmembrane transporter activity [GO:0005355]; kinase activity [GO:0016301]; protein-N(PI)-phosphohistidine-sugar phosphotransferase activity [GO:0008982]; protein-phosphocysteine-sugar phosphotransferase activity [GO:0090563]; phosphoenolpyruvate-dependent sugar phosphotransferase system [GO:0009401]; phosphorylation [GO:0016310]	phosphorylation [GO:0016310]; protein-phosphocysteine-sugar phosphotransferase activity [GO:0090563]; protein-N(PI)-phosphohistidine-sugar phosphotransferase activity [GO:0008982]; plasma membrane [GO:0005886]; phosphoenolpyruvate-dependent sugar phosphotransferase system [GO:0009401]; kinase activity [GO:0016301]
338	OPUCB-OPUCC	model_5_multimer	0.807037	0.734268	90.4144	0.748822	OPUCB_BACSU	OPUCC_BACSU	opuCB	opuCC	O34878	O32243	O34878-O32243	FALSE	FALSE	FALSE	FALSE	TRUE	FALSE	0	0	0	0	0	0	0	0	0	TRUE	compatible solute transport	compatible solute transport	plasma membrane [GO:0005886]; amino acid transport [GO:0006865]; transmembrane transport [GO:0055085]	ATP-binding cassette (ABC) transporter complex [GO:0043190]; transmembrane transporter activity [GO:0022857]; amino acid transport [GO:0006865]; glycine betaine transport [GO:0031460]	amino acid transport [GO:0006865]
339	SINR-SLRA	model_5_multimer	0.51355	0.733939	87.1962	0.689862	SINR_BACSU	SLRA_BACSU	sinR	slrA	P06533	P0C8M5	P06533-P0C8M5	FALSE	FALSE	FALSE	FALSE	TRUE	FALSE	0	0	0	0	0	0	0	0	0	FALSE	control of biofilm formation	control of motility and biofilm formation	DNA binding [GO:0003677]; DNA-binding transcription factor activity [GO:0003700]; protein dimerization activity [GO:0046983]; negative regulation of DNA-templated transcription [GO:0045892]; negative regulation of gene expression [GO:0010629]; regulation of DNA-templated transcription [GO:0006355]; sporulation resulting in formation of a cellular spore [GO:0030435]	protein dimerization activity [GO:0046983]; regulation of DNA-templated transcription [GO:0006355]	protein dimerization activity [GO:0046983]; regulation of DNA-templated transcription [GO:0006355]
340	GRPE-DNAK	model_5_multimer	0.817588	0.731878	91.4805	0.74902	GRPE_BACSU	DNAK_BACSU	grpE	dnaK	P15874	P17820	P15874-P17820	TRUE	FALSE	TRUE	FALSE	TRUE	FALSE	60	17	28.3	58	16	27.6	2	1	50	TRUE	control of DnaK activity	protein quality control	cytoplasm [GO:0005737]; adenyl-nucleotide exchange factor activity [GO:0000774]; chaperone binding [GO:0051087]; protein homodimerization activity [GO:0042803]; unfolded protein binding [GO:0051082]; protein folding [GO:0006457]	ATP binding [GO:0005524]; ATP-dependent protein folding chaperone [GO:0140662]; unfolded protein binding [GO:0051082]	unfolded protein binding [GO:0051082]
341	TAPA-TASA	model_2_multimer	0.622408	0.731038	76.6707	0.709312	TAPA_BACSU	TASA_BACSU	tapA	tasA	P40949	P54507	P40949-P54507	FALSE	FALSE	FALSE	FALSE	TRUE	TRUE	20	4	20	20	4	20	0	0	0	TRUE	biofilm formation	biofilm formation	bacterial biofilm matrix [GO:0097311]; extracellular region [GO:0005576]	extracellular region [GO:0005576]; identical protein binding [GO:0042802]; sporulation resulting in formation of a cellular spore [GO:0030435]	extracellular region [GO:0005576]
342	DNAC-YQAM	model_4_multimer	0.730718	0.730294	89.1175	0.730379	DNAC_BACSU	YQAM_BACSU	dnaC	yqaM	P37469	P45910	P37469-P45910	FALSE	FALSE	FALSE	FALSE	TRUE	TRUE	0	0	0	0	0	0	0	0	0	FALSE	DNA replication	unknown	cytosol [GO:0005829]; primosome complex [GO:1990077]; ATP binding [GO:0005524]; ATP hydrolysis activity [GO:0016887]; DNA binding [GO:0003677]; DNA helicase activity [GO:0003678]; DNA replication, synthesis of RNA primer [GO:0006269]; DNA unwinding involved in DNA replication [GO:0006268]	ATP binding [GO:0005524]; DNA replication [GO:0006260]; DNA strand elongation involved in DNA replication [GO:0006271]	ATP binding [GO:0005524]
343	DNAA-YABA	model_4_multimer	0.715174	0.729525	87.9941	0.726655	DNAA_BACSU	YABA_BACSU	dnaA	yabA	P05648	P37542	P05648-P37542	FALSE	FALSE	FALSE	FALSE	TRUE	TRUE	2	0	0	2	0	0	0	0	0	FALSE	DNA replication	positioning of DnaA	cytoplasm [GO:0005737]; plasma membrane [GO:0005886]; ATP binding [GO:0005524]; DNA replication origin binding [GO:0003688]; identical protein binding [GO:0042802]; DNA replication [GO:0006260]; DNA replication initiation [GO:0006270]; regulation of DNA replication [GO:0006275]	identical protein binding [GO:0042802]; cellular response to DNA damage stimulus [GO:0006974]; DNA replication [GO:0006260]; regulation of DNA-templated DNA replication initiation [GO:0030174]	DNA replication [GO:0006260]; identical protein binding [GO:0042802]
344	YDDH-YOEB	model_5_multimer	0.585186	0.72933	86.7659	0.700501	YDDH_BACSU	YOEB_BACSU	yddH	yoeB	P96645	O34841	P96645-O34841	FALSE	FALSE	FALSE	FALSE	TRUE	FALSE	7	0	0	7	0	0	0	0	0	FALSE	conjugative transfer of ICEBs1	protection against cell envelope stress	cysteine-type peptidase activity [GO:0008234]; endopeptidase activity [GO:0004175]; lysozyme activity [GO:0003796]; proteolysis [GO:0006508]
345	SIGI-RSGI	model_4_multimer	0.485872	0.727854	76.566	0.679457	SIGI_BACSU	RSGI_BACSU	sigI	rsgI	O31654	O31655	O31654-O31655	FALSE	FALSE	FALSE	FALSE	TRUE	TRUE	0	0	0	0	0	0	0	0	0	TRUE	control of a class of heat shock genes	control of SigI activity	cytoplasm [GO:0005737]; DNA binding [GO:0003677]; sigma factor activity [GO:0016987]; DNA-templated transcription initiation [GO:0006352]; regulation of DNA-templated transcription [GO:0006355]	plasma membrane [GO:0005886]
346	YOLD-UVRX	model_2_multimer	0.748527	0.726485	89.2252	0.730893	YOLD_BACSU	UVRX_BACSU	yolD	uvrX	O31991	O31990	O31991-O31990	FALSE	FALSE	FALSE	FALSE	TRUE	FALSE	0	0	0	0	0	0	0	0	0	TRUE	unknown	DNA repair after UV damage		damaged DNA binding [GO:0003684]; DNA-directed DNA polymerase activity [GO:0003887]; metal ion binding [GO:0046872]; error-prone translesion synthesis [GO:0042276]; SOS response [GO:0009432]
347	SP4FB-SP4FA	model_1_multimer	0.788279	0.726084	82.0048	0.738523	SP4FB_BACSU	SP4FA_BACSU	spoIVFB	spoIVFA	P26937	P26936	P26937-P26936	FALSE	FALSE	FALSE	FALSE	TRUE	TRUE	0	0	0	0	0	0	0	0	0	TRUE	processing of pro-sigma-K to active SigK	control of SigK activation	membrane [GO:0016020]; metal ion binding [GO:0046872]; metalloendopeptidase activity [GO:0004222]; proteolysis [GO:0006508]; sporulation resulting in formation of a cellular spore [GO:0030435]	membrane [GO:0016020]; metalloendopeptidase activity [GO:0004222]; sporulation resulting in formation of a cellular spore [GO:0030435]	membrane [GO:0016020]; sporulation resulting in formation of a cellular spore [GO:0030435]; metalloendopeptidase activity [GO:0004222]
348	GERKA-GERAA	model_1_multimer	0.747742	0.723556	78.1998	0.728393	GERKA_BACSU	GERAA_BACSU	gerKA	gerAA	P49939	P07868	P49939-P07868	FALSE	TRUE	FALSE	FALSE	TRUE	FALSE	0	0	0	0	0	0	0	0	0	FALSE	germination response to the combination of glucose, fructose, aspartate, and KCl	germination response to L-alanine	plasma membrane [GO:0005886]; spore germination [GO:0009847]	plasma membrane [GO:0005886]; spore germination [GO:0009847]	plasma membrane [GO:0005886]; spore germination [GO:0009847]
349	YMFM-MREB	model_2_multimer	0.694922	0.723137	82.8756	0.717494	YMFM_BACSU	MREB_BACSU	ymfM	mreB	O31771	Q01465	O31771-Q01465	FALSE	FALSE	FALSE	FALSE	TRUE	TRUE	11	0	0	11	0	0	0	0	0	FALSE	septum positioning during vegetative growth	cell shape determination	plasma membrane [GO:0005886]; DNA binding [GO:0003677]	cytoplasm [GO:0005737]; ATP binding [GO:0005524]; cell morphogenesis [GO:0000902]; regulation of cell shape [GO:0008360]
350	ODPB-YNER	model_1_multimer	0.903451	0.723124	95.3287	0.759189	ODPB_BACSU	YNER_BACSU	pdhB	yneR	P21882	Q45063	P21882-Q45063	FALSE	FALSE	TRUE	FALSE	FALSE	FALSE	8	0	0	7	0	0	1	0	0	FALSE	links glycolysis and TCA cycle	control of pyruvate dehydrogenase activity	pyruvate dehydrogenase (acetyl-transferring) activity [GO:0004739]; glycolytic process [GO:0006096]
351	CLPC-YPIB	model_4_multimer	0.653447	0.723029	86.0239	0.709113	CLPC_BACSU	YPIB_BACSU	clpC	ypiB	P37571	P54390	P37571-P54390	FALSE	FALSE	TRUE	FALSE	FALSE	FALSE	30	9	30	29	9	31	1	0	0	FALSE	protein degradation, positive regulator of autolysin (LytC and LytD) synthesis	control of peptidoglycan biosynthesis	ATP binding [GO:0005524]; ATP hydrolysis activity [GO:0016887]; establishment of competence for transformation [GO:0030420]
352	MREC-PBPH	model_4_multimer	0.793888	0.722972	87.2947	0.737155	MREC_BACSU	PBPH_BACSU	mreC	pbpH	Q01466	Q796K8	Q01466-Q796K8	FALSE	FALSE	FALSE	FALSE	TRUE	FALSE	15	0	0	15	0	0	0	0	0	FALSE	cell shape determation	formation of a rod-shaped peptidoglycan cell wall	cell septum [GO:0030428]; membrane raft [GO:0045121]; plasma membrane [GO:0005886]; protein self-association [GO:0043621]; peptidoglycan-based cell wall biogenesis [GO:0009273]; regulation of cell shape [GO:0008360]	plasma membrane [GO:0005886]; penicillin binding [GO:0008658]; peptidoglycan L,D-transpeptidase activity [GO:0071972]; serine-type D-Ala-D-Ala carboxypeptidase activity [GO:0009002]; cell wall organization [GO:0071555]; peptidoglycan biosynthetic process [GO:0009252]; proteolysis [GO:0006508]; regulation of cell shape [GO:0008360]; response to antibiotic [GO:0046677]	plasma membrane [GO:0005886]; regulation of cell shape [GO:0008360]
353	SRTD-YHCR	model_2_multimer	0.452085	0.722254	83.0498	0.66822	SRTD_BACSU	YHCR_BACSU	srtD	yhcR	P54603	P54602	P54603-P54602	FALSE	FALSE	FALSE	FALSE	TRUE	TRUE	0	0	0	0	0	0	0	0	0	TRUE	anchoring of proteins to the cell wall	utilization of nucleic acids	plasma membrane [GO:0005886]; cysteine-type peptidase activity [GO:0008234]; proteolysis [GO:0006508]	extracellular region [GO:0005576]; outer membrane-bounded periplasmic space [GO:0030288]; 5'-nucleotidase activity [GO:0008253]; endonuclease activity [GO:0004519]; metal ion binding [GO:0046872]; nucleotide binding [GO:0000166]; UDP-sugar diphosphatase activity [GO:0008768]; nucleotide catabolic process [GO:0009166]
354	GERBA-GERBC	model_3_multimer	0.703971	0.72177	80.1651	0.718211	GERBA_BACSU	GERBC_BACSU	gerBA	gerBC	P39569	P39571	P39569-P39571	FALSE	FALSE	FALSE	FALSE	TRUE	TRUE	0	0	0	0	0	0	0	0	0	TRUE	germination response to the combination of glucose, fructose, and KCl	germination	plasma membrane [GO:0005886]; spore germination [GO:0009847]	plasma membrane [GO:0005886]; spore germination [GO:0009847]	plasma membrane [GO:0005886]; spore germination [GO:0009847]
355	RPOY-GREA	model_5_multimer	0.669045	0.720975	89.1798	0.710589	RPOY_BACSU	GREA_BACSU	rpoY	greA	O31718	P80240	O31718-P80240	FALSE	FALSE	FALSE	FALSE	TRUE	FALSE	15	1	6.7	15	1	6.7	0	0	0	FALSE	control of RNA polymerase activity	transcription elongation	cytoplasm [GO:0005737]; DNA-directed RNA polymerase complex [GO:0000428]; nucleoid [GO:0009295]; DNA binding [GO:0003677]; DNA-directed 5'-3' RNA polymerase activity [GO:0003899]; DNA-templated transcription [GO:0006351]	DNA binding [GO:0003677]; RNA polymerase binding [GO:0070063]; DNA-templated transcription elongation [GO:0006354]; regulation of DNA-templated transcription elongation [GO:0032784]	DNA binding [GO:0003677]
356	CODY-YPPF	model_1_multimer	0.730354	0.720861	87.0963	0.72276	CODY_BACSU	YPPF_BACSU	codY	yppF	P39779	P50834	P39779-P50834	FALSE	FALSE	TRUE	FALSE	FALSE	FALSE	6	0	0	5	0	0	1	0	0	FALSE	regulation of a large regulon in response to branched-chain amino acid limitation	unknown	cytoplasm [GO:0005737]; protein-DNA complex [GO:0032993]; DNA-binding transcription repressor activity [GO:0001217]; GTP binding [GO:0005525]; transcription cis-regulatory region binding [GO:0000976]; regulation of DNA-templated transcription [GO:0006355]
357	SP6D-SP4A	model_2_multimer	0.495204	0.720702	66.3061	0.675602	SP6D_BACSU	SP4A_BACSU	spoVID	spoIVA	P37963	P35149	P37963-P35149	FALSE	FALSE	FALSE	FALSE	TRUE	TRUE	0	0	0	0	0	0	0	0	0	FALSE	spore coat assembly	initiation of spore coat assembly	ATPase binding [GO:0051117]; lytic endotransglycosylase activity [GO:0008932]; sporulation resulting in formation of a cellular spore [GO:0030435]	cytoplasm [GO:0005737]; endospore cortex [GO:0043595]; endospore-forming forespore [GO:0042601]; spore wall [GO:0031160]; ATP binding [GO:0005524]; ATP hydrolysis activity [GO:0016887]; peptidoglycan metabolic process [GO:0000270]; protein complex oligomerization [GO:0051259]; protein polymerization [GO:0051258]; spore germination [GO:0009847]; spore wall assembly [GO:0042244]; spore wall biogene…	sporulation resulting in formation of a cellular spore [GO:0030435]
358	PBP2A-MREC	model_2_multimer	0.789551	0.720588	85.5479	0.734381	PBP2A_BACSU	MREC_BACSU	pbpA	mreC	P54488	Q01466	P54488-Q01466	FALSE	FALSE	FALSE	FALSE	TRUE	TRUE	18	0	0	18	0	0	0	0	0	FALSE	formation of a rod-shaped peptidoglycan cell wall, spore outgrowth	cell shape determation	plasma membrane [GO:0005886]; penicillin binding [GO:0008658]; peptidoglycan L,D-transpeptidase activity [GO:0071972]; serine-type D-Ala-D-Ala carboxypeptidase activity [GO:0009002]; cell wall organization [GO:0071555]; peptidoglycan biosynthetic process [GO:0009252]; proteolysis [GO:0006508]; regulation of cell shape [GO:0008360]; response to antibiotic [GO:0046677]	cell septum [GO:0030428]; membrane raft [GO:0045121]; plasma membrane [GO:0005886]; protein self-association [GO:0043621]; peptidoglycan-based cell wall biogenesis [GO:0009273]; regulation of cell shape [GO:0008360]	plasma membrane [GO:0005886]; regulation of cell shape [GO:0008360]
359	SP0A-SP0E	model_2_multimer	0.63566	0.720477	82.7982	0.703514	SP0A_BACSU	SP0E_BACSU	spo0A	spo0E	P06534	P05043	P06534-P05043	FALSE	FALSE	FALSE	FALSE	TRUE	TRUE	3	0	0	3	0	0	0	0	0	FALSE	initiation of sporulation	initiation of sporulation	cytoplasm [GO:0005737]; calcium ion binding [GO:0005509]; DNA binding [GO:0003677]; DNA-binding transcription factor activity [GO:0003700]; asymmetric cell division [GO:0008356]; cell septum assembly [GO:0090529]; detection of stimulus [GO:0051606]; phosphorelay signal transduction system [GO:0000160]; positive regulation of DNA-templated transcription [GO:0045893]; positive regulation of sporula…	hydrolase activity [GO:0016787]; protein dimerization activity [GO:0046983]; regulation of sporulation [GO:0043937]; sporulation resulting in formation of a cellular spore [GO:0030435]	sporulation resulting in formation of a cellular spore [GO:0030435]
360	OPPF-OPPB	model_4_multimer	0.739731	0.719199	89.8725	0.723305	OPPF_BACSU	OPPB_BACSU	oppF	oppB	P24137	P24138	P24137-P24138	FALSE	FALSE	FALSE	FALSE	TRUE	FALSE	0	0	0	0	0	0	0	0	0	TRUE	initiation of sporulation, competence development	initiation of sporulation, competence development	ATP-binding cassette (ABC) transporter complex, substrate-binding subunit-containing [GO:0055052]; ATP binding [GO:0005524]; establishment of competence for transformation [GO:0030420]; peptide transport [GO:0015833]; protein transport [GO:0015031]; sporulation resulting in formation of a cellular spore [GO:0030435]	membrane raft [GO:0045121]; plasma membrane [GO:0005886]; establishment of competence for transformation [GO:0030420]; peptide transport [GO:0015833]; protein transport [GO:0015031]; sporulation resulting in formation of a cellular spore [GO:0030435]; transmembrane transport [GO:0055085]	establishment of competence for transformation [GO:0030420]; sporulation resulting in formation of a cellular spore [GO:0030435]; protein transport [GO:0015031]; peptide transport [GO:0015833]
361	RPOE-RPOC	model_1_multimer	0.777732	0.717971	84.0247	0.729923	RPOE_BACSU	RPOC_BACSU	rpoE	rpoC	P12464	P37871	P12464-P37871	TRUE	FALSE	TRUE	TRUE	TRUE	TRUE	34	0	0	33	0	0	1	0	0	FALSE	transcription	transcription	DNA-directed RNA polymerase complex [GO:0000428]; DNA-directed 5'-3' RNA polymerase activity [GO:0003899]; DNA-templated transcription [GO:0006351]; regulation of DNA-templated transcription [GO:0006355]	DNA-directed RNA polymerase complex [GO:0000428]; DNA binding [GO:0003677]; DNA-directed 5'-3' RNA polymerase activity [GO:0003899]; magnesium ion binding [GO:0000287]; zinc ion binding [GO:0008270]; DNA-templated transcription [GO:0006351]; response to antibiotic [GO:0046677]	DNA-templated transcription [GO:0006351]; DNA-directed RNA polymerase complex [GO:0000428]; DNA-directed 5'-3' RNA polymerase activity [GO:0003899]
362	FLIP-FLIZ	model_1_multimer	0.633944	0.716595	76.2148	0.700065	FLIP_BACSU	FLIZ_BACSU	fliP	fliZ	P35528	P35536	P35528-P35536	FALSE	FALSE	FALSE	FALSE	TRUE	TRUE	0	0	0	0	0	0	0	0	0	TRUE	flagellum and nanotube assembly	flagellum and nanotube assembly	bacterial-type flagellum basal body [GO:0009425]; plasma membrane [GO:0005886]; bacterial-type flagellum assembly [GO:0044780]; bacterial-type flagellum-dependent swarming motility [GO:0071978]; protein secretion [GO:0009306]	plasma membrane [GO:0005886]; bacterial-type flagellum organization [GO:0044781]	plasma membrane [GO:0005886]
363	YCKA-YCKB	model_2_multimer	0.751514	0.715706	88.8376	0.722868	YCKA_BACSU	YCKB_BACSU	yckA	yckB	P42399	P42400	P42399-P42400	FALSE	FALSE	FALSE	FALSE	TRUE	FALSE	8	0	0	8	0	0	0	0	0	TRUE	unknown	unknown	ATP-binding cassette (ABC) transporter complex, substrate-binding subunit-containing [GO:0055052]; plasma membrane [GO:0005886]; transmembrane transporter activity [GO:0022857]; amino acid transport [GO:0006865]	plasma membrane [GO:0005886]	plasma membrane [GO:0005886]
364	YDBJ-YDBK	model_2_multimer	0.789496	0.715294	88.8286	0.730134	YDBJ_BACSU	YDBK_BACSU	ydbJ	ydbK	P96605	P96606	P96605-P96606	FALSE	FALSE	FALSE	FALSE	TRUE	TRUE	1	0	0	1	0	0	0	0	0	TRUE	unknown	unknown	ATP binding [GO:0005524]	plasma membrane [GO:0005886]
365	CAPA-CAPB	model_4_multimer	0.676269	0.715225	94.2255	0.707434	CAPA_BACSU	CAPB_BACSU	capA	capB	P96738	P96736	P96738-P96736	FALSE	FALSE	FALSE	FALSE	TRUE	FALSE	0	0	0	0	0	0	0	0	0	TRUE	capsular polyglutamate biosynthesis	capsule synthesis		membrane [GO:0016020]; acid-amino acid ligase activity [GO:0016881]; ATP binding [GO:0005524]; capsule polysaccharide biosynthetic process [GO:0045227]
366	ODO2-DLDH1	model_5_multimer	0.598466	0.715113	87.6286	0.691784	ODO2_BACSU	DLDH1_BACSU	odhB	pdhD	P16263	P21880	P16263-P21880	TRUE	FALSE	TRUE	FALSE	TRUE	TRUE	69	22	31.9	65	22	33.8	4	0	0	FALSE	TCA cycle	links glycolysis and TCA cycle, enzyme in TCA cycle	cytosol [GO:0005829]; oxoglutarate dehydrogenase complex [GO:0045252]; dihydrolipoyllysine-residue succinyltransferase activity [GO:0004149]; L-lysine catabolic process to acetyl-CoA via saccharopine [GO:0033512]; tricarboxylic acid cycle [GO:0006099]	cytoplasm [GO:0005737]; dihydrolipoyl dehydrogenase activity [GO:0004148]; flavin adenine dinucleotide binding [GO:0050660]; NAD(P)H dehydrogenase (quinone) activity [GO:0003955]; cell redox homeostasis [GO:0045454]; glycolytic process [GO:0006096]
367	BCES-BCEB	model_3_multimer	0.71717	0.715066	85.2369	0.715487	BCES_BACSU	BCEB_BACSU	bceS	bceB	O35044	O34741	O35044-O34741	FALSE	FALSE	FALSE	FALSE	TRUE	TRUE	0	0	0	0	0	0	0	0	0	FALSE	resistance against toxic peptides	protection of cell wall biosynthetic targets from inhibition by antimicrobial peptides	plasma membrane [GO:0005886]; ATP binding [GO:0005524]; protein histidine kinase activity [GO:0004673]; phosphorelay signal transduction system [GO:0000160]	plasma membrane [GO:0005886]; response to antibiotic [GO:0046677]; transmembrane transport [GO:0055085]	plasma membrane [GO:0005886]
368	DACC-MREC	model_5_multimer	0.789413	0.714904	87.5875	0.729806	DACC_BACSU	MREC_BACSU	dacC	mreC	P39844	Q01466	P39844-Q01466	FALSE	FALSE	FALSE	FALSE	TRUE	FALSE	12	0	0	12	0	0	0	0	0	FALSE	carboxypeptidase	cell shape determation	extracellular region [GO:0005576]; membrane raft [GO:0045121]; serine-type carboxypeptidase activity [GO:0004185]; serine-type D-Ala-D-Ala carboxypeptidase activity [GO:0009002]; cell cycle [GO:0007049]; cell division [GO:0051301]; cell wall organization [GO:0071555]; peptidoglycan biosynthetic process [GO:0009252]; peptidoglycan metabolic process [GO:0000270]; proteolysis [GO:0006508]; regulatio…	cell septum [GO:0030428]; membrane raft [GO:0045121]; plasma membrane [GO:0005886]; protein self-association [GO:0043621]; peptidoglycan-based cell wall biogenesis [GO:0009273]; regulation of cell shape [GO:0008360]	membrane raft [GO:0045121]; regulation of cell shape [GO:0008360]
369	YITS-YLOV	model_5_multimer	0.750145	0.714731	90.1549	0.721813	YITS_BACSU	YLOV_BACSU	yitS	yloV	P70945	O34751	P70945-O34751	FALSE	FALSE	FALSE	FALSE	TRUE	FALSE	3	0	0	3	0	0	0	0	0	FALSE	phosphorylation of fatty acids	phosphorylation of fatty acids	lipid binding [GO:0008289]	glycerone kinase activity [GO:0004371]; glycerol metabolic process [GO:0006071]
370	SSBA-RECF	model_4_multimer	0.708085	0.71302	86.5644	0.712033	SSBA_BACSU	RECF_BACSU	ssbA	recF	P37455	P05651	P37455-P05651	FALSE	FALSE	FALSE	FALSE	TRUE	TRUE	2	1	50	2	1	50	0	0	0	FALSE	DNA replication, DNA repair/ recombination	DNA repair/ recombination	nucleoid [GO:0009295]; single-stranded DNA binding [GO:0003697]; DNA recombination [GO:0006310]; DNA repair [GO:0006281]; DNA replication [GO:0006260]; positive regulation of helicase activity [GO:0051096]	bacterial nucleoid [GO:0043590]; cytoplasm [GO:0005737]; ATP binding [GO:0005524]; single-stranded DNA binding [GO:0003697]; DNA replication [GO:0006260]; DNA synthesis involved in DNA repair [GO:0000731]; double-strand break repair [GO:0006302]; SOS response [GO:0009432]	DNA replication [GO:0006260]; single-stranded DNA binding [GO:0003697]
371	GERKC-GERAA	model_1_multimer	0.679891	0.712916	80.1379	0.706311	GERKC_BACSU	GERAA_BACSU	gerKC	gerAA	P49941	P07868	P49941-P07868	FALSE	FALSE	FALSE	FALSE	TRUE	FALSE	0	0	0	0	0	0	0	0	0	FALSE	germination	germination response to L-alanine	plasma membrane [GO:0005886]; spore germination [GO:0009847]	plasma membrane [GO:0005886]; spore germination [GO:0009847]	plasma membrane [GO:0005886]; spore germination [GO:0009847]
372	TCYK-TCYM	model_5_multimer	0.786682	0.712201	90.3751	0.727097	TCYK_BACSU	TCYM_BACSU	tcyK	tcyM	O34852	O34931	O34852-O34931	FALSE	FALSE	FALSE	FALSE	TRUE	TRUE	0	0	0	0	0	0	0	0	0	TRUE	cystine uptake	cystine uptake	plasma membrane [GO:0005886]; amino acid transport [GO:0006865]	ATP-binding cassette (ABC) transporter complex, substrate-binding subunit-containing [GO:0055052]; plasma membrane [GO:0005886]; transmembrane transporter activity [GO:0022857]; amino acid transport [GO:0006865]	plasma membrane [GO:0005886]; amino acid transport [GO:0006865]
373	GERBC-GERAA	model_3_multimer	0.71841	0.710025	82.528	0.711702	GERBC_BACSU	GERAA_BACSU	gerBC	gerAA	P39571	P07868	P39571-P07868	FALSE	FALSE	FALSE	FALSE	TRUE	FALSE	0	0	0	0	0	0	0	0	0	FALSE	germination	germination response to L-alanine	plasma membrane [GO:0005886]; spore germination [GO:0009847]	plasma membrane [GO:0005886]; spore germination [GO:0009847]	plasma membrane [GO:0005886]; spore germination [GO:0009847]
374	PTHP-SACX	model_2_multimer	0.782343	0.709791	90.3287	0.724301	PTHP_BACSU	SACX_BACSU	ptsH	sacX	P08877	P15400	P08877-P15400	FALSE	FALSE	FALSE	FALSE	TRUE	TRUE	0	0	0	0	0	0	0	0	0	FALSE	PTS-dependent sugar transport and carbon catabolite repression	sucrose uptake and phosphorylation, control of SacY activity	cytoplasm [GO:0005737]; phosphoenolpyruvate-dependent sugar phosphotransferase system [GO:0009401]; regulation of carbohydrate utilization [GO:0043610]	plasma membrane [GO:0005886]; kinase activity [GO:0016301]; protein-N(PI)-phosphohistidine-sugar phosphotransferase activity [GO:0008982]; protein-phosphocysteine-sugar phosphotransferase activity [GO:0090563]; protein-phosphocysteine-trehalose phosphotransferase system transporter activity [GO:0090589]; phosphoenolpyruvate-dependent sugar phosphotransferase system [GO:0009401]; phosphorylation […	phosphoenolpyruvate-dependent sugar phosphotransferase system [GO:0009401]
375	PRIA-DNAD	model_5_multimer	0.784142	0.709206	88.8854	0.724193	PRIA_BACSU	DNAD_BACSU	priA	dnaD	P94461	P39787	P94461-P39787	FALSE	FALSE	FALSE	FALSE	TRUE	FALSE	0	0	0	0	0	0	0	0	0	FALSE	DNA replication initiation	DNA replication	primosome complex [GO:1990077]; 3'-5' DNA helicase activity [GO:0043138]; ATP binding [GO:0005524]; DNA binding [GO:0003677]; hydrolase activity [GO:0016787]; zinc ion binding [GO:0008270]; DNA recombination [GO:0006310]; DNA replication initiation [GO:0006270]; DNA replication, synthesis of RNA primer [GO:0006269]; DNA unwinding involved in DNA replication [GO:0006268]; double-strand break repai…	primosome complex [GO:1990077]; DNA replication, synthesis of RNA primer [GO:0006269]	primosome complex [GO:1990077]; DNA replication, synthesis of RNA primer [GO:0006269]
376	COTX-COTW	model_1_multimer	0.628718	0.708515	73.6219	0.692556	COTX_BACSU	COTW_BACSU	cotX	cotW	Q08313	Q08310	Q08313-Q08310	FALSE	FALSE	FALSE	FALSE	TRUE	TRUE	0	0	0	0	0	0	0	0	0	TRUE	spore crust assembly	resistance of the spore	spore wall [GO:0031160]; sporulation resulting in formation of a cellular spore [GO:0030435]	sporulation resulting in formation of a cellular spore [GO:0030435]	sporulation resulting in formation of a cellular spore [GO:0030435]
377	YLAC-YLAD	model_1_multimer	0.772706	0.707807	84.801	0.720787	YLAC_BACSU	YLAD_BACSU	ylaC	ylaD	O07627	O07628	O07627-O07628	FALSE	FALSE	FALSE	FALSE	TRUE	TRUE	0	0	0	0	0	0	0	0	0	TRUE	Transcription	control of sigma factor YlaC	DNA binding [GO:0003677]; sigma factor activity [GO:0016987]; DNA-templated transcription initiation [GO:0006352]	plasma membrane [GO:0005886]; metal ion binding [GO:0046872]
378	YQCF-YQCG	model_4_multimer	0.453898	0.707261	82.2631	0.656588	YQCF_BACSU	YQCG_BACSU	yqcF	yqcG	P45941	P45942	P45941-P45942	FALSE	FALSE	FALSE	FALSE	TRUE	TRUE	0	0	0	0	0	0	0	0	0	TRUE	inhibition of the cytotoxic activity of YqcG	eliminates defective cells from developing biofilms	cytoplasm [GO:0005737]	extracellular region [GO:0005576]; nuclease activity [GO:0004518]; toxin activity [GO:0090729]
379	GERBA-GERAA	model_4_multimer	0.714092	0.706847	83.6124	0.708296	GERBA_BACSU	GERAA_BACSU	gerBA	gerAA	P39569	P07868	P39569-P07868	FALSE	TRUE	FALSE	FALSE	TRUE	FALSE	0	0	0	0	0	0	0	0	0	FALSE	germination response to the combination of glucose, fructose, and KCl	germination response to L-alanine	plasma membrane [GO:0005886]; spore germination [GO:0009847]	plasma membrane [GO:0005886]; spore germination [GO:0009847]	plasma membrane [GO:0005886]; spore germination [GO:0009847]
380	SP4FB-BOFA	model_1_multimer	0.824051	0.706177	87.3168	0.729752	SP4FB_BACSU	BOFA_BACSU	spoIVFB	bofA	P26937	P24282	P26937-P24282	FALSE	FALSE	FALSE	FALSE	TRUE	TRUE	0	0	0	0	0	0	0	0	0	FALSE	processing of pro-sigma-K to active SigK	control of sigma-K activation	membrane [GO:0016020]; metal ion binding [GO:0046872]; metalloendopeptidase activity [GO:0004222]; proteolysis [GO:0006508]; sporulation resulting in formation of a cellular spore [GO:0030435]	membrane [GO:0016020]; metal ion binding [GO:0046872]; sporulation resulting in formation of a cellular spore [GO:0030435]	membrane [GO:0016020]; sporulation resulting in formation of a cellular spore [GO:0030435]; metal ion binding [GO:0046872]
381	YCCF-TRUB	model_2_multimer	0.694295	0.704627	89.4659	0.70256	YCCF_BACSU	TRUB_BACSU	yccF	truB	O34478	P32732	O34478-P32732	FALSE	FALSE	FALSE	TRUE	FALSE	FALSE	3	0	0	3	0	0	0	0	0	FALSE	unknown	tRNA modification	ATP binding [GO:0005524]; DNA binding [GO:0003677]	pseudouridine synthase activity [GO:0009982]; RNA binding [GO:0003723]; tRNA pseudouridine synthase activity [GO:0106029]; mRNA pseudouridine synthesis [GO:1990481]; tRNA modification [GO:0006400]; tRNA pseudouridine synthesis [GO:0031119]
382	GERKC-GERKA	model_4_multimer	0.688652	0.704173	82.6363	0.701069	GERKC_BACSU	GERKA_BACSU	gerKC	gerKA	P49941	P49939	P49941-P49939	FALSE	FALSE	FALSE	FALSE	TRUE	TRUE	0	0	0	0	0	0	0	0	0	TRUE	germination	germination response to the combination of glucose, fructose, aspartate, and KCl	plasma membrane [GO:0005886]; spore germination [GO:0009847]	plasma membrane [GO:0005886]; spore germination [GO:0009847]	plasma membrane [GO:0005886]; spore germination [GO:0009847]
383	FLAV-BIOI	model_4_multimer	0.869108	0.702844	93.9009	0.736097	FLAV_BACSU	BIOI_BACSU	ykuN	bioI	O34737	P53554	O34737-P53554	FALSE	FALSE	FALSE	FALSE	TRUE	TRUE	0	0	0	0	0	0	0	0	0	FALSE	electron transfer	biosynthesis of biotin	FMN binding [GO:0010181]	heme binding [GO:0020037]; iron ion binding [GO:0005506]; monooxygenase activity [GO:0004497]; oxidoreductase activity, acting on paired donors, with incorporation or reduction of molecular oxygen [GO:0016705]; biotin biosynthetic process [GO:0009102]
384	SINR-SLRR	model_1_multimer	0.683517	0.70213	83.7298	0.698408	SINR_BACSU	SLRR_BACSU	sinR	slrR	P06533	P71049	P06533-P71049	FALSE	TRUE	FALSE	FALSE	TRUE	FALSE	0	0	0	0	0	0	0	0	0	FALSE	control of biofilm formation	regulation of initiation of biofilm formation and of autolysis	DNA binding [GO:0003677]; DNA-binding transcription factor activity [GO:0003700]; protein dimerization activity [GO:0046983]; negative regulation of DNA-templated transcription [GO:0045892]; negative regulation of gene expression [GO:0010629]; regulation of DNA-templated transcription [GO:0006355]; sporulation resulting in formation of a cellular spore [GO:0030435]	DNA binding [GO:0003677]; DNA-binding transcription factor activity [GO:0003700]; protein dimerization activity [GO:0046983]; regulation of DNA-templated transcription [GO:0006355]	DNA-binding transcription factor activity [GO:0003700]; regulation of DNA-templated transcription [GO:0006355]; protein dimerization activity [GO:0046983]; DNA binding [GO:0003677]
385	YLAL-SDHA	model_5_multimer	0.876111	0.697816	90.9022	0.733475	YLAL_BACSU	SDHA_BACSU	ylaL	sdhA	O07636	P08065	O07636-P08065	FALSE	FALSE	TRUE	FALSE	FALSE	FALSE	4	0	0	3	0	0	1	0	0	FALSE	unknown	TCA cycle		membrane raft [GO:0045121]; plasma membrane [GO:0005886]; electron transfer activity [GO:0009055]; flavin adenine dinucleotide binding [GO:0050660]; succinate dehydrogenase (ubiquinone) activity [GO:0008177]; succinate dehydrogenase activity [GO:0000104]; anaerobic respiration [GO:0009061]; tricarboxylic acid cycle [GO:0006099]
386	YKNW-YKNX	model_2_multimer	0.466922	0.697706	85.943	0.65155	YKNW_BACSU	YKNX_BACSU	yknW	yknX	O31709	O31710	O31709-O31710	FALSE	FALSE	FALSE	TRUE	TRUE	TRUE	5	0	0	5	0	0	0	0	0	TRUE	resistence against SdpC toxin	resistence against SdpC toxin	plasma membrane [GO:0005886]	plasma membrane [GO:0005886]; identical protein binding [GO:0042802]; transmembrane transporter activity [GO:0022857]	plasma membrane [GO:0005886]
387	TCYA-TCYB	model_1_multimer	0.777895	0.696184	86.8387	0.712526	TCYA_BACSU	TCYB_BACSU	tcyA	tcyB	P42199	P42200	P42199-P42200	FALSE	FALSE	FALSE	FALSE	TRUE	TRUE	12	0	0	12	0	0	0	0	0	TRUE	cystine uptake	cystine and diaminopimelate uptake	plasma membrane [GO:0005886]; amino acid transport [GO:0006865]	ATP-binding cassette (ABC) transporter complex, substrate-binding subunit-containing [GO:0055052]; plasma membrane [GO:0005886]; transmembrane transporter activity [GO:0022857]; amino acid transport [GO:0006865]	plasma membrane [GO:0005886]; amino acid transport [GO:0006865]
388	SACT-PTSBC	model_4_multimer	0.586856	0.695952	88.2352	0.674133	SACT_BACSU	PTSBC_BACSU	sacT	sacP	P26212	P05306	P26212-P05306	FALSE	FALSE	FALSE	FALSE	TRUE	TRUE	1	0	0	1	0	0	0	0	0	FALSE	regulation of sucrose utilization	sucrose uptake and phosphorylation, control of SacT activity	RNA binding [GO:0003723]; positive regulation of DNA-templated transcription [GO:0045893]	plasma membrane [GO:0005886]; kinase activity [GO:0016301]; protein-N(PI)-phosphohistidine-sugar phosphotransferase activity [GO:0008982]; protein-phosphocysteine-sugar phosphotransferase activity [GO:0090563]; protein-phosphocysteine-trehalose phosphotransferase system transporter activity [GO:0090589]; phosphoenolpyruvate-dependent sugar phosphotransferase system [GO:0009401]; phosphorylation […
389	YJCF-PTAS	model_4_multimer	0.841211	0.694005	95.1571	0.723446	YJCF_BACSU	PTAS_BACSU	yjcF	pta	O31628	P39646	O31628-P39646	FALSE	FALSE	TRUE	FALSE	FALSE	FALSE	12	1	8.3	11	0	0	1	1	100	FALSE	unknown	overflow metabolism	glucosamine 6-phosphate N-acetyltransferase activity [GO:0004343]; N-acetyltransferase activity [GO:0008080]; UDP-N-acetylglucosamine biosynthetic process [GO:0006048]	cytoplasm [GO:0005737]; phosphate acetyltransferase activity [GO:0008959]; acetyl-CoA biosynthetic process [GO:0006085]
390	SP2D-SP2P	model_4_multimer	0.585875	0.693892	82.4923	0.672289	SP2D_BACSU	SP2P_BACSU	spoIID	spoIIP	P07372	P37968	P07372-P37968	FALSE	FALSE	FALSE	FALSE	TRUE	TRUE	0	0	0	0	0	0	0	0	0	FALSE	dissolution of the septal cell wall	cell wall hydrolase with both amidase and endopeptidase activities, required for dissolution of the septal cell wall	sporulation resulting in formation of a cellular spore [GO:0030435]	sporulation resulting in formation of a cellular spore [GO:0030435]	sporulation resulting in formation of a cellular spore [GO:0030435]
391	RL31B-GMUD	model_1_multimer	0.904855	0.69371	92.1054	0.735939	RL31B_BACSU	GMUD_BACSU	rpmE2	gmuD	O34967	O05508	O34967-O05508	FALSE	FALSE	TRUE	FALSE	FALSE	FALSE	5	1	20	4	0	0	1	1	100	FALSE	survival of salt stress	glucomannan utilization	ribonucleoprotein complex [GO:1990904]; ribosome [GO:0005840]; structural constituent of ribosome [GO:0003735]; translation [GO:0006412]	cytosol [GO:0005829]; 6-phospho-beta-glucosidase activity [GO:0008706]; beta-glucosidase activity [GO:0008422]; methyl beta-D-glucoside 6-phosphate glucohydrolase activity [GO:0103047]; carbohydrate catabolic process [GO:0016052]; polysaccharide catabolic process [GO:0000272]
392	GERQ-TGL	model_5_multimer	0.761148	0.693326	82.8838	0.70689	GERQ_BACSU	TGL_BACSU	gerQ	tgl	P39620	P40746	P39620-P40746	FALSE	FALSE	FALSE	FALSE	TRUE	TRUE	0	0	0	0	0	0	0	0	0	FALSE	spore Germination	introduction of crosslinks in the spore coat proteins GerQ and SafA	spore wall [GO:0031160]; isopeptide cross-linking via N6-(L-isoglutamyl)-L-lysine [GO:0018153]; sporulation resulting in formation of a cellular spore [GO:0030435]	protein-glutamine gamma-glutamyltransferase activity [GO:0003810]; sporulation resulting in formation of a cellular spore [GO:0030435]	sporulation resulting in formation of a cellular spore [GO:0030435]
393	CHEY-FLIY	model_4_multimer	0.610295	0.692698	81.5043	0.676218	CHEY_BACSU	FLIY_BACSU	cheY	fliY	P24072	P24073	P24072-P24073	FALSE	FALSE	FALSE	FALSE	TRUE	TRUE	0	0	0	0	0	0	0	0	0	TRUE	modulation of flagellar switch bias	movement and chemotaxis	cytoplasm [GO:0005737]; metal ion binding [GO:0046872]; bacterial-type flagellum-dependent swarming motility [GO:0071978]; chemotaxis [GO:0006935]; phosphorelay signal transduction system [GO:0000160]	bacterial-type flagellum basal body [GO:0009425]; plasma membrane [GO:0005886]; cytoskeletal motor activity [GO:0003774]; phosphoprotein phosphatase activity [GO:0004721]; bacterial-type flagellum assembly [GO:0044780]; bacterial-type flagellum-dependent swarming motility [GO:0071978]; chemotaxis [GO:0006935]; dephosphorylation [GO:0016311]; regulation of bacterial-type flagellum-dependent cell m…	chemotaxis [GO:0006935]; bacterial-type flagellum-dependent swarming motility [GO:0071978]
394	MIND-MINJ	model_1_multimer	0.767676	0.689307	90.5085	0.70498	MIND_BACSU	MINJ_BACSU	minD	minJ	Q01464	O34375	Q01464-O34375	FALSE	FALSE	FALSE	FALSE	TRUE	FALSE	1	0	0	1	0	0	0	0	0	FALSE	septum placement	cell division site selection	cytoplasmic side of plasma membrane [GO:0009898]; cytosol [GO:0005829]; ATP binding [GO:0005524]; ATP hydrolysis activity [GO:0016887]; division septum assembly [GO:0000917]; negative regulation of cell division [GO:0051782]	plasma membrane [GO:0005886]; division septum assembly [GO:0000917]	division septum assembly [GO:0000917]
395	PTJB-PTJC	model_1_multimer	0.802627	0.6887	90.3354	0.711486	PTJB_BACSU	PTJC_BACSU	licB	licC	P46318	P46317	P46318-P46317	FALSE	FALSE	FALSE	FALSE	TRUE	TRUE	0	0	0	0	0	0	0	0	0	TRUE	lichenan uptake and phosphorylation, control of LicR activity	lichenan uptake and phosphorylation	cytoplasm [GO:0005737]; kinase activity [GO:0016301]; protein-N(PI)-phosphohistidine-sugar phosphotransferase activity [GO:0008982]; phosphoenolpyruvate-dependent sugar phosphotransferase system [GO:0009401]; phosphorylation [GO:0016310]	plasma membrane [GO:0005886]; protein-N(PI)-phosphohistidine-sugar phosphotransferase activity [GO:0008982]; carbohydrate derivative transport [GO:1901264]; phosphoenolpyruvate-dependent sugar phosphotransferase system [GO:0009401]	protein-N(PI)-phosphohistidine-sugar phosphotransferase activity [GO:0008982]; phosphoenolpyruvate-dependent sugar phosphotransferase system [GO:0009401]
396	GERBA-GERKA	model_4_multimer	0.738896	0.687877	81.9992	0.698081	GERBA_BACSU	GERKA_BACSU	gerBA	gerKA	P39569	P49939	P39569-P49939	FALSE	TRUE	FALSE	FALSE	TRUE	FALSE	0	0	0	0	0	0	0	0	0	FALSE	germination response to the combination of glucose, fructose, and KCl	germination response to the combination of glucose, fructose, aspartate, and KCl	plasma membrane [GO:0005886]; spore germination [GO:0009847]	plasma membrane [GO:0005886]; spore germination [GO:0009847]	plasma membrane [GO:0005886]; spore germination [GO:0009847]
397	YYCH-YYCI	model_2_multimer	0.80649	0.687374	89.8003	0.711197	YYCH_BACSU	YYCI_BACSU	yycH	yycI	Q794W0	Q45612	Q794W0-Q45612	FALSE	FALSE	FALSE	FALSE	TRUE	FALSE	5	0	0	5	0	0	0	0	0	TRUE	control of cell wall metabolism	control of cell wall metabolism	plasma membrane [GO:0005886]; metal ion binding [GO:0046872]	plasma membrane [GO:0005886]	plasma membrane [GO:0005886]
398	TATAC-TATCD	model_1_multimer	0.823073	0.686983	90.2706	0.714201	TATAC_BACSU	TATCD_BACSU	tatAc	tatC1	O31804	P42252	O31804-P42252	FALSE	FALSE	FALSE	FALSE	TRUE	FALSE	0	0	0	0	0	0	0	0	0	FALSE	TAT protein secretion	TAT protein secretion	TAT protein transport complex [GO:0033281]; protein transmembrane transporter activity [GO:0008320]; protein transport by the Tat complex [GO:0043953]	TAT protein transport complex [GO:0033281]; proton motive force dependent protein transmembrane transporter activity [GO:0009977]; intracellular protein transmembrane transport [GO:0065002]; protein transport by the Tat complex [GO:0043953]	protein transport by the Tat complex [GO:0043953]; TAT protein transport complex [GO:0033281]
399	LIGD-KU	model_5_multimer	0.716522	0.686597	88.0823	0.692582	LIGD_BACSU	KU_BACSU	ligd	ku	O34398	O34859	O34398-O34859	FALSE	FALSE	FALSE	FALSE	TRUE	TRUE	0	0	0	0	0	0	0	0	0	TRUE	non-homologous end joining DNA repair, repair of gapped DNA substrates	non-homologous end joining DNA repair, repair of gapped DNA substrates	ATP binding [GO:0005524]; DNA binding [GO:0003677]; DNA ligase (ATP) activity [GO:0003910]; DNA-directed DNA polymerase activity [GO:0003887]; exonuclease activity [GO:0004527]; metal ion binding [GO:0046872]; DNA recombination [GO:0006310]; DNA repair [GO:0006281]; sporulation resulting in formation of a cellular spore [GO:0030435]	double-stranded DNA binding [GO:0003690]; DNA recombination [GO:0006310]; double-strand break repair via nonhomologous end joining [GO:0006303]	DNA recombination [GO:0006310]
400	ABRB-ABH	model_1_multimer	0.686556	0.68654	91.523	0.686543	ABRB_BACSU	ABH_BACSU	abrB	abh	P08874	P39758	P08874-P39758	FALSE	TRUE	TRUE	FALSE	TRUE	FALSE	5	2	40	2	1	50	3	1	33.3	FALSE	regulation of gene expression during the transition from growth to stationary phase	regulation of gene expression during the transition from growth to stationary phase	DNA binding [GO:0003677]; identical protein binding [GO:0042802]; negative regulation of DNA-templated transcription [GO:0045892]; regulation of sporulation [GO:0043937]; sporulation resulting in formation of a cellular spore [GO:0030435]	DNA binding [GO:0003677]	DNA binding [GO:0003677]
401	DIVIB-PBP2B	model_2_multimer	0.609422	0.685799	85.8407	0.670523	DIVIB_BACSU	PBP2B_BACSU	divIB	pbpB	P16655	Q07868	P16655-Q07868	FALSE	FALSE	FALSE	FALSE	TRUE	TRUE	5	0	0	5	0	0	0	0	0	FALSE	septum formation	septation, cell division	cell division site [GO:0032153]; plasma membrane [GO:0005886]; FtsZ-dependent cytokinesis [GO:0043093]; sporulation resulting in formation of a cellular spore [GO:0030435]	plasma membrane [GO:0005886]; penicillin binding [GO:0008658]; serine-type D-Ala-D-Ala carboxypeptidase activity [GO:0009002]; cell cycle [GO:0007049]; cell division [GO:0051301]; cell wall organization [GO:0071555]; peptidoglycan biosynthetic process [GO:0009252]; proteolysis [GO:0006508]; regulation of cell shape [GO:0008360]; response to antibiotic [GO:0046677]; sporulation resulting in format…	sporulation resulting in formation of a cellular spore [GO:0030435]; plasma membrane [GO:0005886]
402	YRHD-FDHL	model_2_multimer	0.872771	0.683747	90.1623	0.721551	YRHD_BACSU	FDHL_BACSU	yrhD	yrhE	O05396	Q795Y4	O05396-Q795Y4	FALSE	FALSE	FALSE	FALSE	TRUE	TRUE	4	0	0	4	0	0	0	0	0	TRUE	unknown	unknown		2 iron, 2 sulfur cluster binding [GO:0051537]; 4 iron, 4 sulfur cluster binding [GO:0051539]; formate dehydrogenase (NAD+) activity [GO:0008863]; metal ion binding [GO:0046872]; molybdopterin cofactor binding [GO:0043546]; formate metabolic process [GO:0015942]
403	RPOY-RPOA	model_4_multimer	0.709147	0.683543	90.942	0.688664	RPOY_BACSU	RPOA_BACSU	rpoY	rpoA	O31718	P20429	O31718-P20429	TRUE	FALSE	FALSE	TRUE	TRUE	TRUE	6	1	16.7	6	1	16.7	0	0	0	FALSE	control of RNA polymerase activity	transcription	cytoplasm [GO:0005737]; DNA-directed RNA polymerase complex [GO:0000428]; nucleoid [GO:0009295]; DNA binding [GO:0003677]; DNA-directed 5'-3' RNA polymerase activity [GO:0003899]; DNA-templated transcription [GO:0006351]	cytoplasm [GO:0005737]; DNA-directed RNA polymerase complex [GO:0000428]; DNA binding [GO:0003677]; DNA-directed 5'-3' RNA polymerase activity [GO:0003899]; protein dimerization activity [GO:0046983]; DNA-templated transcription [GO:0006351]	DNA-directed RNA polymerase complex [GO:0000428]; DNA-templated transcription [GO:0006351]; cytoplasm [GO:0005737]; DNA-directed 5'-3' RNA polymerase activity [GO:0003899]; DNA binding [GO:0003677]
404	NUSA-BTR	model_1_multimer	0.745619	0.682974	88.8635	0.695503	NUSA_BACSU	BTR_BACSU	nusA	btr	P32727	P40408	P32727-P40408	FALSE	FALSE	FALSE	FALSE	TRUE	FALSE	21	4	19	21	4	19	0	0	0	FALSE	transcription	regulation of iron acquisition	cytosol [GO:0005829]; DNA-binding transcription factor activity [GO:0003700]; RNA binding [GO:0003723]; DNA-templated transcription termination [GO:0006353]; transcription antitermination [GO:0031564]	cytoplasm [GO:0005737]; DNA-binding transcription factor activity [GO:0003700]; sequence-specific DNA binding [GO:0043565]	DNA-binding transcription factor activity [GO:0003700]
405	COMP-CMPA	model_3_multimer	0.486289	0.682882	78.8985	0.643563	COMP_BACSU	CMPA_BACSU	comP	comA	Q99027	P14204	Q99027-P14204	FALSE	FALSE	FALSE	FALSE	TRUE	FALSE	0	0	0	0	0	0	0	0	0	TRUE	regulation of genetic competence and quorum sensing	regulation of genetic competence and quorum sensing	plasma membrane [GO:0005886]; ATP binding [GO:0005524]; phosphorelay sensor kinase activity [GO:0000155]; protein dimerization activity [GO:0046983]; establishment of competence for transformation [GO:0030420]; sporulation resulting in formation of a cellular spore [GO:0030435]	cytoplasm [GO:0005737]; DNA binding [GO:0003677]; establishment of competence for transformation [GO:0030420]; phosphorelay signal transduction system [GO:0000160]; regulation of DNA-templated transcription [GO:0006355]	establishment of competence for transformation [GO:0030420]
406	FHUD-ARTP	model_5_multimer	0.758413	0.68242	88.1317	0.697618	FHUD_BACSU	ARTP_BACSU	fhuD	artP	P37580	P54535	P37580-P54535	FALSE	FALSE	FALSE	TRUE	FALSE	FALSE	20	1	5	20	1	5	0	0	0	FALSE	siderophore uptake	arginine uptake	membrane raft [GO:0045121]; outer membrane-bounded periplasmic space [GO:0030288]; plasma membrane [GO:0005886]; ion transport [GO:0006811]; iron ion homeostasis [GO:0055072]	plasma membrane [GO:0005886]; ligand-gated ion channel activity [GO:0015276]; amino acid transport [GO:0006865]	plasma membrane [GO:0005886]
407	GERAC-GERAA	model_4_multimer	0.682272	0.680425	85.041	0.680794	GERAC_BACSU	GERAA_BACSU	gerAC	gerAA	P07870	P07868	P07870-P07868	FALSE	FALSE	FALSE	FALSE	TRUE	FALSE	0	0	0	0	0	0	0	0	0	TRUE	germination response to L-alanine	germination response to L-alanine	plasma membrane [GO:0005886]; spore germination [GO:0009847]	plasma membrane [GO:0005886]; spore germination [GO:0009847]	plasma membrane [GO:0005886]; spore germination [GO:0009847]
408	SLRR-SLRA	model_2_multimer	0.427968	0.679286	79.429	0.629022	SLRR_BACSU	SLRA_BACSU	slrR	slrA	P71049	P0C8M5	P71049-P0C8M5	FALSE	FALSE	FALSE	FALSE	TRUE	FALSE	0	0	0	0	0	0	0	0	0	FALSE	regulation of initiation of biofilm formation and of autolysis	control of motility and biofilm formation	DNA binding [GO:0003677]; DNA-binding transcription factor activity [GO:0003700]; protein dimerization activity [GO:0046983]; regulation of DNA-templated transcription [GO:0006355]	protein dimerization activity [GO:0046983]; regulation of DNA-templated transcription [GO:0006355]	protein dimerization activity [GO:0046983]; regulation of DNA-templated transcription [GO:0006355]
409	BIOI-FLAW	model_3_multimer	0.866752	0.678661	92.3861	0.716279	BIOI_BACSU	FLAW_BACSU	bioI	ykuP	P53554	O34589	P53554-O34589	FALSE	FALSE	FALSE	FALSE	TRUE	TRUE	0	0	0	0	0	0	0	0	0	FALSE	biosynthesis of biotin	electron transfer	heme binding [GO:0020037]; iron ion binding [GO:0005506]; monooxygenase activity [GO:0004497]; oxidoreductase activity, acting on paired donors, with incorporation or reduction of molecular oxygen [GO:0016705]; biotin biosynthetic process [GO:0009102]	electron transfer activity [GO:0009055]; FMN binding [GO:0010181]
410	MREBH-PBPI	model_1_multimer	0.793462	0.674605	89.5253	0.698377	MREBH_BACSU	PBPI_BACSU	mreBH	pbpI	P39763	O32032	P39763-O32032	FALSE	FALSE	FALSE	FALSE	TRUE	FALSE	0	0	0	0	0	0	0	0	0	FALSE	cell shape determation	unknown	cytoplasm [GO:0005737]; membrane raft [GO:0045121]; ATP binding [GO:0005524]; cell morphogenesis [GO:0000902]; regulation of cell shape [GO:0008360]	plasma membrane [GO:0005886]; penicillin binding [GO:0008658]; peptidoglycan L,D-transpeptidase activity [GO:0071972]; serine-type D-Ala-D-Ala carboxypeptidase activity [GO:0009002]; cell cycle [GO:0007049]; cell division [GO:0051301]; cell wall organization [GO:0071555]; peptidoglycan biosynthetic process [GO:0009252]; proteolysis [GO:0006508]; sporulation resulting in formation of a cellular sp…
411	PHOT-RSBS	model_4_multimer	0.538723	0.674183	87.3579	0.647091	PHOT_BACSU	RSBS_BACSU	pfyP	rsbS	O34627	P42410	O34627-P42410	FALSE	FALSE	FALSE	FALSE	TRUE	TRUE	1	0	0	1	0	0	0	0	0	FALSE	control of SigB activity	control of SigB activity	photoreceptor activity [GO:0009881]; response to stimulus [GO:0050896]
412	DPO3B-DPO3	model_4_multimer	0.665087	0.670783	89.7728	0.669644	DPO3B_BACSU	DPO3_BACSU	dnaN	polC	P05649	P13267	P05649-P13267	FALSE	FALSE	FALSE	FALSE	TRUE	TRUE	7	1	14.3	7	1	14.3	0	0	0	FALSE	DNA replication, DNA repair	DNA replication	cytoplasm [GO:0005737]; DNA polymerase III complex [GO:0009360]; 3'-5' exonuclease activity [GO:0008408]; DNA binding [GO:0003677]; DNA-directed DNA polymerase activity [GO:0003887]; DNA strand elongation involved in DNA replication [GO:0006271]	cytoplasm [GO:0005737]; 3'-5' exonuclease activity [GO:0008408]; DNA binding [GO:0003677]; DNA-directed DNA polymerase activity [GO:0003887]; DNA-templated DNA replication [GO:0006261]; response to antibiotic [GO:0046677]	cytoplasm [GO:0005737]; DNA binding [GO:0003677]; DNA-directed DNA polymerase activity [GO:0003887]; 3'-5' exonuclease activity [GO:0008408]
413	PTHP-MANR	model_5_multimer	0.513915	0.66991	85.6547	0.638711	PTHP_BACSU	MANR_BACSU	ptsH	manR	P08877	O31644	P08877-O31644	FALSE	FALSE	FALSE	FALSE	TRUE	TRUE	0	0	0	0	0	0	0	0	0	FALSE	PTS-dependent sugar transport and carbon catabolite repression	regulation of mannose utilization	cytoplasm [GO:0005737]; phosphoenolpyruvate-dependent sugar phosphotransferase system [GO:0009401]; regulation of carbohydrate utilization [GO:0043610]	DNA binding [GO:0003677]; kinase activity [GO:0016301]; protein-N(PI)-phosphohistidine-sugar phosphotransferase activity [GO:0008982]; phosphoenolpyruvate-dependent sugar phosphotransferase system [GO:0009401]; phosphorylation [GO:0016310]; regulation of DNA-templated transcription [GO:0006355]	phosphoenolpyruvate-dependent sugar phosphotransferase system [GO:0009401]
414	FLII-FLIH	model_4_multimer	0.795809	0.668924	90.8519	0.694301	FLII_BACSU	FLIH_BACSU	fliI	fliH	P23445	P23449	P23445-P23449	FALSE	FALSE	FALSE	TRUE	TRUE	TRUE	1	1	100	1	1	100	0	0	0	TRUE	export of flagellar proteins	movement and chemotaxis	cytoplasm [GO:0005737]; proton-transporting ATP synthase complex, catalytic core F(1) [GO:0045261]; type III protein secretion system complex [GO:0030257]; ATP binding [GO:0005524]; ATP hydrolysis activity [GO:0016887]; proton-transporting ATP synthase activity, rotational mechanism [GO:0046933]; proton-transporting ATPase activity, rotational mechanism [GO:0046961]; bacterial-type flagellum asse…	cytosol [GO:0005829]; bacterial-type flagellum assembly [GO:0044780]; bacterial-type flagellum-dependent swarming motility [GO:0071978]; protein transport [GO:0015031]	bacterial-type flagellum assembly [GO:0044780]; bacterial-type flagellum-dependent swarming motility [GO:0071978]
415	PTSBC-PTG3C	model_1_multimer	0.667976	0.668183	82.9633	0.668142	PTSBC_BACSU	PTG3C_BACSU	sacP	ptsG	P05306	P20166	P05306-P20166	FALSE	TRUE	FALSE	TRUE	TRUE	FALSE	2	0	0	2	0	0	0	0	0	FALSE	sucrose uptake and phosphorylation, control of SacT activity	glucose transport and phosphorylation, control of GlcT activity	plasma membrane [GO:0005886]; kinase activity [GO:0016301]; protein-N(PI)-phosphohistidine-sugar phosphotransferase activity [GO:0008982]; protein-phosphocysteine-sugar phosphotransferase activity [GO:0090563]; protein-phosphocysteine-trehalose phosphotransferase system transporter activity [GO:0090589]; phosphoenolpyruvate-dependent sugar phosphotransferase system [GO:0009401]; phosphorylation […	plasma membrane [GO:0005886]; glucose transmembrane transporter activity [GO:0005355]; kinase activity [GO:0016301]; protein-N(PI)-phosphohistidine-sugar phosphotransferase activity [GO:0008982]; protein-phosphocysteine-sugar phosphotransferase activity [GO:0090563]; phosphoenolpyruvate-dependent sugar phosphotransferase system [GO:0009401]; phosphorylation [GO:0016310]	phosphorylation [GO:0016310]; protein-phosphocysteine-sugar phosphotransferase activity [GO:0090563]; protein-N(PI)-phosphohistidine-sugar phosphotransferase activity [GO:0008982]; plasma membrane [GO:0005886]; phosphoenolpyruvate-dependent sugar phosphotransferase system [GO:0009401]; kinase activity [GO:0016301]
416	CGEA-COTZ	model_3_multimer	0.660858	0.667566	73.679	0.666225	CGEA_BACSU	COTZ_BACSU	cgeA	cotZ	P42089	Q08312	P42089-Q08312	FALSE	FALSE	FALSE	FALSE	TRUE	TRUE	0	0	0	0	0	0	0	0	0	FALSE	maturation of the outermost layer of the spore	spore crust assembly		sporulation resulting in formation of a cellular spore [GO:0030435]
417	RPOY-BTR	model_5_multimer	0.741774	0.667463	88.2503	0.682325	RPOY_BACSU	BTR_BACSU	rpoY	btr	O31718	P40408	O31718-P40408	FALSE	FALSE	FALSE	FALSE	TRUE	FALSE	0	0	0	0	0	0	0	0	0	FALSE	control of RNA polymerase activity	regulation of iron acquisition	cytoplasm [GO:0005737]; DNA-directed RNA polymerase complex [GO:0000428]; nucleoid [GO:0009295]; DNA binding [GO:0003677]; DNA-directed 5'-3' RNA polymerase activity [GO:0003899]; DNA-templated transcription [GO:0006351]	cytoplasm [GO:0005737]; DNA-binding transcription factor activity [GO:0003700]; sequence-specific DNA binding [GO:0043565]	cytoplasm [GO:0005737]
418	GERBA-GERKC	model_5_multimer	0.664111	0.667372	82.3298	0.66672	GERBA_BACSU	GERKC_BACSU	gerBA	gerKC	P39569	P49941	P39569-P49941	FALSE	FALSE	FALSE	FALSE	TRUE	TRUE	0	0	0	0	0	0	0	0	0	FALSE	germination response to the combination of glucose, fructose, and KCl	germination	plasma membrane [GO:0005886]; spore germination [GO:0009847]	plasma membrane [GO:0005886]; spore germination [GO:0009847]	plasma membrane [GO:0005886]; spore germination [GO:0009847]
419	GERKC-GERAC	model_4_multimer	0.73613	0.665187	86.2295	0.679376	GERKC_BACSU	GERAC_BACSU	gerKC	gerAC	P49941	P07870	P49941-P07870	FALSE	FALSE	FALSE	FALSE	TRUE	FALSE	0	0	0	0	0	0	0	0	0	FALSE	germination	germination response to L-alanine	plasma membrane [GO:0005886]; spore germination [GO:0009847]	plasma membrane [GO:0005886]; spore germination [GO:0009847]	plasma membrane [GO:0005886]; spore germination [GO:0009847]
420	DACC-YMFM	model_4_multimer	0.689014	0.665095	86.9007	0.669879	DACC_BACSU	YMFM_BACSU	dacC	ymfM	P39844	O31771	P39844-O31771	FALSE	FALSE	FALSE	FALSE	TRUE	FALSE	4	0	0	4	0	0	0	0	0	FALSE	carboxypeptidase	septum positioning during vegetative growth	extracellular region [GO:0005576]; membrane raft [GO:0045121]; serine-type carboxypeptidase activity [GO:0004185]; serine-type D-Ala-D-Ala carboxypeptidase activity [GO:0009002]; cell cycle [GO:0007049]; cell division [GO:0051301]; cell wall organization [GO:0071555]; peptidoglycan biosynthetic process [GO:0009252]; peptidoglycan metabolic process [GO:0000270]; proteolysis [GO:0006508]; regulatio…	plasma membrane [GO:0005886]; DNA binding [GO:0003677]
421	YTRE-YTRD	model_5_multimer	0.802361	0.663548	90.701	0.69131	YTRE_BACSU	YTRD_BACSU	ytrE	ytrD	O34392	O34953	O34392-O34953	FALSE	FALSE	FALSE	FALSE	TRUE	TRUE	0	0	0	0	0	0	0	0	0	TRUE	unknown	unknown	plasma membrane [GO:0005886]; ATP binding [GO:0005524]; transmembrane transporter activity [GO:0022857]; transmembrane transport [GO:0055085]	plasma membrane [GO:0005886]	plasma membrane [GO:0005886]
422	YSDC-YTZG	model_5_multimer	0.82404	0.663469	93.5678	0.695583	YSDC_BACSU	YTZG_BACSU	ysdC	ytzG	P94521	O32068	P94521-O32068	FALSE	FALSE	FALSE	TRUE	FALSE	FALSE	1	0	0	1	0	0	0	0	0	FALSE	unknown	16S rRNA modification	aminopeptidase activity [GO:0004177]; metal ion binding [GO:0046872]; metallopeptidase activity [GO:0008237]; proteolysis [GO:0006508]	RNA binding [GO:0003723]; rRNA pseudouridine synthase activity [GO:0120159]; enzyme-directed rRNA pseudouridine synthesis [GO:0000455]
423	RECO-SSBA	model_5_multimer	0.651345	0.663397	83.051	0.660986	RECO_BACSU	SSBA_BACSU	recO	ssbA	P42095	P37455	P42095-P37455	FALSE	FALSE	FALSE	FALSE	TRUE	TRUE	2	1	50	2	1	50	0	0	0	FALSE	DNA repair/ recombination	DNA replication, DNA repair/ recombination	bacterial nucleoid [GO:0043590]; cytoplasm [GO:0005737]; DNA recombination [GO:0006310]; double-strand break repair [GO:0006302]	nucleoid [GO:0009295]; single-stranded DNA binding [GO:0003697]; DNA recombination [GO:0006310]; DNA repair [GO:0006281]; DNA replication [GO:0006260]; positive regulation of helicase activity [GO:0051096]	DNA recombination [GO:0006310]
424	PLSX-YHBE	model_5_multimer	0.819798	0.663287	94.4737	0.694589	PLSX_BACSU	YHBE_BACSU	plsX	yhbE	P71018	P39132	P71018-P39132	FALSE	FALSE	FALSE	TRUE	FALSE	FALSE	2	0	0	2	0	0	0	0	0	FALSE	biosynthesis of phospholipids	assembly of the flagellar hook and filament	cytoplasm [GO:0005737]; phosphate:acyl-[acyl carrier protein] acyltransferase activity [GO:0043811]; fatty acid biosynthetic process [GO:0006633]; phospholipid biosynthetic process [GO:0008654]
425	PTTBC-PTW3C	model_4_multimer	0.669555	0.663229	85.9395	0.664494	PTTBC_BACSU	PTW3C_BACSU	treP	gamP	P39794	P39816	P39794-P39816	FALSE	FALSE	FALSE	TRUE	TRUE	FALSE	9	3	33.3	9	3	33.3	0	0	0	FALSE	trehalose uptake and phosphorylation	glucosamine uptake and phosphorylation	plasma membrane [GO:0005886]; kinase activity [GO:0016301]; protein-N(PI)-phosphohistidine-sugar phosphotransferase activity [GO:0008982]; protein-phosphocysteine-sugar phosphotransferase activity [GO:0090563]; protein-phosphocysteine-trehalose phosphotransferase system transporter activity [GO:0090589]; trehalose transmembrane transporter activity [GO:0015574]; phosphoenolpyruvate-dependent suga…	plasma membrane [GO:0005886]; glucose transmembrane transporter activity [GO:0005355]; kinase activity [GO:0016301]; metal ion binding [GO:0046872]; protein-N(PI)-phosphohistidine-sugar phosphotransferase activity [GO:0008982]; protein-phosphocysteine-sugar phosphotransferase activity [GO:0090563]; phosphoenolpyruvate-dependent sugar phosphotransferase system [GO:0009401]; phosphorylation [GO:001…	phosphorylation [GO:0016310]; protein-phosphocysteine-sugar phosphotransferase activity [GO:0090563]; protein-N(PI)-phosphohistidine-sugar phosphotransferase activity [GO:0008982]; plasma membrane [GO:0005886]; phosphoenolpyruvate-dependent sugar phosphotransferase system [GO:0009401]; kinase activity [GO:0016301]
426	PARC-PARE	model_3_multimer	0.703119	0.659554	87.7178	0.668267	PARC_BACSU	PARE_BACSU	parC	parE	Q45066	Q59192	Q45066-Q59192	TRUE	TRUE	TRUE	FALSE	TRUE	FALSE	20	3	15	17	2	11.8	3	1	33.3	TRUE	chromosome segregation and compaction, resolution of head-on DNA replication-Transcription conflicts	chromosome segregation and compaction, resolution of head-on DNA replication-Transcription conflicts	chromosome [GO:0005694]; cytoplasm [GO:0005737]; DNA topoisomerase type II (double strand cut, ATP-hydrolyzing) complex [GO:0009330]; extrinsic component of plasma membrane [GO:0019897]; ATP binding [GO:0005524]; DNA binding [GO:0003677]; DNA topoisomerase type II (double strand cut, ATP-hydrolyzing) activity [GO:0003918]; chromosome segregation [GO:0007059]; DNA topological change [GO:0006265]	chromosome [GO:0005694]; ATP binding [GO:0005524]; DNA binding [GO:0003677]; DNA topoisomerase type II (double strand cut, ATP-hydrolyzing) activity [GO:0003918]; metal ion binding [GO:0046872]; chromosome segregation [GO:0007059]; DNA topological change [GO:0006265]	ATP binding [GO:0005524]; DNA topological change [GO:0006265]; chromosome segregation [GO:0007059]; DNA topoisomerase type II (double strand cut, ATP-hydrolyzing) activity [GO:0003918]; DNA binding [GO:0003677]; chromosome [GO:0005694]
427	YMFI-BSHB2	model_5_multimer	0.813194	0.658744	94.7451	0.689634	YMFI_BACSU	BSHB2_BACSU	ymfI	bshB2	O31767	O31857	O31767-O31857	FALSE	FALSE	FALSE	TRUE	FALSE	FALSE	0	0	0	0	0	0	0	0	0	FALSE	modification of Efp	biosynthesis of bacillithiol	oxidoreductase activity, acting on the CH-OH group of donors, NAD or NADP as acceptor [GO:0016616]; fatty acid elongation [GO:0030497]	hydrolase activity, acting on carbon-nitrogen (but not peptide) bonds, in linear amides [GO:0016811]; metal ion binding [GO:0046872]
428	DPO3B-MUTS	model_1_multimer	0.627799	0.657502	86.7251	0.651561	DPO3B_BACSU	MUTS_BACSU	dnaN	mutS	P05649	P49849	P05649-P49849	FALSE	FALSE	FALSE	FALSE	TRUE	TRUE	3	1	33.3	3	1	33.3	0	0	0	FALSE	DNA replication, DNA repair	DNA repair	cytoplasm [GO:0005737]; DNA polymerase III complex [GO:0009360]; 3'-5' exonuclease activity [GO:0008408]; DNA binding [GO:0003677]; DNA-directed DNA polymerase activity [GO:0003887]; DNA strand elongation involved in DNA replication [GO:0006271]	cytosol [GO:0005829]; ATP binding [GO:0005524]; ATP-dependent DNA damage sensor activity [GO:0140664]; damaged DNA binding [GO:0003684]; double-stranded DNA binding [GO:0003690]; mismatched DNA binding [GO:0030983]; mismatch repair [GO:0006298]
429	YDFH-YDFI	model_3_multimer	0.524094	0.657098	80.6163	0.630497	YDFH_BACSU	YDFI_BACSU	ydfH	ydfI	P96685	P96686	P96685-P96686	FALSE	FALSE	FALSE	FALSE	TRUE	TRUE	0	0	0	0	0	0	0	0	0	TRUE	control of ydfJ expression	control of ydfJ expression	plasma membrane [GO:0005886]; ATP binding [GO:0005524]; phosphorelay sensor kinase activity [GO:0000155]; protein dimerization activity [GO:0046983]	cytoplasm [GO:0005737]; DNA binding [GO:0003677]; phosphorelay signal transduction system [GO:0000160]; regulation of DNA-templated transcription [GO:0006355]
430	SIGA-RPOB	model_1_multimer	0.789574	0.656865	87.7515	0.683407	SIGA_BACSU	RPOB_BACSU	sigA	rpoB	P06224	P37870	P06224-P37870	TRUE	TRUE	TRUE	FALSE	TRUE	TRUE	32	4	12.5	25	0	0	7	4	57.1	FALSE	transcription	transcription	cytoplasm [GO:0005737]; DNA binding [GO:0003677]; sigma factor activity [GO:0016987]; DNA-templated transcription initiation [GO:0006352]	DNA-directed RNA polymerase complex [GO:0000428]; DNA binding [GO:0003677]; DNA-directed 5'-3' RNA polymerase activity [GO:0003899]; ribonucleoside binding [GO:0032549]; DNA-templated transcription [GO:0006351]; response to antibiotic [GO:0046677]	DNA binding [GO:0003677]
431	YTRC-YTRD	model_4_multimer	0.79053	0.656779	90.8313	0.683529	YTRC_BACSU	YTRD_BACSU	ytrC	ytrD	O34898	O34953	O34898-O34953	FALSE	FALSE	FALSE	FALSE	TRUE	TRUE	0	0	0	0	0	0	0	0	0	TRUE	unknown	unknown	plasma membrane [GO:0005886]	plasma membrane [GO:0005886]	plasma membrane [GO:0005886]
432	MGSR-YLYA	model_1_multimer	0.716358	0.654774	81.1003	0.667091	MGSR_BACSU	YLYA_BACSU	mgsR	ylyA	P54503	Q45478	P54503-Q45478	FALSE	FALSE	FALSE	FALSE	TRUE	FALSE	0	0	0	0	0	0	0	0	0	FALSE	controls a subset of general stress genes	control of SigG-dependent transcription	cytosol [GO:0005829]	zinc ion binding [GO:0008270]
433	MOTA-YPFA	model_1_multimer	0.752344	0.654036	89.9276	0.673698	MOTA_BACSU	YPFA_BACSU	motA	ypfA	P28611	P38491	P28611-P38491	FALSE	FALSE	FALSE	FALSE	TRUE	TRUE	0	0	0	0	0	0	0	0	0	FALSE	Motility and chemotaxis	control of MotA activity	membrane [GO:0016020]; plasma membrane [GO:0005886]; bacterial-type flagellum-dependent swarming motility [GO:0071978]; chemotaxis [GO:0006935]; proton transmembrane transport [GO:1902600]	cyclic-di-GMP binding [GO:0035438]
434	GERAC-GERKA	model_3_multimer	0.705855	0.654035	77.36	0.664399	GERAC_BACSU	GERKA_BACSU	gerAC	gerKA	P07870	P49939	P07870-P49939	FALSE	FALSE	FALSE	FALSE	TRUE	FALSE	0	0	0	0	0	0	0	0	0	FALSE	germination response to L-alanine	germination response to the combination of glucose, fructose, aspartate, and KCl	plasma membrane [GO:0005886]; spore germination [GO:0009847]	plasma membrane [GO:0005886]; spore germination [GO:0009847]	plasma membrane [GO:0005886]; spore germination [GO:0009847]
435	XTMB-XTMA	model_5_multimer	0.631113	0.652733	87.509	0.648409	XTMB_BACSU	XTMA_BACSU	xtmB	xtmA	P39786	P39785	P39786-P39785	FALSE	FALSE	FALSE	FALSE	TRUE	TRUE	0	0	0	0	0	0	0	0	0	TRUE	phage DNA replication	phage DNA replication		chromosome organization [GO:0051276]
436	FLOT-NFED2	model_4_multimer	0.480709	0.651747	79.8038	0.617539	FLOT_BACSU	NFED2_BACSU	floT	nfeD2	O32076	O32077	O32076-O32077	FALSE	FALSE	FALSE	FALSE	TRUE	TRUE	3	0	0	3	0	0	0	0	0	TRUE	control of membrane fluidity	involved in the control of membrane fluidity	membrane raft [GO:0045121]; plasma membrane [GO:0005886]; protein localization to plasma membrane [GO:0072659]; regulation of cell shape [GO:0008360]	membrane raft [GO:0045121]; plasma membrane [GO:0005886]	membrane raft [GO:0045121]; plasma membrane [GO:0005886]
437	PBP2A-YMFM	model_5_multimer	0.732985	0.650969	85.049	0.667372	PBP2A_BACSU	YMFM_BACSU	pbpA	ymfM	P54488	O31771	P54488-O31771	FALSE	FALSE	FALSE	FALSE	TRUE	TRUE	10	0	0	10	0	0	0	0	0	FALSE	formation of a rod-shaped peptidoglycan cell wall, spore outgrowth	septum positioning during vegetative growth	plasma membrane [GO:0005886]; penicillin binding [GO:0008658]; peptidoglycan L,D-transpeptidase activity [GO:0071972]; serine-type D-Ala-D-Ala carboxypeptidase activity [GO:0009002]; cell wall organization [GO:0071555]; peptidoglycan biosynthetic process [GO:0009252]; proteolysis [GO:0006508]; regulation of cell shape [GO:0008360]; response to antibiotic [GO:0046677]	plasma membrane [GO:0005886]; DNA binding [GO:0003677]	plasma membrane [GO:0005886]
438	DPO3B-YQEN	model_4_multimer	0.752856	0.64943	92.9426	0.670115	DPO3B_BACSU	YQEN_BACSU	dnaN	yqeN	P05649	P54459	P05649-P54459	FALSE	FALSE	FALSE	FALSE	TRUE	TRUE	4	1	25	4	1	25	0	0	0	FALSE	DNA replication, DNA repair	DNA replication	cytoplasm [GO:0005737]; DNA polymerase III complex [GO:0009360]; 3'-5' exonuclease activity [GO:0008408]; DNA binding [GO:0003677]; DNA-directed DNA polymerase activity [GO:0003887]; DNA strand elongation involved in DNA replication [GO:0006271]	DNA polymerase III complex [GO:0009360]; DNA binding [GO:0003677]; DNA-directed DNA polymerase activity [GO:0003887]; DNA-templated DNA replication [GO:0006261]	DNA binding [GO:0003677]; DNA polymerase III complex [GO:0009360]; DNA-directed DNA polymerase activity [GO:0003887]
439	RSBT-RSBRC	model_5_multimer	0.570224	0.649402	90.6041	0.633566	RSBT_BACSU	RSBRC_BACSU	rsbT	rsbRC	P42411	O31856	P42411-O31856	FALSE	FALSE	FALSE	TRUE	TRUE	TRUE	0	0	0	0	0	0	0	0	0	FALSE	control of SigB activity	control of SigB activity	ATP binding [GO:0005524]; protein serine kinase activity [GO:0106310]; protein serine/threonine kinase activity [GO:0004674]; phosphorylation [GO:0016310]
440	YVAQ-MCPB	model_2_multimer	0.628318	0.648662	88.6497	0.644593	YVAQ_BACSU	MCPB_BACSU	yvaQ	mcpB	O32239	P39215	O32239-P39215	FALSE	TRUE	TRUE	FALSE	FALSE	FALSE	11	1	9.1	10	0	0	1	1	100	FALSE	control of chemotaxis	control of chemotaxis, sensing of different compounds	plasma membrane [GO:0005886]; transmembrane signaling receptor activity [GO:0004888]; chemotaxis [GO:0006935]; signal transduction [GO:0007165]	membrane raft [GO:0045121]; plasma membrane [GO:0005886]; chemotaxis [GO:0006935]; signal transduction [GO:0007165]	chemotaxis [GO:0006935]; plasma membrane [GO:0005886]; signal transduction [GO:0007165]
441	SP2AA-SP2E	model_1_multimer	0.509284	0.647899	81.1972	0.620176	SP2AA_BACSU	SP2E_BACSU	spoIIAA	spoIIE	P10727	P37475	P10727-P37475	FALSE	FALSE	FALSE	FALSE	TRUE	TRUE	0	0	0	0	0	0	0	0	0	FALSE	control of SigF activity	control of SigF activity, required for normal formation of the asymmetric septum	anti-sigma factor antagonist activity [GO:0043856]; antisigma factor binding [GO:0045152]; sporulation resulting in formation of a cellular spore [GO:0030435]	endospore-forming forespore [GO:0042601]; plasma membrane [GO:0005886]; myosin phosphatase activity [GO:0017018]; phosphatase activity [GO:0016791]; sporulation resulting in formation of a cellular spore [GO:0030435]	sporulation resulting in formation of a cellular spore [GO:0030435]
442	RSBRC-RSBRA	model_1_multimer	0.676272	0.647612	87.4545	0.653344	RSBRC_BACSU	RSBRA_BACSU	rsbRC	rsbRA	O31856	P42409	O31856-P42409	FALSE	TRUE	FALSE	TRUE	TRUE	TRUE	0	0	0	0	0	0	0	0	0	FALSE	control of SigB activity	control of SigB activity		heme binding [GO:0020037]; oxygen binding [GO:0019825]
443	GERBA-GERAC	model_3_multimer	0.671121	0.647549	76.4414	0.652264	GERBA_BACSU	GERAC_BACSU	gerBA	gerAC	P39569	P07870	P39569-P07870	FALSE	FALSE	FALSE	FALSE	TRUE	FALSE	0	0	0	0	0	0	0	0	0	FALSE	germination response to the combination of glucose, fructose, and KCl	germination response to L-alanine	plasma membrane [GO:0005886]; spore germination [GO:0009847]	plasma membrane [GO:0005886]; spore germination [GO:0009847]	plasma membrane [GO:0005886]; spore germination [GO:0009847]
444	RPOC-NUSG	model_5_multimer	0.713613	0.646961	86.8675	0.660291	RPOC_BACSU	NUSG_BACSU	rpoC	nusG	P37871	Q06795	P37871-Q06795	TRUE	FALSE	TRUE	FALSE	TRUE	TRUE	38	0	0	35	0	0	3	0	0	FALSE	transcription	transcription	DNA-directed RNA polymerase complex [GO:0000428]; DNA binding [GO:0003677]; DNA-directed 5'-3' RNA polymerase activity [GO:0003899]; magnesium ion binding [GO:0000287]; zinc ion binding [GO:0008270]; DNA-templated transcription [GO:0006351]; response to antibiotic [GO:0046677]	cytosol [GO:0005829]; DNA-templated transcription elongation [GO:0006354]; DNA-templated transcription termination [GO:0006353]; regulation of DNA-templated transcription elongation [GO:0032784]; transcription antitermination [GO:0031564]; transcription elongation-coupled chromatin remodeling [GO:0140673]
445	ODPA-ODP2	model_4_multimer	0.626483	0.646271	87.3992	0.642313	ODPA_BACSU	ODP2_BACSU	pdhA	pdhC	P21881	P21883	P21881-P21883	TRUE	FALSE	TRUE	TRUE	TRUE	TRUE	88	20	22.7	81	17	21	7	3	42.9	TRUE	links glycolysis and TCA cycle	links glycolysis and TCA cycle	pyruvate dehydrogenase (acetyl-transferring) activity [GO:0004739]; acetyl-CoA biosynthetic process from pyruvate [GO:0006086]; glycolytic process [GO:0006096]	cytosol [GO:0005829]; dihydrolipoyllysine-residue acetyltransferase activity [GO:0004742]; dihydrolipoyllysine-residue succinyltransferase activity [GO:0004149]; glycolytic process [GO:0006096]; tricarboxylic acid cycle [GO:0006099]	glycolytic process [GO:0006096]
446	RSOA-RPOC	model_3_multimer	0.772488	0.645495	84.4123	0.670894	RSOA_BACSU	RPOC_BACSU	rsoA	rpoC	C0H3R4	P37871	C0H3R4-P37871	FALSE	FALSE	FALSE	FALSE	TRUE	TRUE	33	0	0	33	0	0	0	0	0	FALSE	RNA polymerase sigma factor	transcription		DNA-directed RNA polymerase complex [GO:0000428]; DNA binding [GO:0003677]; DNA-directed 5'-3' RNA polymerase activity [GO:0003899]; magnesium ion binding [GO:0000287]; zinc ion binding [GO:0008270]; DNA-templated transcription [GO:0006351]; response to antibiotic [GO:0046677]
447	YKNZ-YKNX	model_2_multimer	0.6623	0.645468	84.1392	0.648834	YKNZ_BACSU	YKNX_BACSU	yknZ	yknX	O31712	O31710	O31712-O31710	FALSE	FALSE	FALSE	FALSE	TRUE	TRUE	5	0	0	5	0	0	0	0	0	TRUE	resistence against SdpC toxin	resistence against SdpC toxin	membrane raft [GO:0045121]; plasma membrane [GO:0005886]; identical protein binding [GO:0042802]; starch binding [GO:2001070]; transmembrane transporter activity [GO:0022857]	plasma membrane [GO:0005886]; identical protein binding [GO:0042802]; transmembrane transporter activity [GO:0022857]	transmembrane transporter activity [GO:0022857]; plasma membrane [GO:0005886]; identical protein binding [GO:0042802]
448	PTG3C-GLCT	model_1_multimer	0.481216	0.644099	85.9148	0.611523	PTG3C_BACSU	GLCT_BACSU	ptsG	glcT	P20166	O31691	P20166-O31691	FALSE	FALSE	FALSE	FALSE	TRUE	FALSE	1	0	0	1	0	0	0	0	0	FALSE	glucose transport and phosphorylation, control of GlcT activity	control of glucose uptake	plasma membrane [GO:0005886]; glucose transmembrane transporter activity [GO:0005355]; kinase activity [GO:0016301]; protein-N(PI)-phosphohistidine-sugar phosphotransferase activity [GO:0008982]; protein-phosphocysteine-sugar phosphotransferase activity [GO:0090563]; phosphoenolpyruvate-dependent sugar phosphotransferase system [GO:0009401]; phosphorylation [GO:0016310]	RNA binding [GO:0003723]; positive regulation of DNA-templated transcription [GO:0045893]
449	PBPI-MREB	model_1_multimer	0.778052	0.643991	88.9909	0.670803	PBPI_BACSU	MREB_BACSU	pbpI	mreB	O32032	Q01465	O32032-Q01465	FALSE	FALSE	FALSE	FALSE	TRUE	TRUE	7	0	0	7	0	0	0	0	0	FALSE	unknown	cell shape determination	plasma membrane [GO:0005886]; penicillin binding [GO:0008658]; peptidoglycan L,D-transpeptidase activity [GO:0071972]; serine-type D-Ala-D-Ala carboxypeptidase activity [GO:0009002]; cell cycle [GO:0007049]; cell division [GO:0051301]; cell wall organization [GO:0071555]; peptidoglycan biosynthetic process [GO:0009252]; proteolysis [GO:0006508]; sporulation resulting in formation of a cellular sp…	cytoplasm [GO:0005737]; ATP binding [GO:0005524]; cell morphogenesis [GO:0000902]; regulation of cell shape [GO:0008360]
450	TATAY-TATCY	model_1_multimer	0.790204	0.642386	89.2392	0.67195	TATAY_BACSU	TATCY_BACSU	tatAy	tatC2	O05522	O05523	O05522-O05523	FALSE	FALSE	FALSE	FALSE	TRUE	TRUE	2	0	0	2	0	0	0	0	0	TRUE	TAT protein secretion	TAT protein secretion	cytosol [GO:0005829]; TAT protein transport complex [GO:0033281]; protein transmembrane transporter activity [GO:0008320]; protein transport by the Tat complex [GO:0043953]	TAT protein transport complex [GO:0033281]; proton motive force dependent protein transmembrane transporter activity [GO:0009977]; intracellular protein transmembrane transport [GO:0065002]; protein transport by the Tat complex [GO:0043953]	protein transport by the Tat complex [GO:0043953]; TAT protein transport complex [GO:0033281]
451	YOTN-YOKA	model_2_multimer	0.5055	0.641791	83.0175	0.614533	YOTN_BACSU	YOKA_BACSU	yotN	yokA	O34850	O32006	O34850-O32006	FALSE	FALSE	FALSE	FALSE	TRUE	TRUE	0	0	0	0	0	0	0	0	0	FALSE	excision of SP-beta prophage	excision of the SP-beta prophage		DNA binding [GO:0003677]; DNA strand exchange activity [GO:0000150]; DNA integration [GO:0015074]; DNA recombination [GO:0006310]
452	GERBC-GERKA	model_3_multimer	0.692298	0.641655	77.5667	0.651783	GERBC_BACSU	GERKA_BACSU	gerBC	gerKA	P39571	P49939	P39571-P49939	FALSE	FALSE	FALSE	FALSE	TRUE	TRUE	0	0	0	0	0	0	0	0	0	FALSE	germination	germination response to the combination of glucose, fructose, aspartate, and KCl	plasma membrane [GO:0005886]; spore germination [GO:0009847]	plasma membrane [GO:0005886]; spore germination [GO:0009847]	plasma membrane [GO:0005886]; spore germination [GO:0009847]
453	YYDG-YYDF	model_3_multimer	0.884444	0.640503	89.6972	0.689291	YYDG_BACSU	YYDF_BACSU	yydG	yydF	Q45595	Q45596	Q45595-Q45596	FALSE	FALSE	FALSE	FALSE	TRUE	TRUE	0	0	0	0	0	0	0	0	0	TRUE	control of LiaR-LiaS activity	conpetition with other bacteria, control of LiaR-LiaS activity	4 iron, 4 sulfur cluster binding [GO:0051539]; catalytic activity [GO:0003824]; metal ion binding [GO:0046872]
454	YCCF-RSMB	model_5_multimer	0.726968	0.639386	89.807	0.656903	YCCF_BACSU	RSMB_BACSU	yccF	rsmB	O34478	P94464	O34478-P94464	FALSE	FALSE	FALSE	TRUE	FALSE	FALSE	3	0	0	3	0	0	0	0	0	FALSE	unknown	rRNA modification	ATP binding [GO:0005524]; DNA binding [GO:0003677]	cytosol [GO:0005829]; RNA binding [GO:0003723]; rRNA (cytosine-C5-)-methyltransferase activity [GO:0009383]; regulation of DNA-templated transcription [GO:0006355]; RNA methylation [GO:0001510]; rRNA base methylation [GO:0070475]
455	YKUV-YKUU	model_2_multimer	0.786402	0.639059	91.3536	0.668527	YKUV_BACSU	YKUU_BACSU	ykuV	ykuU	O31699	O34564	O31699-O34564	FALSE	FALSE	FALSE	FALSE	TRUE	FALSE	0	0	0	0	0	0	0	0	0	TRUE	protection of proteins against oxidative damage	protection against peroxide stress	cytoplasm [GO:0005737]; antioxidant activity [GO:0016209]; oxidoreductase activity [GO:0016491]	cytosol [GO:0005829]; peroxiredoxin activity [GO:0051920]; cell redox homeostasis [GO:0045454]
456	MCPB-MCPC	model_2_multimer	0.638642	0.63452	91.0973	0.635344	MCPB_BACSU	MCPC_BACSU	mcpB	mcpC	P39215	P54576	P39215-P54576	FALSE	TRUE	TRUE	FALSE	FALSE	TRUE	13	1	7.7	12	0	0	1	1	100	FALSE	control of chemotaxis, sensing of different compounds	control of chemotaxis to proline, threonine, glycine, serine, lysine, valine and arginine	membrane raft [GO:0045121]; plasma membrane [GO:0005886]; chemotaxis [GO:0006935]; signal transduction [GO:0007165]	membrane raft [GO:0045121]; plasma membrane [GO:0005886]; positive chemotaxis [GO:0050918]; signal transduction [GO:0007165]	membrane raft [GO:0045121]; plasma membrane [GO:0005886]; signal transduction [GO:0007165]
457	YJLC-YJLD	model_2_multimer	0.816624	0.633134	88.5276	0.669832	YJLC_BACSU	YJLD_BACSU	yjlC	yjlD	O34633	P80861	O34633-P80861	FALSE	FALSE	TRUE	FALSE	FALSE	TRUE	19	10	52.6	12	6	50	7	4	57.1	TRUE	unknown	respiration		NADH dehydrogenase activity [GO:0003954]; NADH oxidation [GO:0006116]
458	PTMA-PTHP	model_4_multimer	0.808375	0.630969	92.7633	0.66645	PTMA_BACSU	PTHP_BACSU	mtlF	ptsH	C0H3V2	P08877	C0H3V2-P08877	TRUE	FALSE	FALSE	TRUE	TRUE	TRUE	0	0	0	0	0	0	0	0	0	FALSE	mannitol uptake and phosphorylation	PTS-dependent sugar transport and carbon catabolite repression	cytoplasm [GO:0005737]; plasma membrane [GO:0005886]; kinase activity [GO:0016301]; protein-phosphocysteine-sugar phosphotransferase activity [GO:0090563]; phosphoenolpyruvate-dependent sugar phosphotransferase system [GO:0009401]; phosphorylation [GO:0016310]	cytoplasm [GO:0005737]; phosphoenolpyruvate-dependent sugar phosphotransferase system [GO:0009401]; regulation of carbohydrate utilization [GO:0043610]	cytoplasm [GO:0005737]; phosphoenolpyruvate-dependent sugar phosphotransferase system [GO:0009401]
459	ENGB-RNR	model_4_multimer	0.741308	0.629581	87.9434	0.651927	ENGB_BACSU	RNR_BACSU	engB	rnr	P38424	O32231	P38424-O32231	FALSE	FALSE	FALSE	TRUE	FALSE	FALSE	4	0	0	4	0	0	0	0	0	FALSE	ribosome assembly	nonspecific degradation of rRNA	cytosol [GO:0005829]; GTP binding [GO:0005525]; metal ion binding [GO:0046872]; division septum assembly [GO:0000917]	cytosol [GO:0005829]; exoribonuclease II activity [GO:0008859]; RNA binding [GO:0003723]	cytosol [GO:0005829]
460	RS12-RIMP	model_5_multimer	0.635517	0.629507	82.1158	0.630709	RS12_BACSU	RIMP_BACSU	rpsL	rimP	P21472	P32726	P21472-P32726	TRUE	FALSE	TRUE	FALSE	FALSE	TRUE	25	6	24	24	6	25	1	0	0	FALSE	translation	ribosome maturation	ribosome [GO:0005840]; small ribosomal subunit [GO:0015935]; rRNA binding [GO:0019843]; structural constituent of ribosome [GO:0003735]; tRNA binding [GO:0000049]; response to antibiotic [GO:0046677]; translation [GO:0006412]	cytosol [GO:0005829]; ribosomal small subunit assembly [GO:0000028]; translation [GO:0006412]	translation [GO:0006412]
461	YHCY-YHCZ	model_3_multimer	0.618518	0.628931	80.4532	0.626848	YHCY_BACSU	YHCZ_BACSU	yhcY	yhcZ	O07527	O07528	O07527-O07528	FALSE	FALSE	FALSE	FALSE	TRUE	TRUE	0	0	0	0	0	0	0	0	0	TRUE	unknown	unknown	ATP binding [GO:0005524]; phosphorelay sensor kinase activity [GO:0000155]; protein dimerization activity [GO:0046983]	cytoplasm [GO:0005737]; DNA binding [GO:0003677]; phosphorelay signal transduction system [GO:0000160]; regulation of DNA-templated transcription [GO:0006355]
462	FTSZ-MINC	model_1_multimer	0.650137	0.62808	78.1072	0.632491	FTSZ_BACSU	MINC_BACSU	ftsZ	minC	P17865	Q01463	P17865-Q01463	FALSE	FALSE	FALSE	FALSE	TRUE	TRUE	8	3	37.5	8	3	37.5	0	0	0	FALSE	formation of Z-ring	septum placement	cell division site [GO:0032153]; cell septum [GO:0030428]; cytoplasm [GO:0005737]; GTP binding [GO:0005525]; GTPase activity [GO:0003924]; identical protein binding [GO:0042802]; cell division [GO:0051301]; division septum assembly [GO:0000917]; FtsZ-dependent cytokinesis [GO:0043093]; protein polymerization [GO:0051258]	cell morphogenesis [GO:0000902]; division septum assembly [GO:0000917]; negative regulation of protein polymerization [GO:0032272]; regulation of cell septum assembly [GO:1901891]	division septum assembly [GO:0000917]
463	YMFM-RODA	model_2_multimer	0.716596	0.626672	80.4038	0.644657	YMFM_BACSU	RODA_BACSU	ymfM	rodA	O31771	P39604	O31771-P39604	FALSE	FALSE	FALSE	FALSE	TRUE	FALSE	4	0	0	4	0	0	0	0	0	FALSE	septum positioning during vegetative growth	control of cell shape and elongation	plasma membrane [GO:0005886]; DNA binding [GO:0003677]	cell division site [GO:0032153]; plasma membrane [GO:0005886]; lipid-linked peptidoglycan transporter activity [GO:0015648]; peptidoglycan glycosyltransferase activity [GO:0008955]; cell division [GO:0051301]; cell wall organization [GO:0071555]; peptidoglycan biosynthetic process [GO:0009252]; regulation of cell shape [GO:0008360]	plasma membrane [GO:0005886]
464	LYTE-MREBH	model_5_multimer	0.675843	0.625833	83.5391	0.635835	LYTE_BACSU	MREBH_BACSU	lytE	mreBH	P54421	P39763	P54421-P39763	FALSE	FALSE	FALSE	FALSE	TRUE	FALSE	29	13	44.8	29	13	44.8	0	0	0	FALSE	major autolysin, cell elongation and separation	cell shape determation	extracellular region [GO:0005576]; cysteine-type peptidase activity [GO:0008234]; lytic endotransglycosylase activity [GO:0008932]; cell wall organization [GO:0071555]; proteolysis [GO:0006508]	cytoplasm [GO:0005737]; membrane raft [GO:0045121]; ATP binding [GO:0005524]; cell morphogenesis [GO:0000902]; regulation of cell shape [GO:0008360]
465	DIV4A-MINJ	model_2_multimer	0.746285	0.625171	89.6282	0.649394	DIV4A_BACSU	MINJ_BACSU	divIVA	minJ	P71021	O34375	P71021-O34375	FALSE	FALSE	FALSE	FALSE	TRUE	FALSE	25	1	4	25	1	4	0	0	0	FALSE	division site selection, chromosome segregation and control of peptidoglycan homeostasis	cell division site selection	cytoplasm [GO:0005737]; identical protein binding [GO:0042802]; division septum assembly [GO:0000917]; sporulation resulting in formation of a cellular spore [GO:0030435]	plasma membrane [GO:0005886]; division septum assembly [GO:0000917]	division septum assembly [GO:0000917]
466	ODB2-DLDH2	model_4_multimer	0.600213	0.624687	88.0215	0.619793	ODB2_BACSU	DLDH2_BACSU	bfmBB	bfmBC	P37942	P54533	P37942-P54533	TRUE	FALSE	FALSE	TRUE	TRUE	TRUE	14	3	21.4	14	3	21.4	0	0	0	TRUE	utilization of branched-chain keto acids	utilization of branched-chain keto acids	cytosol [GO:0005829]; dihydrolipoyllysine-residue (2-methylpropanoyl)transferase activity [GO:0043754]; dihydrolipoyllysine-residue succinyltransferase activity [GO:0004149]; glycolytic process [GO:0006096]; tricarboxylic acid cycle [GO:0006099]	cytoplasm [GO:0005737]; dihydrolipoyl dehydrogenase activity [GO:0004148]; flavin adenine dinucleotide binding [GO:0050660]; cell redox homeostasis [GO:0045454]; glycolytic process [GO:0006096]	glycolytic process [GO:0006096]
467	GREA-YLYA	model_1_multimer	0.681611	0.622895	81.5228	0.634638	GREA_BACSU	YLYA_BACSU	greA	ylyA	P80240	Q45478	P80240-Q45478	FALSE	FALSE	FALSE	FALSE	TRUE	FALSE	15	1	6.7	15	1	6.7	0	0	0	FALSE	transcription elongation	control of SigG-dependent transcription	DNA binding [GO:0003677]; RNA polymerase binding [GO:0070063]; DNA-templated transcription elongation [GO:0006354]; regulation of DNA-templated transcription elongation [GO:0032784]	zinc ion binding [GO:0008270]
468	RECO-RECF	model_5_multimer	0.78035	0.621881	92.5225	0.653575	RECO_BACSU	RECF_BACSU	recO	recF	P42095	P05651	P42095-P05651	FALSE	FALSE	FALSE	FALSE	TRUE	TRUE	0	0	0	0	0	0	0	0	0	FALSE	DNA repair/ recombination	DNA repair/ recombination	bacterial nucleoid [GO:0043590]; cytoplasm [GO:0005737]; DNA recombination [GO:0006310]; double-strand break repair [GO:0006302]	bacterial nucleoid [GO:0043590]; cytoplasm [GO:0005737]; ATP binding [GO:0005524]; single-stranded DNA binding [GO:0003697]; DNA replication [GO:0006260]; DNA synthesis involved in DNA repair [GO:0000731]; double-strand break repair [GO:0006302]; SOS response [GO:0009432]	cytoplasm [GO:0005737]; double-strand break repair [GO:0006302]; bacterial nucleoid [GO:0043590]
469	RL17-MAP11	model_5_multimer	0.847494	0.621657	95.1824	0.666824	RL17_BACSU	MAP11_BACSU	rplQ	map	P20277	P19994	P20277-P19994	FALSE	FALSE	FALSE	FALSE	TRUE	TRUE	6	0	0	6	0	0	0	0	0	TRUE	translation	removal of N-terminal methionine from nascent proteins	cytosolic large ribosomal subunit [GO:0022625]; large ribosomal subunit [GO:0015934]; structural constituent of ribosome [GO:0003735]; translation [GO:0006412]	cytosol [GO:0005829]; metalloaminopeptidase activity [GO:0070006]; transition metal ion binding [GO:0046914]; protein initiator methionine removal [GO:0070084]; proteolysis [GO:0006508]
470	FTSZ-FTSA	model_1_multimer	0.51865	0.621532	83.3043	0.600955	FTSZ_BACSU	FTSA_BACSU	ftsZ	ftsA	P17865	P28264	P17865-P28264	FALSE	FALSE	FALSE	FALSE	TRUE	TRUE	10	3	30	10	3	30	0	0	0	TRUE	formation of Z-ring	formation of Z-ring	cell division site [GO:0032153]; cell septum [GO:0030428]; cytoplasm [GO:0005737]; GTP binding [GO:0005525]; GTPase activity [GO:0003924]; identical protein binding [GO:0042802]; cell division [GO:0051301]; division septum assembly [GO:0000917]; FtsZ-dependent cytokinesis [GO:0043093]; protein polymerization [GO:0051258]	cell division site [GO:0032153]; cytoplasmic side of plasma membrane [GO:0009898]; ATP hydrolysis activity [GO:0016887]; cell division [GO:0051301]; FtsZ-dependent cytokinesis [GO:0043093]; sporulation resulting in formation of a cellular spore [GO:0030435]	cell division [GO:0051301]; FtsZ-dependent cytokinesis [GO:0043093]; cell division site [GO:0032153]
471	RPSB-RPOC	model_3_multimer	0.72478	0.619662	82.3586	0.640685	RPSB_BACSU	RPOC_BACSU	sigB	rpoC	P06574	P37871	P06574-P37871	FALSE	FALSE	TRUE	FALSE	TRUE	TRUE	37	0	0	36	0	0	1	0	0	FALSE	general stress response, biocontrol of fungal growth	transcription	DNA binding [GO:0003677]; sigma factor activity [GO:0016987]; DNA-templated transcription initiation [GO:0006352]; regulation of DNA-templated transcription [GO:0006355]; regulation of DNA-templated transcription in response to stress [GO:0043620]	DNA-directed RNA polymerase complex [GO:0000428]; DNA binding [GO:0003677]; DNA-directed 5'-3' RNA polymerase activity [GO:0003899]; magnesium ion binding [GO:0000287]; zinc ion binding [GO:0008270]; DNA-templated transcription [GO:0006351]; response to antibiotic [GO:0046677]	DNA binding [GO:0003677]
472	COX4-COX3	model_1_multimer	0.709073	0.619349	72.6728	0.637294	COX4_BACSU	COX3_BACSU	ctaF	ctaE	P24013	P24012	P24013-P24012	FALSE	FALSE	FALSE	FALSE	TRUE	FALSE	0	0	0	0	0	0	0	0	0	TRUE	respiration	respiration	plasma membrane [GO:0005886]; cytochrome-c oxidase activity [GO:0004129]	cytochrome o ubiquinol oxidase complex [GO:0009319]; plasma membrane [GO:0005886]; cytochrome bo3 ubiquinol oxidase activity [GO:0009486]; cytochrome-c oxidase activity [GO:0004129]; electron transfer activity [GO:0009055]; oxidoreduction-driven active transmembrane transporter activity [GO:0015453]; aerobic electron transport chain [GO:0019646]; aerobic respiration [GO:0009060]; electron transpo…	cytochrome-c oxidase activity [GO:0004129]; plasma membrane [GO:0005886]
473	PSPA-YDJI	model_3_multimer	0.625828	0.618091	74.553	0.619638	PSPA_BACSU	YDJI_BACSU	ydjF	ydjI	P54617	O34789	P54617-O34789	FALSE	FALSE	FALSE	FALSE	TRUE	FALSE	9	0	0	9	0	0	0	0	0	TRUE	protection of the membrane	targeting of PspA
474	YBXB-ATPD	model_1_multimer	0.722246	0.616753	91.5496	0.637851	YBXB_BACSU	ATPD_BACSU	ybxB	atpH	P37872	P37811	P37872-P37811	FALSE	FALSE	FALSE	TRUE	FALSE	FALSE	2	0	0	2	0	0	0	0	0	FALSE	unknown	ATP synthesis	methyltransferase activity [GO:0008168]; methylation [GO:0032259]; nitrogen compound metabolic process [GO:0006807]; organic substance metabolic process [GO:0071704]	membrane raft [GO:0045121]; plasma membrane [GO:0005886]; proton-transporting ATP synthase complex, catalytic core F(1) [GO:0045261]; proton-transporting ATP synthase activity, rotational mechanism [GO:0046933]; proton motive force-driven ATP synthesis [GO:0015986]
475	YTZB-TAGE	model_1_multimer	0.855404	0.61661	89.4676	0.664369	YTZB_BACSU	TAGE_BACSU	ytzB	tagE	O32065	P13484	O32065-P13484	FALSE	FALSE	FALSE	TRUE	FALSE	FALSE	4	0	0	4	0	0	0	0	0	FALSE	unknown	biosynthesis of teichoic acid		cytoplasm [GO:0005737]; glycosyltransferase activity [GO:0016757]; poly(glycerol-phosphate) alpha-glucosyltransferase activity [GO:0047265]; cell wall organization [GO:0071555]; teichoic acid biosynthetic process [GO:0019350]
476	DPO3X-DPO3B	model_4_multimer	0.637292	0.616003	86.9867	0.62026	DPO3X_BACSU	DPO3B_BACSU	dnaX	dnaN	P09122	P05649	P09122-P05649	FALSE	FALSE	FALSE	FALSE	TRUE	TRUE	7	3	42.9	7	3	42.9	0	0	0	FALSE	DNA replication	DNA replication, DNA repair	DNA polymerase III complex [GO:0009360]; ATP binding [GO:0005524]; DNA binding [GO:0003677]; DNA-directed DNA polymerase activity [GO:0003887]; DNA-templated DNA replication [GO:0006261]	cytoplasm [GO:0005737]; DNA polymerase III complex [GO:0009360]; 3'-5' exonuclease activity [GO:0008408]; DNA binding [GO:0003677]; DNA-directed DNA polymerase activity [GO:0003887]; DNA strand elongation involved in DNA replication [GO:0006271]	DNA binding [GO:0003677]; DNA polymerase III complex [GO:0009360]; DNA-directed DNA polymerase activity [GO:0003887]
477	ATPD-ATPA	model_1_multimer	0.743117	0.614392	90.7729	0.640137	ATPD_BACSU	ATPA_BACSU	atpH	atpA	P37811	P37808	P37811-P37808	TRUE	FALSE	FALSE	TRUE	TRUE	TRUE	12	0	0	12	0	0	0	0	0	TRUE	ATP synthesis	ATP synthesis	membrane raft [GO:0045121]; plasma membrane [GO:0005886]; proton-transporting ATP synthase complex, catalytic core F(1) [GO:0045261]; proton-transporting ATP synthase activity, rotational mechanism [GO:0046933]; proton motive force-driven ATP synthesis [GO:0015986]	membrane raft [GO:0045121]; plasma membrane [GO:0005886]; proton-transporting ATP synthase complex, catalytic core F(1) [GO:0045261]; ADP binding [GO:0043531]; ATP binding [GO:0005524]; proton-transporting ATP synthase activity, rotational mechanism [GO:0046933]; proton-transporting ATPase activity, rotational mechanism [GO:0046961]; proton motive force-driven ATP synthesis [GO:0015986]	proton-transporting ATP synthase complex, catalytic core F(1) [GO:0045261]; membrane raft [GO:0045121]; plasma membrane [GO:0005886]; proton motive force-driven ATP synthesis [GO:0015986]; proton-transporting ATP synthase activity, rotational mechanism [GO:0046933]
478	DACA-YFMC	model_3_multimer	0.606887	0.614301	86.9931	0.612818	DACA_BACSU	YFMC_BACSU	dacA	yfmC	P08750	O34348	P08750-O34348	FALSE	FALSE	FALSE	TRUE	FALSE	FALSE	36	0	0	36	0	0	0	0	0	FALSE	carboxypeptidase	iron uptake	extracellular region [GO:0005576]; membrane raft [GO:0045121]; plasma membrane [GO:0005886]; serine-type D-Ala-D-Ala carboxypeptidase activity [GO:0009002]; cell wall organization [GO:0071555]; peptidoglycan biosynthetic process [GO:0009252]; proteolysis [GO:0006508]; regulation of cell shape [GO:0008360]	outer membrane-bounded periplasmic space [GO:0030288]; plasma membrane [GO:0005886]; ion transport [GO:0006811]; iron ion homeostasis [GO:0055072]	plasma membrane [GO:0005886]
479	YDJO-SIGA	model_1_multimer	0.538793	0.614248	79.7104	0.599157	YDJO_BACSU	SIGA_BACSU	ydjO	sigA	O34759	P06224	O34759-P06224	FALSE	FALSE	TRUE	FALSE	FALSE	FALSE	3	0	0	1	0	0	2	0	0	FALSE	unknown	transcription		cytoplasm [GO:0005737]; DNA binding [GO:0003677]; sigma factor activity [GO:0016987]; DNA-templated transcription initiation [GO:0006352]
480	LIAR-LIAS	model_1_multimer	0.511674	0.613947	82.159	0.593492	LIAR_BACSU	LIAS_BACSU	liaR	liaS	O32197	O32198	O32197-O32198	FALSE	FALSE	FALSE	FALSE	TRUE	TRUE	0	0	0	0	0	0	0	0	0	TRUE	regulation of the liaI-liaH-liaG-liaF-liaS-liaR operon	control of LiaR activity in response to bacitracin	cytoplasm [GO:0005737]; DNA binding [GO:0003677]; phosphorelay signal transduction system [GO:0000160]; regulation of DNA-templated transcription [GO:0006355]	plasma membrane [GO:0005886]; ATP binding [GO:0005524]; phosphorelay sensor kinase activity [GO:0000155]; protein dimerization activity [GO:0046983]
481	DHBB-IOLC	model_4_multimer	0.612229	0.613556	91.5228	0.613291	DHBB_BACSU	IOLC_BACSU	dhbB	iolC	P45743	P42414	P45743-P42414	FALSE	FALSE	FALSE	TRUE	FALSE	FALSE	2	0	0	2	0	0	0	0	0	FALSE	biosynthesis of the siderophore bacillibactin	myo-inositol catabolism	isochorismatase activity [GO:0008908]	5-dehydro-2-deoxygluconokinase activity [GO:0047590]; ATP binding [GO:0005524]; inositol catabolic process [GO:0019310]; phosphorylation [GO:0016310]
482	FTSZ-UGTP	model_4_multimer	0.710911	0.613148	85.1472	0.6327	FTSZ_BACSU	UGTP_BACSU	ftsZ	ugtP	P17865	P54166	P17865-P54166	FALSE	FALSE	FALSE	FALSE	TRUE	TRUE	8	4	50	8	4	50	0	0	0	FALSE	formation of Z-ring	synthesis of glucolipids and anchoring of lipoteichoic acid, inhibition of FtsZ assembly	cell division site [GO:0032153]; cell septum [GO:0030428]; cytoplasm [GO:0005737]; GTP binding [GO:0005525]; GTPase activity [GO:0003924]; identical protein binding [GO:0042802]; cell division [GO:0051301]; division septum assembly [GO:0000917]; FtsZ-dependent cytokinesis [GO:0043093]; protein polymerization [GO:0051258]	plasma membrane [GO:0005886]; 1,2-diacylglycerol 3-glucosyltransferase activity [GO:0047228]; enterobacterial common antigen biosynthetic process [GO:0009246]; glycolipid biosynthetic process [GO:0009247]; lipoteichoic acid biosynthetic process [GO:0070395]
483	TATAD-TATCY	model_1_multimer	0.767237	0.612205	87.7984	0.643212	TATAD_BACSU	TATCY_BACSU	tatAd	tatC2	O31467	O05523	O31467-O05523	FALSE	FALSE	FALSE	FALSE	TRUE	TRUE	0	0	0	0	0	0	0	0	0	FALSE	TAT protein secretion	TAT protein secretion	cytosol [GO:0005829]; TAT protein transport complex [GO:0033281]; protein transmembrane transporter activity [GO:0008320]; protein transport by the Tat complex [GO:0043953]	TAT protein transport complex [GO:0033281]; proton motive force dependent protein transmembrane transporter activity [GO:0009977]; intracellular protein transmembrane transport [GO:0065002]; protein transport by the Tat complex [GO:0043953]	protein transport by the Tat complex [GO:0043953]; TAT protein transport complex [GO:0033281]
484	PHRH-RAPH	model_5_multimer	0.832207	0.611424	87.2655	0.655581	PHRH_BACSU	RAPH_BACSU	phrH	rapH	Q59HN7	Q59HN8	Q59HN7-Q59HN8	FALSE	FALSE	FALSE	FALSE	TRUE	FALSE	0	0	0	0	0	0	0	0	0	TRUE	control of sporulation initiation	control of sporulation initiation and ComA activity	extracellular region [GO:0005576]	phosphoprotein phosphatase activity [GO:0004721]
485	TATCD-TATAD	model_4_multimer	0.770879	0.610919	89.322	0.642911	TATCD_BACSU	TATAD_BACSU	tatC1	tatAd	P42252	O31467	P42252-O31467	FALSE	FALSE	FALSE	FALSE	TRUE	FALSE	0	0	0	0	0	0	0	0	0	TRUE	TAT protein secretion	TAT protein secretion	TAT protein transport complex [GO:0033281]; proton motive force dependent protein transmembrane transporter activity [GO:0009977]; intracellular protein transmembrane transport [GO:0065002]; protein transport by the Tat complex [GO:0043953]	cytosol [GO:0005829]; TAT protein transport complex [GO:0033281]; protein transmembrane transporter activity [GO:0008320]; protein transport by the Tat complex [GO:0043953]	protein transport by the Tat complex [GO:0043953]; TAT protein transport complex [GO:0033281]
486	PTHP-LICR	model_5_multimer	0.705977	0.610893	87.4709	0.62991	PTHP_BACSU	LICR_BACSU	ptsH	licR	P08877	P46321	P08877-P46321	FALSE	FALSE	FALSE	FALSE	TRUE	TRUE	0	0	0	0	0	0	0	0	0	FALSE	PTS-dependent sugar transport and carbon catabolite repression	regulation of lichenan utilization	cytoplasm [GO:0005737]; phosphoenolpyruvate-dependent sugar phosphotransferase system [GO:0009401]; regulation of carbohydrate utilization [GO:0043610]	kinase activity [GO:0016301]; protein-N(PI)-phosphohistidine-sugar phosphotransferase activity [GO:0008982]; RNA binding [GO:0003723]; phosphoenolpyruvate-dependent sugar phosphotransferase system [GO:0009401]; phosphorylation [GO:0016310]; regulation of DNA-templated transcription [GO:0006355]	phosphoenolpyruvate-dependent sugar phosphotransferase system [GO:0009401]
487	FLIY-YLXH	model_5_multimer	0.532071	0.61083	78.9086	0.595078	FLIY_BACSU	YLXH_BACSU	fliY	ylxH	P24073	P40742	P24073-P40742	FALSE	FALSE	FALSE	FALSE	TRUE	TRUE	0	0	0	0	0	0	0	0	0	TRUE	movement and chemotaxis	activation of FlhF	bacterial-type flagellum basal body [GO:0009425]; plasma membrane [GO:0005886]; cytoskeletal motor activity [GO:0003774]; phosphoprotein phosphatase activity [GO:0004721]; bacterial-type flagellum assembly [GO:0044780]; bacterial-type flagellum-dependent swarming motility [GO:0071978]; chemotaxis [GO:0006935]; dephosphorylation [GO:0016311]; regulation of bacterial-type flagellum-dependent cell m…	cytoplasmic side of plasma membrane [GO:0009898]; cytosol [GO:0005829]; ATP binding [GO:0005524]; ATP hydrolysis activity [GO:0016887]; bacterial-type flagellum organization [GO:0044781]; negative regulation of cell division [GO:0051782]
488	FHUB-YXEB	model_2_multimer	0.728801	0.609782	86.3003	0.633586	FHUB_BACSU	YXEB_BACSU	fhuB	yxeB	P49936	P54941	P49936-P54941	FALSE	FALSE	FALSE	FALSE	TRUE	TRUE	9	0	0	9	0	0	0	0	0	FALSE	siderophore uptake	siderophore uptake	membrane raft [GO:0045121]; plasma membrane [GO:0005886]; transmembrane transporter activity [GO:0022857]; siderophore-dependent iron import into cell [GO:0033214]	membrane raft [GO:0045121]; outer membrane-bounded periplasmic space [GO:0030288]; plasma membrane [GO:0005886]; ion transport [GO:0006811]; iron ion homeostasis [GO:0055072]	membrane raft [GO:0045121]; plasma membrane [GO:0005886]
489	DPPD-DPPC	model_2_multimer	0.573778	0.60686	85.6314	0.600244	DPPD_BACSU	DPPC_BACSU	dppD	dppC	P26905	P26904	P26905-P26904	FALSE	FALSE	FALSE	FALSE	TRUE	FALSE	0	0	0	0	0	0	0	0	0	TRUE	uptake of dipeptides	uptake of dipeptides	ATP-binding cassette (ABC) transporter complex, substrate-binding subunit-containing [GO:0055052]; plasma membrane [GO:0005886]; ATP binding [GO:0005524]; transmembrane transporter activity [GO:0022857]; peptide transport [GO:0015833]; protein transport [GO:0015031]; sporulation resulting in formation of a cellular spore [GO:0030435]; transmembrane transport [GO:0055085]	plasma membrane [GO:0005886]; peptide transport [GO:0015833]; protein transport [GO:0015031]; sporulation resulting in formation of a cellular spore [GO:0030435]; transmembrane transport [GO:0055085]	transmembrane transport [GO:0055085]; sporulation resulting in formation of a cellular spore [GO:0030435]; plasma membrane [GO:0005886]; peptide transport [GO:0015833]; protein transport [GO:0015031]
490	TPX-LPLJ	model_3_multimer	0.784924	0.606692	92.2121	0.642338	TPX_BACSU	LPLJ_BACSU	tpx	lplJ	P80864	O07608	P80864-O07608	FALSE	FALSE	FALSE	TRUE	FALSE	FALSE	14	0	0	14	0	0	0	0	0	FALSE	unknown	scavenging of lipoic acid	thioredoxin peroxidase activity [GO:0008379]	cytoplasm [GO:0005737]; ATP binding [GO:0005524]; lipoate-protein ligase activity [GO:0016979]; lipoyltransferase activity [GO:0017118]; protein lipoylation [GO:0009249]
491	FLIM-FLIY	model_2_multimer	0.491015	0.605548	76.6011	0.582641	FLIM_BACSU	FLIY_BACSU	fliM	fliY	P23453	P24073	P23453-P24073	FALSE	FALSE	FALSE	FALSE	TRUE	TRUE	1	0	0	1	0	0	0	0	0	TRUE	movement and chemotaxis	movement and chemotaxis	bacterial-type flagellum basal body [GO:0009425]; plasma membrane [GO:0005886]; cytoskeletal motor activity [GO:0003774]; bacterial-type flagellum assembly [GO:0044780]; bacterial-type flagellum-dependent swarming motility [GO:0071978]; positive chemotaxis [GO:0050918]	bacterial-type flagellum basal body [GO:0009425]; plasma membrane [GO:0005886]; cytoskeletal motor activity [GO:0003774]; phosphoprotein phosphatase activity [GO:0004721]; bacterial-type flagellum assembly [GO:0044780]; bacterial-type flagellum-dependent swarming motility [GO:0071978]; chemotaxis [GO:0006935]; dephosphorylation [GO:0016311]; regulation of bacterial-type flagellum-dependent cell m…	cytoskeletal motor activity [GO:0003774]; bacterial-type flagellum assembly [GO:0044780]; plasma membrane [GO:0005886]; bacterial-type flagellum-dependent swarming motility [GO:0071978]; bacterial-type flagellum basal body [GO:0009425]
492	YXEB-YODJ	model_5_multimer	0.721004	0.603735	86.8189	0.627189	YXEB_BACSU	YODJ_BACSU	yxeB	yodJ	P54941	O34866	P54941-O34866	FALSE	FALSE	FALSE	TRUE	FALSE	FALSE	9	0	0	9	0	0	0	0	0	FALSE	siderophore uptake	cell wall synthesis	membrane raft [GO:0045121]; outer membrane-bounded periplasmic space [GO:0030288]; plasma membrane [GO:0005886]; ion transport [GO:0006811]; iron ion homeostasis [GO:0055072]	plasma membrane [GO:0005886]; carboxypeptidase activity [GO:0004180]; proteolysis [GO:0006508]	plasma membrane [GO:0005886]
493	COMGD-COMGE	model_2_multimer	0.696908	0.603451	83.4746	0.622142	COMGD_BACSU	COMGE_BACSU	comGD	comGE	P25956	P25957	P25956-P25957	FALSE	FALSE	FALSE	FALSE	TRUE	TRUE	0	0	0	0	0	0	0	0	0	TRUE	genetic competence, DNA uptake	genetic competence, DNA uptake	cell surface [GO:0009986]; plasma membrane [GO:0005886]; type II protein secretion system complex [GO:0015627]; establishment of competence for transformation [GO:0030420]; protein secretion by the type II secretion system [GO:0015628]	cell surface [GO:0009986]; plasma membrane [GO:0005886]; establishment of competence for transformation [GO:0030420]	establishment of competence for transformation [GO:0030420]; cell surface [GO:0009986]; plasma membrane [GO:0005886]
494	TATAC-TATCY	model_1_multimer	0.786928	0.602407	89.1184	0.639311	TATAC_BACSU	TATCY_BACSU	tatAc	tatC2	O31804	O05523	O31804-O05523	FALSE	FALSE	FALSE	FALSE	TRUE	TRUE	0	0	0	0	0	0	0	0	0	FALSE	TAT protein secretion	TAT protein secretion	TAT protein transport complex [GO:0033281]; protein transmembrane transporter activity [GO:0008320]; protein transport by the Tat complex [GO:0043953]	TAT protein transport complex [GO:0033281]; proton motive force dependent protein transmembrane transporter activity [GO:0009977]; intracellular protein transmembrane transport [GO:0065002]; protein transport by the Tat complex [GO:0043953]	protein transport by the Tat complex [GO:0043953]; TAT protein transport complex [GO:0033281]
495	ODBA-ODB2	model_2_multimer	0.571923	0.601993	86.8921	0.595979	ODBA_BACSU	ODB2_BACSU	bfmBAA	bfmBB	P37940	P37942	P37940-P37942	TRUE	FALSE	FALSE	TRUE	TRUE	TRUE	11	1	9.1	11	1	9.1	0	0	0	TRUE	utilization of branched-chain keto acids	utilization of branched-chain keto acids	3-methyl-2-oxobutanoate dehydrogenase (2-methylpropanoyl-transferring) activity [GO:0003863]; metal ion binding [GO:0046872]; branched-chain amino acid catabolic process [GO:0009083]	cytosol [GO:0005829]; dihydrolipoyllysine-residue (2-methylpropanoyl)transferase activity [GO:0043754]; dihydrolipoyllysine-residue succinyltransferase activity [GO:0004149]; glycolytic process [GO:0006096]; tricarboxylic acid cycle [GO:0006099]
496	HRCA-CH60	model_5_multimer	0.729311	0.601384	89.8175	0.626969	HRCA_BACSU	CH60_BACSU	hrcA	groEL	P25499	P28598	P25499-P28598	FALSE	FALSE	FALSE	FALSE	TRUE	FALSE	31	7	22.6	31	7	22.6	0	0	0	FALSE	regulation of chaperone gene expression	protein folding and re-folding	DNA binding [GO:0003677]; negative regulation of DNA-templated transcription [GO:0045892]	GroEL-GroES complex [GO:1990220]; ATP binding [GO:0005524]; ATP-dependent protein folding chaperone [GO:0140662]; isomerase activity [GO:0016853]; unfolded protein binding [GO:0051082]; chaperone cofactor-dependent protein refolding [GO:0051085]; protein folding [GO:0006457]; protein refolding [GO:0042026]; response to heat [GO:0009408]
497	YCLK-YCLJ	model_4_multimer	0.587745	0.601125	87.2351	0.598449	YCLK_BACSU	YCLJ_BACSU	yclK	yclJ	P94414	P94413	P94414-P94413	FALSE	FALSE	FALSE	FALSE	TRUE	TRUE	0	0	0	0	0	0	0	0	0	TRUE	unknown	unknown	plasma membrane [GO:0005886]; ATP binding [GO:0005524]; phosphorelay response regulator activity [GO:0000156]; phosphorelay sensor kinase activity [GO:0000155]; protein kinase activator activity [GO:0030295]; osmosensory signaling via phosphorelay pathway [GO:0007234]	cytosol [GO:0005829]; protein-DNA complex [GO:0032993]; DNA-binding transcription activator activity [GO:0001216]; phosphorelay response regulator activity [GO:0000156]; transcription cis-regulatory region binding [GO:0000976]	phosphorelay response regulator activity [GO:0000156]
498	RNPA-CSHA	model_4_multimer	0.713936	0.600373	88.4227	0.623085	RNPA_BACSU	CSHA_BACSU	rnpA	cshA	P25814	P96614	P25814-P96614	FALSE	FALSE	FALSE	FALSE	TRUE	TRUE	18	5	27.8	18	5	27.8	0	0	0	FALSE	cleavage of precursor sequences from the 5 ends of pre-tRNAs	RNA helicase	ribonuclease P complex [GO:0030677]; 3'-tRNA processing endoribonuclease activity [GO:0042781]; anion binding [GO:0043168]; chloride ion binding [GO:0031404]; DNA binding [GO:0003677]; molecular adaptor activity [GO:0060090]; phosphate ion binding [GO:0042301]; ribonuclease P activity [GO:0004526]; ribonuclease P RNA binding [GO:0033204]; sulfate binding [GO:0043199]; tRNA binding [GO:0000049]; t…	bacterial nucleoid [GO:0043590]; cytosol [GO:0005829]; plasma membrane [GO:0005886]; ATP binding [GO:0005524]; ATP hydrolysis activity [GO:0016887]; RNA binding [GO:0003723]; RNA helicase activity [GO:0003724]; RNA strand annealing activity [GO:0033592]; response to cold [GO:0009409]; ribosomal large subunit assembly [GO:0000027]; RNA catabolic process [GO:0006401]; RNA secondary structure unwind…
499	CHED-MCPA	model_5_multimer	0.552047	0.599162	90.9928	0.589739	CHED_BACSU	MCPA_BACSU	cheD	mcpA	P40404	P39214	P40404-P39214	FALSE	FALSE	FALSE	FALSE	TRUE	TRUE	5	0	0	5	0	0	0	0	0	FALSE	motility and chemotaxis	control of chemotaxis, sensing of acidic enviromnents	protein-glutamine glutaminase activity [GO:0050568]; chemotaxis [GO:0006935]	membrane raft [GO:0045121]; plasma membrane [GO:0005886]; chemotaxis [GO:0006935]; signal transduction [GO:0007165]	chemotaxis [GO:0006935]
500	SMC-SCPA	model_1_multimer	0.475149	0.59654	76.8201	0.572262	SMC_BACSU	SCPA_BACSU	smc	scpA	P51834	P35154	P51834-P35154	TRUE	FALSE	FALSE	TRUE	TRUE	FALSE	4	0	0	4	0	0	0	0	0	FALSE	segregation of replication origins	segregation of replication origins	chromosome [GO:0005694]; cytoplasm [GO:0005737]; ATP binding [GO:0005524]; ATP hydrolysis activity [GO:0016887]; DNA binding [GO:0003677]; identical protein binding [GO:0042802]; chromosome condensation [GO:0030261]; DNA replication [GO:0006260]; sister chromatid cohesion [GO:0007062]	cytoplasm [GO:0005737]; identical protein binding [GO:0042802]; cell cycle [GO:0007049]; cell division [GO:0051301]; chromosome segregation [GO:0007059]; DNA replication [GO:0006260]	cytoplasm [GO:0005737]; DNA replication [GO:0006260]; identical protein binding [GO:0042802]
501	AK1-TDH	model_4_multimer	0.731949	0.596276	92.8883	0.62341	AK1_BACSU	TDH_BACSU	dapG	tdh	Q04795	O31776	Q04795-O31776	FALSE	FALSE	FALSE	TRUE	FALSE	FALSE	4	2	50	4	2	50	0	0	0	FALSE	biosynthesis of lysine and peptidoglycan	threonine utilization	cytosol [GO:0005829]; aspartate kinase activity [GO:0004072]; ATP binding [GO:0005524]; diaminopimelate biosynthetic process [GO:0019877]; homoserine biosynthetic process [GO:0009090]; lysine biosynthetic process via diaminopimelate [GO:0009089]; phosphorylation [GO:0016310]; threonine biosynthetic process [GO:0009088]	cytoplasm [GO:0005737]; L-threonine 3-dehydrogenase activity [GO:0008743]; zinc ion binding [GO:0008270]; L-threonine catabolic process to glycine [GO:0019518]
502	SACX-PTW3C	model_4_multimer	0.627303	0.595484	84.1727	0.601848	SACX_BACSU	PTW3C_BACSU	sacX	gamP	P15400	P39816	P15400-P39816	FALSE	FALSE	FALSE	FALSE	TRUE	TRUE	0	0	0	0	0	0	0	0	0	FALSE	sucrose uptake and phosphorylation, control of SacY activity	glucosamine uptake and phosphorylation	plasma membrane [GO:0005886]; kinase activity [GO:0016301]; protein-N(PI)-phosphohistidine-sugar phosphotransferase activity [GO:0008982]; protein-phosphocysteine-sugar phosphotransferase activity [GO:0090563]; protein-phosphocysteine-trehalose phosphotransferase system transporter activity [GO:0090589]; phosphoenolpyruvate-dependent sugar phosphotransferase system [GO:0009401]; phosphorylation […	plasma membrane [GO:0005886]; glucose transmembrane transporter activity [GO:0005355]; kinase activity [GO:0016301]; metal ion binding [GO:0046872]; protein-N(PI)-phosphohistidine-sugar phosphotransferase activity [GO:0008982]; protein-phosphocysteine-sugar phosphotransferase activity [GO:0090563]; phosphoenolpyruvate-dependent sugar phosphotransferase system [GO:0009401]; phosphorylation [GO:001…	phosphorylation [GO:0016310]; protein-phosphocysteine-sugar phosphotransferase activity [GO:0090563]; protein-N(PI)-phosphohistidine-sugar phosphotransferase activity [GO:0008982]; plasma membrane [GO:0005886]; phosphoenolpyruvate-dependent sugar phosphotransferase system [GO:0009401]; kinase activity [GO:0016301]
503	SIGX-RPOC	model_2_multimer	0.744964	0.593561	85.0324	0.623842	SIGX_BACSU	RPOC_BACSU	sigX	rpoC	P35165	P37871	P35165-P37871	FALSE	FALSE	FALSE	TRUE	TRUE	FALSE	33	0	0	33	0	0	0	0	0	FALSE	resistance to cationic antimcrobial peptides	transcription	plasma membrane [GO:0005886]; DNA binding [GO:0003677]; sigma factor activity [GO:0016987]; DNA-templated transcription initiation [GO:0006352]	DNA-directed RNA polymerase complex [GO:0000428]; DNA binding [GO:0003677]; DNA-directed 5'-3' RNA polymerase activity [GO:0003899]; magnesium ion binding [GO:0000287]; zinc ion binding [GO:0008270]; DNA-templated transcription [GO:0006351]; response to antibiotic [GO:0046677]	DNA binding [GO:0003677]
504	CHED-MCPB	model_3_multimer	0.533984	0.59213	88.0279	0.580501	CHED_BACSU	MCPB_BACSU	cheD	mcpB	P40404	P39215	P40404-P39215	FALSE	FALSE	FALSE	FALSE	TRUE	TRUE	10	0	0	10	0	0	0	0	0	FALSE	motility and chemotaxis	control of chemotaxis, sensing of different compounds	protein-glutamine glutaminase activity [GO:0050568]; chemotaxis [GO:0006935]	membrane raft [GO:0045121]; plasma membrane [GO:0005886]; chemotaxis [GO:0006935]; signal transduction [GO:0007165]	chemotaxis [GO:0006935]
505	MCSB-MGSR	model_3_multimer	0.815044	0.591099	86.8766	0.635888	MCSB_BACSU	MGSR_BACSU	mcsB	mgsR	P37570	P54503	P37570-P54503	FALSE	FALSE	FALSE	FALSE	TRUE	TRUE	0	0	0	0	0	0	0	0	0	FALSE	control of CtsR activity	controls a subset of general stress genes	cytoplasm [GO:0005737]; ATP binding [GO:0005524]; creatine kinase activity [GO:0004111]; kinase activity [GO:0016301]; protein kinase activity [GO:0004672]; phosphocreatine biosynthetic process [GO:0046314]; phosphorylation [GO:0016310]	cytosol [GO:0005829]
506	FHUB-FHUD	model_5_multimer	0.727885	0.591063	88.4299	0.618427	FHUB_BACSU	FHUD_BACSU	fhuB	fhuD	P49936	P37580	P49936-P37580	FALSE	FALSE	FALSE	FALSE	TRUE	TRUE	18	0	0	18	0	0	0	0	0	FALSE	siderophore uptake	siderophore uptake	membrane raft [GO:0045121]; plasma membrane [GO:0005886]; transmembrane transporter activity [GO:0022857]; siderophore-dependent iron import into cell [GO:0033214]	membrane raft [GO:0045121]; outer membrane-bounded periplasmic space [GO:0030288]; plasma membrane [GO:0005886]; ion transport [GO:0006811]; iron ion homeostasis [GO:0055072]	membrane raft [GO:0045121]; plasma membrane [GO:0005886]
507	GERAB-GERBB	model_5_multimer	0.746188	0.590533	89.6294	0.621664	GERAB_BACSU	GERBB_BACSU	gerAB	gerBB	P07869	P39570	P07869-P39570	FALSE	FALSE	FALSE	FALSE	TRUE	FALSE	0	0	0	0	0	0	0	0	0	FALSE	germination response to L-alanine	germination	plasma membrane [GO:0005886]; amino acid transport [GO:0006865]; spore germination [GO:0009847]	plasma membrane [GO:0005886]; amino acid transport [GO:0006865]; spore germination [GO:0009847]	plasma membrane [GO:0005886]; amino acid transport [GO:0006865]; spore germination [GO:0009847]
508	RPOY-RPSH	model_4_multimer	0.571764	0.590379	80.3178	0.586656	RPOY_BACSU	RPSH_BACSU	rpoY	sigH	O31718	P17869	O31718-P17869	FALSE	FALSE	FALSE	TRUE	FALSE	FALSE	0	0	0	0	0	0	0	0	0	FALSE	control of RNA polymerase activity	transcription of early stationary phase genes (sporulation, competence)	cytoplasm [GO:0005737]; DNA-directed RNA polymerase complex [GO:0000428]; nucleoid [GO:0009295]; DNA binding [GO:0003677]; DNA-directed 5'-3' RNA polymerase activity [GO:0003899]; DNA-templated transcription [GO:0006351]	DNA binding [GO:0003677]; sigma factor activity [GO:0016987]; DNA-templated transcription initiation [GO:0006352]; regulation of DNA-templated transcription [GO:0006355]; sporulation resulting in formation of a cellular spore [GO:0030435]	DNA binding [GO:0003677]
509	YSOA-SYFA	model_3_multimer	0.559153	0.588779	84.5756	0.582854	YSOA_BACSU	SYFA_BACSU	ysoA	pheS	P94569	P17921	P94569-P17921	FALSE	FALSE	FALSE	TRUE	FALSE	FALSE	8	0	0	8	0	0	0	0	0	FALSE	control of YneA activity	translation		cytoplasm [GO:0005737]; ATP binding [GO:0005524]; magnesium ion binding [GO:0000287]; phenylalanine-tRNA ligase activity [GO:0004826]; transferase activity [GO:0016740]; tRNA binding [GO:0000049]; phenylalanyl-tRNA aminoacylation [GO:0006432]
510	SIGM-RPOC	model_5_multimer	0.719668	0.588468	86.949	0.614708	SIGM_BACSU	RPOC_BACSU	sigM	rpoC	O07582	P37871	O07582-P37871	FALSE	FALSE	FALSE	FALSE	TRUE	TRUE	33	0	0	33	0	0	0	0	0	FALSE	adaptation to inhibitors of peptidoglycan synthesis	transcription	DNA binding [GO:0003677]; sigma factor activity [GO:0016987]; DNA-templated transcription initiation [GO:0006352]	DNA-directed RNA polymerase complex [GO:0000428]; DNA binding [GO:0003677]; DNA-directed 5'-3' RNA polymerase activity [GO:0003899]; magnesium ion binding [GO:0000287]; zinc ion binding [GO:0008270]; DNA-templated transcription [GO:0006351]; response to antibiotic [GO:0046677]	DNA binding [GO:0003677]
511	TAGU-MREB	model_4_multimer	0.748176	0.587911	88.3645	0.619964	TAGU_BACSU	MREB_BACSU	tagU	mreB	Q02115	Q01465	Q02115-Q01465	FALSE	FALSE	FALSE	FALSE	TRUE	FALSE	9	0	0	9	0	0	0	0	0	FALSE	transfer of anionic cell wall polymers from lipid-linked precursors to peptidoglycan	cell shape determination	membrane raft [GO:0045121]; plasma membrane [GO:0005886]; phosphotransferase activity, for other substituted phosphate groups [GO:0016780]; cell wall assembly [GO:0070726]	cytoplasm [GO:0005737]; ATP binding [GO:0005524]; cell morphogenesis [GO:0000902]; regulation of cell shape [GO:0008360]
512	SIGV-RPOB	model_1_multimer	0.780044	0.587612	86.3393	0.626099	SIGV_BACSU	RPOB_BACSU	sigV	rpoB	O05404	P37870	O05404-P37870	FALSE	FALSE	FALSE	FALSE	TRUE	FALSE	24	0	0	24	0	0	0	0	0	FALSE	resistance to lytic enzymes	transcription	DNA binding [GO:0003677]; sigma factor activity [GO:0016987]; DNA-templated transcription initiation [GO:0006352]	DNA-directed RNA polymerase complex [GO:0000428]; DNA binding [GO:0003677]; DNA-directed 5'-3' RNA polymerase activity [GO:0003899]; ribonucleoside binding [GO:0032549]; DNA-templated transcription [GO:0006351]; response to antibiotic [GO:0046677]	DNA binding [GO:0003677]
513	SSBA-PRIA	model_1_multimer	0.75905	0.58703	85.1584	0.621434	SSBA_BACSU	PRIA_BACSU	ssbA	priA	P37455	P94461	P37455-P94461	FALSE	FALSE	FALSE	FALSE	TRUE	FALSE	0	0	0	0	0	0	0	0	0	FALSE	DNA replication, DNA repair/ recombination	DNA replication initiation	nucleoid [GO:0009295]; single-stranded DNA binding [GO:0003697]; DNA recombination [GO:0006310]; DNA repair [GO:0006281]; DNA replication [GO:0006260]; positive regulation of helicase activity [GO:0051096]	primosome complex [GO:1990077]; 3'-5' DNA helicase activity [GO:0043138]; ATP binding [GO:0005524]; DNA binding [GO:0003677]; hydrolase activity [GO:0016787]; zinc ion binding [GO:0008270]; DNA recombination [GO:0006310]; DNA replication initiation [GO:0006270]; DNA replication, synthesis of RNA primer [GO:0006269]; DNA unwinding involved in DNA replication [GO:0006268]; double-strand break repai…	DNA recombination [GO:0006310]
514	SPX-YLYA	model_1_multimer	0.694096	0.58612	82.9518	0.607716	SPX_BACSU	YLYA_BACSU	spx	ylyA	O31602	Q45478	O31602-Q45478	FALSE	FALSE	FALSE	FALSE	TRUE	FALSE	0	0	0	0	0	0	0	0	0	FALSE	negative and positive regulator of many genes	control of SigG-dependent transcription	cytosol [GO:0005829]; negative regulation of DNA-templated transcription [GO:0045892]	zinc ion binding [GO:0008270]
515	MBL-MREB	model_2_multimer	0.739448	0.584354	90.1633	0.615373	MBL_BACSU	MREB_BACSU	mbl	mreB	P39751	Q01465	P39751-Q01465	FALSE	TRUE	TRUE	TRUE	TRUE	FALSE	23	5	21.7	21	3	14.3	2	2	100	FALSE	cell shape determination	cell shape determination	cytoplasm [GO:0005737]; ATP binding [GO:0005524]; cell morphogenesis [GO:0000902]; regulation of cell shape [GO:0008360]	cytoplasm [GO:0005737]; ATP binding [GO:0005524]; cell morphogenesis [GO:0000902]; regulation of cell shape [GO:0008360]	cytoplasm [GO:0005737]; cell morphogenesis [GO:0000902]; ATP binding [GO:0005524]; regulation of cell shape [GO:0008360]
516	ATPB-ATPG	model_1_multimer	0.742986	0.582571	89.331	0.614654	ATPB_BACSU	ATPG_BACSU	atpD	atpG	P37809	P37810	P37809-P37810	TRUE	FALSE	TRUE	TRUE	TRUE	FALSE	11	0	0	10	0	0	1	0	0	TRUE	ATP synthesis	ATP synthesis	membrane raft [GO:0045121]; plasma membrane [GO:0005886]; proton-transporting ATP synthase complex, catalytic core F(1) [GO:0045261]; ATP binding [GO:0005524]; proton-transporting ATP synthase activity, rotational mechanism [GO:0046933]; proton-transporting ATPase activity, rotational mechanism [GO:0046961]	membrane raft [GO:0045121]; plasma membrane [GO:0005886]; proton-transporting ATP synthase complex, catalytic core F(1) [GO:0045261]; ATP binding [GO:0005524]; proton-transporting ATP synthase activity, rotational mechanism [GO:0046933]; proton motive force-driven ATP synthesis [GO:0015986]; proton motive force-driven plasma membrane ATP synthesis [GO:0042777]	ATP binding [GO:0005524]; proton-transporting ATP synthase complex, catalytic core F(1) [GO:0045261]; membrane raft [GO:0045121]; plasma membrane [GO:0005886]; proton-transporting ATP synthase activity, rotational mechanism [GO:0046933]
517	YUXL-PNP	model_5_multimer	0.635837	0.581807	92.1722	0.592613	YUXL_BACSU	PNP_BACSU	yuxL	pnp	P39839	P50849	P39839-P50849	FALSE	FALSE	FALSE	TRUE	FALSE	FALSE	60	6	10	60	6	10	0	0	0	FALSE	unknown	DNA repair, competence development, RNA degradation	serine-type endopeptidase activity [GO:0004252]; proteolysis [GO:0006508]	cytosol [GO:0005829]; 3'-5'-exoribonuclease activity [GO:0000175]; magnesium ion binding [GO:0000287]; polyribonucleotide nucleotidyltransferase activity [GO:0004654]; RNA binding [GO:0003723]; establishment of competence for transformation [GO:0030420]; mRNA catabolic process [GO:0006402]; RNA catabolic process [GO:0006401]; RNA processing [GO:0006396]
518	CHEW-MCPB	model_3_multimer	0.478619	0.579622	87.0471	0.559422	CHEW_BACSU	MCPB_BACSU	cheW	mcpB	P39802	P39215	P39802-P39215	FALSE	FALSE	FALSE	FALSE	TRUE	TRUE	10	0	0	10	0	0	0	0	0	FALSE	control of CheA activity	control of chemotaxis, sensing of different compounds	cytosol [GO:0005829]; chemotaxis [GO:0006935]; chemotaxis to oxidizable substrate [GO:0042333]; signal transduction [GO:0007165]	membrane raft [GO:0045121]; plasma membrane [GO:0005886]; chemotaxis [GO:0006935]; signal transduction [GO:0007165]	chemotaxis [GO:0006935]; signal transduction [GO:0007165]
519	YFIY-YUSV	model_5_multimer	0.716396	0.577194	89.2986	0.605034	YFIY_BACSU	YUSV_BACSU	yfiY	yusV	O31567	O32188	O31567-O32188	FALSE	FALSE	FALSE	FALSE	TRUE	TRUE	13	0	0	13	0	0	0	0	0	FALSE	acquisition of iron	acquisition of iron	cytoplasm [GO:0005737]; membrane raft [GO:0045121]; outer membrane-bounded periplasmic space [GO:0030288]; plasma membrane [GO:0005886]; ion transport [GO:0006811]; iron ion homeostasis [GO:0055072]	plasma membrane [GO:0005886]; ATP binding [GO:0005524]; ion transport [GO:0006811]; iron ion homeostasis [GO:0055072]	ion transport [GO:0006811]; iron ion homeostasis [GO:0055072]; plasma membrane [GO:0005886]
520	DPO3X-RECO	model_4_multimer	0.573218	0.575246	84.1032	0.57484	DPO3X_BACSU	RECO_BACSU	dnaX	recO	P09122	P42095	P09122-P42095	FALSE	FALSE	FALSE	FALSE	TRUE	TRUE	4	2	50	4	2	50	0	0	0	FALSE	DNA replication	DNA repair/ recombination	DNA polymerase III complex [GO:0009360]; ATP binding [GO:0005524]; DNA binding [GO:0003677]; DNA-directed DNA polymerase activity [GO:0003887]; DNA-templated DNA replication [GO:0006261]	bacterial nucleoid [GO:0043590]; cytoplasm [GO:0005737]; DNA recombination [GO:0006310]; double-strand break repair [GO:0006302]
521	MTLR-PTMA	model_3_multimer	0.60617	0.575199	79.7409	0.581393	MTLR_BACSU	PTMA_BACSU	mtlR	mtlF	P96574	C0H3V2	P96574-C0H3V2	FALSE	FALSE	FALSE	FALSE	TRUE	TRUE	0	0	0	0	0	0	0	0	0	FALSE	regulation of mannitol utilization	mannitol uptake and phosphorylation	DNA binding [GO:0003677]; kinase activity [GO:0016301]; protein-N(PI)-phosphohistidine-sugar phosphotransferase activity [GO:0008982]; phosphoenolpyruvate-dependent sugar phosphotransferase system [GO:0009401]; phosphorylation [GO:0016310]; regulation of DNA-templated transcription [GO:0006355]	cytoplasm [GO:0005737]; plasma membrane [GO:0005886]; kinase activity [GO:0016301]; protein-phosphocysteine-sugar phosphotransferase activity [GO:0090563]; phosphoenolpyruvate-dependent sugar phosphotransferase system [GO:0009401]; phosphorylation [GO:0016310]	kinase activity [GO:0016301]; phosphoenolpyruvate-dependent sugar phosphotransferase system [GO:0009401]; phosphorylation [GO:0016310]
522	NATK-NATR	model_3_multimer	0.573216	0.572629	80.4378	0.572746	NATK_BACSU	NATR_BACSU	natK	natR	P70954	P70955	P70954-P70955	FALSE	FALSE	FALSE	FALSE	TRUE	FALSE	0	0	0	0	0	0	0	0	0	TRUE	regulation of the natA-natB operon	regulation of the natA-natB operon	plasma membrane [GO:0005886]; ATP binding [GO:0005524]; protein histidine kinase activity [GO:0004673]; phosphorelay signal transduction system [GO:0000160]	cytosol [GO:0005829]; protein-DNA complex [GO:0032993]; DNA-binding transcription activator activity [GO:0001216]; phosphorelay response regulator activity [GO:0000156]; transcription cis-regulatory region binding [GO:0000976]; regulation of DNA-templated transcription [GO:0006355]
523	COMGC-LEP4	model_2_multimer	0.7978	0.571299	91.1611	0.616599	COMGC_BACSU	LEP4_BACSU	comGC	comC	P25955	P15378	P25955-P15378	FALSE	FALSE	FALSE	FALSE	TRUE	TRUE	0	0	0	0	0	0	0	0	0	FALSE	genetic competence	genetic competence	cell surface [GO:0009986]; plasma membrane [GO:0005886]; establishment of competence for transformation [GO:0030420]	plasma membrane [GO:0005886]; aspartic-type endopeptidase activity [GO:0004190]; metal ion binding [GO:0046872]; methyltransferase activity [GO:0008168]; establishment of competence for transformation [GO:0030420]; methylation [GO:0032259]; signal peptide processing [GO:0006465]; sporulation resulting in formation of a cellular spore [GO:0030435]	establishment of competence for transformation [GO:0030420]; plasma membrane [GO:0005886]
524	MREB-RODA	model_4_multimer	0.748386	0.570161	89.8268	0.605806	MREB_BACSU	RODA_BACSU	mreB	rodA	Q01465	P39604	Q01465-P39604	FALSE	FALSE	FALSE	FALSE	TRUE	TRUE	7	0	0	7	0	0	0	0	0	FALSE	cell shape determination	control of cell shape and elongation	cytoplasm [GO:0005737]; ATP binding [GO:0005524]; cell morphogenesis [GO:0000902]; regulation of cell shape [GO:0008360]	cell division site [GO:0032153]; plasma membrane [GO:0005886]; lipid-linked peptidoglycan transporter activity [GO:0015648]; peptidoglycan glycosyltransferase activity [GO:0008955]; cell division [GO:0051301]; cell wall organization [GO:0071555]; peptidoglycan biosynthetic process [GO:0009252]; regulation of cell shape [GO:0008360]	regulation of cell shape [GO:0008360]
525	SIGX-RPOB	model_3_multimer	0.816603	0.567902	85.6393	0.617642	SIGX_BACSU	RPOB_BACSU	sigX	rpoB	P35165	P37870	P35165-P37870	FALSE	FALSE	FALSE	TRUE	TRUE	FALSE	24	1	4.2	24	1	4.2	0	0	0	FALSE	resistance to cationic antimcrobial peptides	transcription	plasma membrane [GO:0005886]; DNA binding [GO:0003677]; sigma factor activity [GO:0016987]; DNA-templated transcription initiation [GO:0006352]	DNA-directed RNA polymerase complex [GO:0000428]; DNA binding [GO:0003677]; DNA-directed 5'-3' RNA polymerase activity [GO:0003899]; ribonucleoside binding [GO:0032549]; DNA-templated transcription [GO:0006351]; response to antibiotic [GO:0046677]	DNA binding [GO:0003677]
526	SSBA-UNG	model_4_multimer	0.622864	0.566323	84.7282	0.577631	SSBA_BACSU	UNG_BACSU	ssbA	ung	P37455	P39615	P37455-P39615	FALSE	FALSE	FALSE	FALSE	TRUE	FALSE	2	0	0	2	0	0	0	0	0	FALSE	DNA replication, DNA repair/ recombination	DNA repair	nucleoid [GO:0009295]; single-stranded DNA binding [GO:0003697]; DNA recombination [GO:0006310]; DNA repair [GO:0006281]; DNA replication [GO:0006260]; positive regulation of helicase activity [GO:0051096]	cytoplasm [GO:0005737]; uracil DNA N-glycosylase activity [GO:0004844]; base-excision repair, AP site formation via deaminated base removal [GO:0097510]
527	PTSBC-PTW3C	model_5_multimer	0.629411	0.565748	82.9199	0.578481	PTSBC_BACSU	PTW3C_BACSU	sacP	gamP	P05306	P39816	P05306-P39816	FALSE	TRUE	FALSE	TRUE	TRUE	TRUE	1	0	0	1	0	0	0	0	0	FALSE	sucrose uptake and phosphorylation, control of SacT activity	glucosamine uptake and phosphorylation	plasma membrane [GO:0005886]; kinase activity [GO:0016301]; protein-N(PI)-phosphohistidine-sugar phosphotransferase activity [GO:0008982]; protein-phosphocysteine-sugar phosphotransferase activity [GO:0090563]; protein-phosphocysteine-trehalose phosphotransferase system transporter activity [GO:0090589]; phosphoenolpyruvate-dependent sugar phosphotransferase system [GO:0009401]; phosphorylation […	plasma membrane [GO:0005886]; glucose transmembrane transporter activity [GO:0005355]; kinase activity [GO:0016301]; metal ion binding [GO:0046872]; protein-N(PI)-phosphohistidine-sugar phosphotransferase activity [GO:0008982]; protein-phosphocysteine-sugar phosphotransferase activity [GO:0090563]; phosphoenolpyruvate-dependent sugar phosphotransferase system [GO:0009401]; phosphorylation [GO:001…	phosphorylation [GO:0016310]; protein-phosphocysteine-sugar phosphotransferase activity [GO:0090563]; protein-N(PI)-phosphohistidine-sugar phosphotransferase activity [GO:0008982]; plasma membrane [GO:0005886]; phosphoenolpyruvate-dependent sugar phosphotransferase system [GO:0009401]; kinase activity [GO:0016301]
528	FTSL-DIVIC	model_5_multimer	0.573138	0.565748	83.4769	0.567226	FTSL_BACSU	DIVIC_BACSU	ftsL	divIC	Q07867	P37471	Q07867-P37471	FALSE	FALSE	FALSE	FALSE	TRUE	TRUE	0	0	0	0	0	0	0	0	0	FALSE	Z-ring maturation and focusing septal peptidoglycan synthesis	septum formation	cell division site [GO:0032153]; plasma membrane [GO:0005886]; FtsZ-dependent cytokinesis [GO:0043093]	cell division [GO:0051301]
529	NUSA-RPOB	model_1_multimer	0.73445	0.565079	87.622	0.598953	NUSA_BACSU	RPOB_BACSU	nusA	rpoB	P32727	P37870	P32727-P37870	TRUE	TRUE	TRUE	FALSE	TRUE	FALSE	46	5	10.9	45	5	11.1	1	0	0	FALSE	transcription	transcription	cytosol [GO:0005829]; DNA-binding transcription factor activity [GO:0003700]; RNA binding [GO:0003723]; DNA-templated transcription termination [GO:0006353]; transcription antitermination [GO:0031564]	DNA-directed RNA polymerase complex [GO:0000428]; DNA binding [GO:0003677]; DNA-directed 5'-3' RNA polymerase activity [GO:0003899]; ribonucleoside binding [GO:0032549]; DNA-templated transcription [GO:0006351]; response to antibiotic [GO:0046677]
530	RPOC-SIGV	model_3_multimer	0.757801	0.564193	84.2758	0.602915	RPOC_BACSU	SIGV_BACSU	rpoC	sigV	P37871	O05404	P37871-O05404	FALSE	FALSE	FALSE	FALSE	TRUE	FALSE	33	0	0	33	0	0	0	0	0	FALSE	transcription	resistance to lytic enzymes	DNA-directed RNA polymerase complex [GO:0000428]; DNA binding [GO:0003677]; DNA-directed 5'-3' RNA polymerase activity [GO:0003899]; magnesium ion binding [GO:0000287]; zinc ion binding [GO:0008270]; DNA-templated transcription [GO:0006351]; response to antibiotic [GO:0046677]	DNA binding [GO:0003677]; sigma factor activity [GO:0016987]; DNA-templated transcription initiation [GO:0006352]	DNA binding [GO:0003677]
531	QCRA-QCRC	model_4_multimer	0.616031	0.562618	85.6108	0.573301	QCRA_BACSU	QCRC_BACSU	qcrA	qcrC	P46911	P46913	P46911-P46913	FALSE	FALSE	FALSE	FALSE	TRUE	TRUE	0	0	0	0	0	0	0	0	0	TRUE	respiration	respiration	plasma membrane [GO:0005886]; 2 iron, 2 sulfur cluster binding [GO:0051537]; metal ion binding [GO:0046872]; oxidoreductase activity [GO:0016491]	plasma membrane [GO:0005886]; electron transfer activity [GO:0009055]; heme binding [GO:0020037]; iron ion binding [GO:0005506]	plasma membrane [GO:0005886]
532	YLBF-RNY	model_3_multimer	0.509249	0.561772	79.0331	0.551267	YLBF_BACSU	RNY_BACSU	ylbF	rny	O34412	O31774	O34412-O31774	FALSE	FALSE	FALSE	FALSE	TRUE	TRUE	10	2	20	10	2	20	0	0	0	FALSE	control of RNase Y activity, see Targets of the Y complex	RNA processing and degradation	cytoplasm [GO:0005737]; establishment of competence for transformation [GO:0030420]; sporulation resulting in formation of a cellular spore [GO:0030435]	plasma membrane [GO:0005886]; endoribonuclease activity [GO:0004521]; identical protein binding [GO:0042802]; RNA binding [GO:0003723]; mRNA catabolic process [GO:0006402]; mRNA processing [GO:0006397]
533	YBDJ-YBDK	model_3_multimer	0.523901	0.56173	80.663	0.554164	YBDJ_BACSU	YBDK_BACSU	ybdJ	ybdK	O31432	O31433	O31432-O31433	FALSE	FALSE	FALSE	FALSE	TRUE	TRUE	0	0	0	0	0	0	0	0	0	FALSE	unknown	unknown	cytosol [GO:0005829]; protein-DNA complex [GO:0032993]; DNA-binding transcription activator activity [GO:0001216]; phosphorelay response regulator activity [GO:0000156]; transcription cis-regulatory region binding [GO:0000976]	membrane [GO:0016020]; plasma membrane [GO:0005886]; ATP binding [GO:0005524]; phosphorelay sensor kinase activity [GO:0000155]
534	FLOA-FTSH	model_4_multimer	0.595244	0.559921	81.2022	0.566986	FLOA_BACSU	FTSH_BACSU	floA	ftsH	P54466	P37476	P54466-P37476	FALSE	FALSE	FALSE	TRUE	TRUE	TRUE	16	1	6.2	16	1	6.2	0	0	0	FALSE	control of membrane fluidity	cell division, sporulation initiation	membrane raft [GO:0045121]; plasma membrane [GO:0005886]	cell septum [GO:0030428]; membrane raft [GO:0045121]; plasma membrane [GO:0005886]; ATP binding [GO:0005524]; ATP hydrolysis activity [GO:0016887]; ATP-dependent peptidase activity [GO:0004176]; metalloendopeptidase activity [GO:0004222]; peptidase activity [GO:0008233]; zinc ion binding [GO:0008270]; cell cycle [GO:0007049]; cell division [GO:0051301]; protein catabolic process [GO:0030163]; pro…	membrane raft [GO:0045121]; plasma membrane [GO:0005886]
535	PTJB-LICR	model_5_multimer	0.721205	0.559396	85.7554	0.591758	PTJB_BACSU	LICR_BACSU	licB	licR	P46318	P46321	P46318-P46321	FALSE	FALSE	FALSE	FALSE	TRUE	TRUE	0	0	0	0	0	0	0	0	0	FALSE	lichenan uptake and phosphorylation, control of LicR activity	regulation of lichenan utilization	cytoplasm [GO:0005737]; kinase activity [GO:0016301]; protein-N(PI)-phosphohistidine-sugar phosphotransferase activity [GO:0008982]; phosphoenolpyruvate-dependent sugar phosphotransferase system [GO:0009401]; phosphorylation [GO:0016310]	kinase activity [GO:0016301]; protein-N(PI)-phosphohistidine-sugar phosphotransferase activity [GO:0008982]; RNA binding [GO:0003723]; phosphoenolpyruvate-dependent sugar phosphotransferase system [GO:0009401]; phosphorylation [GO:0016310]; regulation of DNA-templated transcription [GO:0006355]	protein-N(PI)-phosphohistidine-sugar phosphotransferase activity [GO:0008982]; kinase activity [GO:0016301]; phosphoenolpyruvate-dependent sugar phosphotransferase system [GO:0009401]; phosphorylation [GO:0016310]
536	SIGY-RPOC	model_4_multimer	0.727067	0.558481	87.803	0.592198	SIGY_BACSU	RPOC_BACSU	sigY	rpoC	P94370	P37871	P94370-P37871	FALSE	FALSE	FALSE	FALSE	TRUE	FALSE	33	0	0	33	0	0	0	0	0	FALSE	maintenance of the SP prophage	transcription	DNA binding [GO:0003677]; sigma factor activity [GO:0016987]; DNA-templated transcription initiation [GO:0006352]	DNA-directed RNA polymerase complex [GO:0000428]; DNA binding [GO:0003677]; DNA-directed 5'-3' RNA polymerase activity [GO:0003899]; magnesium ion binding [GO:0000287]; zinc ion binding [GO:0008270]; DNA-templated transcription [GO:0006351]; response to antibiotic [GO:0046677]	DNA binding [GO:0003677]
537	MALR-MALK	model_5_multimer	0.430626	0.558314	87.357	0.532776	MALR_BACSU	MALK_BACSU	malR	malK	O05251	O05250	O05251-O05250	FALSE	FALSE	FALSE	FALSE	TRUE	TRUE	2	0	0	2	0	0	0	0	0	TRUE	regulation of malate uptake	regulation of malate uptake	cytoplasm [GO:0005737]; DNA binding [GO:0003677]; DNA-binding transcription factor activity [GO:0003700]; phosphorelay response regulator activity [GO:0000156]	plasma membrane [GO:0005886]; ATP binding [GO:0005524]; phosphorelay sensor kinase activity [GO:0000155]; regulation of DNA-templated transcription [GO:0006355]
538	SPX-BTR	model_5_multimer	0.771942	0.557088	91.233	0.600059	SPX_BACSU	BTR_BACSU	spx	btr	O31602	P40408	O31602-P40408	FALSE	FALSE	FALSE	FALSE	TRUE	FALSE	0	0	0	0	0	0	0	0	0	FALSE	negative and positive regulator of many genes	regulation of iron acquisition	cytosol [GO:0005829]; negative regulation of DNA-templated transcription [GO:0045892]	cytoplasm [GO:0005737]; DNA-binding transcription factor activity [GO:0003700]; sequence-specific DNA binding [GO:0043565]
539	CWLO-FTSX	model_4_multimer	0.458907	0.55618	84.0004	0.536725	CWLO_BACSU	FTSX_BACSU	cwlO	ftsX	P40767	O34876	P40767-O34876	FALSE	FALSE	FALSE	FALSE	TRUE	FALSE	8	0	0	8	0	0	0	0	0	FALSE	cell wall synthesis, cell elongation	control of cell wall synthesis	extracellular region [GO:0005576]; cysteine-type peptidase activity [GO:0008234]; cell wall organization [GO:0071555]; proteolysis [GO:0006508]	membrane raft [GO:0045121]; plasma membrane [GO:0005886]; asymmetric cell division [GO:0008356]; cell septum assembly [GO:0090529]; positive regulation of sporulation resulting in formation of a cellular spore [GO:0045881]; regulation of phosphorelay signal transduction system [GO:0070297]
540	SSBA-RECDL	model_5_multimer	0.690015	0.5554	82.3298	0.582323	SSBA_BACSU	RECDL_BACSU	ssbA	yrrC	P37455	O34481	P37455-O34481	FALSE	FALSE	FALSE	FALSE	TRUE	TRUE	2	0	0	2	0	0	0	0	0	FALSE	DNA replication, DNA repair/ recombination	replication fork progression, control of RecA activity	nucleoid [GO:0009295]; single-stranded DNA binding [GO:0003697]; DNA recombination [GO:0006310]; DNA repair [GO:0006281]; DNA replication [GO:0006260]; positive regulation of helicase activity [GO:0051096]	exodeoxyribonuclease V complex [GO:0009338]; 5'-3' DNA helicase activity [GO:0043139]; ATP binding [GO:0005524]; ATP hydrolysis activity [GO:0016887]; DNA binding [GO:0003677]; single-stranded DNA helicase activity [GO:0017116]; DNA recombination [GO:0006310]	DNA recombination [GO:0006310]
541	PHRG-RAPG	model_4_multimer	0.849906	0.555187	89.9997	0.614131	PHRG_BACSU	RAPG_BACSU	phrG	rapG	O32295	O32294	O32295-O32294	FALSE	FALSE	FALSE	FALSE	TRUE	TRUE	0	0	0	0	0	0	0	0	0	TRUE	control of DegU activity	control of DegU activity		phosphoprotein phosphatase activity [GO:0004721]
542	SIGZ-RPOC	model_3_multimer	0.758493	0.553941	84.8146	0.594851	SIGZ_BACSU	RPOC_BACSU	sigZ	rpoC	O05409	P37871	O05409-P37871	FALSE	FALSE	FALSE	FALSE	TRUE	FALSE	33	0	0	33	0	0	0	0	0	FALSE	Transcription	transcription	DNA binding [GO:0003677]; sigma factor activity [GO:0016987]; DNA-templated transcription initiation [GO:0006352]	DNA-directed RNA polymerase complex [GO:0000428]; DNA binding [GO:0003677]; DNA-directed 5'-3' RNA polymerase activity [GO:0003899]; magnesium ion binding [GO:0000287]; zinc ion binding [GO:0008270]; DNA-templated transcription [GO:0006351]; response to antibiotic [GO:0046677]	DNA binding [GO:0003677]
543	SYM-FADN	model_3_multimer	0.745845	0.553541	89.9269	0.592002	SYM_BACSU	FADN_BACSU	metG	fadN	P37465	O32178	P37465-O32178	FALSE	FALSE	FALSE	TRUE	FALSE	FALSE	20	0	0	20	0	0	0	0	0	FALSE	translation	fatty acid degradation	cytoplasm [GO:0005737]; ATP binding [GO:0005524]; methionine-tRNA ligase activity [GO:0004825]; tRNA binding [GO:0000049]; methionyl-tRNA aminoacylation [GO:0006431]	3-hydroxyacyl-CoA dehydrogenase activity [GO:0003857]; 3-hydroxybutyryl-CoA dehydrogenase activity [GO:0008691]; NAD+ binding [GO:0070403]; oxidoreductase activity [GO:0016491]; fatty acid beta-oxidation [GO:0006635]
544	EBRA-EBRB	model_5_multimer	0.589602	0.552772	79.6845	0.560138	EBRA_BACSU	EBRB_BACSU	ebrA	ebrB	P0CW80	P0CW82	P0CW80-P0CW82	FALSE	TRUE	FALSE	FALSE	TRUE	FALSE	0	0	0	0	0	0	0	0	0	TRUE	multidrug resistance	multidrug resistance	plasma membrane [GO:0005886]; transmembrane transporter activity [GO:0022857]; transmembrane transport [GO:0055085]	plasma membrane [GO:0005886]; transmembrane transporter activity [GO:0022857]; transmembrane transport [GO:0055085]	transmembrane transporter activity [GO:0022857]; plasma membrane [GO:0005886]; transmembrane transport [GO:0055085]
545	DPO3B-DNAG	model_3_multimer	0.619643	0.551719	86.2677	0.565304	DPO3B_BACSU	DNAG_BACSU	dnaN	dnaG	P05649	P05096	P05649-P05096	FALSE	FALSE	FALSE	FALSE	TRUE	TRUE	3	1	33.3	3	1	33.3	0	0	0	FALSE	DNA replication, DNA repair	DNA replication	cytoplasm [GO:0005737]; DNA polymerase III complex [GO:0009360]; 3'-5' exonuclease activity [GO:0008408]; DNA binding [GO:0003677]; DNA-directed DNA polymerase activity [GO:0003887]; DNA strand elongation involved in DNA replication [GO:0006271]	cytoplasm [GO:0005737]; DNA-directed RNA polymerase complex [GO:0000428]; primosome complex [GO:1990077]; ATP binding [GO:0005524]; DNA binding [GO:0003677]; DNA helicase activity [GO:0003678]; DNA primase activity [GO:0003896]; zinc ion binding [GO:0008270]; DNA replication, synthesis of RNA primer [GO:0006269]	cytoplasm [GO:0005737]; DNA binding [GO:0003677]
546	FLAV-NOSO	model_1_multimer	0.827515	0.551088	94.8208	0.606374	FLAV_BACSU	NOSO_BACSU	ykuN	nos	O34737	O34453	O34737-O34453	FALSE	FALSE	FALSE	FALSE	TRUE	TRUE	0	0	0	0	0	0	0	0	0	FALSE	electron transfer	production of nitric oxide	FMN binding [GO:0010181]	heme binding [GO:0020037]; metal ion binding [GO:0046872]; nitric-oxide synthase activity [GO:0004517]; nitric oxide biosynthetic process [GO:0006809]
547	RUVB-RECU	model_2_multimer	0.623002	0.550915	85.6928	0.565332	RUVB_BACSU	RECU_BACSU	ruvB	recU	O32055	P39792	O32055-P39792	FALSE	FALSE	FALSE	FALSE	TRUE	TRUE	0	0	0	0	0	0	0	0	0	FALSE	DNA repair/ recombination	DNA repair/ recombination and chromosome segregation	ATP binding [GO:0005524]; ATP hydrolysis activity [GO:0016887]; DNA binding [GO:0003677]; four-way junction helicase activity [GO:0009378]; DNA recombination [GO:0006310]; DNA repair [GO:0006281]; SOS response [GO:0009432]	cytoplasm [GO:0005737]; crossover junction endodeoxyribonuclease activity [GO:0008821]; DNA binding [GO:0003677]; magnesium ion binding [GO:0000287]; chromosome segregation [GO:0007059]; DNA recombination [GO:0006310]; DNA repair [GO:0006281]	DNA repair [GO:0006281]; DNA recombination [GO:0006310]; DNA binding [GO:0003677]
548	COTE-COTH	model_4_multimer	0.7989	0.55055	89.9877	0.60022	COTE_BACSU	COTH_BACSU	cotE	cotH	P14016	Q45535	P14016-Q45535	FALSE	FALSE	FALSE	FALSE	TRUE	FALSE	0	0	0	0	0	0	0	0	0	FALSE	assembly of the outer spore coat	protection of CotU and CotC in the mother cell	identical protein binding [GO:0042802]; sporulation resulting in formation of a cellular spore [GO:0030435]	sporulation resulting in formation of a cellular spore [GO:0030435]	sporulation resulting in formation of a cellular spore [GO:0030435]
549	COX2-SCOB	model_5_multimer	0.741353	0.549298	94.2324	0.587709	COX2_BACSU	SCOB_BACSU	ctaC	scoB	P24011	P42316	P24011-P42316	FALSE	FALSE	FALSE	FALSE	TRUE	FALSE	0	0	0	0	0	0	0	0	0	FALSE	respiration	3-hydroxybutyrate utilization	plasma membrane [GO:0005886]; respirasome [GO:0070469]; copper ion binding [GO:0005507]; cytochrome-c oxidase activity [GO:0004129]; heme binding [GO:0020037]; ATP synthesis coupled electron transport [GO:0042773]	acetate CoA-transferase activity [GO:0008775]; CoA-transferase activity [GO:0008410]; succinyl-CoA:3-oxo-acid CoA-transferase activity [GO:0008260]
550	SOJ-NRDR	model_1_multimer	0.717765	0.547753	90.5956	0.581755	SOJ_BACSU	NRDR_BACSU	soj	nrdR	P37522	Q45549	P37522-Q45549	FALSE	FALSE	TRUE	FALSE	FALSE	FALSE	3	0	0	2	0	0	1	0	0	FALSE	forespore chromosome partitioning / negative regulation of Sporulation initiation	control of ribonucleotide reductase expression	ATP binding [GO:0005524]; ATP hydrolysis activity [GO:0016887]; negative regulation of sporulation resulting in formation of a cellular spore [GO:0042174]; sporulation resulting in formation of a cellular spore [GO:0030435]	ATP binding [GO:0005524]; DNA binding [GO:0003677]; zinc ion binding [GO:0008270]; negative regulation of DNA-templated transcription [GO:0045892]	ATP binding [GO:0005524]
551	PRSA-YXKC	model_5_multimer	0.653265	0.543826	84.5639	0.565714	PRSA_BACSU	YXKC_BACSU	prsA	yxkC	P24327	P94356	P24327-P94356	FALSE	FALSE	TRUE	FALSE	FALSE	FALSE	121	7	5.8	119	5	4.2	2	2	100	FALSE	protein folding	unknown	membrane raft [GO:0045121]; plasma membrane [GO:0005886]; peptidyl-prolyl cis-trans isomerase activity [GO:0003755]; protein folding [GO:0006457]; protein transport [GO:0015031]	extracellular region [GO:0005576]
552	COMEC-COMEA	model_1_multimer	0.835221	0.543108	86.7579	0.601531	COMEC_BACSU	COMEA_BACSU	comEC	comEA	P39695	P39694	P39695-P39694	FALSE	FALSE	FALSE	FALSE	TRUE	TRUE	0	0	0	0	0	0	0	0	0	TRUE	genetic competence	genetic competence	plasma membrane [GO:0005886]; establishment of competence for transformation [GO:0030420]	plasma membrane [GO:0005886]; type II protein secretion system complex [GO:0015627]; DNA binding [GO:0003677]; DNA repair [GO:0006281]; establishment of competence for transformation [GO:0030420]; protein secretion by the type II secretion system [GO:0015628]	establishment of competence for transformation [GO:0030420]; plasma membrane [GO:0005886]
553	SP3AH-SP3AG	model_1_multimer	0.554323	0.542945	69.7271	0.545221	SP3AH_BACSU	SP3AG_BACSU	spoIIIAH	spoIIIAG	P49785	P49784	P49785-P49784	FALSE	FALSE	FALSE	FALSE	TRUE	TRUE	0	0	0	0	0	0	0	0	0	TRUE	activation of SigG, forespore encasement by the spore coat	activation of SigG	plasma membrane [GO:0005886]; sporulation resulting in formation of a cellular spore [GO:0030435]	plasma membrane [GO:0005886]; sporulation resulting in formation of a cellular spore [GO:0030435]	sporulation resulting in formation of a cellular spore [GO:0030435]; plasma membrane [GO:0005886]
554	YLBN-RS10	model_2_multimer	0.531003	0.542897	78.6349	0.540518	YLBN_BACSU	RS10_BACSU	ylbN	rpsJ	O34445	P21471	O34445-P21471	FALSE	FALSE	TRUE	FALSE	FALSE	TRUE	5	2	40	4	2	50	1	0	0	FALSE	accumulation of 23S rRNA	translation		small ribosomal subunit [GO:0015935]; structural constituent of ribosome [GO:0003735]; tRNA binding [GO:0000049]; translation [GO:0006412]
555	YACD-BDBD	model_5_multimer	0.662879	0.54102	89.0622	0.565392	YACD_BACSU	BDBD_BACSU	yacD	bdbD	P37566	O32218	P37566-O32218	FALSE	FALSE	FALSE	TRUE	FALSE	FALSE	7	1	14.3	7	1	14.3	0	0	0	FALSE	unknown	oxidative folding of proteins	peptidyl-prolyl cis-trans isomerase activity [GO:0003755]	membrane raft [GO:0045121]; plasma membrane [GO:0005886]; oxidoreductase activity [GO:0016491]; establishment of competence for transformation [GO:0030420]
556	RAPA-PHRA	model_3_multimer	0.827245	0.540908	84.1735	0.598175	RAPA_BACSU	PHRA_BACSU	rapA	phrA	Q00828	Q00829	Q00828-Q00829	FALSE	FALSE	FALSE	FALSE	TRUE	FALSE	0	0	0	0	0	0	0	0	0	TRUE	control of sporulation initiation	control of sporulation initiation	phosphoprotein phosphatase activity [GO:0004721]; sporulation resulting in formation of a cellular spore [GO:0030435]
557	ATPB-F16PC	model_4_multimer	0.750206	0.537536	93.1091	0.58007	ATPB_BACSU	F16PC_BACSU	atpD	fbp	P37809	Q45597	P37809-Q45597	FALSE	FALSE	FALSE	TRUE	FALSE	FALSE	7	0	0	7	0	0	0	0	0	FALSE	ATP synthesis	gluconeogenesis	membrane raft [GO:0045121]; plasma membrane [GO:0005886]; proton-transporting ATP synthase complex, catalytic core F(1) [GO:0045261]; ATP binding [GO:0005524]; proton-transporting ATP synthase activity, rotational mechanism [GO:0046933]; proton-transporting ATPase activity, rotational mechanism [GO:0046961]	fructose 1,6-bisphosphate 1-phosphatase activity [GO:0042132]; gluconeogenesis [GO:0006094]
558	RS11-YABR	model_1_multimer	0.467805	0.53721	70.6804	0.523329	RS11_BACSU	YABR_BACSU	rpsK	yabR	P04969	P37560	P04969-P37560	TRUE	FALSE	TRUE	FALSE	FALSE	FALSE	19	4	21.1	16	1	6.2	3	3	100	FALSE	translation	unknown	cytosolic small ribosomal subunit [GO:0022627]; mRNA 5'-UTR binding [GO:0048027]; small ribosomal subunit rRNA binding [GO:0070181]; structural constituent of ribosome [GO:0003735]; maturation of SSU-rRNA from tricistronic rRNA transcript (SSU-rRNA, 5.8S rRNA, LSU-rRNA) [GO:0000462]; ribosomal small subunit assembly [GO:0000028]; translation [GO:0006412]	cytosolic small ribosomal subunit [GO:0022627]; mRNA binding [GO:0003729]; structural constituent of ribosome [GO:0003735]; translation [GO:0006412]	translation [GO:0006412]; cytosolic small ribosomal subunit [GO:0022627]; structural constituent of ribosome [GO:0003735]
559	OXDD-CGEA	model_5_multimer	0.796207	0.537057	89.0303	0.588887	OXDD_BACSU	CGEA_BACSU	oxdD	cgeA	O34767	P42089	O34767-P42089	FALSE	FALSE	FALSE	FALSE	TRUE	FALSE	0	0	0	0	0	0	0	0	0	FALSE	protection of the spore	maturation of the outermost layer of the spore	cytoplasm [GO:0005737]; metal ion binding [GO:0046872]; oxalate decarboxylase activity [GO:0046564]; oxalate metabolic process [GO:0033609]
560	DIVIB-DIVIC	model_4_multimer	0.673387	0.536509	86.0761	0.563885	DIVIB_BACSU	DIVIC_BACSU	divIB	divIC	P16655	P37471	P16655-P37471	FALSE	FALSE	FALSE	FALSE	TRUE	TRUE	1	0	0	1	0	0	0	0	0	FALSE	septum formation	septum formation	cell division site [GO:0032153]; plasma membrane [GO:0005886]; FtsZ-dependent cytokinesis [GO:0043093]; sporulation resulting in formation of a cellular spore [GO:0030435]	cell division [GO:0051301]
561	RAPI-PHRI	model_4_multimer	0.802732	0.536108	88.2856	0.589433	RAPI_BACSU	PHRI_BACSU	rapI	phrI	P96649	O31492	P96649-O31492	FALSE	FALSE	FALSE	FALSE	TRUE	TRUE	0	0	0	0	0	0	0	0	0	TRUE	control of transfer of the mobile genetic element ICEBs1	control of the transfer of the mobile genetic element ICEBs1	phosphoprotein phosphatase activity [GO:0004721]
562	SIGW-RPOB	model_3_multimer	0.813117	0.534424	86.7138	0.590162	SIGW_BACSU	RPOB_BACSU	sigW	rpoB	Q45585	P37870	Q45585-P37870	TRUE	FALSE	FALSE	TRUE	TRUE	FALSE	24	1	4.2	24	1	4.2	0	0	0	FALSE	adaptation to membrane-active compounds	transcription	DNA binding [GO:0003677]; sigma factor activity [GO:0016987]; DNA-templated transcription initiation [GO:0006352]	DNA-directed RNA polymerase complex [GO:0000428]; DNA binding [GO:0003677]; DNA-directed 5'-3' RNA polymerase activity [GO:0003899]; ribonucleoside binding [GO:0032549]; DNA-templated transcription [GO:0006351]; response to antibiotic [GO:0046677]	DNA binding [GO:0003677]
563	RECO-DNAI	model_3_multimer	0.576242	0.532125	80.4412	0.540949	RECO_BACSU	DNAI_BACSU	recO	dnaI	P42095	P06567	P42095-P06567	FALSE	FALSE	FALSE	FALSE	TRUE	TRUE	0	0	0	0	0	0	0	0	0	FALSE	DNA repair/ recombination	DNA replication	bacterial nucleoid [GO:0043590]; cytoplasm [GO:0005737]; DNA recombination [GO:0006310]; double-strand break repair [GO:0006302]	primosome complex [GO:1990077]; ATP binding [GO:0005524]; DNA replication [GO:0006260]; DNA replication, synthesis of RNA primer [GO:0006269]; DNA strand elongation involved in DNA replication [GO:0006271]
564	ENO-RS11	model_5_multimer	0.85599	0.531335	93.1669	0.596266	ENO_BACSU	RS11_BACSU	eno	rpsK	P37869	P04969	P37869-P04969	FALSE	FALSE	TRUE	FALSE	FALSE	FALSE	30	6	20	26	3	11.5	4	3	75	FALSE	enzyme in glycolysis/ gluconeogenesis	translation	cell surface [GO:0009986]; extracellular region [GO:0005576]; phosphopyruvate hydratase complex [GO:0000015]; magnesium ion binding [GO:0000287]; phosphopyruvate hydratase activity [GO:0004634]; glycolytic process [GO:0006096]; sporulation resulting in formation of a cellular spore [GO:0030435]	cytosolic small ribosomal subunit [GO:0022627]; mRNA 5'-UTR binding [GO:0048027]; small ribosomal subunit rRNA binding [GO:0070181]; structural constituent of ribosome [GO:0003735]; maturation of SSU-rRNA from tricistronic rRNA transcript (SSU-rRNA, 5.8S rRNA, LSU-rRNA) [GO:0000462]; ribosomal small subunit assembly [GO:0000028]; translation [GO:0006412]
565	SIGZ-RPOB	model_3_multimer	0.795669	0.530542	86.1319	0.583568	SIGZ_BACSU	RPOB_BACSU	sigZ	rpoB	O05409	P37870	O05409-P37870	FALSE	FALSE	FALSE	FALSE	TRUE	FALSE	24	0	0	24	0	0	0	0	0	FALSE	Transcription	transcription	DNA binding [GO:0003677]; sigma factor activity [GO:0016987]; DNA-templated transcription initiation [GO:0006352]	DNA-directed RNA polymerase complex [GO:0000428]; DNA binding [GO:0003677]; DNA-directed 5'-3' RNA polymerase activity [GO:0003899]; ribonucleoside binding [GO:0032549]; DNA-templated transcription [GO:0006351]; response to antibiotic [GO:0046677]	DNA binding [GO:0003677]
566	SIGO-RPOB	model_5_multimer	0.744806	0.528025	86.0407	0.571381	SIGO_BACSU	RPOB_BACSU	sigO	rpoB	O34843	P37870	O34843-P37870	FALSE	FALSE	FALSE	FALSE	TRUE	TRUE	24	1	4.2	24	1	4.2	0	0	0	FALSE	RNA polymerase sigma factor	transcription	DNA binding [GO:0003677]; sigma factor activity [GO:0016987]; DNA-templated transcription initiation [GO:0006352]; regulation of DNA-templated transcription [GO:0006355]	DNA-directed RNA polymerase complex [GO:0000428]; DNA binding [GO:0003677]; DNA-directed 5'-3' RNA polymerase activity [GO:0003899]; ribonucleoside binding [GO:0032549]; DNA-templated transcription [GO:0006351]; response to antibiotic [GO:0046677]	DNA binding [GO:0003677]
567	DNAB-RECR	model_2_multimer	0.474898	0.528003	75.0398	0.517382	DNAB_BACSU	RECR_BACSU	dnaB	recR	P07908	P24277	P07908-P24277	FALSE	FALSE	FALSE	FALSE	TRUE	FALSE	5	4	80	5	4	80	0	0	0	FALSE	DNA replication	DNA repair/ recombination	primosome complex [GO:1990077]; ATP binding [GO:0005524]; DNA binding [GO:0003677]; DNA replication, synthesis of RNA primer [GO:0006269]	DNA binding [GO:0003677]; metal ion binding [GO:0046872]; DNA recombination [GO:0006310]; DNA repair [GO:0006281]	DNA binding [GO:0003677]
568	PSTB1-PSTS	model_5_multimer	0.679166	0.527782	88.8098	0.558059	PSTB1_BACSU	PSTS_BACSU	pstB1	pstS	P46342	P46338	P46342-P46338	FALSE	FALSE	FALSE	FALSE	TRUE	TRUE	0	0	0	0	0	0	0	0	0	TRUE	high-affinity phosphate uptake	high-affinity phosphate uptake	plasma membrane [GO:0005886]; ATP binding [GO:0005524]; ATPase-coupled phosphate ion transmembrane transporter activity [GO:0015415]; inorganic phosphate transmembrane transporter activity [GO:0005315]	plasma membrane [GO:0005886]; phosphate ion binding [GO:0042301]; phosphate ion transport [GO:0006817]	plasma membrane [GO:0005886]
569	RL14-CSHA	model_2_multimer	0.660193	0.526921	86.7551	0.553575	RL14_BACSU	CSHA_BACSU	rplN	cshA	P12875	P96614	P12875-P96614	FALSE	FALSE	TRUE	FALSE	FALSE	FALSE	29	11	37.9	23	5	21.7	6	6	100	FALSE	translation	RNA helicase	cytosolic large ribosomal subunit [GO:0022625]; large ribosomal subunit rRNA binding [GO:0070180]; structural constituent of ribosome [GO:0003735]; translation [GO:0006412]	bacterial nucleoid [GO:0043590]; cytosol [GO:0005829]; plasma membrane [GO:0005886]; ATP binding [GO:0005524]; ATP hydrolysis activity [GO:0016887]; RNA binding [GO:0003723]; RNA helicase activity [GO:0003724]; RNA strand annealing activity [GO:0033592]; response to cold [GO:0009409]; ribosomal large subunit assembly [GO:0000027]; RNA catabolic process [GO:0006401]; RNA secondary structure unwind…
570	YACP-FAPR	model_1_multimer	0.623564	0.526915	81.8102	0.546245	YACP_BACSU	FAPR_BACSU	yacP	fapR	P37574	O34835	P37574-O34835	FALSE	FALSE	FALSE	FALSE	TRUE	FALSE	0	0	0	0	0	0	0	0	0	FALSE	ribosome-dependent mRNA decay	regulation of fatty acid biosynthesis		DNA binding [GO:0003677]; DNA-binding transcription factor activity [GO:0003700]; fatty acid biosynthetic process [GO:0006633]; negative regulation of DNA-templated transcription [GO:0045892]; negative regulation of fatty acid biosynthetic process [GO:0045717]
571	YTEJ-SPPA	model_5_multimer	0.572827	0.524989	80.521	0.534557	YTEJ_BACSU	SPPA_BACSU	yteJ	sppA	O34424	O34525	O34424-O34525	FALSE	FALSE	FALSE	FALSE	TRUE	TRUE	4	0	0	4	0	0	0	0	0	TRUE	inhibition of SppA protease activtiy	resistance to lantibiotics	plasma membrane [GO:0005886]	membrane raft [GO:0045121]; plasma membrane [GO:0005886]; serine-type peptidase activity [GO:0008236]; proteolysis [GO:0006508]	plasma membrane [GO:0005886]
572	RPSD-RPOC	model_5_multimer	0.693358	0.524028	85.0455	0.557894	RPSD_BACSU	RPOC_BACSU	sigD	rpoC	P10726	P37871	P10726-P37871	TRUE	FALSE	FALSE	TRUE	TRUE	TRUE	33	0	0	33	0	0	0	0	0	FALSE	regulation of flagella, motility, chemotaxis and autolysis	transcription	DNA binding [GO:0003677]; DNA-directed 5'-3' RNA polymerase activity [GO:0003899]; sigma factor activity [GO:0016987]; bacterial-type flagellum-dependent swarming motility [GO:0071978]; DNA-templated transcription initiation [GO:0006352]; regulation of DNA-templated transcription [GO:0006355]	DNA-directed RNA polymerase complex [GO:0000428]; DNA binding [GO:0003677]; DNA-directed 5'-3' RNA polymerase activity [GO:0003899]; magnesium ion binding [GO:0000287]; zinc ion binding [GO:0008270]; DNA-templated transcription [GO:0006351]; response to antibiotic [GO:0046677]	DNA binding [GO:0003677]; DNA-directed 5'-3' RNA polymerase activity [GO:0003899]
573	SPX-NUSA	model_5_multimer	0.644525	0.522897	89.0166	0.547223	SPX_BACSU	NUSA_BACSU	spx	nusA	O31602	P32727	O31602-P32727	FALSE	FALSE	FALSE	FALSE	TRUE	FALSE	21	4	19	21	4	19	0	0	0	FALSE	negative and positive regulator of many genes	transcription	cytosol [GO:0005829]; negative regulation of DNA-templated transcription [GO:0045892]	cytosol [GO:0005829]; DNA-binding transcription factor activity [GO:0003700]; RNA binding [GO:0003723]; DNA-templated transcription termination [GO:0006353]; transcription antitermination [GO:0031564]	cytosol [GO:0005829]
574	CSSS-CSSR	model_5_multimer	0.565653	0.522762	85.569	0.53134	CSSS_BACSU	CSSR_BACSU	cssS	cssR	O32193	O32192	O32193-O32192	FALSE	FALSE	FALSE	FALSE	TRUE	TRUE	0	0	0	0	0	0	0	0	0	TRUE	control of cellular responses to protein secretion stress	control of cellular responses to protein secretion stress	membrane [GO:0016020]; plasma membrane [GO:0005886]; ATP binding [GO:0005524]; phosphorelay sensor kinase activity [GO:0000155]	cytosol [GO:0005829]; protein-DNA complex [GO:0032993]; DNA-binding transcription activator activity [GO:0001216]; phosphorelay response regulator activity [GO:0000156]; transcription cis-regulatory region binding [GO:0000976]
575	DNAC-DPO3	model_5_multimer	0.626986	0.522313	86.2218	0.543248	DNAC_BACSU	DPO3_BACSU	dnaC	polC	P37469	P13267	P37469-P13267	FALSE	FALSE	FALSE	FALSE	TRUE	TRUE	4	0	0	4	0	0	0	0	0	FALSE	DNA replication	DNA replication	cytosol [GO:0005829]; primosome complex [GO:1990077]; ATP binding [GO:0005524]; ATP hydrolysis activity [GO:0016887]; DNA binding [GO:0003677]; DNA helicase activity [GO:0003678]; DNA replication, synthesis of RNA primer [GO:0006269]; DNA unwinding involved in DNA replication [GO:0006268]	cytoplasm [GO:0005737]; 3'-5' exonuclease activity [GO:0008408]; DNA binding [GO:0003677]; DNA-directed DNA polymerase activity [GO:0003887]; DNA-templated DNA replication [GO:0006261]; response to antibiotic [GO:0046677]	DNA binding [GO:0003677]
576	COTV-CGEA	model_1_multimer	0.658295	0.521754	75.0257	0.549062	COTV_BACSU	CGEA_BACSU	cotV	cgeA	Q08309	P42089	Q08309-P42089	FALSE	FALSE	FALSE	FALSE	TRUE	TRUE	0	0	0	0	0	0	0	0	0	FALSE	resistance of the spore	maturation of the outermost layer of the spore	spore wall [GO:0031160]; sporulation resulting in formation of a cellular spore [GO:0030435]
577	YTRC-YTRE	model_4_multimer	0.744927	0.520918	90.7359	0.565719	YTRC_BACSU	YTRE_BACSU	ytrC	ytrE	O34898	O34392	O34898-O34392	FALSE	FALSE	FALSE	FALSE	TRUE	TRUE	0	0	0	0	0	0	0	0	0	TRUE	unknown	unknown	plasma membrane [GO:0005886]	plasma membrane [GO:0005886]; ATP binding [GO:0005524]; transmembrane transporter activity [GO:0022857]; transmembrane transport [GO:0055085]	plasma membrane [GO:0005886]
578	ODBB-ODB2	model_4_multimer	0.513649	0.520116	86.5617	0.518822	ODBB_BACSU	ODB2_BACSU	bfmBAB	bfmBB	P37941	P37942	P37941-P37942	TRUE	FALSE	FALSE	TRUE	TRUE	TRUE	10	3	30	10	3	30	0	0	0	TRUE	utilization of branched-chain keto acids	utilization of branched-chain keto acids	3-methyl-2-oxobutanoate dehydrogenase (2-methylpropanoyl-transferring) activity [GO:0003863]; branched-chain amino acid catabolic process [GO:0009083]; response to nutrient [GO:0007584]	cytosol [GO:0005829]; dihydrolipoyllysine-residue (2-methylpropanoyl)transferase activity [GO:0043754]; dihydrolipoyllysine-residue succinyltransferase activity [GO:0004149]; glycolytic process [GO:0006096]; tricarboxylic acid cycle [GO:0006099]
579	LYTE-PBP2B	model_5_multimer	0.639239	0.520096	83.4106	0.543925	LYTE_BACSU	PBP2B_BACSU	lytE	pbpB	P54421	Q07868	P54421-Q07868	FALSE	FALSE	FALSE	FALSE	TRUE	FALSE	33	10	30.3	33	10	30.3	0	0	0	FALSE	major autolysin, cell elongation and separation	septation, cell division	extracellular region [GO:0005576]; cysteine-type peptidase activity [GO:0008234]; lytic endotransglycosylase activity [GO:0008932]; cell wall organization [GO:0071555]; proteolysis [GO:0006508]	plasma membrane [GO:0005886]; penicillin binding [GO:0008658]; serine-type D-Ala-D-Ala carboxypeptidase activity [GO:0009002]; cell cycle [GO:0007049]; cell division [GO:0051301]; cell wall organization [GO:0071555]; peptidoglycan biosynthetic process [GO:0009252]; proteolysis [GO:0006508]; regulation of cell shape [GO:0008360]; response to antibiotic [GO:0046677]; sporulation resulting in format…	proteolysis [GO:0006508]; cell wall organization [GO:0071555]
580	YMFM-MREC	model_5_multimer	0.531569	0.517877	76.7798	0.520615	YMFM_BACSU	MREC_BACSU	ymfM	mreC	O31771	Q01466	O31771-Q01466	FALSE	FALSE	FALSE	TRUE	TRUE	TRUE	16	0	0	16	0	0	0	0	0	FALSE	septum positioning during vegetative growth	cell shape determation	plasma membrane [GO:0005886]; DNA binding [GO:0003677]	cell septum [GO:0030428]; membrane raft [GO:0045121]; plasma membrane [GO:0005886]; protein self-association [GO:0043621]; peptidoglycan-based cell wall biogenesis [GO:0009273]; regulation of cell shape [GO:0008360]	plasma membrane [GO:0005886]
581	GLMS-GNGF	model_4_multimer	0.765615	0.51589	93.7715	0.565835	GLMS_BACSU	GNGF_BACSU	glmS	mgfK	P0CI73	O06974	P0CI73-O06974	FALSE	FALSE	FALSE	FALSE	TRUE	FALSE	12	3	25	12	3	25	0	0	0	FALSE	cell wall synthesis	regulation of carbon partitioning between central metabolism and peptidoglycan biosynthesis, localization of PBP1	cytosol [GO:0005829]; carbohydrate derivative binding [GO:0097367]; glutamine-fructose-6-phosphate transaminase (isomerizing) activity [GO:0004360]; carbohydrate metabolic process [GO:0005975]; fructose 6-phosphate metabolic process [GO:0006002]; glutamine metabolic process [GO:0006541]; protein N-linked glycosylation [GO:0006487]; UDP-N-acetylglucosamine metabolic process [GO:0006047]	cytoplasm [GO:0005737]; LPPG:FO 2-phospho-L-lactate transferase activity [GO:0043743]; regulation of cell shape [GO:0008360]
582	DNAI-RECR	model_1_multimer	0.592144	0.515349	86.1654	0.530708	DNAI_BACSU	RECR_BACSU	dnaI	recR	P06567	P24277	P06567-P24277	FALSE	FALSE	FALSE	FALSE	TRUE	TRUE	5	4	80	5	4	80	0	0	0	FALSE	DNA replication	DNA repair/ recombination	primosome complex [GO:1990077]; ATP binding [GO:0005524]; DNA replication [GO:0006260]; DNA replication, synthesis of RNA primer [GO:0006269]; DNA strand elongation involved in DNA replication [GO:0006271]	DNA binding [GO:0003677]; metal ion binding [GO:0046872]; DNA recombination [GO:0006310]; DNA repair [GO:0006281]
583	YVCP-YVCQ	model_2_multimer	0.604406	0.513567	83.5044	0.531735	YVCP_BACSU	YVCQ_BACSU	yvcP	yvcQ	O06978	O06979	O06978-O06979	FALSE	FALSE	FALSE	FALSE	TRUE	TRUE	0	0	0	0	0	0	0	0	0	TRUE	resistance against toxic peptides	resistance against toxic peptides	cytosol [GO:0005829]; protein-DNA complex [GO:0032993]; DNA-binding transcription activator activity [GO:0001216]; phosphorelay response regulator activity [GO:0000156]; transcription cis-regulatory region binding [GO:0000976]	plasma membrane [GO:0005886]; ATP binding [GO:0005524]; histidine phosphotransfer kinase activity [GO:0009927]; phosphorelay sensor kinase activity [GO:0000155]; protein autophosphorylation [GO:0046777]
584	UVRC-UVRB	model_5_multimer	0.561538	0.508685	86.4966	0.519256	UVRC_BACSU	UVRB_BACSU	uvrC	uvrB	P14951	P37954	P14951-P37954	FALSE	FALSE	FALSE	FALSE	TRUE	FALSE	2	0	0	2	0	0	0	0	0	FALSE	DNA repair after UV damage	DNA repair after UV damage	cytoplasm [GO:0005737]; excinuclease repair complex [GO:0009380]; DNA binding [GO:0003677]; excinuclease ABC activity [GO:0009381]; cellular response to DNA damage stimulus [GO:0006974]; nucleotide-excision repair [GO:0006289]; SOS response [GO:0009432]	cytoplasm [GO:0005737]; excinuclease repair complex [GO:0009380]; ATP binding [GO:0005524]; ATP hydrolysis activity [GO:0016887]; DNA binding [GO:0003677]; excinuclease ABC activity [GO:0009381]; nucleotide-excision repair [GO:0006289]; SOS response [GO:0009432]	excinuclease ABC activity [GO:0009381]; nucleotide-excision repair [GO:0006289]; cytoplasm [GO:0005737]; SOS response [GO:0009432]; DNA binding [GO:0003677]; excinuclease repair complex [GO:0009380]
585	GLNL-GLNK	model_3_multimer	0.535921	0.508666	84.6082	0.514117	GLNL_BACSU	GLNK_BACSU	glnL	glnK	P40759	P40758	P40759-P40758	FALSE	FALSE	FALSE	FALSE	TRUE	FALSE	0	0	0	0	0	0	0	0	0	TRUE	regulation of the glsA-glnT operon	regulation of the glsA-glnT operon	cytoplasm [GO:0005737]; DNA binding [GO:0003677]; phosphorelay signal transduction system [GO:0000160]	plasma membrane [GO:0005886]; ATP binding [GO:0005524]; protein histidine kinase activity [GO:0004673]; phosphorelay signal transduction system [GO:0000160]	phosphorelay signal transduction system [GO:0000160]
586	ADEC-DHBB	model_5_multimer	0.723371	0.506707	91.9153	0.55004	ADEC_BACSU	DHBB_BACSU	adeC	dhbB	P39761	P45743	P39761-P45743	FALSE	FALSE	FALSE	TRUE	FALSE	FALSE	1	0	0	1	0	0	0	0	0	FALSE	utilization of adenine as nitrogen source,purine salvage and interconversion	biosynthesis of the siderophore bacillibactin	adenine deaminase activity [GO:0000034]; adenine catabolic process [GO:0006146]	isochorismatase activity [GO:0008908]
587	ODO2-ODO1	model_5_multimer	0.71036	0.506684	86.5566	0.547419	ODO2_BACSU	ODO1_BACSU	odhB	odhA	P16263	P23129	P16263-P23129	FALSE	FALSE	TRUE	FALSE	TRUE	FALSE	102	41	40.2	76	25	32.9	26	16	61.5	TRUE	TCA cycle	TCA cycle	cytosol [GO:0005829]; oxoglutarate dehydrogenase complex [GO:0045252]; dihydrolipoyllysine-residue succinyltransferase activity [GO:0004149]; L-lysine catabolic process to acetyl-CoA via saccharopine [GO:0033512]; tricarboxylic acid cycle [GO:0006099]	cytosol [GO:0005829]; oxoglutarate dehydrogenase complex [GO:0045252]; oxoglutarate dehydrogenase (succinyl-transferring) activity [GO:0004591]; thiamine pyrophosphate binding [GO:0030976]; glycolytic process [GO:0006096]; tricarboxylic acid cycle [GO:0006099]	cytosol [GO:0005829]; oxoglutarate dehydrogenase complex [GO:0045252]; tricarboxylic acid cycle [GO:0006099]
588	CGEA-COTY	model_1_multimer	0.609506	0.504441	71.7058	0.525454	CGEA_BACSU	COTY_BACSU	cgeA	cotY	P42089	Q08311	P42089-Q08311	FALSE	FALSE	FALSE	FALSE	TRUE	TRUE	0	0	0	0	0	0	0	0	0	FALSE	maturation of the outermost layer of the spore	spore crust assembly		sporulation resulting in formation of a cellular spore [GO:0030435]
589	YLAN-FUR	model_1_multimer	0.713709	0.503516	89.3463	0.545555	YLAN_BACSU	FUR_BACSU	ylaN	fur	O07638	P54574	O07638-P54574	FALSE	FALSE	TRUE	FALSE	TRUE	TRUE	11	3	27.3	9	3	33.3	2	0	0	FALSE	unknown	regulation of iron homoeostasis		cytoplasm [GO:0005737]; protein-DNA complex [GO:0032993]; DNA-binding transcription factor activity [GO:0003700]; DNA-binding transcription repressor activity [GO:0001217]; transcription cis-regulatory region binding [GO:0000976]; zinc ion binding [GO:0008270]; negative regulation of DNA-templated transcription [GO:0045892]; regulation of secondary metabolite biosynthetic process [GO:1900376]
590	DNAB-DNAI	model_2_multimer	0.427787	0.502861	73.9035	0.487846	DNAB_BACSU	DNAI_BACSU	dnaB	dnaI	P07908	P06567	P07908-P06567	FALSE	FALSE	FALSE	FALSE	TRUE	TRUE	0	0	0	0	0	0	0	0	0	TRUE	DNA replication	DNA replication	primosome complex [GO:1990077]; ATP binding [GO:0005524]; DNA binding [GO:0003677]; DNA replication, synthesis of RNA primer [GO:0006269]	primosome complex [GO:1990077]; ATP binding [GO:0005524]; DNA replication [GO:0006260]; DNA replication, synthesis of RNA primer [GO:0006269]; DNA strand elongation involved in DNA replication [GO:0006271]	ATP binding [GO:0005524]; primosome complex [GO:1990077]; DNA replication, synthesis of RNA primer [GO:0006269]
591	DEGS-DEGQ	model_4_multimer	0.463115	0.500853	86.6501	0.493305	DEGS_BACSU	DEGQ_BACSU	degS	degQ	P13799	Q99039	P13799-Q99039	FALSE	FALSE	FALSE	FALSE	TRUE	TRUE	0	0	0	0	0	0	0	0	0	FALSE	regulation of degradative enzyme and genetic competence	regulation of exoenzyme synthesis	cytoplasm [GO:0005737]; ATP binding [GO:0005524]; phosphoprotein phosphatase activity [GO:0004721]; phosphorelay sensor kinase activity [GO:0000155]; protein dimerization activity [GO:0046983]	positive regulation of single-species biofilm formation [GO:1900192]
592	RBSB-YXKC	model_1_multimer	0.711767	0.499426	85.8	0.541894	RBSB_BACSU	YXKC_BACSU	rbsB	yxkC	P36949	P94356	P36949-P94356	FALSE	FALSE	TRUE	FALSE	FALSE	FALSE	66	3	4.5	64	2	3.1	2	1	50	FALSE	ribose uptake	unknown	membrane raft [GO:0045121]; plasma membrane [GO:0005886]; carbohydrate transport [GO:0008643]	extracellular region [GO:0005576]
593	ALF-DHBB	model_2_multimer	0.588613	0.499413	91.4319	0.517253	ALF_BACSU	DHBB_BACSU	fbaA	dhbB	P13243	P45743	P13243-P45743	FALSE	FALSE	FALSE	TRUE	FALSE	FALSE	17	2	11.8	17	2	11.8	0	0	0	FALSE	enzyme in glycolysis/ gluconeogenesis	biosynthesis of the siderophore bacillibactin	fructose-bisphosphate aldolase activity [GO:0004332]; zinc ion binding [GO:0008270]; fructose 1,6-bisphosphate metabolic process [GO:0030388]; glycolytic process [GO:0006096]; sporulation resulting in formation of a cellular spore [GO:0030435]	isochorismatase activity [GO:0008908]
594	YLBF-SP0F	model_3_multimer	0.57198	0.498812	72.7239	0.513445	YLBF_BACSU	SP0F_BACSU	ylbF	spo0F	O34412	P06628	O34412-P06628	FALSE	FALSE	FALSE	FALSE	TRUE	TRUE	1	0	0	1	0	0	0	0	0	FALSE	control of RNase Y activity, see Targets of the Y complex	initiation of sporulation	cytoplasm [GO:0005737]; establishment of competence for transformation [GO:0030420]; sporulation resulting in formation of a cellular spore [GO:0030435]	cytoplasm [GO:0005737]; kinase activity [GO:0016301]; metal ion binding [GO:0046872]; phosphorelay signal transduction system [GO:0000160]; phosphorylation [GO:0016310]; sporulation resulting in formation of a cellular spore [GO:0030435]	cytoplasm [GO:0005737]; sporulation resulting in formation of a cellular spore [GO:0030435]
595	RAPJ-PHRC	model_2_multimer	0.851171	0.49798	89.6963	0.568618	RAPJ_BACSU	PHRC_BACSU	rapJ	phrC	O34327	P94416	O34327-P94416	FALSE	FALSE	FALSE	FALSE	TRUE	TRUE	0	0	0	0	0	0	0	0	0	FALSE	control of the phosphorelay	control of ComA activity	phosphoprotein phosphatase activity [GO:0004721]
596	G3P1-YKZW	model_2_multimer	0.910138	0.497535	93.603	0.580056	G3P1_BACSU	YKZW_BACSU	gapA	ykzW	P09124	C0H410	P09124-C0H410	FALSE	FALSE	FALSE	FALSE	TRUE	TRUE	10	1	10	10	1	10	0	0	0	FALSE	catabolic enzyme in glycolysis	control of arginine metabolism, glycolysis, and sporulation	cytoplasm [GO:0005737]; glyceraldehyde-3-phosphate dehydrogenase (NAD+) (phosphorylating) activity [GO:0004365]; NAD binding [GO:0051287]; NADP binding [GO:0050661]; glucose metabolic process [GO:0006006]; glycolytic process [GO:0006096]
597	FLIQ-FLIZ	model_5_multimer	0.428733	0.49752	73.5535	0.483763	FLIQ_BACSU	FLIZ_BACSU	fliQ	fliZ	P35535	P35536	P35535-P35536	FALSE	FALSE	FALSE	FALSE	TRUE	TRUE	0	0	0	0	0	0	0	0	0	TRUE	flagellum and nanotube assembly	flagellum and nanotube assembly	bacterial-type flagellum basal body [GO:0009425]; plasma membrane [GO:0005886]; bacterial-type flagellum assembly [GO:0044780]; bacterial-type flagellum-dependent swarming motility [GO:0071978]; protein secretion [GO:0009306]	plasma membrane [GO:0005886]; bacterial-type flagellum organization [GO:0044781]	plasma membrane [GO:0005886]
598	RS13-IF3	model_2_multimer	0.586992	0.497207	90.0973	0.515164	RS13_BACSU	IF3_BACSU	rpsM	infC	P20282	P55872	P20282-P55872	TRUE	FALSE	TRUE	FALSE	FALSE	TRUE	21	4	19	17	2	11.8	4	2	50	FALSE	translation	translation	cytosol [GO:0005829]; small ribosomal subunit [GO:0015935]; rRNA binding [GO:0019843]; structural constituent of ribosome [GO:0003735]; tRNA binding [GO:0000049]; translation [GO:0006412]	cytosol [GO:0005829]; ribosome binding [GO:0043022]; translation initiation factor activity [GO:0003743]; ribosome disassembly [GO:0032790]	cytosol [GO:0005829]
599	PCF-RPOB	model_1_multimer	0.787262	0.497179	85.8313	0.555196	PCF_BACSU	RPOB_BACSU	xpf	rpoB	P39784	P37870	P39784-P37870	FALSE	FALSE	FALSE	FALSE	TRUE	FALSE	24	1	4.2	24	1	4.2	0	0	0	FALSE	transcription of PBSX prophage genes	transcription	DNA binding [GO:0003677]; sigma factor activity [GO:0016987]; DNA-templated transcription initiation [GO:0006352]	DNA-directed RNA polymerase complex [GO:0000428]; DNA binding [GO:0003677]; DNA-directed 5'-3' RNA polymerase activity [GO:0003899]; ribonucleoside binding [GO:0032549]; DNA-templated transcription [GO:0006351]; response to antibiotic [GO:0046677]	DNA binding [GO:0003677]
600	COTM-CSE15	model_1_multimer	0.299233	0.496978	74.552	0.457429	COTM_BACSU	CSE15_BACSU	cotM	cse15	Q45058	O31700	Q45058-O31700	FALSE	FALSE	FALSE	FALSE	TRUE	FALSE	0	0	0	0	0	0	0	0	0	FALSE	resistance of the spore	protection of the spore	sporulation resulting in formation of a cellular spore [GO:0030435]	sporulation resulting in formation of a cellular spore [GO:0030435]	sporulation resulting in formation of a cellular spore [GO:0030435]
601	DPO3B-DNAI	model_2_multimer	0.664642	0.49683	86.0193	0.530392	DPO3B_BACSU	DNAI_BACSU	dnaN	dnaI	P05649	P06567	P05649-P06567	FALSE	FALSE	FALSE	FALSE	TRUE	TRUE	3	1	33.3	3	1	33.3	0	0	0	FALSE	DNA replication, DNA repair	DNA replication	cytoplasm [GO:0005737]; DNA polymerase III complex [GO:0009360]; 3'-5' exonuclease activity [GO:0008408]; DNA binding [GO:0003677]; DNA-directed DNA polymerase activity [GO:0003887]; DNA strand elongation involved in DNA replication [GO:0006271]	primosome complex [GO:1990077]; ATP binding [GO:0005524]; DNA replication [GO:0006260]; DNA replication, synthesis of RNA primer [GO:0006269]; DNA strand elongation involved in DNA replication [GO:0006271]	DNA strand elongation involved in DNA replication [GO:0006271]
602	YKUJ-NUSA	model_3_multimer	0.655841	0.495352	85.364	0.52745	YKUJ_BACSU	NUSA_BACSU	ykuJ	nusA	O34588	P32727	O34588-P32727	FALSE	FALSE	TRUE	FALSE	FALSE	FALSE	22	4	18.2	21	4	19	1	0	0	FALSE	unknown	transcription		cytosol [GO:0005829]; DNA-binding transcription factor activity [GO:0003700]; RNA binding [GO:0003723]; DNA-templated transcription termination [GO:0006353]; transcription antitermination [GO:0031564]
603	RNR-IF3	model_4_multimer	0.762727	0.495059	86.4907	0.548593	RNR_BACSU	IF3_BACSU	rnr	infC	O32231	P55872	O32231-P55872	FALSE	FALSE	FALSE	TRUE	FALSE	FALSE	16	1	6.2	16	1	6.2	0	0	0	FALSE	nonspecific degradation of rRNA	translation	cytosol [GO:0005829]; exoribonuclease II activity [GO:0008859]; RNA binding [GO:0003723]	cytosol [GO:0005829]; ribosome binding [GO:0043022]; translation initiation factor activity [GO:0003743]; ribosome disassembly [GO:0032790]	cytosol [GO:0005829]
604	ALF-ADEC	model_5_multimer	0.780125	0.49317	95.3478	0.550561	ALF_BACSU	ADEC_BACSU	fbaA	adeC	P13243	P39761	P13243-P39761	FALSE	FALSE	FALSE	TRUE	FALSE	FALSE	18	2	11.1	18	2	11.1	0	0	0	FALSE	enzyme in glycolysis/ gluconeogenesis	utilization of adenine as nitrogen source,purine salvage and interconversion	fructose-bisphosphate aldolase activity [GO:0004332]; zinc ion binding [GO:0008270]; fructose 1,6-bisphosphate metabolic process [GO:0030388]; glycolytic process [GO:0006096]; sporulation resulting in formation of a cellular spore [GO:0030435]	adenine deaminase activity [GO:0000034]; adenine catabolic process [GO:0006146]
605	DNAC-DPO3X	model_5_multimer	0.521221	0.490772	82.1784	0.496862	DNAC_BACSU	DPO3X_BACSU	dnaC	dnaX	P37469	P09122	P37469-P09122	FALSE	FALSE	FALSE	FALSE	TRUE	TRUE	4	2	50	4	2	50	0	0	0	FALSE	DNA replication	DNA replication	cytosol [GO:0005829]; primosome complex [GO:1990077]; ATP binding [GO:0005524]; ATP hydrolysis activity [GO:0016887]; DNA binding [GO:0003677]; DNA helicase activity [GO:0003678]; DNA replication, synthesis of RNA primer [GO:0006269]; DNA unwinding involved in DNA replication [GO:0006268]	DNA polymerase III complex [GO:0009360]; ATP binding [GO:0005524]; DNA binding [GO:0003677]; DNA-directed DNA polymerase activity [GO:0003887]; DNA-templated DNA replication [GO:0006261]	DNA binding [GO:0003677]; ATP binding [GO:0005524]
606	SP0F-KINC	model_5_multimer	0.424702	0.486927	86.4699	0.474482	SP0F_BACSU	KINC_BACSU	spo0F	kinC	P06628	P39764	P06628-P39764	FALSE	FALSE	FALSE	FALSE	TRUE	TRUE	0	0	0	0	0	0	0	0	0	FALSE	initiation of sporulation	initiation of sporulation	cytoplasm [GO:0005737]; kinase activity [GO:0016301]; metal ion binding [GO:0046872]; phosphorelay signal transduction system [GO:0000160]; phosphorylation [GO:0016310]; sporulation resulting in formation of a cellular spore [GO:0030435]	membrane raft [GO:0045121]; plasma membrane [GO:0005886]; ATP binding [GO:0005524]; phosphorelay sensor kinase activity [GO:0000155]; regulation of DNA-templated transcription [GO:0006355]; sporulation resulting in formation of a cellular spore [GO:0030435]	sporulation resulting in formation of a cellular spore [GO:0030435]
607	FLIT-FLIJ	model_3_multimer	0.639053	0.486732	82.0814	0.517197	FLIT_BACSU	FLIJ_BACSU	fliT	fliJ	P39740	P20487	P39740-P20487	FALSE	FALSE	FALSE	FALSE	TRUE	TRUE	0	0	0	0	0	0	0	0	0	FALSE	movement and chemotaxis	movement and chemotaxis	cytosol [GO:0005829]; bacterial-type flagellum organization [GO:0044781]	bacterial-type flagellum [GO:0009288]; plasma membrane [GO:0005886]; bacterial-type flagellum assembly [GO:0044780]; bacterial-type flagellum-dependent swarming motility [GO:0071978]; chemotaxis [GO:0006935]; protein transport [GO:0015031]
608	PRSA-DACA	model_1_multimer	0.629416	0.485886	86.2965	0.514592	PRSA_BACSU	DACA_BACSU	prsA	dacA	P24327	P08750	P24327-P08750	FALSE	FALSE	FALSE	TRUE	FALSE	FALSE	95	4	4.2	95	4	4.2	0	0	0	FALSE	protein folding	carboxypeptidase	membrane raft [GO:0045121]; plasma membrane [GO:0005886]; peptidyl-prolyl cis-trans isomerase activity [GO:0003755]; protein folding [GO:0006457]; protein transport [GO:0015031]	extracellular region [GO:0005576]; membrane raft [GO:0045121]; plasma membrane [GO:0005886]; serine-type D-Ala-D-Ala carboxypeptidase activity [GO:0009002]; cell wall organization [GO:0071555]; peptidoglycan biosynthetic process [GO:0009252]; proteolysis [GO:0006508]; regulation of cell shape [GO:0008360]	membrane raft [GO:0045121]; plasma membrane [GO:0005886]
609	DPRA-COMFC	model_4_multimer	0.740502	0.485152	91.3835	0.536222	DPRA_BACSU	COMFC_BACSU	dprA	comFC	P39813	P39147	P39813-P39147	FALSE	FALSE	FALSE	FALSE	TRUE	FALSE	0	0	0	0	0	0	0	0	0	FALSE	DNA repair/ recombination	nucleotide scavenging	cytoplasm [GO:0005737]; DNA/DNA annealing activity [GO:1990814]; establishment of competence for transformation [GO:0030420]	establishment of competence for transformation [GO:0030420]	establishment of competence for transformation [GO:0030420]
610	YFJO-CSHA	model_1_multimer	0.655981	0.484014	87.4277	0.518408	YFJO_BACSU	CSHA_BACSU	yfjO	cshA	O31545	P96614	O31545-P96614	FALSE	FALSE	FALSE	TRUE	FALSE	FALSE	24	4	16.7	24	4	16.7	0	0	0	FALSE	unknown	RNA helicase	4 iron, 4 sulfur cluster binding [GO:0051539]; metal ion binding [GO:0046872]; rRNA (uridine-C5-)-methyltransferase activity [GO:0070041]; rRNA base methylation [GO:0070475]	bacterial nucleoid [GO:0043590]; cytosol [GO:0005829]; plasma membrane [GO:0005886]; ATP binding [GO:0005524]; ATP hydrolysis activity [GO:0016887]; RNA binding [GO:0003723]; RNA helicase activity [GO:0003724]; RNA strand annealing activity [GO:0033592]; response to cold [GO:0009409]; ribosomal large subunit assembly [GO:0000027]; RNA catabolic process [GO:0006401]; RNA secondary structure unwind…
611	KINB-SP0F	model_5_multimer	0.478517	0.483841	85.1072	0.482776	KINB_BACSU	SP0F_BACSU	kinB	spo0F	Q08430	P06628	Q08430-P06628	FALSE	FALSE	FALSE	FALSE	TRUE	TRUE	0	0	0	0	0	0	0	0	0	FALSE	initiation of sporulation	initiation of sporulation	plasma membrane [GO:0005886]; ATP binding [GO:0005524]; phosphorelay sensor kinase activity [GO:0000155]; positive regulation of sporulation resulting in formation of a cellular spore [GO:0045881]; sporulation resulting in formation of a cellular spore [GO:0030435]	cytoplasm [GO:0005737]; kinase activity [GO:0016301]; metal ion binding [GO:0046872]; phosphorelay signal transduction system [GO:0000160]; phosphorylation [GO:0016310]; sporulation resulting in formation of a cellular spore [GO:0030435]	sporulation resulting in formation of a cellular spore [GO:0030435]
612	RAPF-PHRF	model_1_multimer	0.826266	0.482814	86.8166	0.551504	RAPF_BACSU	PHRF_BACSU	rapF	phrF	P71002	P71001	P71002-P71001	FALSE	FALSE	FALSE	FALSE	TRUE	TRUE	0	0	0	0	0	0	0	0	0	TRUE	control of ComA activity	control of ComA activity	phosphoprotein phosphatase activity [GO:0004721]
613	SYDND-SPEB	model_4_multimer	0.749261	0.481275	93.6756	0.534872	SYDND_BACSU	SPEB_BACSU	aspS	speB	O32038	P70999	O32038-P70999	FALSE	FALSE	FALSE	TRUE	FALSE	FALSE	3	0	0	3	0	0	0	0	0	FALSE	translation	spermidine, polyamine biosynthesis	cytoplasm [GO:0005737]; aspartate-tRNA ligase activity [GO:0004815]; aspartate-tRNA(Asn) ligase activity [GO:0050560]; ATP binding [GO:0005524]; nucleic acid binding [GO:0003676]; transferase activity [GO:0016740]; aspartyl-tRNA aminoacylation [GO:0006422]	agmatinase activity [GO:0008783]; metal ion binding [GO:0046872]; putrescine biosynthetic process from arginine, using agmatinase [GO:0033389]; spermidine biosynthetic process [GO:0008295]
614	YPMB-MREC	model_2_multimer	0.594023	0.480453	79.4782	0.503167	YPMB_BACSU	MREC_BACSU	ypmB	mreC	P54396	Q01466	P54396-Q01466	FALSE	FALSE	TRUE	FALSE	FALSE	FALSE	14	0	0	13	0	0	1	0	0	FALSE	control of PBP 2A	cell shape determation	membrane [GO:0016020]	cell septum [GO:0030428]; membrane raft [GO:0045121]; plasma membrane [GO:0005886]; protein self-association [GO:0043621]; peptidoglycan-based cell wall biogenesis [GO:0009273]; regulation of cell shape [GO:0008360]
615	SSBA-DNAI	model_1_multimer	0.600925	0.480098	77.5066	0.504263	SSBA_BACSU	DNAI_BACSU	ssbA	dnaI	P37455	P06567	P37455-P06567	FALSE	FALSE	FALSE	FALSE	TRUE	TRUE	2	1	50	2	1	50	0	0	0	FALSE	DNA replication, DNA repair/ recombination	DNA replication	nucleoid [GO:0009295]; single-stranded DNA binding [GO:0003697]; DNA recombination [GO:0006310]; DNA repair [GO:0006281]; DNA replication [GO:0006260]; positive regulation of helicase activity [GO:0051096]	primosome complex [GO:1990077]; ATP binding [GO:0005524]; DNA replication [GO:0006260]; DNA replication, synthesis of RNA primer [GO:0006269]; DNA strand elongation involved in DNA replication [GO:0006271]	DNA replication [GO:0006260]
616	TRUB-IF3	model_2_multimer	0.765148	0.479888	93.7611	0.53694	TRUB_BACSU	IF3_BACSU	truB	infC	P32732	P55872	P32732-P55872	FALSE	FALSE	FALSE	TRUE	FALSE	FALSE	15	1	6.7	15	1	6.7	0	0	0	FALSE	tRNA modification	translation	pseudouridine synthase activity [GO:0009982]; RNA binding [GO:0003723]; tRNA pseudouridine synthase activity [GO:0106029]; mRNA pseudouridine synthesis [GO:1990481]; tRNA modification [GO:0006400]; tRNA pseudouridine synthesis [GO:0031119]	cytosol [GO:0005829]; ribosome binding [GO:0043022]; translation initiation factor activity [GO:0003743]; ribosome disassembly [GO:0032790]
617	DNAK-YWQD	model_4_multimer	0.724686	0.47986	88.8906	0.528825	DNAK_BACSU	YWQD_BACSU	dnaK	ywqD	P17820	P96716	P17820-P96716	FALSE	FALSE	FALSE	FALSE	TRUE	FALSE	57	16	28.1	57	16	28.1	0	0	0	FALSE	protein quality control	protein phosphorylation	ATP binding [GO:0005524]; ATP-dependent protein folding chaperone [GO:0140662]; unfolded protein binding [GO:0051082]	plasma membrane [GO:0005886]; ATP binding [GO:0005524]; non-membrane spanning protein tyrosine kinase activity [GO:0004715]; protein tyrosine kinase activity [GO:0004713]; extracellular polysaccharide biosynthetic process [GO:0045226]	ATP binding [GO:0005524]
618	GLTA-IDH	model_5_multimer	0.831402	0.479826	93.6879	0.550141	GLTA_BACSU	IDH_BACSU	gltA	icd	P39812	P39126	P39812-P39126	FALSE	FALSE	FALSE	FALSE	TRUE	TRUE	15	1	6.7	15	1	6.7	0	0	0	FALSE	glutamate biosynthesis and control of glutamate degradation	TCA cycle	3 iron, 4 sulfur cluster binding [GO:0051538]; glutamate synthase (NADPH) activity [GO:0004355]; glutamate synthase activity [GO:0015930]; metal ion binding [GO:0046872]; oxidoreductase activity [GO:0016491]; ammonia assimilation cycle [GO:0019676]; glutamate biosynthetic process [GO:0006537]; L-glutamate biosynthetic process [GO:0097054]	isocitrate dehydrogenase (NADP+) activity [GO:0004450]; magnesium ion binding [GO:0000287]; NAD binding [GO:0051287]; glyoxylate cycle [GO:0006097]; tricarboxylic acid cycle [GO:0006099]
619	RPOB-RP54	model_1_multimer	0.707995	0.478807	83.5417	0.524645	RPOB_BACSU	RP54_BACSU	rpoB	sigL	P37870	P24219	P37870-P24219	TRUE	FALSE	FALSE	FALSE	TRUE	TRUE	25	0	0	25	0	0	0	0	0	FALSE	transcription	utilization of arginin, acetoin and fructose, required for cold adaptation	DNA-directed RNA polymerase complex [GO:0000428]; DNA binding [GO:0003677]; DNA-directed 5'-3' RNA polymerase activity [GO:0003899]; ribonucleoside binding [GO:0032549]; DNA-templated transcription [GO:0006351]; response to antibiotic [GO:0046677]	DNA-directed RNA polymerase complex [GO:0000428]; DNA binding [GO:0003677]; DNA-binding transcription activator activity [GO:0001216]; nucleotidyltransferase activity [GO:0016779]; sigma factor activity [GO:0016987]; DNA-templated transcription initiation [GO:0006352]	DNA binding [GO:0003677]; DNA-directed RNA polymerase complex [GO:0000428]
[truncated: 1,357 more rows]
