# Supplementary material for: Protein complexes in cells by AI‐assisted structural proteomics
Source: Mol Syst Biol. 2023 Feb 23;19(4):e11544. doi: 10.15252/msb.202311544 (PMC10090944; doi:10.15252/msb.202311544)
Supplement: Supplementary file 7 — Dataset EV6 [file MSB-19-e11544-s007.xlsx]

## Sheet: Dataset EV6
Summary of AlphaFold-multimer results for heterotrimers

## Sheet: summary_best_iptm_only
run	model	ptm	iptm	plddt	confrank	Uniprot_entry_1	Uniprot_entry_2	Uniprot_entry_3	gene id 1	gene id 2	gene id 3	uniprot 1	uniprot 2	uniprot 3	gene_run_name
LUTC-LUTB-LUTA	model_3_multimer_v2_pred_0	0.940064	0.93725	95.8723	0.937812	LUTC_BACSU	LUTB_BACSU	LUTA_BACSU	LutC	LutB	LutA	O32259	O07021	O07020	LutC-LutB-LutA
ODPA-ODPB-YNER	model_3_multimer_v2_pred_0	0.922873	0.893957	95.4577	0.89974	ODPA_BACSU	ODPB_BACSU	YNER_BACSU	PdhA	PdhB	YneR	P21881	P21882	Q45063	PdhA-PdhB-YneR
OPUCB-OPUCD-OPUCC	model_4_multimer_v2_pred_1	0.881644	0.879523	89.6601	0.879947	OPUCB_BACSU	OPUCD_BACSU	OPUCC_BACSU	OpuCB	OpuCD	OpuCC	O34878	O34742	O32243	OpuCB-OpuCD-OpuCC
GLNP-GLNM-GLNH	model_3_multimer_v2_pred_1	0.889044	0.868654	89.6738	0.872732	GLNP_BACSU	GLNM_BACSU	GLNH_BACSU	GlnP	GlnM	GlnH	O34606	O34671	O34563	GlnP-GlnM-GlnH
OPUBC-OPUBD-OPUBB	model_2_multimer_v2_pred_1	0.87743	0.868366	89.7007	0.870179	OPUBC_BACSU	OPUBD_BACSU	OPUBB_BACSU	OpuBC	OpuBD	OpuBB	Q45462	P39775	Q45461	OpuBC-OpuBD-OpuBB
MNTC-MNTD-MNTA	model_1_multimer_v2_pred_0	0.819655	0.86388	85.545	0.855035	MNTC_BACSU	MNTD_BACSU	MNTA_BACSU	MntC	MntD	MntA	O35024	O34500	O34385	MntC-MntD-MntA
YURO-YURN-YURM	model_4_multimer_v2_pred_1	0.876565	0.856836	88.6027	0.860782	YURO_BACSU	YURN_BACSU	YURM_BACSU	YurO	YurN	YurM	O32156	O32155	O32154	YurO-YurN-YurM
SUFD-SUFC-SUFB	model_4_multimer_v2_pred_0	0.861322	0.848167	87.2104	0.850798	SUFD_BACSU	SUFC_BACSU	SUFB_BACSU	SufD	SufC	SufB	O32165	P80866	O32162	SufD-SufC-SufB
YFIY-YFHA-YFIZ	model_4_multimer_v2_pred_0	0.867204	0.84795	87.4992	0.851801	YFIY_BACSU	YFHA_BACSU	YFIZ_BACSU	YfiY	YfhA	YfiZ	O31567	O31569	O31568	YfiY-YfhA-YfiZ
YTCQ-YTCP-YTEP	model_1_multimer_v2_pred_1	0.863882	0.847783	87.5638	0.851003	YTCQ_BACSU	YTCP_BACSU	YTEP_BACSU	YtcQ	YtcP	YteP	Q795R2	P53561	C0SPB3	YtcQ-YtcP-YteP
CAPC-CAPA-CAPB	model_1_multimer_v2_pred_0	0.866368	0.846709	93.0686	0.850641	CAPC_BACSU	CAPA_BACSU	CAPB_BACSU	CapC	CapA	CapB	P96737	P96738	P96736	CapC-CapA-CapB
YESQ-YESP-YESO	model_4_multimer_v2_pred_1	0.846099	0.820534	86.6617	0.825647	YESQ_BACSU	YESP_BACSU	YESO_BACSU	YesQ	YesP	YesO	O31520	O31519	O31518	YesQ-YesP-YesO
LIPO-LPLB-LPLC	model_5_multimer_v2_pred_1	0.832282	0.814307	84.9906	0.817902	LIPO_BACSU	LPLB_BACSU	LPLC_BACSU	LipO	LplB	LplC	P37966	P39128	P39129	LipO-LplB-LplC
COMEC-COMFC-COMFA	model_1_multimer_v2_pred_1	0.846369	0.805741	88.891	0.813867	COMEC_BACSU	COMFC_BACSU	COMFA_BACSU	ComEC	ComFC	ComFA	P39695	P39147	P39145	ComEC-ComFC-ComFA
FEUC-FEUB-FEUA	model_4_multimer_v2_pred_0	0.824595	0.783962	85.233	0.792088	FEUC_BACSU	FEUB_BACSU	FEUA_BACSU	FeuC	FeuB	FeuA	P40411	P40410	P40409	FeuC-FeuB-FeuA
RBSA-RBSC-RBSB	model_1_multimer_v2_pred_0	0.767955	0.703261	86.3368	0.7162	RBSA_BACSU	RBSC_BACSU	RBSB_BACSU	RbsA	RbsC	RbsB	P36947	P36948	P36949	RbsA-RbsC-RbsB
SSUC-SSUB-SSUA	model_5_multimer_v2_pred_1	0.722105	0.666403	83.7456	0.677543	SSUC_BACSU	SSUB_BACSU	SSUA_BACSU	SsuC	SsuB	SsuA	P40401	P97027	P40400	SsuC-SsuB-SsuA
OPUAC-OPUAA-OPUAB	model_4_multimer_v2_pred_0	0.727798	0.653297	85.1672	0.668197	OPUAC_BACSU	OPUAA_BACSU	OPUAB_BACSU	OpuAC	OpuAA	OpuAB	P46922	P46920	P46921	OpuAC-OpuAA-OpuAB
DLTA-DLTC-ACPS	model_3_multimer_v2_pred_0	0.81503	0.642123	90.4547	0.676704	DLTA_BACSU	DLTC_BACSU	ACPS_BACSU	DltA	DltC	AcpS	P39581	P39579	P96618	DltA-DltC-AcpS
MCSA-MCSB-PAP	model_3_multimer_v2_pred_0	0.635208	0.610188	80.1062	0.615192	MCSA_BACSU	MCSB_BACSU	PAP_BACSU	McsA	McsB	YwlE	P37569	P37570	P39155	McsA-McsB-YwlE
FTSW-PBP2B-DIVIB	model_5_multimer_v2_pred_1	0.553739	0.590949	83.6842	0.583507	FTSW_BACSU	PBP2B_BACSU	DIVIB_BACSU	FtsW	PbpB	DivIB	O07639	Q07868	P16655	FtsW-PbpB-DivIB
COTV-COTW-COTX	model_1_multimer_v2_pred_1	0.601736	0.587303	60.5951	0.59019	COTV_BACSU	COTW_BACSU	COTX_BACSU	CotV	CotW	CotX	Q08309	Q08310	Q08313	CotV-CotW-CotX
SP2M-SP2P-SP2D	model_4_multimer_v2_pred_0	0.61797	0.575453	80.2973	0.583957	SP2M_BACSU	SP2P_BACSU	SP2D_BACSU	SpoIIM	SpoIIP	SpoIID	P37873	P37968	P07372	SpoIIM-SpoIIP-SpoIID
SINR-SLRR-SLRA	model_3_multimer_v2_pred_0	0.581318	0.559495	75.2105	0.56386	SINR_BACSU	SLRR_BACSU	SLRA_BACSU	SinR	SlrR	SlrA	P06533	P71049	P0C8M5	SinR-SlrR-SlrA
YTZG-YSDC-YTOP	model_4_multimer_v2_pred_0	0.632018	0.465428	88.5792	0.498746	YTZG_BACSU	YSDC_BACSU	YTOP_BACSU	YtzG	YsdC	YtoP	O32068	P94521	O34924	YtzG-YsdC-YtoP
YMFI-BSHB2-YOJF	model_3_multimer_v2_pred_1	0.548584	0.394936	91.9333	0.425666	YMFI_BACSU	BSHB2_BACSU	YOJF_BACSU	YmfI	BshB2	YojF	O31767	O31857	O31858	YmfI-BshB2-YojF
COMGE-LEP4-COMGG	model_1_multimer_v2_pred_1	0.601805	0.38918	80.4693	0.431705	COMGE_BACSU	LEP4_BACSU	COMGG_BACSU	ComGE	ComC	ComGG	P25957	P15378	P25959	ComGE-ComC-ComGG
EFEM-EFEU-EFEN	model_4_multimer_v2_pred_0	0.541155	0.387026	78.4623	0.417851	EFEM_BACSU	EFEU_BACSU	EFEN_BACSU	EfeM	EfeU	EfeN	P39596	P39595	P39597	EfeM-EfeU-EfeN
LON1-SWRAA-YVZG	model_4_multimer_v2_pred_0	0.522511	0.382091	76.5347	0.410175	LON1_BACSU	SWRAA_BACSU	YVZG_BACSU	Lon1	SwrAA	YvzG	P37945	O32266	C0H3R9	Lon1-SwrAA-YvzG
RPSG-GIN-RPSE	model_4_multimer_v2_pred_0	0.389322	0.315512	65.6209	0.330274	RPSG_BACSU	GIN_BACSU	RPSE_BACSU	SigG	CsfB	SigE	P19940	P37534	P06222	SigG-CsfB-SigE
SAFA-GERQ-TGL	model_3_multimer_v2_pred_0	0.378673	0.174023	49.2172	0.214953	SAFA_BACSU	GERQ_BACSU	TGL_BACSU	SafA	GerQ	Tgl	O32062	P39620	P40746	SafA-GerQ-Tgl
END3-IOJAP-RSMB	model_5_multimer_v2_pred_0	0.579371	0.166685	86.6025	0.249222	END3_BACSU	IOJAP_BACSU	RSMB_BACSU	Nth	RsfS	RsmB	P39788	P54457	P94464	Nth-RsfS-RsmB
