# Supplementary material for: Protein complexes in cells by AI‐assisted structural proteomics
Source: Mol Syst Biol. 2023 Feb 23;19(4):e11544. doi: 10.15252/msb.202311544 (PMC10090944; doi:10.15252/msb.202311544)
Supplement: Supplementary file 8 — Dataset EV7 [file MSB-19-e11544-s006.xlsx]

## Sheet: Sheet explanations
Sheet explanations
sheet	description
C-source_glucose	Growth assay in MSSM minimal medium with 5 mM KCl with glucose as the sole carbon source
C-source_pyruvate	Growth assay in MSSM minimal medium with 5 mM KCl with pyruvate as the sole carbon source
MSSM-medium	Growth assay in MSSM minimal medium with 0.1 mM KCl under standard growth condition
MSSM-medium_tetracycline	Growth assay in MSSM minimal medium with 0.1 mM KCl after the addition of 5.2 mM tetracycline
Sheets: C-source_glucose, C-source_pyruvate
column	description
time	time (min)
wt	OD600 of B. subtilis 168 wildtype
ev	OD600 of strain carrying empty vector
delta pdhI	OD600 of PdhI/YneR knockout strain
pdhI+	OD600 of PdhI/YneR overexpression strain
pdhI+ M1	OD600 of strain overexpressing PdhI/YneR carrying mutations R30A and Y31A
pdhI+ M2	OD600 of strain overexpressing PdhI/YneR carrying mutations R30A and Y31D
replica	replica
Sheets: MSSM-medium, MSSM-medium_tetracycline
column	description
time	time (min)
wt	OD600 of B. subtilis 168 wildtype
yugI_DEL	OD600 of ΔyugI
yabR_DEL	OD600 of ΔyabR
yugI_yabR_DEL	OD600 of ΔyneR-ΔyabR
replica	replica

## Sheet: C-source_glucose
time	wt	ev	delta pdhI	pdhI+	pdhI+ M1	pdhI+ M2	replica
10	0.116	0.1145	0.1145	0.114	0.1135	0.116	1
20	0.1205	0.1165	0.1175	0.116	0.116	0.119	1
30	0.124	0.1185	0.122	0.119	0.119	0.1225	1
40	0.128	0.122	0.127	0.123	0.123	0.126	1
50	0.1325	0.1255	0.131	0.1265	0.127	0.1305	1
60	0.138	0.13	0.1355	0.1305	0.1315	0.134	1
70	0.143	0.134	0.1425	0.1345	0.136	0.138	1
80	0.1535	0.139	0.1515	0.139	0.1405	0.141	1
90	0.1595	0.143	0.1605	0.143	0.1445	0.148	1
100	0.169	0.1495	0.17	0.15	0.152	0.155	1
110	0.1795	0.157	0.1825	0.156	0.1585	0.1625	1
120	0.19	0.166	0.195	0.164	0.1665	0.17	1
130	0.2015	0.174	0.208	0.1715	0.175	0.178	1
140	0.215	0.1845	0.223	0.181	0.1855	0.1885	1
150	0.2375	0.1945	0.2375	0.1895	0.196	0.198	1
160	0.26	0.2075	0.259	0.1985	0.205	0.208	1
170	0.2885	0.2205	0.2785	0.2105	0.2175	0.219	1
180	0.308	0.2345	0.3	0.222	0.2285	0.2325	1
190	0.342	0.253	0.3175	0.2325	0.2375	0.243	1
200	0.349	0.2655	0.336	0.245	0.2535	0.263	1
210	0.38	0.292	0.3585	0.2615	0.2745	0.286	1
220	0.3925	0.309	0.3715	0.2775	0.3055	0.3125	1
230	0.412	0.3235	0.383	0.292	0.32	0.331	1
240	0.4365	0.3485	0.3995	0.3125	0.334	0.3545	1
250	0.448	0.3725	0.412	0.327	0.3525	0.3705	1
260	0.455	0.3805	0.4185	0.331	0.363	0.388	1
270	0.4655	0.39	0.437	0.341	0.3755	0.404	1
280	0.486	0.407	0.461	0.357	0.3925	0.4195	1
290	0.4945	0.4175	0.4705	0.3695	0.403	0.439	1
300	0.5075	0.4365	0.488	0.381	0.414	0.4545	1
310	0.5265	0.46	0.5065	0.404	0.436	0.471	1
320	0.5425	0.477	0.52	0.415	0.454	0.485	1
330	0.56	0.496	0.539	0.4375	0.476	0.505	1
340	0.5755	0.514	0.5565	0.455	0.497	0.524	1
350	0.5905	0.531	0.578	0.4765	0.516	0.5425	1
360	0.6065	0.5505	0.5995	0.5	0.5375	0.5585	1
370	0.62	0.5705	0.6175	0.5165	0.554	0.5775	1
380	0.6365	0.5875	0.635	0.5325	0.569	0.595	1
390	0.653	0.6075	0.652	0.552	0.589	0.611	1
400	0.6685	0.6235	0.666	0.5675	0.6035	0.6275	1
410	0.683	0.642	0.681	0.583	0.6205	0.6445	1
420	0.698	0.6595	0.697	0.5985	0.636	0.6615	1
430	0.709	0.675	0.7075	0.611	0.6485	0.677	1
440	0.725	0.6915	0.7245	0.6275	0.664	0.693	1
450	0.737	0.708	0.7385	0.6415	0.681	0.711	1
460	0.75	0.7225	0.7505	0.6555	0.6955	0.7265	1
470	0.762	0.7395	0.7645	0.671	0.7125	0.744	1
480	0.773	0.753	0.7745	0.6865	0.7275	0.7585	1
490	0.786	0.768	0.788	0.703	0.7455	0.776	1
500	0.798	0.785	0.802	0.718	0.7615	0.7925	1
510	0.811	0.802	0.8155	0.7325	0.776	0.8085	1
520	0.823	0.8155	0.8265	0.7485	0.7915	0.8235	1
530	0.8355	0.8315	0.839	0.7615	0.806	0.839	1
540	0.8455	0.8445	0.849	0.775	0.8195	0.853	1
550	0.858	0.859	0.863	0.79	0.835	0.869	1
560	0.8685	0.8725	0.873	0.804	0.8485	0.8825	1
570	0.8795	0.8855	0.8855	0.8185	0.8625	0.8965	1
580	0.8895	0.8975	0.8945	0.8295	0.875	0.91	1
590	0.9015	0.9095	0.9055	0.8425	0.888	0.923	1
600	0.912	0.921	0.9145	0.854	0.9	0.9355	1
610	0.9225	0.9325	0.925	0.867	0.914	0.9485	1
620	0.934	0.9445	0.9355	0.88	0.9265	0.9605	1
630	0.9455	0.9555	0.9455	0.8925	0.938	0.9725	1
640	0.956	0.967	0.9565	0.906	0.951	0.985	1
650	0.9665	0.978	0.965	0.9175	0.962	0.9955	1
660	0.9765	0.987	0.9735	0.9275	0.973	1.007	1
670	0.988	0.9985	0.966	0.9415	0.9855	1.0185	1
680	0.987	1.007	0.961	0.9525	0.9955	1.021	1
690	0.9805	1.0005	0.958	0.962	0.996	1.015	1
700	0.977	0.997	0.9535	0.9735	0.99	1.0105	1
710	0.974	0.997	0.9395	0.9785	0.9875	1.01	1
720	0.966	0.992	0.919	0.968	0.9865	1.0055	1
10	0.109	0.1305	0.119	0.111	0.114	0.1145	2
20	0.1135	0.1315	0.121	0.112	0.1155	0.1175	2
30	0.116	0.135	0.125	0.1145	0.1185	0.121	2
40	0.1215	0.1395	0.1315	0.1175	0.1215	0.124	2
50	0.1235	0.1455	0.135	0.121	0.1255	0.128	2
60	0.128	0.151	0.14	0.125	0.13	0.1325	2
70	0.1325	0.155	0.147	0.1285	0.135	0.137	2
80	0.138	0.16	0.156	0.133	0.14	0.142	2
90	0.145	0.1695	0.1635	0.1375	0.143	0.1455	2
100	0.151	0.1795	0.1745	0.142	0.15	0.152	2
110	0.1615	0.189	0.1875	0.1475	0.1575	0.1595	2
120	0.1725	0.2005	0.2025	0.153	0.1645	0.1665	2
130	0.1835	0.2105	0.217	0.16	0.174	0.1765	2
140	0.197	0.2275	0.2385	0.1685	0.185	0.1865	2
150	0.2135	0.2485	0.2595	0.177	0.1965	0.1965	2
160	0.2365	0.2785	0.2895	0.186	0.2065	0.2075	2
170	0.2585	0.285	0.2925	0.197	0.2215	0.219	2
180	0.282	0.2995	0.3095	0.209	0.243	0.2315	2
190	0.3185	0.332	0.3355	0.2225	0.2455	0.24	2
200	0.33	0.332	0.34	0.2345	0.2615	0.254	2
210	0.352	0.348	0.354	0.2515	0.286	0.278	2
220	0.359	0.3535	0.3585	0.2695	0.299	0.302	2
230	0.3745	0.3625	0.368	0.2885	0.3165	0.322	2
240	0.397	0.38	0.381	0.31	0.3355	0.3405	2
250	0.412	0.396	0.394	0.331	0.344	0.3535	2
260	0.4155	0.401	0.404	0.3435	0.3575	0.363	2
270	0.424	0.411	0.4225	0.359	0.371	0.3745	2
280	0.447	0.4205	0.454	0.3685	0.3805	0.3885	2
290	0.4545	0.4305	0.4645	0.373	0.384	0.3995	2
300	0.4665	0.443	0.483	0.382	0.3985	0.409	2
310	0.4905	0.4665	0.514	0.3955	0.4185	0.428	2
320	0.509	0.4875	0.5335	0.406	0.436	0.441	2
330	0.524	0.5085	0.5545	0.4155	0.455	0.46	2
340	0.5395	0.524	0.575	0.43	0.4725	0.478	2
350	0.556	0.55	0.6045	0.4455	0.487	0.495	2
360	0.568	0.5645	0.6205	0.4615	0.504	0.5105	2
370	0.5845	0.5815	0.6385	0.475	0.5175	0.529	2
380	0.5985	0.5975	0.659	0.49	0.5325	0.545	2
390	0.6165	0.6145	0.677	0.507	0.549	0.5625	2
400	0.629	0.6275	0.692	0.5205	0.5645	0.5755	2
410	0.6445	0.642	0.7045	0.533	0.579	0.59	2
420	0.6595	0.6605	0.724	0.5475	0.5945	0.606	2
430	0.6715	0.667	0.73	0.558	0.603	0.621	2
440	0.687	0.6855	0.7475	0.575	0.6205	0.635	2
450	0.701	0.6965	0.754	0.5865	0.633	0.6495	2
460	0.713	0.7085	0.7635	0.5985	0.6435	0.6655	2
470	0.726	0.721	0.773	0.6155	0.6615	0.6805	2
480	0.739	0.736	0.779	0.628	0.6695	0.6945	2
490	0.7485	0.7445	0.785	0.638	0.6855	0.709	2
500	0.763	0.7595	0.798	0.6565	0.701	0.7255	2
510	0.7725	0.768	0.7975	0.665	0.7135	0.7405	2
520	0.7845	0.7805	0.8	0.6785	0.729	0.7535	2
530	0.7955	0.7895	0.8065	0.69	0.743	0.767	2
540	0.8055	0.8025	0.808	0.704	0.756	0.781	2
550	0.8185	0.8175	0.82	0.7195	0.7725	0.795	2
560	0.829	0.826	0.8255	0.7295	0.7845	0.8075	2
570	0.8405	0.838	0.836	0.7435	0.798	0.822	2
580	0.851	0.848	0.8405	0.754	0.8085	0.834	2
590	0.8635	0.8625	0.8525	0.768	0.824	0.8475	2
600	0.8735	0.8695	0.8585	0.782	0.835	0.859	2
610	0.885	0.8815	0.864	0.796	0.849	0.8715	2
620	0.895	0.892	0.875	0.8055	0.859	0.8845	2
630	0.9075	0.903	0.886	0.819	0.872	0.896	2
640	0.9165	0.913	0.8935	0.8315	0.8835	0.909	2
650	0.928	0.9255	0.9045	0.8435	0.896	0.919	2
660	0.9335	0.931	0.908	0.8555	0.907	0.9315	2
670	0.948	0.9455	0.922	0.87	0.9175	0.9435	2
680	0.9545	0.9515	0.9285	0.881	0.9285	0.953	2
690	0.9515	0.954	0.9265	0.892	0.939	0.964	2
700	0.9545	0.94	0.922	0.9025	0.948	0.973	2
710	0.961	0.938	0.9195	0.914	0.9445	0.9715	2
720	0.9475	0.9425	0.9235	0.9235	0.9375	0.9675	2
10	0.1105	0.119	0.113	0.111	0.11	0.1125	3
20	0.114	0.1205	0.1155	0.112	0.111	0.115	3
30	0.1175	0.123	0.1185	0.113	0.114	0.1185	3
40	0.122	0.127	0.1225	0.1165	0.1175	0.1225	3
50	0.125	0.131	0.1255	0.1195	0.12	0.126	3
60	0.129	0.135	0.1305	0.1225	0.1245	0.1305	3
70	0.1335	0.1395	0.136	0.1255	0.1285	0.135	3
80	0.139	0.144	0.1425	0.13	0.1325	0.141	3
90	0.145	0.148	0.1515	0.1345	0.1385	0.1465	3
100	0.1515	0.155	0.1595	0.138	0.1415	0.151	3
110	0.1605	0.164	0.169	0.142	0.1475	0.159	3
120	0.1705	0.1725	0.181	0.147	0.154	0.166	3
130	0.179	0.181	0.1945	0.154	0.162	0.176	3
140	0.1915	0.1935	0.2075	0.161	0.171	0.186	3
150	0.203	0.2045	0.221	0.1695	0.1805	0.1955	3
160	0.2195	0.22	0.243	0.1765	0.1895	0.206	3
170	0.2375	0.2345	0.2575	0.185	0.201	0.2185	3
180	0.257	0.252	0.2785	0.195	0.2125	0.23	3
190	0.2895	0.279	0.307	0.206	0.2225	0.235	3
200	0.3035	0.2915	0.3165	0.215	0.231	0.2485	3
210	0.3335	0.3145	0.337	0.227	0.2515	0.271	3
220	0.3445	0.3215	0.35	0.239	0.266	0.295	3
230	0.3685	0.335	0.3615	0.257	0.2875	0.312	3
240	0.392	0.3515	0.368	0.2755	0.3085	0.335	3
250	0.401	0.369	0.3815	0.296	0.3215	0.3465	3
260	0.4135	0.3735	0.3795	0.308	0.331	0.3615	3
270	0.4295	0.38	0.382	0.3215	0.348	0.379	3
280	0.45	0.3915	0.3965	0.3295	0.3625	0.394	3
290	0.461	0.3995	0.404	0.3365	0.374	0.4085	3
300	0.475	0.4075	0.4235	0.345	0.388	0.4215	3
310	0.493	0.428	0.451	0.354	0.403	0.4375	3
320	0.5085	0.4455	0.473	0.362	0.417	0.453	3
330	0.524	0.461	0.4935	0.3705	0.434	0.4695	3
340	0.5405	0.482	0.5085	0.3835	0.452	0.486	3
350	0.5565	0.5035	0.536	0.4045	0.4645	0.502	3
360	0.571	0.522	0.554	0.4165	0.4825	0.52	3
370	0.588	0.541	0.573	0.427	0.498	0.5385	3
380	0.602	0.5605	0.592	0.445	0.5115	0.5535	3
390	0.621	0.5765	0.61	0.46	0.5295	0.572	3
400	0.6345	0.593	0.628	0.476	0.543	0.586	3
410	0.651	0.6095	0.645	0.4935	0.558	0.6015	3
420	0.6655	0.6255	0.6665	0.509	0.571	0.616	3
430	0.679	0.637	0.6735	0.524	0.582	0.6305	3
440	0.6935	0.6555	0.6965	0.5395	0.598	0.6455	3
450	0.707	0.6695	0.707	0.552	0.61	0.661	3
460	0.72	0.682	0.7185	0.566	0.622	0.676	3
470	0.734	0.698	0.7345	0.579	0.638	0.6915	3
480	0.7465	0.7095	0.739	0.5925	0.6485	0.704	3
490	0.757	0.725	0.7515	0.607	0.665	0.722	3
500	0.7725	0.741	0.766	0.622	0.68	0.7375	3
510	0.7835	0.7515	0.771	0.633	0.692	0.7515	3
520	0.797	0.765	0.7745	0.643	0.7035	0.766	3
530	0.808	0.7755	0.7845	0.6575	0.717	0.7805	3
540	0.8215	0.7865	0.7855	0.6665	0.7275	0.795	3
550	0.834	0.803	0.802	0.682	0.7445	0.8095	3
560	0.8455	0.813	0.81	0.694	0.756	0.8235	3
570	0.8575	0.8245	0.8205	0.707	0.77	0.838	3
580	0.8665	0.833	0.8255	0.7155	0.781	0.85	3
590	0.878	0.847	0.8365	0.732	0.796	0.8645	3
600	0.888	0.8555	0.843	0.7405	0.807	0.8755	3
610	0.8995	0.865	0.8475	0.752	0.819	0.8885	3
620	0.9095	0.877	0.8595	0.7655	0.832	0.901	3
630	0.921	0.8875	0.8695	0.7785	0.8435	0.913	3
640	0.9315	0.8955	0.8775	0.7915	0.855	0.924	3
650	0.941	0.9085	0.888	0.805	0.8685	0.936	3
660	0.95	0.9175	0.8925	0.813	0.8785	0.947	3
670	0.962	0.929	0.905	0.828	0.891	0.9585	3
680	0.963	0.937	0.911	0.8375	0.901	0.9695	3
690	0.963	0.945	0.919	0.8465	0.9105	0.9735	3
700	0.9695	0.956	0.9125	0.8615	0.9225	0.9735	3
710	0.9625	0.947	0.9015	0.8715	0.932	0.978	3
720	0.952	0.942	0.9065	0.881	0.941	0.972	3

## Sheet: C-source_pyruvate
time	wt	ev	delta pdhI	pdhI+	pdhI+ M1	pdhI+ M2	replica
10	0.1115	0.1195	0.111	0.1115	0.116	0.1155	1
20	0.1145	0.12	0.1135	0.1125	0.1195	0.116	1
30	0.117	0.1205	0.116	0.115	0.1205	0.12	1
40	0.1185	0.1205	0.118	0.117	0.122	0.123	1
50	0.119	0.1215	0.1195	0.119	0.1245	0.125	1
60	0.1245	0.122	0.1215	0.1205	0.1265	0.128	1
70	0.1195	0.124	0.1245	0.122	0.1265	0.13	1
80	0.1235	0.1265	0.1285	0.123	0.1275	0.1305	1
90	0.1265	0.129	0.134	0.123	0.1295	0.1295	1
100	0.1285	0.131	0.138	0.124	0.1315	0.1315	1
110	0.1325	0.133	0.1425	0.1255	0.132	0.1325	1
120	0.135	0.134	0.145	0.127	0.1345	0.135	1
130	0.136	0.1365	0.147	0.127	0.137	0.137	1
140	0.139	0.14	0.149	0.128	0.14	0.1405	1
150	0.141	0.143	0.151	0.1305	0.143	0.1445	1
160	0.143	0.1455	0.154	0.132	0.146	0.148	1
170	0.1465	0.1485	0.158	0.134	0.149	0.1515	1
180	0.1495	0.1515	0.162	0.136	0.1515	0.155	1
190	0.1525	0.155	0.165	0.137	0.154	0.1585	1
200	0.156	0.158	0.169	0.138	0.157	0.162	1
210	0.16	0.162	0.174	0.14	0.16	0.1665	1
220	0.1645	0.166	0.179	0.141	0.164	0.1705	1
230	0.1685	0.17	0.185	0.1425	0.167	0.1755	1
240	0.1725	0.1735	0.189	0.144	0.171	0.1805	1
250	0.1775	0.178	0.1945	0.145	0.1745	0.1855	1
260	0.1815	0.1825	0.1995	0.1465	0.1785	0.191	1
270	0.186	0.188	0.205	0.148	0.1825	0.1965	1
280	0.1915	0.1935	0.214	0.149	0.187	0.203	1
290	0.196	0.1985	0.22	0.15	0.1915	0.209	1
300	0.2015	0.204	0.2275	0.1515	0.1955	0.215	1
310	0.2075	0.211	0.2365	0.153	0.2005	0.2225	1
320	0.213	0.2175	0.2455	0.154	0.2055	0.229	1
330	0.2195	0.2245	0.254	0.1555	0.2105	0.2365	1
340	0.227	0.2325	0.267	0.157	0.2165	0.244	1
350	0.2335	0.2405	0.28	0.1585	0.222	0.2515	1
360	0.2405	0.248	0.292	0.16	0.228	0.259	1
370	0.2485	0.2565	0.304	0.161	0.2335	0.2665	1
380	0.255	0.265	0.3145	0.1625	0.241	0.274	1
390	0.265	0.2735	0.3245	0.164	0.247	0.2845	1
400	0.274	0.281	0.335	0.1655	0.254	0.2925	1
410	0.283	0.2885	0.3445	0.167	0.2615	0.302	1
420	0.292	0.298	0.356	0.1685	0.2685	0.3125	1
430	0.299	0.3055	0.3695	0.1695	0.271	0.3235	1
440	0.312	0.3225	0.375	0.1715	0.277	0.338	1
450	0.3225	0.3325	0.3885	0.1725	0.283	0.3485	1
460	0.33	0.3435	0.3935	0.174	0.2895	0.3585	1
470	0.3405	0.356	0.397	0.1755	0.2955	0.3685	1
480	0.35	0.362	0.4	0.177	0.2995	0.382	1
490	0.359	0.37	0.401	0.179	0.313	0.3905	1
500	0.3715	0.386	0.4065	0.18	0.324	0.398	1
510	0.3795	0.3905	0.4095	0.182	0.333	0.4095	1
520	0.3815	0.3985	0.4145	0.1835	0.3405	0.4195	1
530	0.381	0.4085	0.416	0.1855	0.349	0.428	1
540	0.3905	0.416	0.415	0.187	0.3535	0.4395	1
550	0.3895	0.4245	0.441	0.1885	0.363	0.4475	1
560	0.375	0.4335	0.408	0.19	0.3685	0.457	1
570	0.3615	0.439	0.3885	0.192	0.3735	0.466	1
580	0.343	0.442	0.421	0.1935	0.3765	0.4745	1
590	0.328	0.452	0.3475	0.195	0.3805	0.4815	1
600	0.3155	0.457	0.3575	0.197	0.3855	0.488	1
610	0.3865	0.468	0.356	0.1985	0.3915	0.4935	1
620	0.2935	0.4725	0.351	0.2005	0.3985	0.497	1
630	0.301	0.4825	0.332	0.2025	0.405	0.4945	1
640	0.284	0.4885	0.36	0.2045	0.4125	0.4995	1
650	0.318	0.489	0.3395	0.2065	0.4195	0.5275	1
660	0.2895	0.4925	0.3435	0.2085	0.4295	0.5025	1
670	0.2905	0.494	0.375	0.2105	0.44	0.4995	1
680	0.311	0.491	0.3295	0.2125	0.4475	0.5045	1
690	0.315	0.484	0.3415	0.2155	0.452	0.5695	1
700	0.3075	0.476	0.3435	0.2175	0.4635	0.4825	1
710	0.315	0.465	0.329	0.22	0.4675	0.4795	1
720	0.321	0.449	0.341	0.222	0.478	0.4575	1
10	0.114	0.115	0.122	0.117	0.1135	0.119	2
20	0.1165	0.115	0.124	0.117	0.1135	0.121	2
30	0.1205	0.115	0.1205	0.12	0.116	0.125	2
40	0.1225	0.114	0.12	0.122	0.119	0.128	2
50	0.125	0.115	0.124	0.123	0.1225	0.131	2
60	0.1255	0.1185	0.1265	0.124	0.1245	0.135	2
70	0.126	0.1195	0.1305	0.1245	0.127	0.1375	2
80	0.1255	0.1215	0.135	0.1255	0.128	0.1375	2
90	0.1295	0.1235	0.14	0.127	0.129	0.132	2
100	0.133	0.126	0.1455	0.129	0.1305	0.135	2
110	0.137	0.1285	0.147	0.1295	0.133	0.139	2
120	0.14	0.13	0.149	0.1305	0.134	0.142	2
130	0.142	0.131	0.1495	0.132	0.1355	0.1445	2
140	0.146	0.1325	0.1535	0.134	0.1365	0.1485	2
150	0.149	0.135	0.157	0.136	0.1405	0.1535	2
160	0.151	0.1375	0.1605	0.138	0.1435	0.157	2
170	0.154	0.1395	0.165	0.139	0.1465	0.1605	2
180	0.1575	0.142	0.17	0.141	0.1495	0.165	2
190	0.161	0.1445	0.1745	0.142	0.152	0.169	2
200	0.1645	0.1475	0.1795	0.1435	0.1555	0.173	2
210	0.169	0.15	0.1845	0.145	0.1585	0.1775	2
220	0.173	0.1535	0.189	0.1465	0.162	0.183	2
230	0.178	0.1565	0.196	0.148	0.1655	0.189	2
240	0.1825	0.16	0.201	0.1495	0.169	0.194	2
250	0.188	0.1635	0.2075	0.1505	0.173	0.2005	2
260	0.1935	0.167	0.2135	0.1525	0.177	0.207	2
270	0.1985	0.171	0.2195	0.1535	0.181	0.2135	2
280	0.2045	0.176	0.2275	0.155	0.185	0.221	2
290	0.21	0.1795	0.234	0.1555	0.1895	0.2275	2
300	0.216	0.1845	0.241	0.1575	0.194	0.2355	2
310	0.223	0.1895	0.249	0.1585	0.1995	0.2445	2
320	0.229	0.1955	0.2585	0.1605	0.2035	0.252	2
330	0.2365	0.2015	0.266	0.1615	0.2095	0.262	2
340	0.2435	0.2075	0.2755	0.1635	0.2155	0.2675	2
350	0.252	0.214	0.286	0.1645	0.2205	0.2755	2
360	0.2595	0.2215	0.2975	0.1655	0.2285	0.2825	2
370	0.268	0.228	0.3085	0.1675	0.2345	0.2925	2
380	0.2765	0.2365	0.3225	0.1685	0.241	0.302	2
390	0.2865	0.245	0.335	0.1705	0.2465	0.3155	2
400	0.297	0.2535	0.3465	0.1715	0.2535	0.3245	2
410	0.3065	0.263	0.3575	0.1735	0.2605	0.335	2
420	0.318	0.2705	0.3705	0.1745	0.269	0.345	2
430	0.327	0.277	0.377	0.1755	0.275	0.3515	2
440	0.3395	0.2875	0.386	0.1775	0.276	0.365	2
450	0.351	0.2975	0.3905	0.1785	0.2795	0.3725	2
460	0.36	0.311	0.3955	0.1805	0.2895	0.3795	2
470	0.372	0.324	0.386	0.1825	0.299	0.3875	2
480	0.379	0.328	0.4	0.1835	0.305	0.396	2
490	0.385	0.3415	0.396	0.1845	0.3125	0.4035	2
500	0.3955	0.355	0.394	0.1865	0.316	0.4115	2
510	0.3925	0.366	0.3685	0.1885	0.3275	0.419	2
520	0.3895	0.375	0.357	0.19	0.3355	0.4275	2
530	0.402	0.386	0.377	0.1915	0.345	0.435	2
540	0.393	0.3925	0.371	0.193	0.3525	0.447	2
550	0.379	0.404	0.3585	0.1945	0.3635	0.4535	2
560	0.366	0.4115	0.4175	0.1965	0.3685	0.4615	2
570	0.345	0.4215	0.375	0.198	0.3755	0.4725	2
580	0.3305	0.427	0.306	0.1995	0.38	0.4825	2
590	0.3335	0.4365	0.324	0.2015	0.3875	0.4935	2
600	0.331	0.444	0.296	0.2025	0.3935	0.5	2
610	0.3665	0.4515	0.292	0.2045	0.398	0.5045	2
620	0.333	0.4595	0.3515	0.2065	0.4085	0.5125	2
630	0.3085	0.4675	0.302	0.2085	0.4155	0.5215	2
640	0.3185	0.475	0.306	0.21	0.426	0.5245	2
650	0.301	0.4845	0.322	0.2115	0.431	0.527	2
660	0.311	0.4895	0.3285	0.2135	0.438	0.531	2
670	0.3075	0.5	0.3195	0.2155	0.447	0.606	2
680	0.2915	0.5075	0.3555	0.2175	0.4585	0.5265	2
690	0.335	0.513	0.3405	0.2195	0.4635	0.607	2
700	0.325	0.5205	0.3425	0.2215	0.467	0.504	2
710	0.324	0.518	0.362	0.2235	0.4775	0.5655	2
720	0.331	0.5155	0.356	0.226	0.489	0.489	2
10	0.1095	0.1175	0.114	0.1165	0.117	0.116	3
20	0.106	0.1165	0.115	0.1175	0.1175	0.117	3
30	0.103	0.1145	0.119	0.12	0.12	0.12	3
40	0.1035	0.114	0.1235	0.1215	0.124	0.1235	3
50	0.104	0.1165	0.1275	0.123	0.127	0.1255	3
60	0.1105	0.1195	0.129	0.124	0.13	0.1275	3
70	0.114	0.121	0.1315	0.1245	0.132	0.1275	3
80	0.1165	0.1235	0.134	0.1255	0.1325	0.128	3
90	0.1185	0.1255	0.136	0.1275	0.131	0.1305	3
100	0.122	0.1275	0.14	0.1295	0.1335	0.133	3
110	0.1245	0.1295	0.1445	0.131	0.135	0.1345	3
120	0.127	0.1315	0.148	0.1325	0.137	0.137	3
130	0.1295	0.1325	0.151	0.133	0.1395	0.14	3
140	0.1315	0.1345	0.154	0.1345	0.143	0.1425	3
150	0.133	0.1375	0.156	0.1365	0.1465	0.1455	3
160	0.1345	0.1395	0.159	0.138	0.1495	0.149	3
170	0.1375	0.142	0.1625	0.1395	0.153	0.1525	3
180	0.141	0.145	0.1675	0.1405	0.156	0.156	3
190	0.1445	0.148	0.1725	0.142	0.159	0.16	3
200	0.148	0.151	0.1775	0.143	0.1625	0.164	3
210	0.1515	0.154	0.1835	0.1445	0.166	0.1685	3
220	0.155	0.158	0.1895	0.146	0.17	0.1735	3
230	0.159	0.161	0.1955	0.1475	0.1735	0.178	3
240	0.163	0.165	0.2025	0.149	0.178	0.1835	3
250	0.167	0.169	0.2095	0.15	0.182	0.189	3
260	0.171	0.1735	0.2165	0.1515	0.1865	0.195	3
270	0.1755	0.178	0.2245	0.153	0.191	0.2005	3
280	0.1795	0.1825	0.232	0.1545	0.1955	0.2065	3
290	0.1845	0.1875	0.2395	0.1555	0.2	0.2135	3
300	0.1895	0.1935	0.248	0.1575	0.2045	0.2205	3
310	0.195	0.1985	0.2575	0.1585	0.2095	0.2275	3
320	0.2	0.2045	0.2675	0.1605	0.2155	0.235	3
330	0.206	0.2105	0.2785	0.1615	0.2205	0.243	3
340	0.2115	0.217	0.2865	0.163	0.2265	0.2515	3
350	0.218	0.224	0.296	0.1645	0.2325	0.26	3
360	0.2245	0.231	0.307	0.1655	0.2385	0.269	3
370	0.231	0.238	0.3195	0.1675	0.2445	0.279	3
380	0.238	0.2465	0.335	0.1685	0.251	0.289	3
390	0.2455	0.2545	0.3485	0.1705	0.2585	0.2995	3
400	0.2535	0.2635	0.364	0.1715	0.2655	0.311	3
410	0.2615	0.2725	0.377	0.1735	0.273	0.3225	3
420	0.27	0.282	0.3905	0.1745	0.2805	0.335	3
430	0.2785	0.292	0.4025	0.1765	0.2885	0.347	3
440	0.2885	0.3025	0.411	0.178	0.2975	0.3605	3
450	0.298	0.3145	0.413	0.1795	0.306	0.374	3
460	0.3075	0.325	0.413	0.1805	0.315	0.389	3
470	0.3185	0.337	0.4095	0.1825	0.325	0.403	3
480	0.329	0.3485	0.419	0.184	0.3355	0.4185	3
490	0.339	0.3625	0.4165	0.1855	0.345	0.432	3
500	0.3515	0.376	0.403	0.1875	0.355	0.4445	3
510	0.3595	0.3905	0.4015	0.1895	0.367	0.4585	3
520	0.3695	0.404	0.382	0.1905	0.3795	0.4715	3
530	0.3755	0.418	0.364	0.1925	0.3905	0.483	3
540	0.38	0.4315	0.3705	0.1935	0.4035	0.495	3
550	0.388	0.4435	0.3545	0.1955	0.416	0.5055	3
560	0.3895	0.4565	0.3365	0.1975	0.429	0.5145	3
570	0.3875	0.4705	0.3315	0.1985	0.4405	0.524	3
580	0.3845	0.484	0.3145	0.2005	0.4505	0.534	3
590	0.369	0.4965	0.3105	0.2025	0.4605	0.5365	3
600	0.359	0.5065	0.3215	0.2035	0.4695	0.541	3
610	0.346	0.5145	0.3205	0.2055	0.481	0.5355	3
620	0.3585	0.521	0.316	0.2075	0.4865	0.537	3
630	0.3295	0.5205	0.3305	0.2095	0.4965	0.5265	3
640	0.3215	0.5235	0.3235	0.2105	0.498	0.531	3
650	0.333	0.519	0.3325	0.213	0.4905	0.5	3
660	0.372	0.5175	0.346	0.2145	0.5365	0.4925	3
670	0.313	0.5055	0.35	0.2165	0.4815	0.5015	3
680	0.3185	0.5525	0.347	0.2185	0.475	0.491	3
690	0.318	0.56	0.364	0.2205	0.4535	0.4465	3
700	0.32	0.4735	0.3625	0.2225	0.49	0.486	3
710	0.336	0.455	0.3825	0.2245	0.432	0.4215	3
720	0.324	0.53	0.382	0.2265	0.421	0.413	3

## Sheet: MSSM-medium
time	wt	yugI_DEL	yabR_DEL	yugI_yabR_DEL	replica
10	0.107	0.119	0.1165	0.118	1
20	0.11	0.1235	0.12	0.1215	1
30	0.113	0.1295	0.124	0.1255	1
40	0.117	0.1345	0.128	0.13	1
50	0.12	0.1385	0.132	0.135	1
60	0.123	0.1435	0.136	0.138	1
70	0.126	0.148	0.14	0.1405	1
80	0.1275	0.152	0.1435	0.144	1
90	0.1305	0.1565	0.148	0.1485	1
100	0.1345	0.163	0.1535	0.1545	1
110	0.14	0.1725	0.1595	0.161	1
120	0.1455	0.1825	0.1655	0.1675	1
130	0.151	0.192	0.1715	0.1745	1
140	0.156	0.202	0.1785	0.181	1
150	0.161	0.2105	0.186	0.188	1
160	0.1665	0.2205	0.1955	0.1965	1
170	0.1715	0.2305	0.2075	0.2045	1
180	0.1765	0.236	0.2185	0.212	1
190	0.1825	0.25	0.227	0.22	1
200	0.1885	0.262	0.234	0.2285	1
210	0.194	0.2685	0.2435	0.2355	1
220	0.2	0.278	0.2535	0.2435	1
230	0.2075	0.2935	0.2605	0.252	1
240	0.2145	0.308	0.269	0.26	1
250	0.2215	0.3165	0.276	0.269	1
260	0.229	0.329	0.2805	0.2765	1
270	0.236	0.3395	0.286	0.2855	1
280	0.2445	0.349	0.292	0.293	1
290	0.251	0.358	0.295	0.2995	1
300	0.259	0.3675	0.3	0.306	1
310	0.267	0.3725	0.3055	0.3115	1
320	0.2745	0.379	0.3115	0.3175	1
330	0.282	0.3865	0.3185	0.3245	1
340	0.2895	0.3935	0.327	0.331	1
350	0.2965	0.399	0.3325	0.3375	1
360	0.304	0.4035	0.3375	0.3425	1
370	0.3115	0.408	0.3435	0.3485	1
380	0.318	0.412	0.352	0.3535	1
390	0.325	0.4155	0.357	0.3585	1
400	0.332	0.424	0.3695	0.3645	1
410	0.338	0.424	0.3705	0.37	1
420	0.3445	0.43	0.3815	0.378	1
430	0.35	0.4285	0.3825	0.385	1
440	0.356	0.4355	0.3935	0.3925	1
450	0.362	0.4395	0.399	0.4005	1
460	0.367	0.4485	0.409	0.409	1
470	0.3715	0.4545	0.412	0.417	1
480	0.3775	0.464	0.421	0.426	1
490	0.3815	0.47	0.429	0.4345	1
500	0.3865	0.4775	0.4425	0.444	1
510	0.391	0.4835	0.453	0.454	1
520	0.395	0.488	0.4605	0.464	1
530	0.4	0.493	0.468	0.474	1
540	0.404	0.498	0.475	0.4845	1
550	0.408	0.5035	0.4815	0.4935	1
560	0.412	0.51	0.49	0.5025	1
570	0.416	0.515	0.497	0.512	1
580	0.4195	0.5205	0.505	0.521	1
590	0.4235	0.525	0.5125	0.5305	1
600	0.427	0.53	0.52	0.5405	1
610	0.431	0.535	0.5275	0.5475	1
620	0.435	0.5395	0.534	0.5545	1
630	0.439	0.5435	0.541	0.561	1
640	0.442	0.5475	0.5485	0.569	1
650	0.4465	0.551	0.5545	0.576	1
660	0.4495	0.555	0.56	0.583	1
670	0.4535	0.5585	0.566	0.59	1
680	0.4565	0.5625	0.572	0.5965	1
690	0.46	0.5665	0.5775	0.603	1
700	0.464	0.5695	0.5835	0.6095	1
710	0.467	0.574	0.5895	0.6155	1
720	0.4705	0.5775	0.595	0.6215	1
730	0.4735	0.581	0.6005	0.6275	1
740	0.476	0.5845	0.6065	0.6335	1
750	0.48	0.5875	0.6115	0.64	1
760	0.4825	0.591	0.617	0.6465	1
770	0.485	0.594	0.622	0.652	1
780	0.488	0.5975	0.628	0.658	1
790	0.49	0.6	0.6345	0.664	1
800	0.493	0.603	0.641	0.67	1
810	0.495	0.608	0.648	0.6755	1
820	0.498	0.612	0.6545	0.682	1
830	0.4995	0.6165	0.661	0.688	1
840	0.501	0.6205	0.667	0.692	1
850	0.5025	0.6235	0.6735	0.6985	1
860	0.5035	0.628	0.6805	0.703	1
870	0.505	0.632	0.687	0.7095	1
880	0.5055	0.636	0.694	0.7155	1
890	0.506	0.6395	0.7	0.7205	1
900	0.5065	0.644	0.707	0.726	1
910	0.507	0.649	0.7135	0.7315	1
920	0.5075	0.6535	0.7205	0.737	1
930	0.5085	0.6575	0.7275	0.742	1
940	0.51	0.662	0.7335	0.748	1
950	0.511	0.667	0.744	0.753	1
960	0.513	0.671	0.7455	0.759	1
970	0.514	0.6755	0.7505	0.7625	1
980	0.5145	0.6815	0.7575	0.769	1
990	0.517	0.6865	0.7635	0.7735	1
1000	0.518	0.691	0.769	0.7785	1
1010	0.52	0.6965	0.7745	0.776	1
1020	0.5215	0.701	0.78	0.767	1
1030	0.524	0.7005	0.785	0.7585	1
1040	0.526	0.692	0.7735	0.7505	1
1050	0.5285	0.686	0.7575	0.742	1
1060	0.5315	0.6805	0.744	0.7335	1
1070	0.5335	0.673	0.7315	0.724	1
1080	0.536	0.665	0.719	0.7175	1
10	0.1195	0.1235	0.1075	0.117	2
20	0.1235	0.1275	0.1095	0.1215	2
30	0.1285	0.1325	0.1125	0.1255	2
40	0.1335	0.1375	0.1155	0.1295	2
50	0.1375	0.1435	0.1185	0.1335	2
60	0.1415	0.1485	0.122	0.137	2
70	0.145	0.1525	0.125	0.1415	2
80	0.1505	0.1585	0.128	0.146	2
90	0.1575	0.1645	0.1315	0.1515	2
100	0.164	0.171	0.135	0.1575	2
110	0.172	0.1805	0.1395	0.164	2
120	0.1795	0.192	0.144	0.172	2
130	0.1875	0.205	0.149	0.1795	2
140	0.192	0.2145	0.1545	0.1885	2
150	0.198	0.224	0.16	0.1975	2
160	0.2055	0.234	0.166	0.2065	2
170	0.2145	0.25	0.172	0.215	2
180	0.221	0.261	0.1805	0.2245	2
190	0.2305	0.2745	0.1895	0.233	2
200	0.239	0.2855	0.1985	0.2415	2
210	0.2495	0.2945	0.206	0.251	2
220	0.261	0.314	0.215	0.2605	2
230	0.2685	0.3235	0.224	0.2705	2
240	0.28	0.339	0.2335	0.281	2
250	0.2905	0.348	0.2445	0.2925	2
260	0.303	0.3595	0.256	0.304	2
270	0.3135	0.37	0.2685	0.316	2
280	0.323	0.3775	0.2805	0.325	2
290	0.3335	0.386	0.2925	0.3325	2
300	0.343	0.3925	0.305	0.34	2
310	0.3525	0.4005	0.314	0.3465	2
320	0.36	0.408	0.321	0.3515	2
330	0.368	0.415	0.3295	0.357	2
340	0.3745	0.422	0.337	0.3625	2
350	0.381	0.428	0.3415	0.368	2
360	0.3865	0.431	0.3425	0.3705	2
370	0.391	0.4345	0.3435	0.3725	2
380	0.396	0.44	0.3455	0.3765	2
390	0.4	0.443	0.346	0.382	2
400	0.4055	0.4555	0.352	0.3885	2
410	0.408	0.4535	0.3525	0.394	2
420	0.413	0.466	0.3625	0.401	2
430	0.4155	0.464	0.3655	0.4065	2
440	0.421	0.471	0.375	0.414	2
450	0.4275	0.478	0.3825	0.422	2
460	0.434	0.483	0.3905	0.4285	2
470	0.439	0.488	0.3965	0.4355	2
480	0.446	0.4985	0.406	0.444	2
490	0.4535	0.503	0.412	0.4505	2
500	0.4585	0.5085	0.4215	0.4595	2
510	0.463	0.5085	0.425	0.469	2
520	0.4655	0.5105	0.4295	0.4785	2
530	0.47	0.515	0.436	0.489	2
540	0.4735	0.509	0.4365	0.4995	2
550	0.477	0.5045	0.44	0.508	2
560	0.482	0.5045	0.4465	0.518	2
570	0.4835	0.5025	0.4535	0.527	2
580	0.49	0.509	0.462	0.537	2
590	0.4935	0.5145	0.47	0.5465	2
600	0.4975	0.523	0.479	0.556	2
610	0.501	0.5305	0.485	0.5685	2
620	0.5035	0.535	0.4935	0.579	2
630	0.5075	0.539	0.502	0.5875	2
640	0.5085	0.539	0.5105	0.595	2
650	0.507	0.5395	0.518	0.6015	2
660	0.506	0.5435	0.525	0.6075	2
670	0.507	0.5475	0.534	0.614	2
680	0.509	0.5555	0.541	0.62	2
690	0.5125	0.5595	0.546	0.6255	2
700	0.516	0.57	0.551	0.6315	2
710	0.521	0.5755	0.5555	0.6375	2
720	0.524	0.5755	0.56	0.6425	2
730	0.5205	0.581	0.565	0.648	2
740	0.52	0.585	0.571	0.654	2
750	0.5155	0.5915	0.5765	0.659	2
760	0.5295	0.5865	0.583	0.665	2
770	0.5335	0.5905	0.59	0.6695	2
780	0.538	0.598	0.5965	0.676	2
790	0.5425	0.605	0.602	0.6805	2
800	0.546	0.6105	0.608	0.686	2
810	0.5495	0.6155	0.615	0.691	2
820	0.552	0.621	0.6205	0.697	2
830	0.556	0.627	0.626	0.702	2
840	0.558	0.631	0.633	0.7065	2
850	0.5575	0.6345	0.6385	0.7125	2
860	0.556	0.6375	0.6445	0.7175	2
870	0.559	0.643	0.65	0.7225	2
880	0.5595	0.649	0.6565	0.7275	2
890	0.5625	0.656	0.6615	0.733	2
900	0.564	0.6605	0.6675	0.7375	2
910	0.5675	0.6665	0.673	0.7425	2
920	0.571	0.672	0.6785	0.7475	2
930	0.5735	0.677	0.684	0.753	2
940	0.5765	0.683	0.6895	0.758	2
950	0.579	0.6875	0.695	0.7625	2
960	0.5805	0.694	0.7005	0.768	2
970	0.584	0.699	0.706	0.773	2
980	0.5865	0.705	0.7115	0.7775	2
990	0.589	0.711	0.717	0.783	2
1000	0.592	0.7165	0.722	0.7875	2
1010	0.595	0.718	0.728	0.792	2
1020	0.5975	0.7075	0.733	0.797	2
1030	0.6005	0.702	0.7395	0.798	2
1040	0.603	0.697	0.7445	0.786	2
1050	0.6055	0.6895	0.75	0.7795	2
1060	0.609	0.6815	0.756	0.7715	2
1070	0.612	0.6715	0.7615	0.763	2
1080	0.616	0.6625	0.7665	0.7545	2
10	0.119	0.122	0.1085	0.12	3
20	0.123	0.126	0.1105	0.1235	3
30	0.1275	0.1315	0.114	0.128	3
40	0.132	0.137	0.1175	0.1325	3
50	0.1365	0.1415	0.121	0.137	3
60	0.14	0.146	0.124	0.1415	3
70	0.144	0.152	0.127	0.1445	3
80	0.148	0.157	0.1305	0.1485	3
90	0.1545	0.1615	0.134	0.152	3
100	0.162	0.167	0.138	0.157	3
110	0.1715	0.175	0.142	0.163	3
120	0.18	0.184	0.147	0.17	3
130	0.188	0.194	0.152	0.1765	3
140	0.194	0.204	0.157	0.1845	3
150	0.201	0.2125	0.1625	0.1925	3
160	0.209	0.2225	0.1685	0.1985	3
170	0.221	0.235	0.1755	0.205	3
180	0.2285	0.245	0.1835	0.214	3
190	0.2365	0.2575	0.1925	0.2225	3
200	0.2465	0.27	0.203	0.23	3
210	0.255	0.2815	0.211	0.2395	3
220	0.2635	0.293	0.22	0.2485	3
230	0.276	0.3085	0.231	0.257	3
240	0.2855	0.322	0.2425	0.2655	3
250	0.2945	0.3355	0.257	0.2745	3
260	0.3055	0.3485	0.272	0.283	3
270	0.3165	0.3605	0.2865	0.2915	3
280	0.3285	0.3715	0.2995	0.3	3
290	0.338	0.3785	0.311	0.3065	3
300	0.348	0.387	0.324	0.3145	3
310	0.3565	0.3935	0.332	0.3205	3
320	0.3645	0.4	0.3395	0.327	3
330	0.375	0.4065	0.3505	0.3345	3
340	0.3845	0.415	0.3595	0.3415	3
350	0.3905	0.419	0.3655	0.349	3
360	0.3955	0.421	0.3695	0.355	3
370	0.401	0.426	0.3715	0.3605	3
380	0.406	0.432	0.374	0.3675	3
390	0.4085	0.436	0.3735	0.3725	3
400	0.4185	0.443	0.3725	0.3805	3
410	0.422	0.4475	0.368	0.3855	3
420	0.4285	0.4535	0.367	0.3925	3
430	0.4295	0.4595	0.36	0.399	3
440	0.437	0.4655	0.3625	0.407	3
450	0.4405	0.473	0.3645	0.413	3
460	0.447	0.4795	0.374	0.42	3
470	0.449	0.4865	0.379	0.428	3
480	0.46	0.4925	0.3875	0.437	3
490	0.463	0.499	0.3945	0.4455	3
500	0.4665	0.5045	0.4045	0.454	3
510	0.4675	0.5095	0.407	0.4635	3
520	0.4695	0.515	0.4135	0.474	3
530	0.473	0.5215	0.422	0.4835	3
540	0.4765	0.526	0.43	0.494	3
550	0.48	0.531	0.437	0.504	3
560	0.485	0.5355	0.442	0.5135	3
570	0.4875	0.541	0.4385	0.523	3
580	0.4925	0.5455	0.447	0.532	3
590	0.4965	0.55	0.4525	0.5405	3
600	0.5025	0.5535	0.4595	0.5505	3
610	0.5065	0.559	0.4635	0.559	3
620	0.5125	0.564	0.4695	0.5675	3
630	0.517	0.5685	0.479	0.577	3
640	0.522	0.5725	0.4875	0.585	3
650	0.5265	0.577	0.493	0.593	3
660	0.53	0.5815	0.5005	0.6	3
670	0.5335	0.585	0.508	0.606	3
680	0.5385	0.5875	0.516	0.612	3
690	0.541	0.5895	0.5225	0.6185	3
700	0.5435	0.596	0.5295	0.624	3
710	0.5475	0.599	0.5395	0.6305	3
720	0.551	0.601	0.5455	0.6365	3
730	0.5535	0.6055	0.553	0.6425	3
740	0.5555	0.611	0.5605	0.6485	3
750	0.558	0.6185	0.567	0.6545	3
760	0.56	0.6225	0.5745	0.6605	3
770	0.5625	0.6255	0.579	0.667	3
780	0.5645	0.629	0.585	0.673	3
790	0.567	0.632	0.59	0.679	3
800	0.569	0.636	0.596	0.6855	3
810	0.5695	0.6385	0.601	0.691	3
820	0.5715	0.64	0.6035	0.6975	3
830	0.5745	0.6415	0.61	0.7035	3
840	0.575	0.644	0.6155	0.7085	3
850	0.578	0.649	0.622	0.7145	3
860	0.58	0.6525	0.6275	0.719	3
870	0.5815	0.656	0.634	0.725	3
880	0.582	0.6595	0.6405	0.7315	3
890	0.5785	0.6635	0.6465	0.7355	3
900	0.5825	0.667	0.653	0.741	3
910	0.584	0.672	0.659	0.7465	3
920	0.5825	0.676	0.6655	0.752	3
930	0.585	0.6825	0.671	0.756	3
940	0.587	0.6865	0.6775	0.761	3
950	0.59	0.6925	0.684	0.767	3
960	0.591	0.6985	0.69	0.7715	3
970	0.593	0.7045	0.696	0.775	3
980	0.5975	0.7095	0.7015	0.78	3
990	0.602	0.716	0.708	0.7855	3
1000	0.603	0.713	0.7145	0.7885	3
1010	0.607	0.7035	0.7205	0.784	3
1020	0.609	0.6975	0.7265	0.7735	3
1030	0.6125	0.693	0.7325	0.765	3
1040	0.6145	0.687	0.7375	0.7565	3
1050	0.617	0.68	0.7425	0.7475	3
1060	0.6195	0.6715	0.748	0.7385	3
1070	0.6225	0.6645	0.754	0.7305	3
1080	0.626	0.656	0.7595	0.7215	3

## Sheet: MSSM-medium_tetracycline
time	wt	yugI_DEL	yabR_DEL	yugI_yabR_DEL	replica
10	0.1075	0.1185	0.117	0.1185	1
20	0.1085	0.1215	0.119	0.1205	1
30	0.1105	0.1235	0.121	0.1235	1
40	0.1115	0.1255	0.123	0.127	1
50	0.112	0.127	0.1245	0.13	1
60	0.113	0.129	0.127	0.132	1
70	0.114	0.13	0.128	0.1335	1
80	0.114	0.131	0.1285	0.135	1
90	0.115	0.1315	0.1295	0.1365	1
100	0.115	0.133	0.13	0.1375	1
110	0.116	0.133	0.131	0.138	1
120	0.116	0.134	0.131	0.1385	1
130	0.1165	0.134	0.1315	0.1395	1
140	0.117	0.1355	0.132	0.1395	1
150	0.117	0.1355	0.132	0.14	1
160	0.118	0.136	0.132	0.14	1
170	0.118	0.1365	0.132	0.14	1
180	0.119	0.137	0.132	0.14	1
190	0.119	0.1375	0.132	0.14	1
200	0.119	0.1375	0.132	0.14	1
210	0.1195	0.1385	0.132	0.14	1
220	0.1205	0.139	0.1325	0.14	1
230	0.12	0.139	0.1325	0.14	1
240	0.1205	0.139	0.1325	0.14	1
250	0.121	0.1395	0.1325	0.1405	1
260	0.121	0.14	0.1325	0.141	1
270	0.121	0.1405	0.1325	0.141	1
280	0.122	0.1405	0.1325	0.141	1
290	0.122	0.1405	0.133	0.141	1
300	0.122	0.1405	0.1325	0.14	1
310	0.1225	0.141	0.133	0.14	1
320	0.123	0.141	0.133	0.14	1
330	0.123	0.141	0.133	0.1395	1
340	0.1235	0.1415	0.1335	0.1395	1
350	0.1235	0.142	0.1335	0.1395	1
360	0.124	0.142	0.1335	0.14	1
370	0.124	0.1425	0.1335	0.1395	1
380	0.1245	0.1425	0.1335	0.1395	1
390	0.1245	0.1435	0.1335	0.1405	1
400	0.125	0.144	0.1335	0.1405	1
410	0.1255	0.144	0.1335	0.1405	1
420	0.1255	0.1445	0.134	0.1405	1
430	0.1255	0.145	0.134	0.14	1
440	0.126	0.1455	0.134	0.1395	1
450	0.1265	0.1455	0.134	0.1405	1
460	0.1265	0.146	0.134	0.1395	1
470	0.1275	0.1465	0.134	0.1395	1
480	0.1275	0.1465	0.134	0.14	1
490	0.128	0.147	0.134	0.1405	1
500	0.128	0.1475	0.134	0.1405	1
510	0.1285	0.148	0.1345	0.1395	1
520	0.129	0.148	0.134	0.14	1
530	0.129	0.1485	0.1345	0.1395	1
540	0.13	0.149	0.1345	0.1395	1
550	0.13	0.1495	0.1345	0.139	1
560	0.1305	0.15	0.1345	0.1385	1
570	0.131	0.151	0.1345	0.1385	1
580	0.131	0.152	0.1345	0.1375	1
590	0.132	0.1515	0.135	0.1375	1
600	0.132	0.152	0.1345	0.1365	1
610	0.132	0.152	0.1345	0.1365	1
620	0.132	0.1525	0.1345	0.1365	1
630	0.133	0.1525	0.1345	0.136	1
640	0.133	0.1525	0.134	0.1355	1
650	0.133	0.1525	0.134	0.1355	1
660	0.1335	0.1525	0.134	0.1355	1
670	0.134	0.1525	0.134	0.1345	1
680	0.134	0.1525	0.134	0.135	1
690	0.135	0.153	0.134	0.134	1
700	0.135	0.153	0.134	0.1345	1
710	0.1355	0.154	0.134	0.134	1
720	0.1365	0.1545	0.134	0.134	1
730	0.136	0.1555	0.1345	0.1335	1
740	0.137	0.1555	0.1345	0.1325	1
750	0.137	0.1565	0.1345	0.133	1
760	0.1375	0.1575	0.1345	0.1325	1
770	0.138	0.1585	0.1345	0.133	1
780	0.1385	0.159	0.1335	0.1325	1
790	0.1385	0.1605	0.134	0.1325	1
800	0.139	0.162	0.134	0.133	1
810	0.1395	0.163	0.1335	0.133	1
820	0.1405	0.165	0.1335	0.133	1
830	0.14	0.167	0.1335	0.1325	1
840	0.141	0.169	0.1335	0.132	1
850	0.1415	0.171	0.1335	0.133	1
860	0.142	0.173	0.133	0.1335	1
870	0.1425	0.175	0.133	0.1335	1
880	0.1435	0.177	0.133	0.1335	1
890	0.1435	0.1805	0.1335	0.134	1
900	0.1445	0.1835	0.133	0.134	1
910	0.1455	0.187	0.133	0.135	1
920	0.1455	0.1905	0.133	0.135	1
930	0.1465	0.194	0.133	0.136	1
940	0.147	0.197	0.133	0.136	1
950	0.148	0.2	0.133	0.137	1
960	0.1485	0.2035	0.133	0.1375	1
970	0.149	0.2085	0.134	0.138	1
980	0.15	0.2135	0.133	0.139	1
990	0.1505	0.2195	0.1335	0.1395	1
1000	0.1515	0.225	0.1335	0.1405	1
1010	0.1525	0.231	0.1335	0.142	1
1020	0.153	0.238	0.1335	0.143	1
1030	0.154	0.245	0.133	0.1445	1
1040	0.155	0.253	0.133	0.1455	1
1050	0.156	0.262	0.133	0.1475	1
1060	0.1575	0.27	0.133	0.148	1
1070	0.158	0.2795	0.132	0.15	1
1080	0.1595	0.2895	0.1325	0.1515	1
1090	0.161	0.2995	0.132	0.1535	1
1100	0.162	0.31	0.132	0.155	1
1110	0.1635	0.32	0.1325	0.1575	1
1120	0.1645	0.3305	0.1315	0.1595	1
1130	0.167	0.3405	0.1315	0.162	1
1140	0.1685	0.349	0.131	0.1645	1
1150	0.1705	0.359	0.131	0.167	1
1160	0.172	0.366	0.131	0.17	1
1170	0.173	0.374	0.132	0.1715	1
1180	0.1745	0.38	0.131	0.174	1
1190	0.176	0.3865	0.131	0.1755	1
1200	0.1775	0.392	0.131	0.1775	1
1210	0.179	0.398	0.131	0.18	1
1220	0.1815	0.403	0.131	0.1825	1
1230	0.1825	0.408	0.131	0.185	1
1240	0.185	0.413	0.131	0.1875	1
1250	0.187	0.418	0.131	0.1905	1
1260	0.189	0.423	0.131	0.193	1
1270	0.1915	0.4265	0.131	0.196	1
1280	0.194	0.4315	0.1305	0.1995	1
1290	0.1965	0.436	0.131	0.2025	1
1300	0.199	0.4405	0.131	0.206	1
1310	0.202	0.445	0.1305	0.2095	1
1320	0.2045	0.4495	0.131	0.2135	1
1330	0.208	0.454	0.131	0.2175	1
1340	0.211	0.458	0.131	0.222	1
1350	0.2145	0.4625	0.1315	0.2265	1
1360	0.218	0.466	0.1315	0.2305	1
1370	0.2215	0.47	0.132	0.235	1
1380	0.225	0.4745	0.1315	0.239	1
1390	0.2285	0.4795	0.1315	0.2435	1
1400	0.233	0.484	0.1315	0.248	1
1410	0.237	0.488	0.1315	0.253	1
1420	0.2415	0.4925	0.1325	0.259	1
1430	0.2455	0.498	0.1325	0.264	1
1440	0.25	0.502	0.133	0.269	1
1450	0.2545	0.507	0.1335	0.275	1
1460	0.2595	0.5115	0.134	0.2795	1
1470	0.2645	0.5175	0.1345	0.285	1
1480	0.27	0.5225	0.135	0.2905	1
1490	0.275	0.527	0.136	0.2965	1
1500	0.2795	0.532	0.1365	0.3015	1
1510	0.2855	0.537	0.137	0.3075	1
1520	0.291	0.5415	0.138	0.3135	1
1530	0.296	0.546	0.139	0.3185	1
1540	0.3015	0.5495	0.14	0.324	1
1550	0.3065	0.5545	0.141	0.3295	1
1560	0.3125	0.5585	0.1425	0.334	1
1570	0.3175	0.5635	0.1435	0.339	1
1580	0.323	0.568	0.1445	0.344	1
1590	0.328	0.572	0.146	0.3485	1
1600	0.3335	0.5765	0.1475	0.3525	1
1610	0.3385	0.581	0.149	0.357	1
1620	0.3435	0.5845	0.1505	0.362	1
1630	0.348	0.5895	0.152	0.366	1
1640	0.3525	0.5935	0.1535	0.37	1
1650	0.358	0.5975	0.155	0.3745	1
1660	0.362	0.601	0.1565	0.3785	1
1670	0.3665	0.605	0.158	0.3815	1
1680	0.37	0.6085	0.16	0.3855	1
1690	0.374	0.6125	0.1615	0.389	1
1700	0.3785	0.6165	0.1635	0.3925	1
1710	0.382	0.6205	0.166	0.3955	1
1720	0.3855	0.6245	0.168	0.399	1
1730	0.389	0.627	0.1705	0.4025	1
1740	0.393	0.631	0.1735	0.405	1
1750	0.396	0.636	0.176	0.4075	1
1760	0.3995	0.641	0.179	0.412	1
1770	0.4025	0.6455	0.182	0.4145	1
1780	0.405	0.649	0.185	0.4175	1
1790	0.4085	0.653	0.189	0.42	1
1800	0.4115	0.6565	0.192	0.4235	1
1810	0.414	0.66	0.195	0.426	1
1820	0.4175	0.6635	0.199	0.4295	1
1830	0.42	0.6665	0.203	0.432	1
1840	0.4225	0.67	0.2075	0.435	1
1850	0.4255	0.6735	0.212	0.4375	1
1860	0.428	0.6765	0.216	0.44	1
1870	0.431	0.6795	0.22	0.443	1
1880	0.4335	0.6825	0.223	0.446	1
1890	0.436	0.686	0.226	0.4485	1
1900	0.439	0.688	0.2285	0.452	1
1910	0.441	0.6915	0.232	0.454	1
1920	0.444	0.695	0.2345	0.457	1
1930	0.447	0.697	0.2375	0.4595	1
1940	0.449	0.7	0.241	0.4625	1
1950	0.4515	0.703	0.245	0.465	1
1960	0.4545	0.7065	0.249	0.468	1
1970	0.457	0.7095	0.255	0.471	1
1980	0.459	0.7115	0.257	0.473	1
1990	0.4615	0.7155	0.2615	0.4765	1
2000	0.4645	0.7175	0.2655	0.4785	1
2010	0.467	0.7205	0.2695	0.481	1
2020	0.469	0.7235	0.274	0.484	1
2030	0.471	0.7255	0.2785	0.487	1
2040	0.4735	0.7285	0.283	0.49	1
2050	0.4755	0.7315	0.2885	0.4935	1
2060	0.478	0.734	0.294	0.4965	1
2070	0.48	0.737	0.2995	0.5005	1
2080	0.4825	0.74	0.304	0.5045	1
2090	0.4845	0.7425	0.3085	0.508	1
2100	0.4865	0.7445	0.3135	0.511	1
2110	0.489	0.748	0.3185	0.514	1
2120	0.4915	0.75	0.324	0.5175	1
2130	0.493	0.753	0.329	0.5205	1
2140	0.4955	0.7555	0.3345	0.524	1
2150	0.4975	0.759	0.34	0.527	1
2160	0.499	0.761	0.345	0.5305	1
2170	0.501	0.7645	0.3505	0.534	1
2180	0.5025	0.767	0.3555	0.537	1
2190	0.5055	0.769	0.3615	0.541	1
2200	0.5065	0.7715	0.3665	0.544	1
2210	0.5085	0.7755	0.3725	0.548	1
2220	0.51	0.7775	0.3775	0.5515	1
2230	0.512	0.78	0.3825	0.5545	1
2240	0.514	0.7825	0.3875	0.5575	1
2250	0.5155	0.7855	0.392	0.5615	1
2260	0.517	0.788	0.3975	0.565	1
2270	0.519	0.791	0.402	0.5685	1
2280	0.5215	0.7935	0.406	0.571	1
2290	0.522	0.791	0.4105	0.5745	1
2300	0.523	0.788	0.415	0.5775	1
2310	0.524	0.781	0.42	0.581	1
2320	0.526	0.7765	0.424	0.5845	1
2330	0.527	0.7715	0.428	0.5875	1
2340	0.5285	0.767	0.432	0.591	1
2350	0.5295	0.7625	0.436	0.5935	1
2360	0.5315	0.758	0.4395	0.5975	1
2370	0.5325	0.7525	0.4435	0.5995	1
2380	0.5335	0.748	0.447	0.603	1
2390	0.5345	0.742	0.451	0.6065	1
2400	0.5355	0.736	0.454	0.609	1
2410	0.5375	0.729	0.458	0.6115	1
2420	0.5385	0.7215	0.4615	0.6145	1
2430	0.5395	0.714	0.4645	0.618	1
2440	0.5405	0.706	0.468	0.62	1
2450	0.542	0.6985	0.471	0.623	1
2460	0.5435	0.691	0.474	0.626	1
2470	0.544	0.6825	0.477	0.628	1
2480	0.5455	0.675	0.48	0.6305	1
2490	0.547	0.6675	0.4825	0.6335	1
2500	0.5485	0.6605	0.4855	0.6365	1
2510	0.55	0.653	0.4885	0.6385	1
2520	0.5515	0.646	0.491	0.642	1
2530	0.5525	0.639	0.4935	0.6445	1
2540	0.554	0.632	0.496	0.647	1
2550	0.556	0.6255	0.499	0.65	1
2560	0.557	0.619	0.5015	0.652	1
2570	0.5585	0.612	0.504	0.655	1
2580	0.5605	0.605	0.5065	0.6575	1
2590	0.562	0.599	0.509	0.6605	1
2600	0.5635	0.5935	0.512	0.663	1
2610	0.565	0.587	0.514	0.6655	1
2620	0.5665	0.58	0.5165	0.668	1
2630	0.568	0.575	0.5195	0.6705	1
2640	0.571	0.569	0.521	0.673	1
10	0.12	0.124	0.1085	0.118	2
20	0.1225	0.127	0.1095	0.121	2
30	0.1245	0.13	0.1115	0.124	2
40	0.1265	0.132	0.113	0.126	2
50	0.1275	0.134	0.1145	0.129	2
60	0.1285	0.136	0.115	0.131	2
70	0.1295	0.1365	0.1155	0.1325	2
80	0.1295	0.1375	0.1165	0.1335	2
90	0.1305	0.1385	0.117	0.1345	2
100	0.131	0.1395	0.118	0.135	2
110	0.1315	0.1395	0.1185	0.136	2
120	0.132	0.1405	0.1185	0.1365	2
130	0.1325	0.1415	0.1185	0.1365	2
140	0.1325	0.1415	0.1195	0.1365	2
150	0.133	0.1425	0.1195	0.137	2
160	0.1335	0.143	0.1195	0.137	2
170	0.134	0.1425	0.1195	0.137	2
180	0.135	0.1435	0.1195	0.1375	2
190	0.135	0.1435	0.1195	0.138	2
200	0.1355	0.1435	0.12	0.139	2
210	0.136	0.144	0.12	0.139	2
220	0.1365	0.1445	0.12	0.1395	2
230	0.137	0.145	0.1205	0.1395	2
240	0.1375	0.145	0.12	0.139	2
250	0.138	0.145	0.1205	0.1395	2
260	0.1385	0.146	0.1205	0.139	2
270	0.139	0.146	0.1205	0.1395	2
280	0.1395	0.1465	0.1205	0.1395	2
290	0.14	0.1465	0.1205	0.1405	2
300	0.1405	0.147	0.1205	0.14	2
310	0.141	0.147	0.1205	0.14	2
320	0.1415	0.1475	0.121	0.1405	2
330	0.1415	0.148	0.121	0.14	2
340	0.1415	0.148	0.1215	0.1405	2
350	0.142	0.1485	0.1215	0.1405	2
360	0.143	0.1485	0.1215	0.1415	2
370	0.1435	0.1485	0.1215	0.1415	2
380	0.1435	0.1485	0.1215	0.141	2
390	0.1435	0.1495	0.1215	0.141	2
400	0.144	0.1495	0.1215	0.141	2
410	0.144	0.15	0.122	0.1405	2
420	0.144	0.15	0.122	0.1405	2
430	0.1445	0.151	0.1225	0.14	2
440	0.1455	0.151	0.1225	0.14	2
450	0.1455	0.1505	0.1225	0.1395	2
460	0.146	0.1505	0.1225	0.1395	2
470	0.147	0.1505	0.1225	0.1395	2
480	0.1475	0.1515	0.1225	0.14	2
490	0.1475	0.1515	0.1225	0.1405	2
500	0.148	0.152	0.123	0.1405	2
510	0.1485	0.152	0.123	0.139	2
520	0.149	0.152	0.123	0.139	2
530	0.1495	0.153	0.1235	0.1385	2
540	0.1495	0.1535	0.1235	0.1385	2
550	0.1505	0.1535	0.1235	0.1385	2
560	0.151	0.154	0.124	0.138	2
570	0.1515	0.1535	0.1235	0.1385	2
580	0.152	0.1545	0.1235	0.138	2
590	0.152	0.1545	0.1235	0.1395	2
600	0.1525	0.155	0.1235	0.1375	2
610	0.153	0.1555	0.1235	0.138	2
620	0.1535	0.1565	0.1235	0.1385	2
630	0.1545	0.1575	0.1235	0.138	2
640	0.1545	0.1585	0.124	0.1385	2
650	0.155	0.1585	0.124	0.1395	2
660	0.1555	0.1595	0.124	0.1395	2
670	0.1565	0.16	0.1235	0.139	2
680	0.157	0.1605	0.1235	0.1385	2
690	0.1575	0.161	0.1245	0.1375	2
700	0.158	0.162	0.1245	0.141	2
710	0.1585	0.1625	0.1245	0.1395	2
720	0.159	0.165	0.1245	0.1395	2
730	0.16	0.1655	0.1245	0.1395	2
740	0.1605	0.167	0.1245	0.14	2
750	0.1615	0.168	0.1245	0.14	2
760	0.1615	0.1695	0.1245	0.1415	2
770	0.1625	0.171	0.1245	0.144	2
780	0.163	0.172	0.1245	0.1415	2
790	0.1635	0.174	0.1245	0.1405	2
800	0.1645	0.1755	0.1245	0.1425	2
810	0.1655	0.1775	0.1245	0.1415	2
820	0.1655	0.18	0.1245	0.1425	2
830	0.166	0.182	0.1245	0.143	2
840	0.167	0.184	0.1245	0.1425	2
850	0.1675	0.187	0.125	0.1435	2
860	0.168	0.19	0.125	0.143	2
870	0.1685	0.1925	0.125	0.144	2
880	0.1695	0.195	0.125	0.145	2
890	0.1705	0.1985	0.125	0.1455	2
900	0.171	0.2025	0.125	0.1465	2
910	0.1715	0.2065	0.125	0.147	2
920	0.1725	0.211	0.1255	0.147	2
930	0.173	0.215	0.125	0.148	2
940	0.174	0.2205	0.125	0.1485	2
950	0.176	0.2255	0.1245	0.1495	2
960	0.1755	0.2295	0.125	0.15	2
970	0.177	0.2335	0.1245	0.1505	2
980	0.178	0.2385	0.125	0.1515	2
990	0.1785	0.2445	0.125	0.1515	2
1000	0.179	0.251	0.1245	0.1525	2
1010	0.1825	0.2585	0.125	0.1535	2
1020	0.1815	0.2665	0.1255	0.154	2
1030	0.1825	0.2735	0.125	0.155	2
1040	0.1845	0.282	0.1255	0.156	2
1050	0.185	0.2915	0.1255	0.1565	2
1060	0.1865	0.3015	0.125	0.158	2
1070	0.1875	0.312	0.125	0.159	2
1080	0.189	0.323	0.125	0.1595	2
1090	0.1905	0.333	0.1255	0.1605	2
1100	0.192	0.343	0.125	0.1615	2
1110	0.194	0.3535	0.1245	0.1625	2
1120	0.195	0.364	0.1255	0.1635	2
1130	0.197	0.3735	0.1255	0.1645	2
1140	0.2005	0.3835	0.125	0.165	2
1150	0.2015	0.392	0.125	0.1665	2
1160	0.2035	0.3995	0.1255	0.1685	2
1170	0.205	0.4065	0.1245	0.17	2
1180	0.207	0.413	0.125	0.172	2
1190	0.209	0.42	0.1255	0.1735	2
1200	0.211	0.4255	0.1245	0.1755	2
1210	0.2125	0.431	0.125	0.1775	2
1220	0.2145	0.436	0.125	0.1795	2
1230	0.2175	0.442	0.125	0.182	2
1240	0.219	0.4465	0.125	0.1835	2
1250	0.2215	0.4515	0.1245	0.1855	2
1260	0.224	0.456	0.1245	0.187	2
1270	0.2265	0.461	0.125	0.1895	2
1280	0.2295	0.466	0.125	0.1915	2
1290	0.233	0.4705	0.1245	0.194	2
1300	0.2355	0.4755	0.125	0.196	2
1310	0.239	0.4795	0.125	0.1985	2
1320	0.243	0.4835	0.1245	0.2005	2
1330	0.246	0.488	0.125	0.2035	2
1340	0.25	0.4925	0.125	0.2065	2
1350	0.2545	0.4965	0.125	0.2095	2
1360	0.258	0.501	0.125	0.213	2
1370	0.262	0.5045	0.125	0.216	2
1380	0.2665	0.5095	0.125	0.2195	2
1390	0.271	0.5135	0.125	0.224	2
1400	0.2765	0.5185	0.125	0.228	2
1410	0.281	0.5225	0.125	0.2315	2
1420	0.286	0.527	0.125	0.2365	2
1430	0.2915	0.532	0.1255	0.241	2
1440	0.298	0.536	0.126	0.245	2
1450	0.3025	0.542	0.126	0.2495	2
1460	0.308	0.546	0.1255	0.2545	2
1470	0.314	0.551	0.126	0.2595	2
1480	0.3195	0.555	0.1265	0.265	2
1490	0.3255	0.56	0.1265	0.27	2
1500	0.3315	0.565	0.1265	0.275	2
1510	0.337	0.5695	0.1275	0.28	2
1520	0.343	0.574	0.1275	0.2855	2
1530	0.349	0.5795	0.128	0.2905	2
1540	0.355	0.5835	0.1285	0.296	2
1550	0.361	0.5875	0.1285	0.301	2
1560	0.367	0.5925	0.1295	0.3065	2
1570	0.372	0.5975	0.13	0.3115	2
1580	0.378	0.602	0.13	0.317	2
1590	0.3835	0.607	0.1305	0.322	2
1600	0.388	0.612	0.131	0.327	2
1610	0.393	0.617	0.132	0.3315	2
1620	0.3985	0.6225	0.1325	0.337	2
1630	0.4035	0.6285	0.1335	0.3415	2
1640	0.408	0.633	0.134	0.3465	2
1650	0.413	0.6385	0.135	0.351	2
1660	0.417	0.644	0.136	0.355	2
1670	0.4215	0.6485	0.1375	0.3595	2
1680	0.426	0.6535	0.138	0.364	2
1690	0.431	0.658	0.139	0.368	2
1700	0.4345	0.663	0.141	0.372	2
1710	0.438	0.667	0.1415	0.3765	2
1720	0.4415	0.672	0.143	0.3795	2
1730	0.445	0.676	0.144	0.3835	2
1740	0.449	0.681	0.1455	0.3875	2
1750	0.452	0.685	0.1465	0.3905	2
1760	0.456	0.6895	0.1485	0.394	2
1770	0.4585	0.694	0.1495	0.3975	2
1780	0.4625	0.6985	0.1505	0.4005	2
1790	0.465	0.7025	0.152	0.404	2
1800	0.4685	0.707	0.1535	0.407	2
1810	0.4715	0.7115	0.1565	0.41	2
1820	0.474	0.715	0.1565	0.4135	2
1830	0.4775	0.719	0.1615	0.416	2
1840	0.48	0.723	0.1595	0.419	2
1850	0.4835	0.7265	0.1615	0.4215	2
1860	0.4865	0.7305	0.163	0.4245	2
1870	0.4895	0.7345	0.1655	0.4275	2
1880	0.492	0.7385	0.167	0.4305	2
1890	0.4945	0.741	0.169	0.4335	2
1900	0.4975	0.745	0.1715	0.436	2
1910	0.5005	0.7485	0.174	0.439	2
1920	0.5035	0.7525	0.1765	0.4415	2
1930	0.5065	0.756	0.179	0.4445	2
1940	0.51	0.76	0.1815	0.447	2
1950	0.512	0.763	0.185	0.4495	2
1960	0.515	0.767	0.187	0.453	2
1970	0.5175	0.7695	0.1895	0.455	2
1980	0.52	0.7735	0.192	0.4575	2
1990	0.523	0.7775	0.195	0.46	2
2000	0.526	0.7805	0.1975	0.463	2
2010	0.5285	0.784	0.201	0.466	2
2020	0.531	0.787	0.2035	0.468	2
2030	0.533	0.791	0.206	0.471	2
2040	0.536	0.794	0.2085	0.474	2
2050	0.5385	0.798	0.2115	0.4765	2
2060	0.541	0.801	0.215	0.479	2
2070	0.544	0.8045	0.218	0.4815	2
2080	0.546	0.8085	0.221	0.4845	2
2090	0.5485	0.811	0.224	0.4875	2
2100	0.551	0.8145	0.2275	0.4895	2
2110	0.553	0.818	0.2315	0.4935	2
2120	0.5555	0.8215	0.2345	0.4955	2
2130	0.5585	0.825	0.2385	0.499	2
2140	0.5605	0.8295	0.242	0.5025	2
2150	0.5625	0.832	0.246	0.5055	2
2160	0.565	0.836	0.25	0.5085	2
2170	0.5675	0.8395	0.254	0.5125	2
2180	0.57	0.8425	0.2585	0.5155	2
2190	0.572	0.8455	0.2625	0.5185	2
2200	0.5745	0.842	0.267	0.5215	2
2210	0.576	0.834	0.271	0.525	2
2220	0.5785	0.831	0.2755	0.528	2
2230	0.58	0.8265	0.28	0.531	2
2240	0.583	0.822	0.285	0.535	2
2250	0.5835	0.817	0.289	0.5385	2
2260	0.5855	0.812	0.294	0.542	2
2270	0.587	0.8075	0.2985	0.545	2
2280	0.589	0.8025	0.3035	0.549	2
2290	0.59	0.797	0.3085	0.5525	2
2300	0.594	0.7905	0.3135	0.556	2
2310	0.593	0.783	0.318	0.5585	2
2320	0.5945	0.775	0.323	0.5625	2
2330	0.5965	0.7685	0.3275	0.5655	2
2340	0.5975	0.7605	0.3325	0.5685	2
2350	0.599	0.7515	0.3375	0.5725	2
2360	0.6005	0.7435	0.3425	0.575	2
2370	0.602	0.735	0.3465	0.578	2
2380	0.6025	0.7265	0.3515	0.5815	2
2390	0.605	0.718	0.356	0.5845	2
2400	0.6055	0.7095	0.3605	0.5875	2
2410	0.6075	0.7015	0.365	0.5905	2
2420	0.608	0.693	0.3695	0.5935	2
2430	0.61	0.6845	0.3735	0.5965	2
2440	0.611	0.6765	0.378	0.6	2
2450	0.612	0.6685	0.382	0.6025	2
2460	0.614	0.6605	0.386	0.6055	2
2470	0.6155	0.653	0.3895	0.608	2
2480	0.617	0.645	0.394	0.611	2
2490	0.618	0.638	0.3975	0.614	2
2500	0.6205	0.6315	0.4015	0.6165	2
2510	0.622	0.6235	0.405	0.6195	2
2520	0.6235	0.617	0.4085	0.623	2
2530	0.625	0.6105	0.412	0.6255	2
2540	0.6275	0.604	0.4155	0.6285	2
2550	0.628	0.598	0.419	0.63	2
2560	0.63	0.592	0.422	0.6325	2
2570	0.632	0.5865	0.425	0.6355	2
2580	0.634	0.58	0.428	0.638	2
2590	0.6355	0.574	0.431	0.64	2
2600	0.637	0.5665	0.4345	0.643	2
2610	0.639	0.56	0.437	0.646	2
2620	0.641	0.5535	0.4395	0.648	2
2630	0.6425	0.547	0.4425	0.6505	2
2640	0.6445	0.542	0.445	0.6525	2
10	0.1195	0.1225	0.1075	0.119	3
20	0.1215	0.1245	0.1085	0.1215	3
30	0.1235	0.127	0.1105	0.124	3
40	0.1245	0.129	0.1125	0.1265	3
50	0.1265	0.1305	0.1135	0.129	3
60	0.1275	0.132	0.115	0.131	3
70	0.128	0.1335	0.1155	0.134	3
80	0.129	0.1345	0.1165	0.1365	3
90	0.1295	0.135	0.117	0.1385	3
100	0.13	0.1355	0.1175	0.1395	3
110	0.1305	0.1365	0.118	0.14	3
120	0.1315	0.1365	0.118	0.1405	3
130	0.1315	0.1375	0.1185	0.1405	3
140	0.132	0.1375	0.119	0.1405	3
150	0.133	0.1385	0.119	0.1405	3
160	0.1335	0.1385	0.119	0.1405	3
170	0.1335	0.1385	0.119	0.1405	3
180	0.1345	0.1395	0.119	0.1405	3
190	0.1345	0.1395	0.119	0.14	3
200	0.1355	0.1395	0.1195	0.14	3
210	0.1355	0.14	0.12	0.14	3
220	0.1365	0.1405	0.119	0.14	3
230	0.137	0.1405	0.12	0.139	3
240	0.138	0.141	0.12	0.14	3
250	0.1385	0.1415	0.12	0.139	3
260	0.139	0.1415	0.12	0.1395	3
270	0.1395	0.142	0.12	0.139	3
280	0.14	0.142	0.12	0.139	3
290	0.1405	0.1425	0.12	0.139	3
300	0.141	0.143	0.12	0.139	3
310	0.141	0.143	0.12	0.1385	3
320	0.141	0.143	0.1205	0.1385	3
330	0.1415	0.1435	0.1205	0.138	3
340	0.142	0.144	0.121	0.138	3
350	0.142	0.144	0.121	0.138	3
360	0.1415	0.145	0.121	0.1375	3
370	0.1425	0.145	0.121	0.137	3
380	0.143	0.1455	0.121	0.137	3
390	0.1445	0.1465	0.121	0.137	3
400	0.1435	0.1465	0.121	0.1365	3
410	0.1455	0.1465	0.121	0.1365	3
420	0.1455	0.1465	0.1215	0.1365	3
430	0.147	0.1465	0.1215	0.1365	3
440	0.147	0.1465	0.122	0.1365	3
450	0.1475	0.147	0.122	0.1365	3
460	0.148	0.1475	0.122	0.1365	3
470	0.1485	0.147	0.122	0.1365	3
480	0.147	0.148	0.122	0.136	3
490	0.1485	0.149	0.122	0.1355	3
500	0.15	0.1495	0.122	0.1355	3
510	0.151	0.1495	0.1225	0.135	3
520	0.152	0.1505	0.122	0.135	3
530	0.153	0.151	0.1225	0.1345	3
540	0.1535	0.1515	0.1225	0.1345	3
550	0.154	0.1525	0.1225	0.1345	3
560	0.1545	0.153	0.1225	0.134	3
570	0.156	0.154	0.1225	0.1345	3
580	0.1555	0.154	0.123	0.134	3
590	0.156	0.155	0.1225	0.1345	3
600	0.156	0.1555	0.1225	0.1335	3
610	0.1585	0.157	0.1225	0.1345	3
620	0.159	0.158	0.123	0.1345	3
630	0.159	0.159	0.123	0.134	3
640	0.1605	0.16	0.123	0.1345	3
650	0.1605	0.161	0.123	0.1345	3
660	0.162	0.162	0.123	0.1355	3
670	0.162	0.163	0.123	0.1355	3
680	0.163	0.164	0.1235	0.1365	3
690	0.1635	0.166	0.123	0.1365	3
700	0.166	0.1665	0.1235	0.1375	3
710	0.1655	0.1685	0.1235	0.137	3
720	0.167	0.17	0.1235	0.1375	3
730	0.168	0.171	0.1235	0.1385	3
740	0.169	0.1725	0.1235	0.1385	3
750	0.169	0.1745	0.1235	0.1385	3
760	0.17	0.176	0.1235	0.14	3
770	0.171	0.178	0.1235	0.1405	3
780	0.172	0.1795	0.1235	0.141	3
790	0.1725	0.1815	0.1235	0.141	3
800	0.174	0.184	0.1235	0.1425	3
810	0.1755	0.1865	0.1235	0.143	3
820	0.177	0.189	0.1235	0.143	3
830	0.1775	0.1915	0.1235	0.1435	3
840	0.1785	0.194	0.1235	0.1435	3
850	0.18	0.1975	0.1235	0.144	3
860	0.1815	0.201	0.1235	0.144	3
870	0.183	0.205	0.124	0.145	3
880	0.1845	0.209	0.1235	0.145	3
890	0.1865	0.2135	0.124	0.1455	3
900	0.1875	0.2175	0.124	0.146	3
910	0.1895	0.222	0.1245	0.146	3
920	0.1915	0.227	0.1245	0.1475	3
930	0.1935	0.2315	0.1245	0.148	3
940	0.1955	0.237	0.1245	0.1495	3
950	0.198	0.2425	0.1245	0.1495	3
960	0.2	0.2485	0.124	0.15	3
970	0.2015	0.256	0.1245	0.1515	3
980	0.2035	0.2635	0.124	0.1545	3
990	0.2065	0.271	0.124	0.153	3
1000	0.2085	0.2795	0.124	0.154	3
1010	0.2105	0.2885	0.124	0.1555	3
1020	0.213	0.298	0.124	0.157	3
1030	0.2155	0.3085	0.124	0.1585	3
1040	0.218	0.318	0.1245	0.16	3
1050	0.221	0.3285	0.1245	0.1615	3
1060	0.2245	0.3385	0.124	0.163	3
1070	0.227	0.348	0.124	0.165	3
1080	0.2315	0.357	0.124	0.1675	3
1090	0.234	0.367	0.1245	0.1695	3
1100	0.238	0.375	0.124	0.172	3
1110	0.2415	0.384	0.124	0.174	3
1120	0.2445	0.3915	0.1245	0.1755	3
1130	0.2505	0.3985	0.124	0.179	3
1140	0.254	0.405	0.1245	0.1795	3
1150	0.2585	0.412	0.1245	0.1825	3
1160	0.264	0.4185	0.1245	0.1845	3
1170	0.27	0.424	0.1245	0.187	3
1180	0.275	0.4295	0.1245	0.1895	3
1190	0.2805	0.4345	0.1245	0.1925	3
1200	0.2865	0.44	0.1245	0.195	3
1210	0.2915	0.4445	0.1245	0.198	3
1220	0.2985	0.4495	0.1245	0.201	3
1230	0.3045	0.454	0.1245	0.204	3
1240	0.311	0.459	0.1245	0.207	3
1250	0.3175	0.4625	0.1245	0.211	3
1260	0.324	0.467	0.1245	0.2145	3
1270	0.331	0.4715	0.1245	0.2185	3
1280	0.338	0.4755	0.1245	0.2225	3
1290	0.345	0.48	0.125	0.2265	3
1300	0.352	0.4845	0.1245	0.231	3
1310	0.358	0.488	0.1255	0.235	3
1320	0.3655	0.493	0.1255	0.24	3
1330	0.3725	0.497	0.1255	0.2445	3
1340	0.3785	0.502	0.126	0.249	3
1350	0.385	0.506	0.1265	0.254	3
1360	0.391	0.5105	0.1265	0.2585	3
1370	0.397	0.515	0.1265	0.264	3
1380	0.403	0.5195	0.1265	0.269	3
1390	0.408	0.524	0.1265	0.275	3
1400	0.413	0.5285	0.1275	0.28	3
1410	0.4185	0.533	0.1275	0.285	3
1420	0.423	0.538	0.1285	0.2905	3
1430	0.4285	0.5425	0.129	0.296	3
1440	0.433	0.5465	0.1295	0.301	3
1450	0.437	0.5515	0.13	0.3065	3
1460	0.441	0.556	0.131	0.3115	3
1470	0.4455	0.5605	0.1315	0.3165	3
1480	0.45	0.5645	0.1325	0.3225	3
1490	0.4535	0.569	0.133	0.3265	3
1500	0.458	0.5725	0.134	0.3315	3
1510	0.461	0.578	0.135	0.337	3
1520	0.4655	0.5825	0.1365	0.3415	3
1530	0.4685	0.587	0.1375	0.346	3
1540	0.473	0.5915	0.1385	0.35	3
1550	0.476	0.596	0.14	0.354	3
1560	0.48	0.6015	0.141	0.3585	3
1570	0.4835	0.6055	0.1425	0.3625	3
1580	0.4875	0.6095	0.1435	0.3665	3
1590	0.49	0.6145	0.1455	0.37	3
1600	0.494	0.62	0.1465	0.374	3
1610	0.4975	0.6245	0.1475	0.3775	3
1620	0.501	0.6295	0.1495	0.381	3
1630	0.505	0.634	0.1505	0.385	3
1640	0.508	0.638	0.1525	0.389	3
1650	0.512	0.643	0.154	0.392	3
1660	0.515	0.6485	0.156	0.3955	3
1670	0.5185	0.6525	0.1575	0.3985	3
1680	0.522	0.658	0.159	0.4015	3
1690	0.525	0.6625	0.1615	0.4045	3
1700	0.5285	0.6665	0.164	0.4085	3
1710	0.532	0.671	0.166	0.411	3
1720	0.535	0.6755	0.1685	0.4135	3
1730	0.539	0.6805	0.1705	0.417	3
1740	0.5415	0.684	0.173	0.419	3
1750	0.5445	0.688	0.175	0.4225	3
1760	0.548	0.6925	0.178	0.425	3
1770	0.551	0.696	0.182	0.428	3
1780	0.5545	0.701	0.184	0.4305	3
1790	0.5565	0.7045	0.188	0.434	3
1800	0.56	0.709	0.1915	0.4365	3
1810	0.563	0.713	0.1945	0.4395	3
1820	0.5655	0.7165	0.1975	0.4415	3
1830	0.5675	0.7205	0.2	0.444	3
1840	0.5705	0.7245	0.2025	0.447	3
1850	0.5735	0.7285	0.205	0.4495	3
1860	0.5755	0.732	0.2075	0.4525	3
1870	0.5785	0.7355	0.21	0.4555	3
1880	0.581	0.7405	0.214	0.4575	3
1890	0.5825	0.7435	0.219	0.4605	3
1900	0.5845	0.748	0.2205	0.463	3
1910	0.587	0.7515	0.224	0.466	3
1920	0.5895	0.755	0.228	0.4685	3
1930	0.59	0.759	0.235	0.4715	3
1940	0.592	0.763	0.235	0.474	3
1950	0.594	0.767	0.239	0.477	3
1960	0.596	0.7705	0.2425	0.4795	3
1970	0.597	0.7735	0.2495	0.4825	3
1980	0.598	0.778	0.251	0.485	3
1990	0.599	0.7815	0.256	0.488	3
2000	0.6	0.785	0.26	0.491	3
2010	0.6015	0.789	0.268	0.4935	3
2020	0.6035	0.793	0.2695	0.4965	3
2030	0.6035	0.7965	0.2745	0.4995	3
2040	0.606	0.8	0.279	0.5025	3
2050	0.6065	0.804	0.284	0.506	3
2060	0.609	0.8075	0.289	0.509	3
2070	0.6095	0.8115	0.293	0.512	3
2080	0.611	0.815	0.2995	0.515	3
2090	0.612	0.82	0.304	0.518	3
2100	0.6135	0.822	0.309	0.5215	3
2110	0.6145	0.8265	0.314	0.5245	3
2120	0.616	0.8305	0.3185	0.5275	3
2130	0.6175	0.8325	0.3235	0.5305	3
2140	0.619	0.83	0.3285	0.5335	3
2150	0.621	0.83	0.334	0.537	3
2160	0.6215	0.83	0.339	0.54	3
2170	0.624	0.8295	0.344	0.543	3
2180	0.626	0.8295	0.349	0.546	3
2190	0.6275	0.8275	0.354	0.5495	3
2200	0.6295	0.8275	0.359	0.552	3
2210	0.631	0.821	0.3635	0.555	3
2220	0.634	0.8165	0.369	0.5585	3
2230	0.6345	0.812	0.373	0.5615	3
2240	0.6365	0.8065	0.378	0.5645	3
2250	0.6395	0.801	0.382	0.5675	3
2260	0.641	0.795	0.3865	0.5705	3
2270	0.643	0.7895	0.391	0.574	3
2280	0.645	0.783	0.3945	0.577	3
2290	0.6475	0.7765	0.399	0.579	3
2300	0.6495	0.77	0.4025	0.5825	3
2310	0.652	0.7635	0.4065	0.585	3
2320	0.654	0.756	0.411	0.5885	3
2330	0.6565	0.7475	0.414	0.591	3
2340	0.6595	0.7395	0.418	0.5935	3
2350	0.662	0.7325	0.421	0.5965	3
2360	0.664	0.724	0.4245	0.5995	3
2370	0.6665	0.716	0.428	0.6015	3
2380	0.669	0.7075	0.431	0.605	3
2390	0.6715	0.7	0.434	0.607	3
2400	0.673	0.692	0.4375	0.61	3
2410	0.676	0.685	0.441	0.6125	3
2420	0.678	0.677	0.4435	0.615	3
2430	0.6795	0.669	0.4465	0.6175	3
2440	0.6815	0.6615	0.449	0.619	3
2450	0.6835	0.6545	0.452	0.6225	3
2460	0.6845	0.6475	0.455	0.6245	3
2470	0.6795	0.6405	0.458	0.627	3
2480	0.677	0.6335	0.4595	0.629	3
2490	0.675	0.627	0.4625	0.631	3
2500	0.6725	0.621	0.4655	0.6335	3
2510	0.669	0.613	0.468	0.6355	3
2520	0.6585	0.6055	0.4705	0.638	3
2530	0.649	0.599	0.473	0.64	3
2540	0.64	0.592	0.4755	0.6425	3
2550	0.6305	0.5865	0.4775	0.645	3
2560	0.6195	0.58	0.48	0.647	3
2570	0.6085	0.5745	0.4825	0.649	3
2580	0.596	0.569	0.4845	0.6515	3
2590	0.583	0.564	0.4875	0.6535	3
2600	0.5695	0.5585	0.49	0.656	3
2610	0.5555	0.5525	0.4925	0.658	3
2620	0.5425	0.5465	0.4945	0.66	3
2630	0.5285	0.5415	0.497	0.662	3
2640	0.515	0.537	0.499	0.664	3
