# Supplementary material for: Protein complexes in cells by AI‐assisted structural proteomics
Source: Mol Syst Biol. 2023 Feb 23;19(4):e11544. doi: 10.15252/msb.202311544 (PMC10090944; doi:10.15252/msb.202311544)
Supplement: Supplementary file 9 — Dataset EV8 [file MSB-19-e11544-s005.xlsx]

## Sheet: Dataset EV8
Constructed plasmids

## Sheet: Strains
	Strains
	Name	Genotype	Construction	Reference/Origin
	168	trpC2		Laboratory collection
	GP3317	trpC2 ∆yneR::cat	LFH--> 168	R. Bremenkamp PhD
	GP3694	trpC2 ΔyugI::cat ΔyabR::aphA3	GP3598-->GP3597	R. Bremenkamp PhD
	GP3597	trpC2 ΔyugI::cat	LFH → 168	J. Meißner, Phd
	GP3598	trpC2 ΔyabR::kan	LFH → 168	J. Meißner, Phd
	GP3315	trpC2 yabR 6xHis::spec	LFH --> 168	R. Bremenkamp PhD
	GP3322	trpC2 yugI-6xHis::spec	LFH → 168	R. Bremenkamp PhD
	rocF-FLAG	trpC2 rocF-FLAG::spec	LFH → 168	R. Warnele, PhD

## Sheet: Plasmids
	Plasmid	Relevant Characteristics	Reference
	Overexpression
	pBQ200	Allows constitutive overexpression of proteins in B. subtilis	Martin-Verstraete et al., 1994
	pGP3588	pBQ200-pdhI	This work
	pGP3598	pBQ200-pdhI R30A Y31A	This work
	pGP3600	pBQ200-pdhI R30A Y31D	This work
	Bacterial Two-Hybrid Experiments
	pUT18	Plac-mcs-cyaA bla	Karimova et al., 1998
	pUT18c	Plac-cyaA-mcs bla	Karimova et al., 1998
	pUT18c::zip	Plac-cyaA-zip bla	Karimova et al., 1998
	pKT25	Plac-cyaA-mcs kan	Karimova et al., 1998
	p25-N	Plac-mcs-cyaA kan	Claessen et al., 2008
	pKT25::zip	Plac-cyaA-zip kan	Karimova et al., 1998
	pGP3529	pUT18-rpsC	This work
	pGP3530	pUT18-rpsF	This work
	pGP3531	pUT18-rpsJ	This work
	pGP3532	pUT18-rpsR	This work
	pGP3533	pUT18-yabR	This work
	pGP3535	pUT18-yugI	This work
	pGP3537	pUT18C-rpsC	This work
	pGP3538	pUT18C-rpsF	This work
	pGP3539	pUT18C-rpsJ	This work
	pGP3540	pUT18C-rpsR	This work
	pGP3541	pUT18C-yabR	This work
	pGP3543	pUT18C-yugI	This work
	pGP3545	pKT25-rpsC	This work
	pGP3546	pKT25-rpsF	This work
	pGP3547	pKT25-rpsJ	This work
	pGP3548	pKT25-rpsR	This work
	pGP3549	pKT25-yabR	This work
	pGP3551	pKT25-yugI	This work
	pGP3553	p25-N-rpsC	This work
	pGP3554	p25-N-rpsF	This work
	pGP3555	p25-N-rpsJ	This work
	pGP3556	p25-N-rpsR	This work
	pGP3557	p25-N-yabR	This work
	pGP3559	p25-N-yugI	This work
	pGP3581	pUT18C-alaS	This work
	pGP3582	pKT25-alaS	This work
	pGP3583	p25-N-alaS	This work
	pGP3584	pUT18-yozC	This work
	pGP3585	pUT18C-yozC	This work
	pGP3586	pKT25-yozC	This work
	pGP3587	p25-N-yozC	This work
